# Supplementary material for: MiT/TFE factors control ER‐phagy via transcriptional regulation of FAM134B
Source: EMBO J. 2020 Jul 27;39(17):e105696. doi: 10.15252/embj.2020105696 (PMC7459426; doi:10.15252/embj.2020105696)
Supplement: Supplementary file 2 — Table EV1 [file EMBJ-39-e105696-s002.xlsx]

## Sheet: EV table legend
EV Table 1: Table legend of 1D annotation enrichment of quantitative proteome analysis of RCS wild type FGF18-treated compared to vehicle (5% ABS) depicted in figure 1A

## Sheet: EV table 1
1D annotation enrichment quantitative proteome FGF18 treatment compared to vehicle (5% ABS)
Type	Name	Score	P value	Benj. Hoch. FDR
Keywords	Mitochondrion	0.193772	2.02724e-10	9.42666e-08
GOCC name	lysosome	0.409326	5.17155e-10	2.65559e-07
GOBP name	RNA metabolic process	0.133026	1.52201e-07	0.00113527
GOCC name	mitochondrial membrane part	0.327647	5.58131e-07	6.36889e-05
KEGG name	Oxidative phosphorylation	0.320867	2.07218e-06	0.00018028
Keywords	Secreted	0.252468	2.93031e-05	0.00194656
GOCC name	microtubule	-0.214682	4.3018e-05	0.00210378
KEGG name	Ribosome	-0.257566	0.000113246	0.00591143
KEGG name	ECM-receptor interaction	0.479745	0.000144811	0.00539939
GOCC name	extracellular matrix	0.332342	0.000170797	0.00701635
GOCC name	endoplasmic reticulum part	-0.13001	0.000307514	0.00928872
GOCC name	chromosome, centromeric region	-0.535273	0.000336824	0.00988338
Keywords	Lipidbiosynthesis	-0.268306	0.000484897	0.0161055
