# Supplementary material for: MiT/TFE factors control ER‐phagy via transcriptional regulation of FAM134B
Source: EMBO J. 2020 Jul 27;39(17):e105696. doi: 10.15252/embj.2020105696 (PMC7459426; doi:10.15252/embj.2020105696)
Supplement: Supplementary file 3 — Table EV2 [file EMBJ-39-e105696-s003.xlsx]

## Sheet: EV table legend
EV Table 2: Table legend of quantitative proteome analysis of RCS wild type and FGFR3/4KO treated with FGF18 or with vehicle (5%ABS).

## Sheet: EV table 2
QUANTITATIVE PROTEOME OF RCS WT +/- FGF18 vs FGFR3/4KO +/- FGF18
Protein IDs	Majority protein IDs	Protein names	Gene names	FGFR3/4 KO_01	FGFR3/4 KO_02	FGFR3/4 KO_03	FGFR3/4 KO_04	FGFR3/4 KO+FGF_01	FGFR3/4 KO+FGF_02	FGFR3/4 KO+FGF_03	FGFR3/4 KO+FGF_04	WT_01	WT_02	WT_03	WT_04	WT+FGF_01	WT+FGF_02	WT+FGF_03	WT+FGF_04	Student's t-test Significant FGFR3/4 KO vs WT	Student's t-test Significant WT+FGF vs WT	Student's t-test Significant FGFR3/4 KO+FGF vs FGFR3/4 KO	-Log Student's t-test p-value FGFR3/4 KO vs WT	-Log Student's t-test p-value WT+FGF vs WT	-Log Student's t-test p-value FGFR3/4 KO+FGF vs FGFR3/4 KO	Student's t-test q-value FGFR3/4 KO vs WT	Student's t-test q-value WT+FGF vs WT	Student's t-test q-value FGFR3/4 KO+FGF vs FGFR3/4 KO	Student's t-test Difference FGFR3/4 KO vs WT	Student's t-test Difference WT+FGF vs WT	Student's t-test Difference FGFR3/4 KO+FGF vs FGFR3/4 KO	GOBP name	GOMF name	GOCC name	KEGG name	Keywords
F1LS79;Q00657	F1LS79;Q00657	Chondroitin sulfate proteoglycan 4	Cspg4	24.7406	23.5014	23.645	23.5891	23.3884	23.7691	24.1413	23.4839	30.7045	31.7565	31.4843	31.5698	28.5098	28.5692	30.8492	28.5678	+	+		6.01196	1.96284	0.203601	0	0.00487047	0.601773	-7.50972	-2.25473	-0.173388	activation of MAPK activity;anatomical structure formation involved in morphogenesis;angiogenesis;biological regulation;cell fate commitment;cell maturation;cell migration;cell motility;cell proliferation;cell surface receptor linked signaling pathway;cellular component movement;cellular developmental process;cellular macromolecule metabolic process;cellular metabolic process;cellular process;cel…	binding;collagen binding;molecular transducer activity;protein binding;signal transducer activity	apical plasma membrane;cell part;cell projection membrane;cell projection part;integral to membrane;integral to plasma membrane;intrinsic to membrane;intrinsic to plasma membrane;lamellipodium membrane;leading edge membrane;membrane;membrane part;plasma membrane;plasma membrane part		Angiogenesis;Cellmembrane;Cellprojection;Completeproteome;Developmentalprotein;Differentiation;Directproteinsequencing;Disulfidebond;Glycoprotein;Membrane;Phosphoprotein;Proteoglycan;Referenceproteome;Repeat;Signal;Tissueremodeling;Transducer;Transmembrane;Transmembranehelix
Q63135;A0A096MIS6;A0A0G2K7Y0;Q63135-2	Q63135;A0A096MIS6;A0A0G2K7Y0;Q63135-2	Complement component receptor 1-like protein	Cr1l	26.3803	26.5421	26.9936	26.3548	26.8631	26.6132	26.7348	26.5786	26.6305	26.6769	26.3513	26.6906	26.9495	26.9765	26.9971	26.6897		+		0.0406083	1.58778	0.34473	0.894639	0.039646	0.513498	-0.0196452	0.315864	0.129736	activation of immune response;biological regulation;complement activation;complement activation, classical pathway;defense response;developmental process;female pregnancy;humoral immune response;immune effector process;immune response;immune system process;innate immune response;macromolecule metabolic process;metabolic process;multicellular organismal development;multicellular organismal process…		cell part;integral to membrane;intrinsic to membrane;membrane part	Complement and coagulation cascades	3D-structure;Alternativesplicing;Complementpathway;Completeproteome;Developmentalprotein;Directproteinsequencing;Disulfidebond;Glycoprotein;Immunity;Innateimmunity;Membrane;Phosphoprotein;Pregnancy;Receptor;Referenceproteome;Repeat;Signal;Sushi;Transmembrane;Transmembranehelix
Q66HC1;A0A096MIS7	Q66HC1;A0A096MIS7	Tudor domain-containing protein 3	Tdrd3	25.4883	25.4977	25.2176	25.885	25.622	25.6889	25.9347	25.9474	25.3242	25.0774	25.4229	25.3173	25.232	25.5525	23.4446	25.2268				0.746743	0.378766	0.864372	0.133572	0.237253	0.175636	0.236729	-0.421466	0.276103	cellular component organization;cellular component organization at cellular level;cellular component organization or biogenesis;cellular component organization or biogenesis at cellular level;cellular macromolecule metabolic process;cellular metabolic process;cellular nitrogen compound metabolic process;cellular process;chromatin modification;chromatin organization;chromosome organization;macromo…	binding;chromatin binding;histone binding;methylated histone residue binding;nucleic acid binding;protein binding;protein binding transcription factor activity;RNA binding;transcription coactivator activity;transcription cofactor activity;transcription factor binding transcription factor activity	cell part;cytoplasm;exon-exon junction complex;intracellular membrane-bounded organelle;intracellular organelle;intracellular organelle part;intracellular part;macromolecular complex;membrane-bounded organelle;nuclear part;nucleus;organelle;organelle part;protein complex		Chromatinregulator;Completeproteome;Cytoplasm;Nucleus;Phosphoprotein;Referenceproteome
P11608	P11608	ATP synthase protein 8	Mt-atp8	24.1568	23.1534	24.4299	24.4991	29.0358	29.2682	29.1487	29.1834	28.9444	29.0489	28.9878	29.0993	29.3243	29.1446	29.242	29.155	+	+	+	5.39832	1.96092	5.4538	0.007	0.0665899	0	-4.96028	0.19643	5.09921	ATP biosynthetic process;ATP metabolic process;ATP synthesis coupled proton transport;biosynthetic process;cation transport;cellular biosynthetic process;cellular metabolic process;cellular nitrogen compound biosynthetic process;cellular nitrogen compound metabolic process;cellular process;energy coupled proton transport, down electrochemical gradient;establishment of localization;heterocycle bio…	cation transmembrane transporter activity;hydrogen ion transmembrane transporter activity;inorganic cation transmembrane transporter activity;ion transmembrane transporter activity;monovalent inorganic cation transmembrane transporter activity;substrate-specific transmembrane transporter activity;substrate-specific transporter activity;transmembrane transporter activity;transporter activity	cell part;cytoplasmic part;integral to membrane;intracellular organelle part;intracellular part;intrinsic to membrane;macromolecular complex;membrane part;mitochondrial membrane part;mitochondrial part;mitochondrial proton-transporting ATP synthase complex;mitochondrial proton-transporting ATP synthase complex, coupling factor F(o);organelle part;protein complex;proton-transporting ATP synthase c…		Acetylation;ATPsynthesis;CF(0);Completeproteome;Directproteinsequencing;Hydrogeniontransport;Iontransport;Membrane;Mitochondrion;Referenceproteome;Transmembrane;Transmembranehelix;Transport
F1LSN4;A0A0G2K210;F1LSG7;Q498D6;F1LN06;F1LRU8;F1LNW0	F1LSN4;A0A0G2K210	Fibroblast growth factor receptor	Fgfr3	23.4601	23.7413	23.1604	24.0168	23.494	24.2242	23.367	24.3465	28.578	28.5127	28.4768	28.2027	27.2424	27.4036	27.3136	27.1785	+	+		6.46721	4.71176	-4.34294e-08	0	0.00172973	1	-4.84791	-1.15805	0	alveolar secondary septum development;anatomical structure development;anatomical structure formation involved in morphogenesis;anatomical structure morphogenesis;angiogenesis;anion homeostasis;axis elongation;axon ensheathment;axon ensheathment in central nervous system;axonogenesis;axonogenesis involved in innervation;biological regulation;biomineral tissue development;bone mineralization;bone …	adenyl nucleotide binding;adenyl ribonucleotide binding;ATP binding;binding;carbohydrate binding;catalytic activity;fibroblast growth factor binding;fibroblast growth factor-activated receptor activity;glycosaminoglycan binding;growth factor activity;growth factor binding;heparin binding;kinase activity;molecular transducer activity;nucleotide binding;pattern binding;phosphotransferase activity, …	cell cortex;cell junction;cell part;cell surface;cell-cell junction;cytoplasm;cytoplasmic part;endoplasmic reticulum;endosome;extracellular matrix;extracellular region part;integral to membrane;integral to plasma membrane;internal side of plasma membrane;intracellular membrane-bounded organelle;intracellular organelle;intracellular part;intrinsic to membrane;intrinsic to plasma membrane;lysosome;…	Bladder cancer;Endocytosis;MAPK signaling pathway;Pathways in cancer;Prostate cancer;Regulation of actin cytoskeleton	ATP-binding;Cellmembrane;Completeproteome;Disulfidebond;Endoplasmicreticulum;Endosome;Glycoprotein;Immunoglobulindomain;Kinase;Membrane;Nucleotide-binding;Phosphoprotein;Receptor;Referenceproteome;Repeat;Signal;Transferase;Transmembrane;Transmembranehelix;Tyrosine-proteinkinase;Ublconjugation
Q9WVK3;A0A0G2JVG4;A0A096MIT3;A0A0G2JUF1;A0A0G2K6H4	Q9WVK3;A0A0G2JVG4;A0A096MIT3;A0A0G2JUF1;A0A0G2K6H4	Peroxisomal trans-2-enoyl-CoA reductase	Pecr	26.1353	26.3437	26.6502	26.7821	26.8525	26.8987	26.7425	26.7069	26.1926	26.1004	26.5479	25.8463	26.0978	25.7185	25.7536	25.8104				0.724844	0.994518	1.09579	0.110072	0.0761747	0.116471	0.30602	-0.32671	0.32234	biosynthetic process;carboxylic acid biosynthetic process;carboxylic acid metabolic process;cellular biosynthetic process;cellular ketone metabolic process;cellular lipid metabolic process;cellular metabolic process;cellular process;fatty acid biosynthetic process;fatty acid metabolic process;lipid biosynthetic process;lipid metabolic process;metabolic process;monocarboxylic acid metabolic proces…	catalytic activity;oxidoreductase activity;oxidoreductase activity, acting on the CH-CH group of donors;oxidoreductase activity, acting on the CH-CH group of donors, NAD or NADP as acceptor;trans-2-enoyl-CoA reductase (NADPH) activity	cell part;cytoplasmic part;intracellular membrane-bounded organelle;intracellular organelle;intracellular organelle part;intracellular part;membrane;membrane-bounded organelle;microbody;microbody membrane;microbody part;mitochondrion;organelle;organelle membrane;organelle part;peroxisomal membrane;peroxisomal part;peroxisome	Biosynthesis of unsaturated fatty acids;Peroxisome	Acetylation;Completeproteome;Fattyacidbiosynthesis;Fattyacidmetabolism;Lipidbiosynthesis;Lipidmetabolism;NADP;Oxidoreductase;Peroxisome;Referenceproteome
A0A096MIT5;Q62834	A0A096MIT5;Q62834	Cell division cycle protein 123 homolog	Cdc123	26.0957	25.9446	26.1918	25.7882	25.4838	25.7318	25.6693	25.8049	25.7908	26.0359	26.1365	25.7915	25.4883	25.7562	25.8812	25.3923		+		0.212616	1.12562	1.60338	0.597824	0.0674665	0.070302	0.0663929	-0.309194	-0.332654	cell cycle;cell division;cellular process		cell part;cytoplasm;intracellular part		Cellcycle;Celldivision;Completeproteome;Cytoplasm;Phosphoprotein;Referenceproteome;Ublconjugation
A0A0G2JYD4;D3ZKC6;REV__M0RD14;REV__M0R4B8;REV__A0A0G2JVG3;REV__P11980-2;REV__P11980	A0A0G2JYD4;D3ZKC6		Vps13d	23.5794	23.7291	24.6127	29.6222	30.2646	28.9073	29.4821	29.3324	29.4815	29.5042	29.4727	29.3718	29.8187	29.5045	30.013	29.4962	+		+	1.53258	0.992824	1.51722	0.00292428	0.100731	0.0260755	-4.0717	0.250531	4.11073					Completeproteome;Referenceproteome
A0A096MIU9;D3Z8Y2;D3ZYA0	A0A096MIU9;D3Z8Y2	Developmental pluripotency-associated protein 4	LOC685378;Dppa4	24.8344	25.4223	24.5216	25.7183	25.2831	25.5192	25.2773	25.6649	24.9729	25.0218	24.7039	24.7295	23.4583	25.0418	24.9522	23.8241				0.416144	0.629649	0.493995	0.246784	0.109786	0.299083	0.267112	-0.537912	0.311991	biological regulation;biosynthetic process;cellular biosynthetic process;cellular macromolecule biosynthetic process;cellular macromolecule metabolic process;cellular metabolic process;cellular nitrogen compound metabolic process;cellular process;developmental process;macromolecule biosynthetic process;macromolecule metabolic process;metabolic process;multicellular organismal development;multicel…		cell part;intracellular membrane-bounded organelle;intracellular organelle;intracellular part;membrane-bounded organelle;nucleus;organelle		Completeproteome;Developmentalprotein;Nucleus;Phosphoprotein;Referenceproteome;Transcription;Transcriptionregulation
A0A096MIV3;P35233-2;P35233;F1LSP6;P35233-4;P35233-3	A0A096MIV3;P35233-2;P35233;F1LSP6;P35233-4;P35233-3	Tyrosine-protein phosphatase non-receptor type;Tyrosine-protein phosphatase non-receptor type 2	Ptpn2	27.1045	27.321	27.2965	27.3202	27.0548	27.3209	27.4474	27.2834	27.0114	27.0281	27.2455	27.0501	27.1971	27.1057	27.1345	27.14				1.23802	0.475569	0.0584118	0.107344	0.482516	0.917499	0.176795	0.0605779	0.016057	B cell activation;B cell differentiation;biological regulation;carbohydrate homeostasis;cell activation;cell differentiation;cell surface receptor linked signaling pathway;cellular developmental process;cellular macromolecule metabolic process;cellular metabolic process;cellular process;cellular protein metabolic process;cellular response to chemical stimulus;cellular response to endogenous stimu…	binding;catalytic activity;DNA binding;hydrolase activity;hydrolase activity, acting on ester bonds;non-membrane spanning protein tyrosine phosphatase activity;nucleic acid binding;phosphatase activity;phosphoprotein phosphatase activity;phosphoric ester hydrolase activity;protein tyrosine phosphatase activity	cell part;cytoplasmic part;endoplasmic reticulum;endoplasmic reticulum-Golgi intermediate compartment;intracellular membrane-bounded organelle;intracellular organelle;intracellular organelle part;intracellular part;membrane;membrane-bounded organelle;nuclear membrane;nuclear part;nucleus;organelle;organelle membrane;organelle part;plasma membrane		Alternativesplicing;Cellmembrane;Completeproteome;Cytoplasm;Endoplasmicreticulum;Hydrolase;Membrane;Nucleus;Phosphoprotein;Proteinphosphatase;Referenceproteome
P09811	P09811	Glycogen phosphorylase, liver form	Pygl	23.7961	23.8001	22.8865	25.3216	25.071	25.1652	23.7304	22.6729	27.4241	27.229	27.2447	27.5484	27.1185	26.9726	27.187	27.1415	+	+		3.26319	1.54767	0.0981117	0.00204545	0.0571032	0.75663	-3.4105	-0.256663	0.208833	5-phosphoribose 1-diphosphate biosynthetic process;5-phosphoribose 1-diphosphate metabolic process;alcohol biosynthetic process;alcohol metabolic process;biological regulation;biosynthetic process;carbohydrate biosynthetic process;carbohydrate catabolic process;carbohydrate homeostasis;carbohydrate metabolic process;catabolic process;cellular biosynthetic process;cellular carbohydrate biosyntheti…	adenyl nucleotide binding;adenyl ribonucleotide binding;AMP binding;ATP binding;bile acid binding;binding;carbohydrate binding;carboxylic acid binding;catalytic activity;cofactor binding;drug binding;glycogen phosphorylase activity;identical protein binding;lipid binding;monocarboxylic acid binding;nucleobase binding;nucleotide binding;phosphorylase activity;protein binding;protein dimerization a…	cell part;cytoplasm;intracellular part;membrane;plasma membrane	Insulin signaling pathway;Starch and sucrose metabolism	Acetylation;Allostericenzyme;Carbohydratemetabolism;Completeproteome;Glycogenmetabolism;Glycosyltransferase;Nucleotide-binding;Phosphoprotein;Pyridoxalphosphate;Referenceproteome;Transferase
Q9JJW3;M0R808;D4A786	Q9JJW3;M0R808;D4A786	Up-regulated during skeletal muscle growth protein 5	Usmg5;LOC100362504;LOC100360002	24.7176	24.7094	25.4144	23.5384	28.9348	29.1629	29.027	29.2024	28.8864	28.9066	28.9794	24.3116	28.9529	29.0176	29.0765	29.2609	+		+	1.39627	0.520842	4.56171	0.00410309	0.114816	0	-3.17599	1.30599	4.48678			cell part;cytoplasmic part;integral to membrane;intracellular organelle part;intracellular part;intrinsic to membrane;macromolecular complex;membrane part;mitochondrial membrane part;mitochondrial part;mitochondrial proton-transporting ATP synthase complex;organelle part;protein complex;proton-transporting ATP synthase complex;proton-transporting two-sector ATPase complex		Acetylation;Completeproteome;Membrane;Mitochondrion;Referenceproteome;Transmembrane;Transmembranehelix
A1L1J2;F7EYN3;A0A096MIY3	A1L1J2;F7EYN3;A0A096MIY3		Tdg	25.763	25.8343	25.5747	25.5178	25.6641	25.7804	25.569	25.6853	25.8217	25.7338	25.6855	25.6745	26.265	26.0573	26.0541	26.0222		+		0.285228	2.90121	0.00874069	0.580033	0.01262	0.987624	-0.0564394	0.370773	0.00225973	biological regulation;cellular macromolecule metabolic process;cellular metabolic process;cellular nitrogen compound metabolic process;cellular process;cellular response to stimulus;cellular response to stress;DNA metabolic process;DNA repair;macromolecule metabolic process;metabolic process;mismatch repair;negative regulation of biological process;negative regulation of biosynthetic process;nega…	binding;catalytic activity;DNA binding;double-stranded DNA binding;hydrolase activity;hydrolase activity, acting on glycosyl bonds;hydrolase activity, hydrolyzing N-glycosyl compounds;mismatched DNA binding;nucleic acid binding;protein binding;protein domain specific binding;structure-specific DNA binding;transcription factor binding	cell part;intracellular membrane-bounded organelle;intracellular organelle;intracellular part;membrane-bounded organelle;nucleus;organelle		Completeproteome;Referenceproteome
O35910	O35910	Monocarboxylate transporter 4	Slc16a3	23.5947	24.4174	24.4851	23.9368	24.35	23.8833	23.9521	24.606	27.3853	27.4316	27.2423	27.0644	27.4164	27.2947	27.3263	27.6357	+			5.08895	0.569462	0.123408	0.0035	0.281597	0.75362	-3.17239	0.137361	0.0893435	anion transport;carboxylic acid transport;cellular process;establishment of localization;ion transmembrane transport;ion transport;lactate transmembrane transport;lactate transport;monocarboxylic acid transport;organic acid transport;organic anion transport;organic substance transport;plasma membrane lactate transport;transmembrane transport;transport	active transmembrane transporter activity;carboxylic acid transmembrane transporter activity;monocarboxylic acid transmembrane transporter activity;organic acid transmembrane transporter activity;secondary active monocarboxylate transmembrane transporter activity;secondary active transmembrane transporter activity;substrate-specific transmembrane transporter activity;substrate-specific transporte…	actin cytoskeleton;cell part;cytoskeleton;integral to membrane;intracellular non-membrane-bounded organelle;intracellular organelle;intracellular organelle part;intracellular part;intrinsic to membrane;membrane;membrane part;non-membrane-bounded organelle;nuclear membrane;nuclear part;organelle;organelle membrane;organelle part;plasma membrane		Cellmembrane;Completeproteome;Membrane;Phosphoprotein;Referenceproteome;Symport;Transmembrane;Transmembranehelix;Transport
A0A096MJ28;G3V6G2	A0A096MJ28;G3V6G2		Ints2	24.6944	25.2267	25.4748	25.2674	25.2508	25.3964	25.5605	25.3721	25.6132	25.7084	25.3518	25.2778	25.4574	25.6449	25.5152	25.4644				0.8219	0.108029	0.609832	0.0839867	0.774387	0.285995	-0.321984	0.032661	0.229123	cellular macromolecule metabolic process;cellular metabolic process;cellular nitrogen compound metabolic process;cellular process;macromolecule metabolic process;metabolic process;ncRNA metabolic process;ncRNA processing;nitrogen compound metabolic process;nucleic acid metabolic process;nucleobase-containing compound metabolic process;primary metabolic process;RNA metabolic process;RNA processing…		cell part;integrator complex;intracellular organelle part;intracellular part;macromolecular complex;nuclear part;nucleoplasm part;organelle part;protein complex		Completeproteome;Referenceproteome
G3V6P8	G3V6P8	Guanine nucleotide-binding protein subunit gamma	Gng12	24.2232	24.4476	28.0332	23.3784	22.8678	23.1332	24.035	23.5299	27.9317	28.3987	28.1031	28.0279	27.9821	27.9848	28.1927	27.8775	+			1.61382	0.384658	0.755456	0.00282222	0.395132	0.0957291	-3.09475	-0.106084	-1.62913	anatomical structure development;biological regulation;cell surface receptor linked signaling pathway;cellular process;cellular response to stimulus;cerebral cortex development;developmental process;G-protein coupled receptor protein signaling pathway;regulation of biological process;regulation of cellular process;response to biotic stimulus;response to chemical stimulus;response to lipopolysacch…	anion binding;binding;ion binding;molecular transducer activity;phosphate ion binding;signal transducer activity	cell part;extrinsic to internal side of plasma membrane;extrinsic to membrane;extrinsic to plasma membrane;heterotrimeric G-protein complex;intracellular part;macromolecular complex;membrane part;plasma membrane part;protein complex	Chemokine signaling pathway;MAPK signaling pathway;Regulation of actin cytoskeleton	Cellmembrane;Completeproteome;Lipoprotein;Membrane;Referenceproteome;Transducer
B1H232	B1H232		Islr	24.6843	22.1852	24.1665	23.7116	24.5884	25.0169	22.6426	23.727	26.599	26.8674	27.0306	26.6043	27.2449	27.0071	27.0474	27.0081	+	+		2.87077	1.34051	0.156622	0.00210256	0.0557731	0.6374	-3.08843	0.301555	0.306842					Completeproteome;Disulfidebond;Immunoglobulindomain;Leucine-richrepeat;Referenceproteome;Repeat
D4A560;A0A096MJ99;A0A096MK21	D4A560;A0A096MJ99		Vamp4	26.5355	26.0274	26.0942	25.853	25.9978	25.6894	25.7197	25.8219	23.7843	26.0725	25.7126	25.9596	25.6538	26.0072	26.1227	26.1045				0.639219	0.489631	1.02805	0.0747401	0.157906	0.126488	0.745269	0.589801	-0.320333	biological regulation;cellular process;establishment of localization;establishment of localization in cell;establishment of protein localization;Golgi to plasma membrane protein transport;Golgi to plasma membrane transport;Golgi vesicle transport;intracellular protein transport;intracellular transport;post-Golgi vesicle-mediated transport;protein transport;regulation of biological process;regulat…		cell part;cytoplasmic part;Golgi apparatus part;integral to membrane;intracellular organelle part;intracellular part;intrinsic to membrane;macromolecular complex;membrane part;organelle part;protein complex;SNARE complex;trans-Golgi network	SNARE interactions in vesicular transport	Coiledcoil;Completeproteome;Membrane;Referenceproteome
A0A096MJG1;Q5BKE0;Q62880;A0A096MJP0;A0A096MIX8;A0A096MIX5;A0A0G2JXE2;A0A0G2JV70;A0A0G2K6Z1	A0A096MJG1;Q5BKE0;Q62880;A0A096MJP0;A0A096MIX8;A0A096MIX5;A0A0G2JXE2;A0A0G2JV70;A0A0G2K6Z1	Transcription initiation factor TFIID subunit 9;Transcription initiation factor TFIID subunit 9B	Taf9;Taf9b	26.3583	25.8255	26.1837	25.8925	25.7634	25.8781	25.6845	25.853	26.084	25.6148	25.9154	25.6805	25.9381	25.9883	26.0019	25.772				0.711408	0.364658	1.05808	0.139812	0.409508	0.141961	0.241323	0.101375	-0.270255	biological regulation;biosynthetic process;cell death;cellular biosynthetic process;cellular macromolecule metabolic process;cellular metabolic process;cellular nitrogen compound metabolic process;cellular process;death;macromolecule metabolic process;metabolic process;negative regulation of apoptosis;negative regulation of biological process;negative regulation of biosynthetic process;negative r…		cell part;histone acetyltransferase complex;histone methyltransferase complex;intracellular organelle part;intracellular part;macromolecular complex;methyltransferase complex;MLL1 complex;nuclear part;nucleoplasm part;organelle part;protein complex;SAGA-type complex;transcription factor complex;transcription factor TFIID complex;transcription factor TFTC complex	Basal transcription factors;Ribosome biogenesis in eukaryotes	Acetylation;Completeproteome;Nucleus;Phosphoprotein;Referenceproteome;Transcription;Transcriptionregulation
M0R979;A0A0G2JV24	M0R979;A0A0G2JV24		Thbs1	30.4363	30.6218	30.4448	30.7307	30.5169	30.603	30.7119	30.751	33.4844	33.4463	33.6198	34.0265	33.9673	33.9101	33.7368	33.9264	+			6.05236	0.850533	0.437316	0.008	0.127099	0.54381	-3.08583	0.240914	0.0873032	activation of MAPK activity;anatomical structure development;anatomical structure formation involved in morphogenesis;anatomical structure morphogenesis;angiogenesis;biological adhesion;biological regulation;cartilage development;cartilage development involved in endochondral bone morphogenesis;cell adhesion;cell cycle arrest;cell cycle process;cell migration;cell motility;cellular component move…	binding;calcium ion binding;carbohydrate binding;cation binding;cytokine binding;extracellular matrix binding;glycosaminoglycan binding;growth factor binding;heparin binding;ion binding;lipid binding;lipoprotein particle binding;low-density lipoprotein particle binding;metal ion binding;pattern binding;phosphatidylserine binding;phospholipid binding;polysaccharide binding;protein binding;protein-…	cell part;cytoplasm;cytoplasmic membrane-bounded vesicle;cytoplasmic part;cytoplasmic vesicle;external side of plasma membrane;extracellular membrane-bounded organelle;extracellular organelle;extracellular region part;extracellular space;extracellular vesicular exosome;fibrinogen complex;intracellular membrane-bounded organelle;intracellular organelle;intracellular part;macromolecular complex;mem…		Completeproteome;Referenceproteome
A0A096MKH8;A0A096MJI1;A0A096MJV6;A0A0G2K3V6;D3ZHB2	A0A096MKH8;A0A096MJI1;A0A096MJV6;A0A0G2K3V6		Zfx	24.5377	26.3616	25.7798	25.8724	26.1484	25.6268	26.0927	25.514	23.4216	25.999	26.0971	25.6458	25.4448	26.1755	23.1662	25.8282				0.18314	0.0519939	0.19458	0.465003	0.803343	0.599583	0.346977	-0.137181	0.207623	biological regulation;positive regulation of biological process;positive regulation of biosynthetic process;positive regulation of cellular biosynthetic process;positive regulation of cellular metabolic process;positive regulation of cellular process;positive regulation of gene expression;positive regulation of macromolecule biosynthetic process;positive regulation of macromolecule metabolic proc…	binding;cation binding;DNA binding;ion binding;metal ion binding;nucleic acid binding;sequence-specific DNA binding	cell part;intracellular membrane-bounded organelle;intracellular organelle;intracellular part;membrane-bounded organelle;nucleus;organelle		Completeproteome;Referenceproteome
A0A0G2K625;Q03626;A0A0G2JUP5;D4A6E3;A0A0G2JUW7;Q03626-2;Q6IE52;M0R5V7;F1LP69;G3V9J1	A0A0G2K625;Q03626;A0A0G2JUP5;D4A6E3;A0A0G2JUW7;Q03626-2;Q6IE52;M0R5V7	Murinoglobulin-1;Murinoglobulin-2	Mug1;LOC100911833;Mug2	24.5977	23.6032	23.3441	22.8612	22.4448	24.3352	24.923	22.8434	26.5338	26.5494	26.9123	26.679	26.4235	25.5621	25.568	26.0279	+	+		3.737	1.85947	0.0170844	0.00171429	0.0104173	0.957317	-3.06704	-0.77319	0.035049	acute inflammatory response;acute-phase response;defense response;inflammatory response;response to stimulus;response to stress;response to wounding	endopeptidase inhibitor activity;endopeptidase regulator activity;enzyme inhibitor activity;enzyme regulator activity;peptidase inhibitor activity;peptidase regulator activity;serine-type endopeptidase inhibitor activity	extracellular region;extracellular region part;extracellular space		Acutephase;Alternativesplicing;Baitregion;Completeproteome;Directproteinsequencing;Disulfidebond;Glycoprotein;Proteaseinhibitor;Referenceproteome;Secreted;Serineproteaseinhibitor;Signal;Thioesterbond
D3ZKT0	D3ZKT0	Phosphatidate cytidylyltransferase, mitochondrial	Tamm41	24.1299	24.6122	22.2912	24.6812	26.6647	26.6017	26.743	26.5633	26.7688	26.9056	26.8037	26.8157	26.8958	26.3421	27.1478	26.9617	+		+	2.68217	0.0261374	2.54077	0.00172512	0.929837	0.00521739	-2.89483	0.0134277	2.71457			cell part;cytoplasmic part;intracellular membrane-bounded organelle;intracellular organelle;intracellular part;membrane-bounded organelle;mitochondrion;organelle		Completeproteome;Referenceproteome
Q91Y94	Q91Y94	Cytochrome c oxidase subunit 4 isoform 2, mitochondrial	Cox4i2	26.4645	23.8221	22.9333	26.8137	26.6661	26.3889	26.6531	26.622	27.9487	27.9176	27.6264	28.073	27.9117	27.8409	27.8387	27.8588	+			1.61076	0.111439	0.813918	0.00277217	0.784459	0.0809701	-2.88302	-0.0288877	1.57413		catalytic activity;cation transmembrane transporter activity;cytochrome-c oxidase activity;heme-copper terminal oxidase activity;hydrogen ion transmembrane transporter activity;inorganic cation transmembrane transporter activity;ion transmembrane transporter activity;monovalent inorganic cation transmembrane transporter activity;oxidoreductase activity;oxidoreductase activity, acting on a heme gr…	cell part;cytoplasmic part;intracellular organelle part;intracellular part;macromolecular complex;membrane part;mitochondrial membrane part;mitochondrial part;mitochondrial respiratory chain complex IV;organelle part;protein complex;respiratory chain complex IV	Alzheimer's disease;Cardiac muscle contraction;Huntington's disease;Oxidative phosphorylation;Parkinson's disease	Completeproteome;Disulfidebond;Membrane;Mitochondrion;Mitochondrioninnermembrane;Referenceproteome;Transitpeptide
A0A096MJN2;M0R6G6;M0R7Y8;A0A0G2K226	A0A096MJN2;M0R6G6		Nudcd3	29.3336	29.2389	29.6162	29.1798	29.1549	29.3411	29.1703	29.2666	29.17	29.2277	29.3565	29.1971	28.9783	28.9515	28.9864	28.9727		+		0.44437	3.13867	0.463167	0.378743	0.020678	0.488239	0.104316	-0.265601	-0.108901					Completeproteome;Referenceproteome
A0A0G2JWY8;D3ZXY9	A0A0G2JWY8			24.0774	23.9588	23.7523	24.1182	25.1715	26.5604	26.6763	26.4762	26.5241	27.0205	26.8089	27.0352	26.7718	26.8656	27.2403	27.0199	+		+	5.96872	0.347242	3.09274	0.0056	0.384785	0.00375	-2.8705	0.127211	2.24443		binding;lipid binding			Completeproteome;Referenceproteome
A0A096MJP3;D4A905;Q5FVR7	A0A096MJP3;D4A905;Q5FVR7	Cleavage and polyadenylation specificity factor subunit 4	Cpsf4;LOC100360200	24.1612	25.4887	25.6619	25.4044	25.3593	25.6207	23.676	25.0561	25.4702	25.4806	25.654	25.4747	25.2945	25.6648	24.4803	25.6138				0.439879	0.408491	0.176789	0.206579	0.260439	0.613362	-0.340802	-0.256566	-0.251073	cellular macromolecule metabolic process;cellular metabolic process;cellular nitrogen compound metabolic process;cellular process;macromolecule metabolic process;metabolic process;mRNA metabolic process;mRNA processing;nitrogen compound metabolic process;nucleic acid metabolic process;nucleobase-containing compound metabolic process;primary metabolic process;RNA metabolic process;RNA processing	binding;cation binding;ion binding;metal ion binding;nucleic acid binding;RNA binding;transition metal ion binding;zinc ion binding	cell part;intracellular organelle part;intracellular part;macromolecular complex;mRNA cleavage and polyadenylation specificity factor complex;mRNA cleavage factor complex;nuclear part;nucleoplasm part;organelle part;protein complex	mRNA surveillance pathway	Completeproteome;Metal-binding;mRNAprocessing;Nucleus;Referenceproteome;Repeat;RNA-binding;Zinc;Zinc-finger
M0R7I5	M0R7I5		Sgsh	23.4416	25.6659	24.8891	23.3272	25.9923	23.3997	23.8394	23.2817	26.9662	26.7991	26.8992	27.8255	27.3465	27.3129	27.2764	27.7903	+			2.39875	0.539057	0.0863062	0.00191531	0.182581	0.78225	-2.79156	0.308995	-0.202654		catalytic activity;hydrolase activity;hydrolase activity, acting on ester bonds;sulfuric ester hydrolase activity			Completeproteome;Referenceproteome
A0A096MJP9;Q4V8J5	A0A096MJP9;Q4V8J5		Ddi2	27.066	27.3902	27.7332	27.3033	27.5237	27.5487	27.6611	27.5826	27.3638	27.4383	27.3064	27.3487	27.418	27.4334	27.4582	27.2686				0.0215013	0.24144	0.708504	0.948692	0.707419	0.269508	0.00889826	0.0302677	0.205864		aspartic-type endopeptidase activity;aspartic-type peptidase activity;catalytic activity;endopeptidase activity;hydrolase activity;peptidase activity;peptidase activity, acting on L-amino acid peptides			Completeproteome;Referenceproteome
A0A096MJW2;Q66H50;A0A096MJJ7	A0A096MJW2;Q66H50;A0A096MJJ7	Fatty acyl-CoA reductase 1	Far1	28.104	28.4353	28.3019	28.5582	28.612	28.7028	28.8644	28.7163	28.1833	28.3596	28.286	27.8332	28.0242	28.1315	28.2353	27.9606			+	0.568344	0.239651	1.83228	0.223703	0.535192	0.0485514	0.184316	-0.0776253	0.373991	acyl-CoA metabolic process;biosynthetic process;carboxylic acid biosynthetic process;carboxylic acid metabolic process;cellular biosynthetic process;cellular ketone metabolic process;cellular lipid metabolic process;cellular metabolic process;cellular process;coenzyme metabolic process;cofactor metabolic process;ether lipid biosynthetic process;ether lipid metabolic process;fatty acid biosyntheti…	catalytic activity;fatty-acyl-CoA reductase (alcohol-forming) activity;long-chain-fatty-acyl-CoA reductase activity;oxidoreductase activity;oxidoreductase activity, acting on the aldehyde or oxo group of donors;oxidoreductase activity, acting on the aldehyde or oxo group of donors, NAD or NADP as acceptor	cell part;cytoplasmic part;integral to membrane;intracellular membrane-bounded organelle;intracellular organelle;intracellular organelle part;intracellular part;intrinsic to membrane;membrane;membrane part;membrane-bounded organelle;microbody;microbody membrane;microbody part;organelle;organelle membrane;organelle part;peroxisomal membrane;peroxisomal part	Peroxisome	Completeproteome;Lipidbiosynthesis;Lipidmetabolism;Membrane;NADP;Oxidoreductase;Peroxisome;Referenceproteome;Transmembrane;Transmembranehelix
A0A096MJX5;D3ZKZ0	A0A096MJX5;D3ZKZ0		RGD1305178	27.6108	26.7036	27.0644	26.9376	27.1518	27.2677	27.1046	27.123	26.8729	26.9512	26.8353	26.7257	26.9878	27.088	27.0652	26.4021				0.546477	0.0844595	0.162698	0.197045	0.785167	0.716938	0.232806	0.0394936	0.082674			cell part;cytoplasm;intracellular membrane-bounded organelle;intracellular organelle;intracellular part;membrane-bounded organelle;nucleus;organelle		Completeproteome;Referenceproteome
D4AD08;A0A096MJY0;A0A0G2KA92	D4AD08;A0A096MJY0;A0A0G2KA92		Chd2	29.4532	29.2844	24.7417	29.3307	23.2529	23.6492	29.7397	23.7008	29.6897	29.4984	29.496	29.7796	29.8299	29.7279	24.4458	29.9805				0.572831	0.357074	0.79977	0.076373	0.212068	0.0737784	-1.41346	-1.11994	-3.11681	cell differentiation;cellular developmental process;cellular process;cellular response to stimulus;cellular response to stress;developmental process;hemopoietic stem cell differentiation;response to DNA damage stimulus;response to stimulus;response to stress;stem cell differentiation	adenyl nucleotide binding;adenyl ribonucleotide binding;ATP binding;binding;catalytic activity;DNA binding;helicase activity;hydrolase activity;hydrolase activity, acting on acid anhydrides;hydrolase activity, acting on acid anhydrides, in phosphorus-containing anhydrides;nucleic acid binding;nucleoside-triphosphatase activity;nucleotide binding;purine nucleotide binding;purine ribonucleoside tri…	cell part;intracellular membrane-bounded organelle;intracellular organelle;intracellular part;membrane-bounded organelle;nucleus;organelle		ATP-binding;Completeproteome;Helicase;Hydrolase;Nucleotide-binding;Nucleus;Referenceproteome
D3ZGL1	D3ZGL1		Arhgap25	23.3639	26.241	23.5353	27.1765	25.9628	25.8309	25.7669	26.1755	27.7633	27.6012	27.5369	27.9755	27.3113	26.729	26.9143	27.1847	+	+		1.46848	2.23528	0.387505	0.00343174	0.0053012	0.299327	-2.64005	-0.684384	0.85487	biological regulation;cellular process;cellular response to stimulus;regulation of biological process;regulation of cellular process;response to stimulus;signal transduction	enzyme activator activity;enzyme regulator activity;GTPase activator activity;GTPase regulator activity;nucleoside-triphosphatase regulator activity	cell part;intracellular		Completeproteome;GTPaseactivation;Referenceproteome
D3ZXL9	D3ZXL9		Kctd4	24.014	24.104	23.8276	24.9716	24.8744	24.9232	25.0237	25.278	26.7905	26.741	26.3996	26.4884	26.0382	26.3473	26.1296	26.2739	+	+	+	3.91073	1.86831	1.59268	0.0016	0.0209647	0.0323429	-2.37557	-0.407638	0.795537	cellular component assembly;cellular component organization;cellular component organization or biogenesis;macromolecular complex assembly;macromolecular complex subunit organization;protein complex assembly;protein complex subunit organization;protein homooligomerization;protein oligomerization				Completeproteome;Referenceproteome
A0A0G2JU12;D4ADC3	A0A0G2JU12;D4ADC3		Mgst2	23.8588	24.0154	24.2918	24.3376	25.5388	25.6803	25.5687	25.312	26.228	26.6062	26.5009	26.5592	27.3757	27.3572	27.1386	27.1769	+	+	+	5.50598	3.5566	4.27692	0.00329412	0.00419048	0.00545455	-2.34771	0.788503	1.39909	alkene biosynthetic process;amine biosynthetic process;amine metabolic process;biosynthetic process;carboxylic acid biosynthetic process;carboxylic acid metabolic process;cellular alkene metabolic process;cellular amine metabolic process;cellular amino acid biosynthetic process;cellular amino acid metabolic process;cellular biosynthetic process;cellular ketone metabolic process;cellular lipid met…	antioxidant activity;carbon-sulfur lyase activity;catalytic activity;enzyme activator activity;enzyme regulator activity;glutathione peroxidase activity;glutathione transferase activity;leukotriene-C4 synthase activity;lyase activity;oxidoreductase activity;oxidoreductase activity, acting on peroxide as acceptor;peroxidase activity;transferase activity;transferase activity, transferring alkyl or …	cell part;cytoplasm;cytoplasmic part;endoplasmic reticulum;envelope;integral to membrane;intracellular membrane-bounded organelle;intracellular organelle;intracellular organelle part;intracellular part;intrinsic to membrane;membrane;membrane part;membrane-bounded organelle;nuclear envelope;nuclear part;organelle;organelle envelope;organelle part;plasma membrane		Completeproteome;Referenceproteome
P54311	P54311	Guanine nucleotide-binding protein G(I)/G(S)/G(T) subunit beta-1	Gnb1	24.956	24.0421	24.8216	23.7609	27.1022	27.102	27.2481	27.1058	27.1161	26.425	26.4373	26.9178	24.168	26.2905	26.4884	26.6675	+		+	3.32292	0.644804	4.06506	0.0019661	0.0875049	0	-2.32884	-0.820421	2.74434	activation of phospholipase C activity;activation of phospholipase C activity by G-protein coupled receptor protein signaling pathway coupled to IP3 second messenger;anatomical structure development;apoptosis;biological regulation;calcium ion homeostasis;cardiac muscle cell apoptosis;cation homeostasis;cell death;cell proliferation;cell surface receptor linked signaling pathway;cellular calcium i…	binding;catalytic activity;cytoskeletal protein binding;GTPase activity;hydrolase activity;hydrolase activity, acting on acid anhydrides;hydrolase activity, acting on acid anhydrides, in phosphorus-containing anhydrides;molecular transducer activity;nucleoside-triphosphatase activity;protein binding;pyrophosphatase activity;signal transducer activity;spectrin binding	cell body;cell part;cell projection;cell projection part;cilium part;cytoplasmic part;dendrite;extrinsic to internal side of plasma membrane;extrinsic to membrane;extrinsic to plasma membrane;heterotrimeric G-protein complex;intracellular organelle part;intracellular part;lysosomal membrane;macromolecular complex;membrane;membrane part;neuron projection;organelle membrane;organelle part;photorece…	Chemokine signaling pathway;Phototransduction;Taste transduction	3D-structure;Acetylation;Completeproteome;Directproteinsequencing;Phosphoprotein;Referenceproteome;Repeat;Transducer;WDrepeat
F1LP60;A0A096MK30;O35763	F1LP60;A0A096MK30;O35763	Moesin	Msn	31.3513	31.7253	31.5308	31.5935	31.5742	31.6545	31.6645	31.6479	31.4481	31.347	31.4002	31.3481	31.7704	31.7342	31.7416	31.7391		+		1.04593	5.10592	0.480157	0.141134	0.00434783	0.536023	0.164368	0.360472	0.0850325	biological adhesion;biological regulation;cell adhesion;cell migration;cell motility;cell-cell adhesion;cellular component movement;cellular process;immune system process;leukocyte cell-cell adhesion;leukocyte migration;locomotion;membrane docking;membrane to membrane docking;regulation of biological process;regulation of cell migration;regulation of cell motility;regulation of cellular component…	actin binding;binding;binding, bridging;cytoskeletal protein binding;double-stranded RNA binding;nucleic acid binding;protein binding;protein binding, bridging;RNA binding	adherens junction;anchoring junction;apical plasma membrane;basolateral plasma membrane;cell junction;cell part;cell pole;cell projection;cell projection membrane;cell projection part;cell surface;cell tip;cell-substrate adherens junction;cell-substrate junction;cytoplasm;cytoplasmic part;cytoplasmic vesicle membrane;cytoplasmic vesicle part;cytoskeleton;extracellular membrane-bounded organelle;e…	Leukocyte transendothelial migration;Measles;Regulation of actin cytoskeleton	Acetylation;Cellmembrane;Cellprojection;Completeproteome;Cytoplasm;Cytoskeleton;Directproteinsequencing;Membrane;Phosphoprotein;Referenceproteome
A0A096MK44	A0A096MK44		Bms1	23.7433	24.7016	24.5998	23.3517	24.3129	24.1944	24.1676	24.1333	24.0705	23.76	24.334	23.4105	24.2336	24.1819	25.0075	24.443		+		0.212826	1.08583	0.115486	0.455298	0.0388	0.75558	0.205359	0.572771	0.102952
O70454;A0A096MK58;A0A096MK83;A0A096MK59	O70454;A0A096MK58;A0A096MK83	Protein BUD31 homolog	Bud31	28.1906	27.9402	27.7826	27.7554	27.599	27.3316	27.727	27.6547	28.0422	27.1534	27.9847	27.9693	28.1413	28.2172	27.9505	27.755				0.222171	0.431984	1.37364	0.490225	0.260337	0.0847748	0.129785	0.22859	-0.339103			cell part;intracellular membrane-bounded organelle;intracellular organelle;intracellular part;membrane-bounded organelle;nucleus;organelle	Spliceosome	Acetylation;Completeproteome;Nucleus;Referenceproteome
Q99MZ4	Q99MZ4	Gamma-glutamyltransferase 7;Gamma-glutamyltransferase 7 heavy chain;Gamma-glutamyltransferase 7 light chain	Ggt7	22.8896	23.2203	22.7756	24.9969	23.7987	22.6822	25.2818	23.9259	25.5973	25.8359	25.5267	25.6173	25.8863	26.2288	25.7784	25.7826	+			2.22897	1.14815	0.247678	0.00172589	0.075691	0.482949	-2.1737	0.274735	0.451536	amine biosynthetic process;amine metabolic process;biosynthetic process;carboxylic acid biosynthetic process;carboxylic acid metabolic process;cellular amine metabolic process;cellular amino acid biosynthetic process;cellular amino acid metabolic process;cellular biosynthetic process;cellular ketone metabolic process;cellular metabolic process;cellular modified amino acid biosynthetic process;cel…	catalytic activity;gamma-glutamyltransferase activity;transferase activity;transferase activity, transferring acyl groups;transferase activity, transferring amino-acyl groups	cell part;integral to membrane;intrinsic to membrane;membrane part	Arachidonic acid metabolism;Cyanoamino acid metabolism;Glutathione metabolism;Taurine and hypotaurine metabolism	Acyltransferase;Completeproteome;Glutathionebiosynthesis;Glycoprotein;Hydrolase;Membrane;Referenceproteome;Signal-anchor;Transferase;Transmembrane;Transmembranehelix;Zymogen
D3Z9K4	D3Z9K4		Plekho2	24.1068	22.8521	23.138	24.0003	25.867	25.7524	26.0235	26.0347	25.6533	25.6829	25.6369	25.7442	26.1122	23.6479	26.0686	26.0574	+		+	3.33621	0.12822	3.53881	0.00187097	0.584893	0.005	-2.15505	-0.207796	2.39514					Completeproteome;Referenceproteome
Q62867	Q62867	Gamma-glutamyl hydrolase	Ggh	25.8397	25.9949	25.9077	25.5228	26.1627	26.4091	26.1174	26.1445	27.9137	28.1322	27.4885	27.9521	27.8902	28.0581	27.9629	28.1445	+		+	4.6999	0.430828	1.72333	0.0032	0.324125	0.0508008	-2.05533	0.142324	0.392138	amine metabolic process;carboxylic acid metabolic process;cellular amine metabolic process;cellular amino acid metabolic process;cellular ketone metabolic process;cellular metabolic process;cellular nitrogen compound metabolic process;cellular process;glutamine family amino acid metabolic process;glutamine metabolic process;macromolecule metabolic process;metabolic process;nitrogen compound metab…	catalytic activity;exopeptidase activity;gamma-glutamyl-peptidase activity;hydrolase activity;omega peptidase activity;peptidase activity;peptidase activity, acting on L-amino acid peptides	cell part;cytoplasmic membrane-bounded vesicle;cytoplasmic part;cytoplasmic vesicle;cytosol;extracellular region part;extracellular space;intracellular membrane-bounded organelle;intracellular organelle;intracellular part;lysosome;lytic vacuole;melanosome;membrane-bounded organelle;membrane-bounded vesicle;organelle;pigment granule;vacuole;vesicle	Folate biosynthesis	Completeproteome;Directproteinsequencing;Glycoprotein;Hydrolase;Lysosome;Referenceproteome;Secreted;Signal
A0A096MKB0;G3V842	A0A096MKB0		Rab24	25.6098	25.687	26.0597	25.8786	25.9784	26.0689	25.9941	25.8958	25.4248	25.9736	25.8456	25.8152	25.7681	25.6571	25.3858	25.7113				0.104076	0.406527	0.818288	0.754614	0.343951	0.272203	0.0439849	-0.134196	0.175534	biological regulation;cellular process;cellular response to stimulus;intracellular signal transduction;regulation of biological process;regulation of cellular process;response to stimulus;signal transduction;small GTPase mediated signal transduction	binding;GTP binding;guanyl nucleotide binding;guanyl ribonucleotide binding;nucleotide binding;purine nucleotide binding;purine ribonucleoside triphosphate binding;purine ribonucleotide binding;ribonucleotide binding	autophagic vacuole;cell part;cytoplasmic part;intracellular membrane-bounded organelle;intracellular organelle;intracellular part;membrane-bounded organelle;mitochondrion;organelle;vacuole		Completeproteome;GTP-binding;Nucleotide-binding;Referenceproteome
A0A096MKC0;B2RYE6	A0A096MKC0		Gigyf2	28.3591	28.2897	28.4862	28.2542	28.3484	28.2916	27.9524	28.2066	28.3363	28.4651	28.381	28.1543	28.2254	28.0523	28.087	28.1263				0.0555887	1.50536	0.708814	0.897637	0.0786513	0.344539	0.0131245	-0.211399	-0.147548					Completeproteome;Referenceproteome
A0A096MKE2;D4A719;A0A096MKG7	A0A096MKE2;D4A719;A0A096MKG7		Snx12	29.6324	28.9019	29.2179	29.1803	28.9733	28.9826	28.8216	28.863	29.236	29.248	28.9647	29.1034	29.3966	29.2782	29.2224	29.356				0.23328	1.19968	1.07776	0.521066	0.128512	0.117966	0.095099	0.175283	-0.322985	establishment of localization;establishment of localization in cell;establishment of protein localization;intracellular protein transport;intracellular transport;protein transport;transport	binding;lipid binding;phosphatidylinositol binding;phospholipid binding	cell part;cytoplasmic part;endosome;intracellular membrane-bounded organelle;intracellular organelle;intracellular part;membrane-bounded organelle;organelle		Completeproteome;Referenceproteome
E9PSP1	E9PSP1		Pltp	24.0691	24.0914	24.1994	24.2593	24.1665	24.3418	22.9234	25.0029	26.249	26.1881	26.1464	25.9962	26.4776	26.1981	26.3446	26.6431	+	+		6.89514	1.32274	0.0365701	0.00509091	0.0636689	0.912778	-1.99011	0.270921	-0.0461507	biosynthetic process;cell motility;cellular biosynthetic process;cellular component movement;cellular metabolic process;cellular process;fat-soluble vitamin biosynthetic process;fat-soluble vitamin metabolic process;heterocycle metabolic process;locomotion;metabolic process;small molecule biosynthetic process;small molecule metabolic process;sperm motility;vitamin biosynthetic process;vitamin E b…	binding;lipid binding		PPAR signaling pathway	Completeproteome;Referenceproteome
B5DEJ6	B5DEJ6		Tpk1	23.5186	23.9761	26.3836	23.8291	26.0213	26.0021	25.9167	25.9796	26.1841	26.6205	26.4508	26.4013	26.2398	26.4289	26.2549	25.926	+		+	1.61245	0.712166	1.24646	0.00297171	0.181247	0.0355753	-1.98729	-0.201745	1.55306	aromatic compound biosynthetic process;biosynthetic process;cellular aromatic compound metabolic process;cellular biosynthetic process;cellular metabolic process;cellular nitrogen compound biosynthetic process;cellular nitrogen compound metabolic process;cellular process;coenzyme biosynthetic process;coenzyme metabolic process;cofactor biosynthetic process;cofactor metabolic process;heterocycle b…	adenyl nucleotide binding;adenyl ribonucleotide binding;ATP binding;binding;catalytic activity;diphosphotransferase activity;nucleotide binding;purine nucleotide binding;purine ribonucleoside triphosphate binding;purine ribonucleotide binding;ribonucleotide binding;thiamine diphosphokinase activity;transferase activity;transferase activity, transferring phosphorus-containing groups	cell part;cytoplasm;intracellular part	Thiamine metabolism	Completeproteome;Referenceproteome
P11466;Q6GMN6;A0A0G2JZK8	P11466;Q6GMN6;A0A0G2JZK8	Peroxisomal carnitine O-octanoyltransferase	Crot	21.4607	27.7814	27.5064	27.8697	24.119	27.3608	23.5687	27.0265	28.0407	28.1243	28.0434	28.3288	27.9029	27.8083	28.0768	28.1354	+			0.595884	0.740472	0.129455	0.0643943	0.217292	0.671589	-1.97976	-0.153458	-0.635777	amine metabolic process;betaine metabolic process;carboxylic acid catabolic process;carboxylic acid metabolic process;carboxylic acid transport;carnitine metabolic process;catabolic process;cellular amine metabolic process;cellular amino acid metabolic process;cellular catabolic process;cellular ketone metabolic process;cellular lipid catabolic process;cellular lipid metabolic process;cellular me…	carnitine O-acyltransferase activity;carnitine O-octanoyltransferase activity;catalytic activity;O-acyltransferase activity;octanoyltransferase activity;O-octanoyltransferase activity;transferase activity;transferase activity, transferring acyl groups;transferase activity, transferring acyl groups other than amino-acyl groups	cell part;cytoplasmic part;intracellular membrane-bounded organelle;intracellular organelle;intracellular part;membrane-bounded organelle;microbody;mitochondrion;organelle;peroxisome	Peroxisome	Acetylation;Acyltransferase;Completeproteome;Fattyacidmetabolism;Lipidmetabolism;Peroxisome;Referenceproteome;Transferase;Transport
A0A096MKH2;Q4KM55	A0A096MKH2;Q4KM55		Vta1	27.7156	28.072	28.0303	27.9622	28.1574	28.1515	28.0711	28.1199	27.951	27.902	28.0249	28.2598	27.8604	27.7023	27.754	27.5149		+		0.340325	1.64477	1.14857	0.457914	0.0363161	0.203505	-0.0894117	-0.326525	0.179956			cell part;cytoplasm;intracellular part	Endocytosis	Completeproteome;Referenceproteome
A0A096MKH4;D4ABY4	A0A096MKH4;D4ABY4		Ube2j1	26.9285	27.0252	27.3059	26.926	26.8428	26.948	26.8962	27.0407	26.9753	27.0153	27.0375	26.8754	26.8668	27.0058	26.8707	26.9198				0.30794	0.585161	0.535658	0.521384	0.461909	0.452827	0.0705423	-0.0600963	-0.114475	carbohydrate metabolic process;catabolic process;cellular carbohydrate metabolic process;cellular catabolic process;cellular macromolecule catabolic process;cellular macromolecule metabolic process;cellular metabolic process;cellular process;cellular protein metabolic process;ER-associated protein catabolic process;glycosylation;macromolecule catabolic process;macromolecule glycosylation;macromol…	acid-amino acid ligase activity;catalytic activity;ligase activity;ligase activity, forming carbon-nitrogen bonds			Completeproteome;Referenceproteome
G3V8H7;B0BNI5	G3V8H7;B0BNI5	Olfactomedin-like protein 3	Olfml3	23.0007	25.8331	25.607	26.2797	25.5075	25.2028	25.5606	25.7416	27.0516	27.3969	27.3302	26.8077	27.7159	27.6913	27.8333	27.3956	+	+		1.39936	1.68487	0.166835	0.00458238	0.0194426	0.617546	-1.96649	0.512412	0.32302	developmental process;multicellular organismal development;multicellular organismal process		extracellular region		Coiledcoil;Completeproteome;Developmentalprotein;Disulfidebond;Glycoprotein;Referenceproteome;Secreted;Signal
A0A096P6L7;M0R4L3;Q2M2R8;A0A0A0MP84	A0A096P6L7;M0R4L3;Q2M2R8;A0A0A0MP84	Peroxisomal targeting signal 1 receptor	Pex5	27.3703	27.3925	27.7123	27.5502	27.4071	27.5691	27.4428	27.347	27.4325	27.4435	27.345	27.2129	27.4671	27.4421	27.4162	27.3567				0.761072	0.483413	0.293583	0.210279	0.475011	0.660929	0.147851	0.0620122	-0.0648494	cellular component assembly;cellular component assembly at cellular level;cellular component organization;cellular component organization at cellular level;cellular component organization or biogenesis;cellular component organization or biogenesis at cellular level;cellular macromolecular complex assembly;cellular macromolecular complex subunit organization;cellular process;cellular protein compl…	binding;peptide binding;peroxisome matrix targeting signal-1 binding;peroxisome targeting sequence binding;signal sequence binding	cell part;cytoplasmic part;cytosol;intracellular membrane-bounded organelle;intracellular organelle;intracellular organelle part;intracellular part;macromolecular complex;membrane;membrane-bounded organelle;microbody;microbody membrane;microbody part;organelle;organelle membrane;organelle part;peroxisomal membrane;peroxisomal part;peroxisome;protein complex	Peroxisome	Completeproteome;Cytoplasm;Membrane;Peroxisome;Proteintransport;Referenceproteome;Repeat;Thioesterbond;TPRrepeat;Transport;Ublconjugation
B2RZD5;D3ZSF9;A0A0G2JZA6	B2RZD5;D3ZSF9		LOC688712;Rpl22l2	28.1045	27.7798	27.7583	27.4931	28.1652	28.32	27.8011	27.9254	29.7971	29.6172	29.6928	29.8436	29.913	29.5547	29.5975	29.58	+			5.1625	0.329668	0.776718	0.004	0.481962	0.201873	-1.95371	-0.0763588	0.268959	biosynthetic process;cellular biosynthetic process;cellular macromolecule biosynthetic process;cellular macromolecule metabolic process;cellular metabolic process;cellular process;cellular protein metabolic process;macromolecule biosynthetic process;macromolecule metabolic process;metabolic process;primary metabolic process;protein metabolic process;translation	structural constituent of ribosome;structural molecule activity	cell part;cytoplasmic part;intracellular non-membrane-bounded organelle;intracellular organelle;intracellular part;macromolecular complex;non-membrane-bounded organelle;organelle;ribonucleoprotein complex;ribosome	Ribosome	Completeproteome;Referenceproteome;Ribonucleoprotein;Ribosomalprotein
F1M386;A0A0A0MP77;A0A0G2JU11;D3ZTL8	F1M386;A0A0A0MP77;A0A0G2JU11	Rap guanine nucleotide exchange factor 2	Rapgef2	26.0709	25.4303	25.723	25.6619	25.637	25.602	25.5575	25.4609	25.862	25.5947	25.8654	25.5664	25.2401	25.2326	25.0954	24.8497		+		0.00133236	2.62656	0.526523	0.996287	0.00481159	0.394328	-0.000623226	-0.61767	-0.157192	activation of adenylate cyclase activity;activation of adenylate cyclase activity by adrenergic receptor signaling pathway;activation of adenylate cyclase activity by G-protein signaling pathway;adrenergic receptor signaling pathway;anatomical structure development;biological regulation;blood vessel development;brain-derived neurotrophic factor receptor signaling pathway;cAMP-mediated signaling;c…	adenyl nucleotide binding;adenyl ribonucleotide binding;adrenergic receptor binding;AMP binding;beta-1 adrenergic receptor binding;binding;cAMP binding;cyclic nucleotide binding;enzyme activator activity;enzyme binding;enzyme regulator activity;G-protein-coupled receptor binding;GTPase activator activity;GTPase regulator activity;guanyl-nucleotide exchange factor activity;kinase binding;nucleosid…	cell body;cell junction;cell part;cell projection;cell-cell junction;cytoplasm;cytoplasmic part;endosome;intracellular;intracellular membrane-bounded organelle;intracellular organelle;intracellular part;late endosome;macromolecular complex;membrane;membrane-bounded organelle;neuron projection;neuronal cell body;organelle;perinuclear region of cytoplasm;plasma membrane;protein complex;synapse	MAPK signaling pathway	Celljunction;Cellmembrane;Completeproteome;Cytoplasm;Developmentalprotein;Differentiation;Endosome;GTPaseactivation;Guanine-nucleotidereleasingfactor;Membrane;Neurogenesis;Phosphoprotein;Referenceproteome;Ublconjugation
D3ZEH5;A0A0A0MP80	D3ZEH5;A0A0A0MP80	SID1 transmembrane family member 2	Sidt2	24.3907	24.1123	23.5227	24.142	23.9933	24.0709	23.917	24.019	24.444	24.2155	24.2461	23.8852	24.2818	24.4553	24.5759	24.1919				0.300437	0.58117	0.0809645	0.392925	0.231959	0.852167	-0.155744	0.178537	-0.0419025	dsRNA transport;establishment of localization;establishment of RNA localization;nucleic acid transport;nucleobase-containing compound transport;RNA transport;transport	nucleic acid transmembrane transporter activity;nucleobase-containing compound transmembrane transporter activity;RNA transmembrane transporter activity;substrate-specific transmembrane transporter activity;substrate-specific transporter activity;transmembrane transporter activity;transporter activity	cell part;cytoplasmic part;integral to membrane;intracellular organelle part;intracellular part;intrinsic to membrane;lysosomal membrane;membrane;membrane part;organelle membrane;organelle part;vacuolar membrane;vacuolar part		Completeproteome;Glycoprotein;Lysosome;Membrane;Phosphoprotein;Referenceproteome;Signal;Transmembrane;Transmembranehelix
B5DF98	B5DF98		Map3k3	23.9605	26.5815	23.8113	26.6651	23.3416	26.9781	27.1777	27.0805	27.2042	27.5708	27.0203	27.0279	24.0709	27.1415	26.9807	24.6996	+	+		1.29385	0.95397	0.305519	0.00545361	0.0308121	0.385812	-1.95124	-1.48265	0.889905	biological regulation;cellular macromolecule metabolic process;cellular metabolic process;cellular process;cellular protein metabolic process;macromolecule metabolic process;macromolecule modification;metabolic process;phosphate-containing compound metabolic process;phosphorus metabolic process;phosphorylation;positive regulation of biological process;positive regulation of cell communication;pos…	adenyl nucleotide binding;adenyl ribonucleotide binding;ATP binding;binding;catalytic activity;kinase activity;nucleotide binding;phosphotransferase activity, alcohol group as acceptor;protein kinase activity;purine nucleotide binding;purine ribonucleoside triphosphate binding;purine ribonucleotide binding;ribonucleotide binding;transferase activity;transferase activity, transferring phosphorus-c…		GnRH signaling pathway;MAPK signaling pathway;Neurotrophin signaling pathway	Completeproteome;Kinase;Referenceproteome;Transferase
Q02401;A9CMC8	Q02401;A9CMC8	Lactase-phlorizin hydrolase;Lactase;Phlorizin hydrolase	Lct	24.8391	24.9816	29.7692	29.075	29.0559	28.9812	25.1862	29.0474	29.0997	29.1979	28.9722	29.1864	25.0404	23.4462	24.3719	27.4539	+	+		0.725775	2.47908	0.222505	0.0375009	0.00511628	0.492442	-1.94782	-4.03596	0.901442	carbohydrate metabolic process;metabolic process;primary metabolic process;response to carbohydrate stimulus;response to chemical stimulus;response to disaccharide stimulus;response to drug;response to endogenous stimulus;response to estrogen stimulus;response to ethanol;response to external stimulus;response to extracellular stimulus;response to hormone stimulus;response to hypoxia;response to i…	catalytic activity;ceramidase activity;glycosylceramidase activity;hydrolase activity;hydrolase activity, acting on carbon-nitrogen (but not peptide) bonds;hydrolase activity, acting on carbon-nitrogen (but not peptide) bonds, in linear amides;hydrolase activity, acting on glycosyl bonds;hydrolase activity, hydrolyzing O-glycosyl compounds;lactase activity;transferase activity	apical plasma membrane;brush border;cell part;cell projection;integral to membrane;intrinsic to membrane;membrane part;plasma membrane part	Carbohydrate digestion and absorption;Galactose metabolism	Cellmembrane;Completeproteome;Glycosidase;Hydrolase;Membrane;Multifunctionalenzyme;Referenceproteome;Repeat;Signal;Transmembrane;Transmembranehelix;Zymogen
Q9ER31	Q9ER31	Ectonucleoside triphosphate diphosphohydrolase 6	Entpd6	24.8944	25.0553	24.6776	24.5765	24.6844	24.3387	24.4574	24.6502	26.7273	26.3956	27.02	26.8457	26.1151	26.0104	26.237	25.6734	+	+		4.57297	2.20966	1.02557	0.00266667	0.00481761	0.148268	-1.94617	-0.738157	-0.268334	metabolic process;response to calcium ion;response to chemical stimulus;response to inorganic substance;response to magnesium ion;response to metal ion;response to stimulus	catalytic activity;guanosine-5'-triphosphate,3'-diphosphate diphosphatase activity;hydrolase activity;hydrolase activity, acting on acid anhydrides;hydrolase activity, acting on acid anhydrides, in phosphorus-containing anhydrides;nucleoside-diphosphatase activity;nucleoside-triphosphatase activity;pyrophosphatase activity;uridine-diphosphatase activity	cell part;cell surface;cytoplasmic part;extracellular region part;extracellular space;Golgi apparatus;Golgi apparatus part;Golgi membrane;integral to membrane;intracellular membrane-bounded organelle;intracellular organelle;intracellular organelle part;intracellular part;intrinsic to membrane;membrane;membrane part;membrane-bounded organelle;organelle;organelle membrane;organelle part;plasma memb…	Purine metabolism;Pyrimidine metabolism	Calcium;Completeproteome;Disulfidebond;Glycoprotein;Golgiapparatus;Hydrolase;Magnesium;Membrane;Referenceproteome;Secreted;Signal-anchor;Transmembrane;Transmembranehelix
A0A0A0MXV9;P69478;A0A0G2K6H1	A0A0A0MXV9;P69478;A0A0G2K6H1	Carbohydrate sulfotransferase 11	Chst11	28.4211	28.6969	29.0262	29.0815	28.6945	28.5489	28.4536	28.6274	28.6486	28.734	28.7639	28.4652	27.8142	28.3002	27.9776	28.0926		+		0.402209	2.59415	0.66778	0.327997	0.00485135	0.266143	0.153493	-0.606749	-0.22529	amine metabolic process;aminoglycan biosynthetic process;aminoglycan metabolic process;anatomical structure development;anatomical structure morphogenesis;biological regulation;biosynthetic process;carbohydrate biosynthetic process;carbohydrate metabolic process;cell development;cellular biosynthetic process;cellular developmental process;cellular metabolic process;cellular process;chondrocyte de…	catalytic activity;chondroitin 4-sulfotransferase activity;chondroitin sulfotransferase activity;N-acetylgalactosamine 4-O-sulfotransferase activity;N-acetylgalactosamine 4-sulfate 6-O-sulfotransferase activity;sulfotransferase activity;transferase activity;transferase activity, transferring sulfur-containing groups	cell part;cytoplasmic part;Golgi apparatus part;Golgi membrane;integral to membrane;intracellular organelle part;intracellular part;intrinsic to membrane;membrane;membrane part;organelle membrane;organelle part	Glycosaminoglycan biosynthesis - chondroitin sulfate;Sulfur metabolism	Carbohydratemetabolism;Completeproteome;Directproteinsequencing;Glycoprotein;Golgiapparatus;Membrane;Referenceproteome;Signal-anchor;Transferase;Transmembrane;Transmembranehelix
Q64380;F1LRY5	Q64380;F1LRY5	Sarcosine dehydrogenase, mitochondrial	Sardh	23.8992	24.1326	25.323	23.5823	23.6807	23.934	22.9934	23.7406	26.2982	26.0091	26.0964	26.2301	26.2201	26.3463	26.5355	26.3785	+			2.60635	1.21568	-4.34294e-08	0.00204878	0.0989112	1	-1.92414	0.211639	0	alcohol catabolic process;alcohol metabolic process;amine biosynthetic process;amine catabolic process;amine metabolic process;biosynthetic process;carboxylic acid biosynthetic process;carboxylic acid catabolic process;carboxylic acid metabolic process;catabolic process;cellular amine metabolic process;cellular amino acid biosynthetic process;cellular amino acid catabolic process;cellular amino a…	amine binding;amino acid binding;aminomethyltransferase activity;binding;carboxylic acid binding;catalytic activity;coenzyme binding;cofactor binding;flavin adenine dinucleotide binding;folic acid binding;methyltransferase activity;oxidoreductase activity;oxidoreductase activity, acting on the CH-NH group of donors;sarcosine dehydrogenase activity;transferase activity;transferase activity, transf…	cell part;cytoplasmic part;intracellular membrane-bounded organelle;intracellular organelle;intracellular organelle lumen;intracellular organelle part;intracellular part;membrane-bounded organelle;membrane-enclosed lumen;mitochondrial matrix;mitochondrial part;mitochondrion;organelle;organelle lumen;organelle part	Glycine, serine and threonine metabolism	Acetylation;Completeproteome;Directproteinsequencing;FAD;Flavoprotein;Mitochondrion;Oxidoreductase;Phosphoprotein;Referenceproteome;Transitpeptide
P0C0S7;A0A0A0MXW3;D4AEC0	P0C0S7;A0A0A0MXW3;D4AEC0	Histone H2A.Z;Histone H2A	H2afz;H2afv	30.8819	31.2868	31.1913	31.2849	30.9486	30.8849	31.0665	30.9987	31.0334	30.6311	30.9366	31.3995	30.9503	30.1974	30.0646	31.6509				0.379335	0.297458	0.91871	0.334127	0.328787	0.237624	0.161047	-0.284373	-0.18655	cellular component assembly;cellular component assembly at cellular level;cellular component organization;cellular component organization at cellular level;cellular component organization or biogenesis;cellular component organization or biogenesis at cellular level;cellular macromolecular complex assembly;cellular macromolecular complex subunit organization;cellular process;chromatin organization…	binding;DNA binding;nucleic acid binding	cell part;chromosomal part;intracellular membrane-bounded organelle;intracellular organelle;intracellular organelle part;intracellular part;macromolecular complex;membrane-bounded organelle;nucleosome;nucleus;organelle;organelle part;protein-DNA complex	Systemic lupus erythematosus	Acetylation;Chromosome;Completeproteome;DNA-binding;Isopeptidebond;Nucleosomecore;Nucleus;Referenceproteome;Ublconjugation
A0A0A0MXW7;A0A0G2JWZ8;P62916	A0A0A0MXW7;A0A0G2JWZ8;P62916	Transcription initiation factor IIB	Gtf2b	26.7959	26.4136	26.5608	26.2677	26.5831	26.6934	26.6928	26.6377	26.6573	26.604	26.5744	26.6479	26.6366	26.6866	26.874	26.8489				0.434814	1.19672	0.576908	0.36916	0.172676	0.394907	-0.111411	0.140621	0.142271	biological regulation;biosynthetic process;cellular biosynthetic process;cellular macromolecule metabolic process;cellular metabolic process;cellular nitrogen compound metabolic process;cellular process;macromolecule metabolic process;metabolic process;nitrogen compound metabolic process;nucleic acid metabolic process;nucleobase-containing compound metabolic process;primary metabolic process;regu…	binding;cation binding;ion binding;metal ion binding;transition metal ion binding;zinc ion binding	cell part;intracellular membrane-bounded organelle;intracellular organelle;intracellular part;membrane-bounded organelle;nucleus;organelle	Basal transcription factors	Completeproteome;Metal-binding;Nucleus;Phosphoprotein;Referenceproteome;Repeat;Transcription;Transcriptionregulation;Zinc;Zinc-finger
F1LRS8;A0A0A0MXX0	F1LRS8;A0A0A0MXX0	CD2-associated protein	Cd2ap	30.1819	30.0861	29.981	30.0159	30.0726	30.14	29.8788	30.0691	30.0813	30.0295	30.0128	30.0123	30.1209	30.1458	30.214	30.0164				0.284025	1.06269	0.137802	0.695056	0.293836	0.845952	0.0322585	0.0902958	-0.0260787	biological adhesion;biological regulation;catabolic process;cell adhesion;cell cycle phase;cell cycle process;cell migration;cell motility;cell-cell adhesion;cellular catabolic process;cellular component movement;cellular component organization;cellular component organization at cellular level;cellular component organization or biogenesis;cellular component organization or biogenesis at cellular …	beta-catenin binding;binding;cadherin binding;cell adhesion molecule binding;cytokine receptor binding;growth factor receptor binding;protein binding;protein complex binding;protein C-terminus binding;receptor binding;vascular endothelial growth factor receptor binding	cell leading edge;cell part;cell projection;cytoplasmic membrane-bounded vesicle;cytoplasmic part;cytoplasmic vesicle;cytoskeletal part;endocytic vesicle;filamentous actin;intracellular membrane-bounded organelle;intracellular non-membrane-bounded organelle;intracellular organelle;intracellular organelle part;intracellular part;macromolecular complex;membrane;membrane-bounded organelle;membrane-b…		Cellcycle;Celldivision;Cellprojection;Coiledcoil;Completeproteome;Cytoplasm;Cytoskeleton;Mitosis;Phosphoprotein;Referenceproteome;Repeat;SH3-binding;SH3domain
Q8K593	Q8K593	Lipid phosphate phosphohydrolase 2	Ppap2c	24.4011	23.9967	22.58	24.2639	24.5341	22.4109	24.9733	22.5375	25.7934	25.7169	25.7653	25.5526	25.715	26.3147	25.9414	25.7096	+			2.38368	0.67676	0.0910797	0.00187328	0.182417	0.77272	-1.8966	0.213139	-0.196493	cellular metabolic process;cellular process;dephosphorylation;metabolic process;phosphate-containing compound metabolic process;phosphorus metabolic process	catalytic activity;hydrolase activity;hydrolase activity, acting on ester bonds;phosphatase activity;phosphatidate phosphatase activity;phosphoric ester hydrolase activity	cell part;integral to membrane;intrinsic to membrane;membrane part	Ether lipid metabolism;Fat digestion and absorption;Fc gamma R-mediated phagocytosis;Glycerolipid metabolism;Glycerophospholipid metabolism;Sphingolipid metabolism	Completeproteome;Glycoprotein;Hydrolase;Membrane;Referenceproteome;Transmembrane;Transmembranehelix
M0RBL7;D3ZEW3	M0RBL7;D3ZEW3		Fam115c;LOC100912372	24.3746	23.8647	23.4621	22.5477	24.059	24.4964	23.9019	23.5637	25.4605	25.4044	25.2482	25.6364	25.4351	25.3263	25.2699	25.0419	+			2.50174	0.714882	0.462388	0.00196364	0.206491	0.281136	-1.87509	-0.169097	0.442964					Completeproteome;Referenceproteome
B0BNM0	B0BNM0		Tmem222	22.418	25.1872	24.5016	24.0794	24.9857	25.1546	25.3753	23.1735	25.6772	25.8568	26.1149	25.8264	24.4185	23.7369	23.0867	23.0039	+	+		1.65218	3.28889	0.345809	0.00303518	0.00324528	0.356819	-1.82228	-2.30732	0.625721					Completeproteome;Referenceproteome
D3ZZ25	D3ZZ25		Zfp280c	24.2453	27.986	24.0038	28.1808	27.874	28.0691	28.1045	28.1655	27.8127	28.0456	27.9588	27.8038	27.8751	27.9186	28.0767	27.7208	+			0.777044	0.0269783	0.854056	0.0310323	0.945327	0.0707324	-1.80121	-0.00739336	1.94929		binding;cation binding;ion binding;metal ion binding			Completeproteome;Referenceproteome
P05505	P05505	Cytochrome c oxidase subunit 3	Mtco3	25.4845	24.1242	26.5396	23.5505	26.0842	26.3436	25.8527	26.1882	26.7308	27.0155	26.7766	26.3792	26.9434	27.3933	26.7154	27.3202	+			1.40407	0.899924	0.883186	0.00466603	0.079756	0.0747202	-1.8008	0.367539	1.19245	aerobic electron transport chain;aerobic respiration;cellular component assembly;cellular component assembly at cellular level;cellular component organization;cellular component organization at cellular level;cellular component organization or biogenesis;cellular component organization or biogenesis at cellular level;cellular macromolecular complex assembly;cellular macromolecular complex subunit…	catalytic activity;cation transmembrane transporter activity;cytochrome-c oxidase activity;heme-copper terminal oxidase activity;hydrogen ion transmembrane transporter activity;inorganic cation transmembrane transporter activity;ion transmembrane transporter activity;monovalent inorganic cation transmembrane transporter activity;oxidoreductase activity;oxidoreductase activity, acting on a heme gr…	cell part;cytoplasmic part;integral to membrane;intracellular organelle part;intracellular part;intrinsic to membrane;macromolecular complex;membrane;membrane part;mitochondrial inner membrane;mitochondrial membrane;mitochondrial part;organelle inner membrane;organelle membrane;organelle part;protein complex;respiratory chain complex IV	Alzheimer's disease;Cardiac muscle contraction;Huntington's disease;Oxidative phosphorylation;Parkinson's disease	Completeproteome;Directproteinsequencing;Membrane;Mitochondrion;Mitochondrioninnermembrane;Referenceproteome;Transmembrane;Transmembranehelix
A0A0A0MXZ0;Q80W96	A0A0A0MXZ0;Q80W96	Iron-sulfur cluster assembly 1 homolog, mitochondrial	Isca1	25.4218	25.8395	26.0339	25.9313	25.9204	25.8467	25.8625	25.7468	26.0599	25.9725	25.7398	25.9602	26.1391	26.1002	26.1542	24.0829				0.363351	0.247427	0.0988385	0.381414	0.37311	0.841914	-0.126453	-0.31398	0.0374894	biosynthetic process;cellular biosynthetic process;cellular metabolic process;cellular process;cofactor biosynthetic process;cofactor metabolic process;endocrine process;iron-sulfur cluster assembly;metabolic process;metallo-sulfur cluster assembly;multicellular organismal process;system process	binding;cation binding;ion binding;iron-sulfur cluster binding;metal cluster binding;metal ion binding;structural molecule activity	cell part;cytoplasmic part;intracellular membrane-bounded organelle;intracellular organelle;intracellular part;membrane-bounded organelle;mitochondrion;organelle		Completeproteome;Iron;Iron-sulfur;Metal-binding;Mitochondrion;Referenceproteome;Transitpeptide
Q4V8G7	Q4V8G7	Centromere protein U	Cenpu	23.291	24.6204	23.2777	23.5213	24.8199	24.7631	24.9274	24.9534	25.5287	25.5248	25.2612	25.4019	24.8291	24.9804	25.0272	22.8026	+	+	+	2.77171	0.964208	1.98927	0.00183529	0.0352502	0.02496	-1.75158	-1.01932	1.18836	biological regulation;biosynthetic process;cellular biosynthetic process;cellular macromolecule biosynthetic process;cellular macromolecule metabolic process;cellular metabolic process;cellular nitrogen compound metabolic process;cellular process;macromolecule biosynthetic process;macromolecule metabolic process;metabolic process;nitrogen compound metabolic process;nucleic acid metabolic process;…		cell part;centrosome;chromosomal part;condensed chromosome kinetochore;cytoplasm;cytoplasmic part;cytoskeletal part;intracellular membrane-bounded organelle;intracellular non-membrane-bounded organelle;intracellular organelle;intracellular organelle part;intracellular part;kinetochore;macromolecular complex;membrane-bounded organelle;microtubule organizing center;non-membrane-bounded organelle;nu…		Centromere;Chromosome;Coiledcoil;Completeproteome;Cytoplasm;Kinetochore;Nucleus;Phosphoprotein;Referenceproteome;Repressor;Transcription;Transcriptionregulation
D3ZHS6;A0A0A0MXZ5	D3ZHS6;A0A0A0MXZ5	Ubiquitin carboxyl-terminal hydrolase BAP1	Bap1	24.6025	24.7876	24.6582	25.1258	24.8149	24.6154	24.9976	24.472	24.6288	24.8956	25.0241	24.8997	24.6959	23.155	24.4768	24.3196		+		0.186562	1.01996	0.160521	0.61653	0.0383545	0.735637	-0.0685191	-0.700221	-0.0685263	biological regulation;catabolic process;cellular catabolic process;cellular component organization;cellular component organization at cellular level;cellular component organization or biogenesis;cellular component organization or biogenesis at cellular level;cellular macromolecule catabolic process;cellular macromolecule metabolic process;cellular metabolic process;cellular process;cellular prote…	binding;catalytic activity;chromatin binding;cysteine-type peptidase activity;hydrolase activity;hydrolase activity, acting on ester bonds;peptidase activity;peptidase activity, acting on L-amino acid peptides;small conjugating protein-specific protease activity;thiolester hydrolase activity;ubiquitin thiolesterase activity;ubiquitin-specific protease activity	cell part;cytoplasm;intracellular membrane-bounded organelle;intracellular non-membrane-bounded organelle;intracellular organelle;intracellular organelle part;intracellular part;macromolecular complex;membrane-bounded organelle;non-membrane-bounded organelle;nuclear part;nucleolus;nucleus;organelle;organelle part;PcG protein complex;PR-DUB complex;protein complex		Chromatinregulator;Coiledcoil;Completeproteome;Cytoplasm;Hydrolase;Nucleus;Protease;Referenceproteome;Thiolprotease;Ublconjugation;Ublconjugationpathway
A0A0A0MXZ9;O88764;O88764-2	A0A0A0MXZ9;O88764;O88764-2	Death-associated protein kinase 3	Dapk3	25.3814	25.2604	24.4408	24.3933	25.0623	25.0407	25.0388	24.9334	25.0085	24.9169	24.9545	24.6052	24.7297	24.8534	24.5331	24.9538				0.00280467	0.347761	0.228578	0.990393	0.413705	0.586775	-0.00233364	-0.103773	0.149819	apoptosis;biological regulation;biosynthetic process;cell death;cell differentiation;cellular biosynthetic process;cellular component organization;cellular component organization at cellular level;cellular component organization or biogenesis;cellular component organization or biogenesis at cellular level;cellular developmental process;cellular macromolecule biosynthetic process;cellular macromol…	adenyl nucleotide binding;adenyl ribonucleotide binding;ATP binding;binding;calmodulin-dependent protein kinase activity;catalytic activity;identical protein binding;kinase activity;nucleotide binding;phosphotransferase activity, alcohol group as acceptor;protein binding;protein dimerization activity;protein homodimerization activity;protein kinase activity;protein serine/threonine kinase activit…	cell part;chromosomal part;chromosome, centromeric region;cytoplasm;cytoplasmic part;cytoskeletal part;intracellular membrane-bounded organelle;intracellular organelle;intracellular organelle part;intracellular part;membrane part;membrane raft;membrane-bounded organelle;microtubule organizing center;nuclear body;nuclear part;nucleoplasm part;nucleus;organelle;organelle part;PML body	Bladder cancer;Pathways in cancer	Activator;Alternativesplicing;Apoptosis;ATP-binding;Centromere;Chromatinregulator;Chromosome;Completeproteome;Cytoplasm;Cytoskeleton;Kinase;Nucleotide-binding;Nucleus;Phosphoprotein;Referenceproteome;Serine/threonine-proteinkinase;Transcription;Transcriptionregulation;Transferase;Ublconjugation
D3ZD46	D3ZD46		Dhx58	24.1688	24.0691	24.1124	23.7228	24.5813	24.7891	24.6896	24.8713	26.0592	25.5834	25.8073	25.5766	25.8912	25.802	25.7477	25.6096	+		+	4.56836	0.0158606	3.02646	0.00213333	0.962483	0.0155789	-1.73831	0.00602436	0.71456	biological regulation;multi-organism process;negative regulation of biological process;negative regulation of cytokine production;negative regulation of defense response;negative regulation of immune response;negative regulation of immune system process;negative regulation of innate immune response;negative regulation of multicellular organismal process;negative regulation of response to stimulus…	adenyl nucleotide binding;adenyl ribonucleotide binding;ATP binding;binding;catalytic activity;cation binding;DNA binding;double-stranded RNA binding;helicase activity;hydrolase activity;hydrolase activity, acting on acid anhydrides;hydrolase activity, acting on acid anhydrides, in phosphorus-containing anhydrides;ion binding;metal ion binding;nucleic acid binding;nucleoside-triphosphatase activi…	cell part;cytoplasm;intracellular part	RIG-I-like receptor signaling pathway	Completeproteome;Referenceproteome
Q6QD51	Q6QD51	Coiled-coil domain-containing protein 80	Ccdc80	25.2795	25.7947	24.3685	25.6895	25.4597	24.6367	25.455	25.7447	27.1944	27.104	26.8548	26.9205	27.3844	27.1983	27.284	27.5331	+	+		2.69459	1.67841	0.0351079	0.00213043	0.0344818	0.917312	-1.7354	0.331501	0.0409603	biological regulation;cellular component organization;cellular component organization at cellular level;cellular component organization or biogenesis;cellular component organization or biogenesis at cellular level;cellular process;extracellular matrix organization;extracellular structure organization;positive regulation of biological process;positive regulation of cell adhesion;positive regulatio…	binding;carbohydrate binding;glycosaminoglycan binding;heparin binding;pattern binding;polysaccharide binding	basement membrane;extracellular matrix;extracellular matrix part;extracellular region part;interstitial matrix;proteinaceous extracellular matrix		Coiledcoil;Completeproteome;Extracellularmatrix;Glycoprotein;Phosphoprotein;Referenceproteome;Secreted;Signal
Q5XIA8	Q5XIA8	Growth hormone-inducible transmembrane protein	Ghitm	26.649	26.7123	26.7447	27.5005	27.4647	27.3877	27.4337	27.3908	28.8717	28.3183	28.4829	28.8645	28.7085	28.675	28.825	29.0146	+		+	3.40597	0.49229	1.37282	0.00170588	0.270696	0.054197	-1.73272	0.171421	0.517599	apoptosis;cell death;cellular process;death;programmed cell death		cell part;cytoplasmic part;integral to membrane;intracellular organelle part;intracellular part;intrinsic to membrane;membrane;membrane part;mitochondrial inner membrane;mitochondrial membrane;mitochondrial part;organelle inner membrane;organelle membrane;organelle part		Apoptosis;Completeproteome;Membrane;Mitochondrion;Mitochondrioninnermembrane;Referenceproteome;Transitpeptide;Transmembrane;Transmembranehelix
D3ZQ02	D3ZQ02		Wdr37	23.5665	22.2382	23.2115	25.2653	22.8501	25.0851	25.3277	25.3993	25.5437	25.201	25.3043	25.088	25.2245	25.2589	25.2863	23.3717	+			1.44016	0.468701	0.588126	0.00454106	0.176817	0.154928	-1.7139	-0.498938	1.09519					Completeproteome;Referenceproteome;Repeat;WDrepeat
D3ZUL3;M0RDR9	D3ZUL3		Col6a1	25.7319	23.8551	22.8279	24.5039	24.9362	25.4663	24.2118	24.3351	26.0448	26.1282	25.8448	25.7087	29.3158	29.7935	29.3218	30.2534	+	+		1.4864	5.31812	0.319124	0.00424024	0	0.396459	-1.70195	3.73947	0.507698	cellular component assembly;cellular component organization;cellular component organization or biogenesis;cellular process;cellular response to acid;cellular response to amine stimulus;cellular response to amino acid stimulus;cellular response to chemical stimulus;cellular response to endogenous stimulus;cellular response to organic nitrogen;cellular response to organic substance;cellular respons…		cell part;cytoplasmic part;extracellular matrix;extracellular region;extracellular region part;intracellular organelle part;intracellular part;lysosomal membrane;macromolecular complex;membrane;organelle membrane;organelle part;plasma membrane;protein complex;sarcolemma;vacuolar membrane;vacuolar part		Completeproteome;Referenceproteome
Q6AYQ8	Q6AYQ8	Acylpyruvase FAHD1, mitochondrial	Fahd1	25.5652	25.5682	26.0618	25.7476	26.0492	26.3149	25.8868	25.9919	27.3935	27.3809	27.3754	27.5908	27.475	27.3927	27.5944	27.2539	+			4.95115	0.0236808	1.15065	0.003	0.952649	0.10966	-1.69944	-0.00613832	0.324992		acetylpyruvate hydrolase activity;acylpyruvate hydrolase activity;binding;catalytic activity;cation binding;fumarylpyruvate hydrolase activity;hydrolase activity;hydrolase activity, acting on acid carbon-carbon bonds;hydrolase activity, acting on acid carbon-carbon bonds, in ketonic substances;ion binding;metal ion binding	cell part;cytoplasmic part;cytosol;intracellular membrane-bounded organelle;intracellular organelle;intracellular organelle part;intracellular part;membrane;membrane-bounded organelle;mitochondrial inner membrane;mitochondrial membrane;mitochondrial part;mitochondrion;organelle;organelle inner membrane;organelle membrane;organelle part		Acetylation;Calcium;Completeproteome;Cytoplasm;Hydrolase;Magnesium;Metal-binding;Mitochondrion;Referenceproteome;Transitpeptide
A0A0A0MY42;A0A0G2K924;A0A0G2JXE5;Q7TP65-2;Q7TP65	A0A0A0MY42;A0A0G2K924;A0A0G2JXE5;Q7TP65-2;Q7TP65	Ankyrin repeat and LEM domain-containing protein 2	Ankle2	25.5984	26.0156	26.0989	26.0307	26.1824	26.0749	26.2724	26.2877	25.915	26	25.7796	25.2055	25.7951	25.4685	25.5433	25.4743				0.445308	0.339804	1.13285	0.258854	0.359091	0.132	0.210898	-0.154731	0.268439	biological regulation;cell cycle phase;cell cycle process;cellular component organization;cellular component organization at cellular level;cellular component organization or biogenesis;cellular component organization or biogenesis at cellular level;cellular membrane organization;cellular process;membrane organization;mitosis;mitotic nuclear envelope reassembly;negative regulation of biological p…	binding;enzyme binding;phosphatase binding;protein binding;protein phosphatase 2A binding;protein phosphatase binding	cell part;cytoplasmic part;endoplasmic reticulum part;integral to endoplasmic reticulum membrane;integral to membrane;integral to organelle membrane;intracellular organelle part;intracellular part;intrinsic to endoplasmic reticulum membrane;intrinsic to membrane;intrinsic to organelle membrane;membrane part;organelle part		Alternativesplicing;ANKrepeat;Cellcycle;Celldivision;Completeproteome;Endoplasmicreticulum;Membrane;Mitosis;Phosphoprotein;Referenceproteome;Signal-anchor;Transmembrane;Transmembranehelix
F1LPQ2;A0A0A0MY43	F1LPQ2;A0A0A0MY43	Activating signal cointegrator 1 complex subunit 3	Ascc3	29.4559	29.7796	29.3039	29.8701	29.4309	29.6958	29.5199	29.5471	29.4444	29.217	29.6258	29.5481	29.3575	29.1502	29.2617	28.8509		+		0.392712	1.12459	0.14177	0.34494	0.0688406	0.773725	0.143555	-0.303748	-0.0539303	biological regulation;biosynthetic process;cell proliferation;cellular biosynthetic process;cellular macromolecule biosynthetic process;cellular macromolecule metabolic process;cellular metabolic process;cellular nitrogen compound metabolic process;cellular process;DNA conformation change;DNA dealkylation;DNA dealkylation involved in DNA repair;DNA duplex unwinding;DNA geometric change;DNA metabo…	3'-5' DNA helicase activity;adenyl nucleotide binding;adenyl ribonucleotide binding;ATP binding;ATPase activity;ATPase activity, coupled;ATP-dependent 3'-5' DNA helicase activity;ATP-dependent DNA helicase activity;ATP-dependent helicase activity;binding;catalytic activity;DNA helicase activity;DNA-dependent ATPase activity;helicase activity;hydrolase activity;hydrolase activity, acting on acid a…	cell part;cytoplasm;intracellular membrane-bounded organelle;intracellular organelle;intracellular part;membrane-bounded organelle;nucleus;organelle		Acetylation;ATP-binding;Coiledcoil;Completeproteome;Cytoplasm;DNAdamage;DNArepair;Helicase;Hydrolase;Nucleotide-binding;Nucleus;Referenceproteome;Repeat;Transcription;Transcriptionregulation
P39052;A0A0A0MY49;P39052-3;P39052-2;A0A0A0MY48;P39052-4	P39052;A0A0A0MY49;P39052-3;P39052-2;A0A0A0MY48;P39052-4	Dynamin-2	Dnm2	28.4803	28.6994	28.7492	28.6306	28.7773	28.8205	28.9332	28.8476	28.7258	28.7848	28.612	28.7755	28.6399	28.7832	28.7293	28.5402				0.558867	0.329097	1.64906	0.388802	0.563813	0.126698	-0.0846615	-0.0513711	0.204783	catabolic process;cellular catabolic process;cellular component organization;cellular component organization or biogenesis;cellular membrane organization;cellular metabolic process;cellular nitrogen compound catabolic process;cellular nitrogen compound metabolic process;cellular process;endocytosis;establishment of localization;GTP catabolic process;GTP metabolic process;heterocycle catabolic pro…	binding;catalytic activity;enzyme binding;GTP binding;GTPase activity;guanyl nucleotide binding;guanyl ribonucleotide binding;hydrolase activity;hydrolase activity, acting on acid anhydrides;hydrolase activity, acting on acid anhydrides, in phosphorus-containing anhydrides;kinase binding;nucleoside-triphosphatase activity;nucleotide binding;protein binding;protein complex binding;protein kinase b…	cell junction;cell part;clathrin-coated endocytic vesicle;clathrin-coated vesicle;coated pit;coated vesicle;cytoplasmic membrane-bounded vesicle;cytoplasmic part;cytoplasmic vesicle;cytoskeletal part;endocytic vesicle;intracellular membrane-bounded organelle;intracellular organelle;intracellular organelle part;intracellular part;macromolecular complex;membrane;membrane part;membrane-bounded organ…	Bacterial invasion of epithelial cells;Endocrine and other factor-regulated calcium reabsorption;Endocytosis;Fc gamma R-mediated phagocytosis	Acetylation;Alternativesplicing;Celljunction;Cellmembrane;Coatedpit;Completeproteome;Cytoplasm;Cytoplasmicvesicle;Cytoskeleton;Endocytosis;GTP-binding;Hydrolase;Membrane;Microtubule;Motorprotein;Nucleotide-binding;Phosphoprotein;Postsynapticcellmembrane;Referenceproteome;Synapse
A0A0G2JSG6;P29410;P29410-2	A0A0G2JSG6;P29410;P29410-2	Adenylate kinase 2, mitochondrial;Adenylate kinase 2, mitochondrial, N-terminally processed	Ak2	30.4328	30.2944	30.5892	30.4035	30.5531	30.5361	30.4457	30.4822	30.3217	30.54	30.5224	30.5963	30.4257	30.7033	30.5083	30.4868				0.323828	0.163338	0.521392	0.530541	0.717402	0.554697	-0.0651407	0.0359325	0.0742998	2'-deoxyribonucleotide metabolic process;adenine metabolic process;ADP biosynthetic process;ADP metabolic process;AMP metabolic process;anatomical structure development;ATP metabolic process;biosynthetic process;brain development;cellular aromatic compound metabolic process;cellular biosynthetic process;cellular metabolic process;cellular nitrogen compound biosynthetic process;cellular nitrogen c…	adenyl nucleotide binding;adenyl ribonucleotide binding;adenylate kinase activity;ATP binding;binding;catalytic activity;kinase activity;nucleobase-containing compound kinase activity;nucleotide binding;nucleotide kinase activity;phosphotransferase activity, phosphate group as acceptor;purine nucleotide binding;purine ribonucleoside triphosphate binding;purine ribonucleotide binding;ribonucleotid…	cell part;cytoplasmic part;cytosol;intracellular membrane-bounded organelle;intracellular organelle;intracellular organelle part;intracellular part;membrane;membrane-bounded organelle;membrane-enclosed lumen;mitochondrial inner membrane;mitochondrial intermembrane space;mitochondrial membrane;mitochondrial part;mitochondrion;organelle;organelle envelope lumen;organelle inner membrane;organelle me…	Purine metabolism	Acetylation;Alternativesplicing;ATP-binding;Completeproteome;Disulfidebond;Kinase;Mitochondrion;Nucleotide-binding;Referenceproteome;Transferase
P29147;A0A0G2JSH2	P29147;A0A0G2JSH2	D-beta-hydroxybutyrate dehydrogenase, mitochondrial	Bdh1	29.7216	30.4628	30.2374	30.2233	30.4519	30.4609	30.3613	30.2834	29.9584	29.9836	30.028	29.9905	29.6256	29.5501	29.5571	29.5821		+		0.497763	5.78431	0.680224	0.264759	0.00452288	0.259598	0.171176	-0.411395	0.228071	adipose tissue development;anatomical structure development;brain development;developmental process;liver development;organ development;response to cadmium ion;response to chemical stimulus;response to corticosteroid stimulus;response to corticosterone stimulus;response to drug;response to endogenous stimulus;response to estradiol stimulus;response to estrogen stimulus;response to ethanol;respons…	3-hydroxybutyrate dehydrogenase activity;binding;catalytic activity;lipid binding;oxidoreductase activity;oxidoreductase activity, acting on CH-OH group of donors;oxidoreductase activity, acting on the CH-OH group of donors, NAD or NADP as acceptor;phospholipid binding	cell part;cytoplasmic part;intracellular membrane-bounded organelle;intracellular organelle;intracellular organelle lumen;intracellular organelle part;intracellular part;membrane;membrane-bounded organelle;membrane-enclosed lumen;mitochondrial inner membrane;mitochondrial matrix;mitochondrial membrane;mitochondrial part;nucleus;organelle;organelle inner membrane;organelle lumen;organelle membrane…	Butanoate metabolism;Synthesis and degradation of ketone bodies	Acetylation;Allostericenzyme;Completeproteome;Directproteinsequencing;Glycoprotein;Mitochondrion;NAD;Oxidoreductase;Referenceproteome;Transitpeptide
D3ZBE5;A0A0G2JUP0	D3ZBE5;A0A0G2JUP0	Serine/threonine-protein kinase Nek7	Nek7	24.6923	26.1571	26.1517	22.9512	26.3006	26.167	26.4204	26.2803	26.8035	26.5726	26.6898	26.6712	26.4811	26.4862	26.4561	26.5612	+			1.16826	1.93569	0.858933	0.00771098	0.0737327	0.0773926	-1.69618	-0.188108	1.30399	cellular macromolecule metabolic process;cellular metabolic process;cellular process;cellular protein metabolic process;macromolecule metabolic process;macromolecule modification;metabolic process;phosphate-containing compound metabolic process;phosphorus metabolic process;phosphorylation;primary metabolic process;protein metabolic process;protein modification process;protein phosphorylation	adenyl nucleotide binding;adenyl ribonucleotide binding;ATP binding;binding;catalytic activity;cation binding;ion binding;kinase activity;metal ion binding;nucleotide binding;phosphotransferase activity, alcohol group as acceptor;protein kinase activity;protein serine/threonine kinase activity;purine nucleotide binding;purine ribonucleoside triphosphate binding;purine ribonucleotide binding;ribon…	cell part;cytoplasm;cytoplasmic part;cytoskeletal part;intracellular membrane-bounded organelle;intracellular organelle;intracellular organelle part;intracellular part;membrane-bounded organelle;microtubule organizing center;nucleus;organelle;organelle part;spindle pole		Acetylation;ATP-binding;Completeproteome;Cytoplasm;Cytoskeleton;Kinase;Magnesium;Metal-binding;Nucleotide-binding;Nucleus;Phosphoprotein;Referenceproteome;Serine/threonine-proteinkinase;Transferase
A0A0G2JSH9;P35704	A0A0G2JSH9;P35704	Peroxiredoxin-2	Prdx2	32.703	32.3659	32.6148	32.5012	32.5289	32.4773	32.4986	32.5067	32.3738	32.5227	32.3603	32.3881	32.3911	32.3587	32.3217	32.2896				0.820864	0.810388	0.238138	0.218487	0.384913	0.744576	0.134991	-0.0709515	-0.0433512	biological regulation;cellular metabolic process;cellular process;cellular response to chemical stimulus;cellular response to oxidative stress;cellular response to oxygen radical;cellular response to reactive oxygen species;cellular response to stimulus;cellular response to stress;cellular response to superoxide;metabolic process;negative regulation of apoptosis;negative regulation of biological …	antioxidant activity;catalytic activity;oxidoreductase activity;oxidoreductase activity, acting on paired donors, with incorporation or reduction of molecular oxygen;oxidoreductase activity, acting on peroxide as acceptor;peroxidase activity;peroxiredoxin activity	cell part;cytoplasmic part;cytosol;intracellular part		Acetylation;Antioxidant;Completeproteome;Cytoplasm;Directproteinsequencing;Disulfidebond;Oxidoreductase;Peroxidase;Redox-activecenter;Referenceproteome
Q9JLJ3;A0A0G2JSI1	Q9JLJ3;A0A0G2JSI1	4-trimethylaminobutyraldehyde dehydrogenase	Aldh9a1	31.1799	31.0044	31.1217	31.0505	31.2056	31.3638	31.2673	31.2448	31.0313	31.0347	31.0168	30.9707	30.9927	31.0985	30.9679	30.9057				0.931636	0.205619	1.90992	0.356024	0.772754	0.131712	0.0757642	-0.0221763	0.18123	amine biosynthetic process;amine metabolic process;anatomical structure development;betaine biosynthetic process;betaine metabolic process;biological regulation;biosynthetic process;carboxylic acid biosynthetic process;carboxylic acid metabolic process;carnitine biosynthetic process;carnitine metabolic process;cellular aldehyde metabolic process;cellular amine metabolic process;cellular amino aci…	4-trimethylammoniobutyraldehyde dehydrogenase activity;aldehyde dehydrogenase (NAD) activity;amine binding;aminobutyraldehyde dehydrogenase activity;binding;catalytic activity;coenzyme binding;cofactor binding;identical protein binding;NAD binding;nucleotide binding;oxidoreductase activity;oxidoreductase activity, acting on the aldehyde or oxo group of donors;oxidoreductase activity, acting on th…	cell part;cytoplasmic part;cytosol;intracellular membrane-bounded organelle;intracellular organelle;intracellular part;membrane;membrane-bounded organelle;mitochondrion;organelle;plasma membrane	Arginine and proline metabolism;Ascorbate and aldarate metabolism;beta-Alanine metabolism;Fatty acid metabolism;Glycerolipid metabolism;Glycolysis / Gluconeogenesis;Histidine metabolism;Lysine degradation;Propanoate metabolism;Pyruvate metabolism;Tryptophan metabolism;Valine, leucine and isoleucine degradation	Acetylation;Completeproteome;Cytoplasm;Directproteinsequencing;NAD;Oxidoreductase;Referenceproteome
P18297;D3ZT59	P18297;D3ZT59	Sepiapterin reductase	Spr	26.0361	26.3289	26.4051	25.7018	26.637	26.5548	26.7278	26.4631	27.8664	27.7854	27.811	27.775	27.6897	27.4495	27.6972	27.605	+		+	4.35646	1.76355	1.51569	0.00177778	0.0735858	0.049407	-1.69147	-0.199082	0.477706	aromatic compound biosynthetic process;biosynthetic process;cellular aromatic compound metabolic process;cellular biosynthetic process;cellular metabolic process;cellular nitrogen compound biosynthetic process;cellular nitrogen compound metabolic process;cellular process;coenzyme biosynthetic process;coenzyme metabolic process;cofactor biosynthetic process;cofactor metabolic process;heterocycle b…	catalytic activity;oxidoreductase activity;oxidoreductase activity, acting on CH-OH group of donors;oxidoreductase activity, acting on the CH-OH group of donors, NAD or NADP as acceptor;sepiapterin reductase activity	cell part;cytoplasm;intracellular part	Folate biosynthesis	Acetylation;Completeproteome;Cytoplasm;Directproteinsequencing;NADP;Oxidoreductase;Phosphoprotein;Referenceproteome
Q4KM73;A0A0G2JSJ2;A0A0G2JTN5	Q4KM73;A0A0G2JSJ2;A0A0G2JTN5	UMP-CMP kinase	Cmpk1	30.7633	30.4894	30.8021	30.479	30.5126	30.6419	30.4547	30.5639	30.6092	30.6293	30.6921	30.792	30.569	30.608	30.6047	30.7158				0.193966	0.494945	0.420001	0.666195	0.495705	0.543533	-0.0471954	-0.056282	-0.0901775	2'-deoxyribonucleotide biosynthetic process;2'-deoxyribonucleotide metabolic process;benzene-containing compound metabolic process;biosynthetic process;carboxylic acid metabolic process;CDP biosynthetic process;CDP metabolic process;cellular aromatic compound metabolic process;cellular biosynthetic process;cellular ketone metabolic process;cellular metabolic process;cellular nitrogen compound bio…	adenyl nucleotide binding;adenyl ribonucleotide binding;ATP binding;binding;catalytic activity;cytidylate kinase activity;kinase activity;nucleobase-containing compound kinase activity;nucleoside diphosphate kinase activity;nucleotide binding;nucleotide kinase activity;phosphotransferase activity, phosphate group as acceptor;purine nucleotide binding;purine ribonucleoside triphosphate binding;pur…	cell part;cytoplasm;intracellular membrane-bounded organelle;intracellular organelle;intracellular part;membrane-bounded organelle;nucleus;organelle	Pyrimidine metabolism	Acetylation;ATP-binding;Completeproteome;Cytoplasm;Directproteinsequencing;Kinase;Nucleotide-binding;Nucleus;Pyrimidinebiosynthesis;Referenceproteome;Transferase
D3ZQ77	D3ZQ77		RGD1310352	24.746	24.0857	24.0802	24.0019	25.0234	24.7628	24.393	24.4618	26.0266	25.8398	26.0314	25.709	25.292	25.395	25.2336	25.4924	+	+		3.9196	2.88436	0.978814	0.0012	0.00486447	0.107974	-1.67327	-0.548455	0.431846			cell part;integral to membrane;intrinsic to membrane;membrane part		Completeproteome;Membrane;Referenceproteome;Transmembrane
A0A0G2JSK2;Q68EJ0;D3ZPW8;Q68EJ0-2	A0A0G2JSK2;Q68EJ0;D3ZPW8;Q68EJ0-2	Cytochrome b5 reductase 4	Cyb5r4	24.5658	24.6972	24.722	23.5692	24.4438	24.8854	24.7733	24.7152	24.5312	24.7028	25.2351	24.7473	24.5057	24.6814	24.7455	24.6563				0.631104	0.440208	0.496168	0.108474	0.306958	0.295788	-0.415563	-0.156854	0.315902	anatomical structure development;biological regulation;carbohydrate homeostasis;cell development;cellular developmental process;cellular metabolic process;cellular nitrogen compound metabolic process;cellular process;chemical homeostasis;coenzyme metabolic process;cofactor metabolic process;developmental process;establishment of localization;establishment of localization in cell;generation of pre…	binding;catalytic activity;cation binding;coenzyme binding;cofactor binding;cytochrome-b5 reductase activity;flavin adenine dinucleotide binding;heme binding;ion binding;iron ion binding;metal ion binding;NAD(P)H oxidase activity;NADPH-hemoprotein reductase activity;oxidoreductase activity;oxidoreductase activity, acting on NADH or NADPH;oxidoreductase activity, acting on NADH or NADPH, heme prot…	cell part;cytoplasmic part;endoplasmic reticulum;intracellular membrane-bounded organelle;intracellular organelle;intracellular part;membrane-bounded organelle;organelle;perinuclear region of cytoplasm		Acetylation;Alternativesplicing;Completeproteome;Endoplasmicreticulum;FAD;Flavoprotein;Heme;Iron;Metal-binding;NAD;Oxidoreductase;Referenceproteome
A6N6J5	A6N6J5	WD repeat-containing protein 35	Wdr35	26.9943	26.1843	22.2385	26.3799	26.4913	26.5776	26.671	26.4462	26.8964	27.1885	27.3843	26.9217	26.6666	26.9345	26.8695	26.966	+			0.7416	0.900492	0.454695	0.0370159	0.120401	0.234314	-1.64845	-0.238594	1.09724	anatomical structure formation involved in morphogenesis;cell projection assembly;cell projection organization;cellular component assembly;cellular component assembly at cellular level;cellular component assembly involved in morphogenesis;cellular component organization;cellular component organization at cellular level;cellular component organization or biogenesis;cellular component organization …		axoneme;axoneme part;cell part;cell projection part;centrosome;cytoplasmic part;cytoskeletal part;intracellular non-membrane-bounded organelle;intracellular organelle;intracellular organelle part;intracellular part;intraflagellar transport particle A;macromolecular complex;microtubule organizing center;non-membrane-bounded organelle;organelle;organelle part;protein complex		Cellprojection;Cilium;Ciliumbiogenesis/degradation;Completeproteome;Cytoplasm;Cytoskeleton;Referenceproteome;Repeat;WDrepeat
A0A0G2JSK6;P50575;D4ABR4;G3V669;G3V668	A0A0G2JSK6;P50575	Homeobox protein DLX-5	Dlx5	25.0861	25.4693	25.0957	25.3168	25.4061	25.0889	25.0794	25.5308	25.4381	25.48	25.5442	25.1507	26.0955	26.1476	26.1494	26.3744		+		0.59967	3.49739	0.0846153	0.237364	0.00439286	0.858138	-0.161256	0.788496	0.0343041	anatomical structure development;anatomical structure formation involved in morphogenesis;anatomical structure morphogenesis;appendage morphogenesis;axon guidance;biological regulation;BMP signaling pathway;branching morphogenesis of a nerve;cartilage development;cell differentiation;cell fate commitment;cell proliferation;cell surface receptor linked signaling pathway;cellular developmental proc…	binding;chromatin binding;core promoter proximal region DNA binding;core promoter proximal region sequence-specific DNA binding;DNA binding;nucleic acid binding;nucleic acid binding transcription factor activity;regulatory region DNA binding;regulatory region nucleic acid binding;RNA binding;RNA polymerase II core promoter proximal region sequence-specific DNA binding;RNA polymerase II core promo…	cell part;chromatin;chromosomal part;cytoplasm;intracellular membrane-bounded organelle;intracellular organelle;intracellular organelle part;intracellular part;membrane-bounded organelle;nuclear chromatin;nuclear chromosome part;nuclear part;nucleus;organelle;organelle part		Activator;Completeproteome;Developmentalprotein;DNA-binding;Homeobox;Nucleus;Osteogenesis;Phosphoprotein;Referenceproteome;Transcription;Transcriptionregulation
F1LVK3	F1LVK3		Chadl	28.2874	28.1775	28.1776	28.367	28.3519	28.3713	28.2231	28.3994	29.7552	29.9292	29.9356	29.8881	29.8297	29.6902	29.6588	29.7431	+			6.67503	1.39566	0.670163	0.004	0.147406	0.491665	-1.62464	-0.146582	0.084043					Completeproteome;Leucine-richrepeat;Referenceproteome;Repeat
A0A0G2JSL2;Q69BT7;A0A0G2JX69	A0A0G2JSL2;Q69BT7;A0A0G2JX69	Trafficking protein particle complex subunit 4	Trappc4	25.7459	25.5991	25.841	25.6024	25.8491	25.9121	25.91	25.7463	26.0417	25.8237	25.9443	25.6145	26.0274	25.9885	25.761	25.7216				0.707611	0.0542572	1.17086	0.20848	0.877909	0.235882	-0.158952	0.0185738	0.15728	anatomical structure development;cell projection organization;cellular component organization;cellular component organization at cellular level;cellular component organization or biogenesis;cellular component organization or biogenesis at cellular level;cellular process;dendrite development;developmental process;ER to Golgi vesicle-mediated transport;establishment of localization;establishment of…		cell part;cell projection;cis-Golgi network;clathrin-coated vesicle;coated vesicle;cytoplasmic membrane-bounded vesicle;cytoplasmic part;cytoplasmic vesicle;dendrite;endoplasmic reticulum;Golgi apparatus part;Golgi stack;intracellular membrane-bounded organelle;intracellular organelle;intracellular organelle part;intracellular part;macromolecular complex;membrane-bounded organelle;membrane-bounde…		Completeproteome;Endoplasmicreticulum;ER-Golgitransport;Golgiapparatus;Referenceproteome;Transport
B0K034	B0K034		Dtd2	24.2302	24.7035	23.1768	25.2934	25.2155	25.3114	25.1084	25.119	26.1891	25.9441	25.9413	25.7834	25.8043	25.3884	25.4397	25.2146	+	+		1.91414	1.81781	0.950081	0.00227476	0.0170622	0.0752062	-1.6135	-0.502734	0.837587	amine catabolic process;amine metabolic process;carboxylic acid catabolic process;carboxylic acid metabolic process;catabolic process;cellular amine metabolic process;cellular amino acid catabolic process;cellular amino acid metabolic process;cellular catabolic process;cellular ketone metabolic process;cellular metabolic process;cellular nitrogen compound metabolic process;cellular process;D-amin…	catalytic activity;hydrolase activity;hydrolase activity, acting on ester bonds	cell part;cytoplasm;intracellular part		Completeproteome;Referenceproteome
B0BN17;Q9QXS7	B0BN17;Q9QXS7	Probable N-acetyltransferase CML5	Cml5	23.2541	23.4604	22.6152	23.4399	23.198	23.4467	23.974	22.671	24.4226	25.096	24.9051	24.799	23.5172	24.9607	24.8087	23.3642	+			3.24497	0.706844	0.147741	0.0019759	0.0824476	0.698598	-1.61327	-0.642962	0.130024	anatomical structure morphogenesis;developmental process;embryonic morphogenesis;gastrulation;gastrulation with mouth forming second;metabolic process	acetyltransferase activity;catalytic activity;N-acetyltransferase activity;N-acyltransferase activity;transferase activity;transferase activity, transferring acyl groups;transferase activity, transferring acyl groups other than amino-acyl groups	cell part;integral to membrane;intrinsic to membrane;membrane part		Acyltransferase;Completeproteome;Developmentalprotein;Gastrulation;Membrane;Referenceproteome;Transferase;Transmembrane;Transmembranehelix
Q7TQ20;A0A0G2JSM0;Q7TQ20-2	Q7TQ20;A0A0G2JSM0;Q7TQ20-2	DnaJ homolog subfamily C member 2;DnaJ homolog subfamily C member 2, N-terminally processed	Dnajc2	28.1463	28.0058	27.959	27.9568	27.9331	27.9102	27.7	27.7046	27.9663	28.0393	28.0495	27.93	27.8889	27.682	27.8198	27.837				0.148895	1.93968	1.4158	0.805258	0.073	0.143474	0.0207167	-0.189325	-0.205028	biological regulation;biosynthetic process;cellular biosynthetic process;cellular component organization;cellular component organization at cellular level;cellular component organization or biogenesis;cellular component organization or biogenesis at cellular level;cellular macromolecule biosynthetic process;cellular macromolecule metabolic process;cellular metabolic process;cellular nitrogen comp…	binding;chromatin binding;DNA binding;histone binding;nucleic acid binding;protein binding;small conjugating protein binding;ubiquitin binding	cell part;cytoplasmic part;cytosol;intracellular membrane-bounded organelle;intracellular organelle;intracellular organelle part;intracellular part;membrane;membrane-bounded organelle;nuclear membrane;nuclear part;nucleus;organelle;organelle membrane;organelle part		Acetylation;Activator;Alternativesplicing;Chaperone;Chromatinregulator;Completeproteome;Cytoplasm;Nucleus;Phosphoprotein;Referenceproteome;Repeat;Transcription;Transcriptionregulation
P11762	P11762	Galectin-1	Lgals1	28.7	28.2215	28.3953	28.0862	27.9701	28.1082	28.1483	28.0892	29.8527	29.8393	29.9502	30.0726	30.7136	30.8169	30.7895	30.8026	+	+		4.48124	5.1741	1.01661	0.00181132	0.00337255	0.148394	-1.57798	0.851913	-0.271788	apoptosis;B cell activation;B cell activation involved in immune response;B cell differentiation;biological regulation;carbohydrate homeostasis;cell activation;cell activation involved in immune response;cell death;cell differentiation;cellular chemical homeostasis;cellular developmental process;cellular glucose homeostasis;cellular homeostasis;cellular process;cellular response to carbohydrate s…	binding;carbohydrate binding;disaccharide binding;extracellular matrix binding;galactoside binding;glycoprotein binding;identical protein binding;lactose binding;laminin binding;molecular transducer activity;monosaccharide binding;protein binding;protein dimerization activity;protein homodimerization activity;signal transducer activity;sugar binding	cell part;cell surface;cytoplasm;extracellular matrix;extracellular region part;extracellular space;intracellular membrane-bounded organelle;intracellular organelle;intracellular part;membrane-bounded organelle;nucleus;organelle;proteinaceous extracellular matrix		3D-structure;Acetylation;Apoptosis;Completeproteome;Directproteinsequencing;Extracellularmatrix;Lectin;Referenceproteome;Secreted
D4A7B6	D4A7B6		Tmem87b	24.152	24.6025	23.4478	23.2693	24.9626	24.8892	24.7934	23.9163	25.3713	25.2055	25.5755	25.6138	25.6605	25.7317	25.5625	25.1264	+			2.54476	0.186219	1.00866	0.00186744	0.580949	0.0713652	-1.5736	0.0787859	0.772463			cell part;integral to membrane;intrinsic to membrane;membrane part		Completeproteome;Referenceproteome
B2RYG8	B2RYG8	Elongator complex protein 6	Elp6	23.1011	22.713	23.8701	23.7458	24.6574	23.9492	25.0175	25.1111	25.105	25.3701	24.1005	25.1024	25.023	25.1727	25.3625	25.7969	+		+	2.14413	0.608224	1.88877	0.00176541	0.130728	0.0244938	-1.56199	0.419257	1.32631	biological regulation;biosynthetic process;cellular biosynthetic process;cellular macromolecule biosynthetic process;cellular macromolecule metabolic process;cellular metabolic process;cellular nitrogen compound metabolic process;cellular process;macromolecule biosynthetic process;macromolecule metabolic process;metabolic process;nitrogen compound metabolic process;nucleic acid metabolic process;…		cell part;Elongator holoenzyme complex;intracellular part;macromolecular complex;protein complex		Completeproteome;Referenceproteome;Transcription;Transcriptionregulation
A0A0G2JSN7;P59798	A0A0G2JSN7;P59798	Selenoprotein K	Selk	22.8137	25.6236	25.8166	25.8202	25.4175	25.5172	26.3537	26.0394	25.5786	25.6525	24.5494	24.7846	26.256	25.8409	26.0725	25.209		+		0.0549084	1.00634	0.480447	0.800889	0.0387644	0.228369	-0.122723	0.703351	0.813403	calcium ion transport;cation transport;divalent inorganic cation transport;divalent metal ion transport;establishment of localization;ion transport;metal ion transport;transport		cell part;cytoplasmic part;endoplasmic reticulum membrane;endoplasmic reticulum part;integral to membrane;intracellular organelle part;intracellular part;intrinsic to membrane;membrane;membrane part;organelle membrane;organelle part;plasma membrane		Calcium;Calciumtransport;Cellmembrane;Completeproteome;Endoplasmicreticulum;Iontransport;Membrane;Referenceproteome;Selenocysteine;Transmembrane;Transmembranehelix;Transport
B5DF89;A0A0G2JSP3	B5DF89;A0A0G2JSP3	Cullin-3	Cul3	29.7903	29.7859	29.869	29.8053	29.7824	29.8024	29.892	29.8701	29.7023	29.7092	29.677	29.6589	29.6854	29.6953	29.6951	29.8046				2.85814	0.497146	0.311872	0.101113	0.633349	0.81509	0.125772	0.0332427	0.0240874	actin cytoskeleton organization;actin filament bundle assembly;actin filament organization;actin filament-based process;anatomical structure morphogenesis;biological regulation;catabolic process;cell division;cell migration;cell morphogenesis;cell morphogenesis involved in differentiation;cell motility;cell surface receptor linked signaling pathway;cellular catabolic process;cellular component as…	acid-amino acid ligase activity;binding;catalytic activity;ligase activity;ligase activity, forming carbon-nitrogen bonds;POZ domain binding;protein binding;protein domain specific binding;small conjugating protein ligase activity;ubiquitin-protein ligase activity	cell part;Cul3-RING ubiquitin ligase complex;cullin-RING ubiquitin ligase complex;cytoplasmic part;cytoskeletal part;Golgi apparatus part;Golgi membrane;intracellular membrane-bounded organelle;intracellular organelle;intracellular organelle part;intracellular part;macromolecular complex;membrane;membrane-bounded organelle;microtubule;nucleus;organelle;organelle membrane;organelle part;polar micr…	Ubiquitin mediated proteolysis	Acetylation;Completeproteome;ER-Golgitransport;Golgiapparatus;Isopeptidebond;Nucleus;Referenceproteome;Transport;Ublconjugation;Ublconjugationpathway
Q56B11;A0A0G2JSQ9	Q56B11;A0A0G2JSQ9	Proline-, glutamic acid- and leucine-rich protein 1	Pelp1	27.9962	28.0122	28.3709	28.1249	28.059	28.068	28.1057	27.9188	28.3082	28.2206	28.2651	28.2998	28.2134	28.2146	28.293	28.2551				0.82969	0.485873	0.406021	0.197359	0.665824	0.553078	-0.147358	-0.0293927	-0.0881472	biosynthetic process;cellular biosynthetic process;cellular macromolecule biosynthetic process;cellular macromolecule metabolic process;cellular metabolic process;cellular nitrogen compound metabolic process;cellular process;macromolecule biosynthetic process;macromolecule metabolic process;metabolic process;nitrogen compound metabolic process;nucleic acid metabolic process;nucleobase-containing …		cell part;cytoplasm;histone methyltransferase complex;intracellular organelle part;intracellular part;macromolecular complex;methyltransferase complex;MLL1 complex;nuclear part;nucleoplasm part;organelle part;protein complex		Acetylation;Activator;Completeproteome;Cytoplasm;Nucleus;Phosphoprotein;Referenceproteome;Repeat;Repressor;Transcription
A0A0G2JSR1;Q7TP14;A0JPQ9	A0A0G2JSR1;Q7TP14;A0JPQ9	Chitinase domain-containing protein 1	Chid1	26.4113	26.6464	26.2955	26.5594	26.5941	26.8197	26.7204	26.6498	26.5247	26.5303	26.2392	26.6974	26.6495	26.6075	26.3521	26.5289				0.0566593	0.118049	1.25731	0.872218	0.752813	0.149421	-0.019733	0.0366435	0.217841	amine metabolic process;aminoglycan catabolic process;aminoglycan metabolic process;carbohydrate catabolic process;carbohydrate metabolic process;catabolic process;chitin catabolic process;chitin metabolic process;defense response;immune response;immune system process;innate immune response;macromolecule catabolic process;macromolecule metabolic process;metabolic process;nitrogen compound metabol…	catalytic activity;chitinase activity;hydrolase activity;hydrolase activity, acting on glycosyl bonds;hydrolase activity, hydrolyzing O-glycosyl compounds	cell part;cytoplasmic part;extracellular region;intracellular membrane-bounded organelle;intracellular organelle;intracellular part;lysosome;lytic vacuole;membrane-bounded organelle;organelle;vacuole		Completeproteome;Immunity;Innateimmunity;Lysosome;Referenceproteome;Secreted;Signal
P52632;A0A0G2JSR4;A0A0G2JXI4	P52632;A0A0G2JSR4;A0A0G2JXI4	Signal transducer and activator of transcription 5B	Stat5b	24.5918	23.4762	22.303	23.4127	24.2638	24.3877	24.1924	24.4917	23.4817	23.611	23.5948	23.1288	23.1799	24.4722	23.67	23.37				-4.34294e-08	-4.34294e-08	0.9626	1	1	0.0720602	0	0	0.887981	2-oxoglutarate metabolic process;acute inflammatory response;acute-phase response;allantoin metabolic process;amine metabolic process;anatomical structure development;biological regulation;biosynthetic process;body fluid secretion;branched chain family amino acid metabolic process;C21-steroid hormone metabolic process;carboxylic acid metabolic process;cell activation;cell differentiation;cellular…	binding;calcium ion binding;cation binding;chromatin binding;core promoter binding;core promoter sequence-specific DNA binding;DNA binding;double-stranded DNA binding;ion binding;metal ion binding;molecular transducer activity;nucleic acid binding;nucleic acid binding transcription factor activity;protein binding;protein dimerization activity;regulatory region DNA binding;regulatory region nuclei…	cell part;cytoplasm;cytoplasmic part;cytosol;intracellular membrane-bounded organelle;intracellular organelle;intracellular part;membrane-bounded organelle;nucleus;organelle	Acute myeloid leukemia;Chemokine signaling pathway;Chronic myeloid leukemia;ErbB signaling pathway;Jak-STAT signaling pathway;ko05152;Measles;Pathways in cancer	Activator;Completeproteome;Cytoplasm;DNA-binding;Nucleus;Phosphoprotein;Referenceproteome;SH2domain;Transcription;Transcriptionregulation
A0A0G2JSR7;P43244	A0A0G2JSR7;P43244	Matrin-3	Matr3	32.4093	32.4175	32.2716	32.3315	32.4449	32.437	32.4905	32.4174	32.4366	32.4291	32.4087	32.3954	32.3948	32.32	32.4545	32.3797				0.838168	0.468173	1.25909	0.43736	0.660884	0.397999	-0.0599823	-0.0302315	0.0900002		binding;cation binding;ion binding;metal ion binding;nucleic acid binding;nucleotide binding;RNA binding;transition metal ion binding;zinc ion binding	cell part;intracellular organelle part;intracellular part;nuclear matrix;nuclear part;organelle part		Acetylation;Completeproteome;Metal-binding;Nucleus;Phosphoprotein;Referenceproteome;Repeat;RNA-binding;Zinc;Zinc-finger
Q91ZS3;A0A0G2JSR9;Q91ZS3-2	Q91ZS3;A0A0G2JSR9;Q91ZS3-2	45 kDa calcium-binding protein	Sdf4	29.9509	29.6848	29.9764	29.6219	29.4952	29.5453	29.4065	29.6572	29.912	30.0736	30.0067	29.9101	30.0868	30.0461	29.9509	29.8447				0.84707	0.0336044	1.44831	0.169589	0.944122	0.0992955	-0.167101	0.00652504	-0.282437	anatomical structure development;calcium ion-dependent exocytosis;cell differentiation;cellular developmental process;cellular process;cerebellum development;developmental process;establishment of localization;establishment of localization in cell;exocytosis;fat cell differentiation;response to abiotic stimulus;response to chemical stimulus;response to ethanol;response to light stimulus;response …	binding;calcium ion binding;cation binding;identical protein binding;ion binding;metal ion binding;protein binding	cell part;cytoplasm;cytoplasmic part;endosome;Golgi apparatus part;Golgi lumen;intracellular membrane-bounded organelle;intracellular organelle;intracellular organelle lumen;intracellular organelle part;intracellular part;late endosome;membrane-bounded organelle;membrane-enclosed lumen;organelle;organelle lumen;organelle part		Alternativesplicing;Calcium;Completeproteome;Exocytosis;Glycoprotein;Golgiapparatus;Metal-binding;Referenceproteome;Repeat;Signal
Q62920	Q62920	PDZ and LIM domain protein 5	Pdlim5	25.6471	25.707	25.6094	25.5906	25.6535	25.6462	25.9207	25.9155	27.1427	27.368	27.0997	27.1329	27.73	27.7178	27.6697	27.7472	+	+		6.38078	3.79026	0.903218	0.00294737	0.00432184	0.300068	-1.54729	0.530352	0.14545	anatomical structure development;biological regulation;developmental process;heart development;organ development;regulation of anatomical structure morphogenesis;regulation of biological process;regulation of cell development;regulation of cell differentiation;regulation of cell morphogenesis;regulation of cell morphogenesis involved in differentiation;regulation of cell projection organization;r…	actin binding;actinin binding;binding;cation binding;cytoskeletal protein binding;enzyme binding;ion binding;kinase binding;metal ion binding;protein binding;protein complex scaffold;protein kinase binding;protein kinase C binding;protein N-terminus binding;receptor signaling complex scaffold activity;structural molecule activity;transition metal ion binding;zinc ion binding	cell junction;cell part;cell projection;contractile fiber part;cytoplasmic part;cytoskeletal part;cytosol;intracellular organelle part;intracellular part;membrane;neuron projection;organelle part;postsynaptic density;postsynaptic membrane;synapse part;synaptic membrane;Z disc		Acetylation;Alternativesplicing;Celljunction;Cellmembrane;Completeproteome;Cytoplasm;LIMdomain;Membrane;Metal-binding;Phosphoprotein;Postsynapticcellmembrane;Referenceproteome;Repeat;Synapse;Synaptosome;Zinc
A0A0G2JSS3;Q6AY78	A0A0G2JSS3;Q6AY78	Solute carrier family 22 member 18	Slc22a18	24.6398	24.3271	24.059	24.9074	24.5705	24.3931	24.748	24.4083	24.9553	24.5021	23.4396	24.5791	24.7326	24.6788	24.4909	24.6999				0.113393	0.370537	0.0833215	0.666171	0.275253	0.844662	0.114296	0.2815	0.046628	establishment of localization;ion transport;transport	active transmembrane transporter activity;drug transmembrane transporter activity;secondary active transmembrane transporter activity;symporter activity;transmembrane transporter activity;transporter activity	apical plasma membrane;cell part;cytoplasm;envelope;integral to membrane;intracellular organelle part;intracellular part;intrinsic to membrane;membrane part;nuclear envelope;nuclear part;organelle envelope;organelle part;plasma membrane part		Cellmembrane;Completeproteome;Iontransport;Membrane;Referenceproteome;Symport;Transmembrane;Transmembranehelix;Transport
Q9R063;D3ZEN5;A0A0G2JSS8;Q9R063-2	Q9R063;D3ZEN5;A0A0G2JSS8;Q9R063-2	Peroxiredoxin-5, mitochondrial	Prdx5	30.8933	30.8998	30.8645	30.9461	30.8004	30.9193	30.836	30.7904	30.8775	30.7903	30.8608	30.9522	31.1393	30.9799	31.0446	31.1777		+		0.354853	2.07302	0.977348	0.688516	0.0551426	0.526511	0.0307083	0.21517	-0.0644011	biological regulation;catabolic process;cellular catabolic process;cellular metabolic process;cellular nitrogen compound metabolic process;cellular process;cellular response to chemical stimulus;cellular response to hydrogen peroxide;cellular response to oxidative stress;cellular response to reactive oxygen species;cellular response to stimulus;cellular response to stress;coenzyme metabolic proce…	antioxidant activity;binding;caspase inhibitor activity;caspase regulator activity;catalytic activity;cysteine-type endopeptidase inhibitor activity;DNA binding;endopeptidase inhibitor activity;endopeptidase regulator activity;enzyme inhibitor activity;enzyme regulator activity;nucleic acid binding;oxidoreductase activity;oxidoreductase activity, acting on paired donors, with incorporation or red…	cell part;cytoplasmic part;cytoplasmic vesicle;cytosol;intracellular membrane-bounded organelle;intracellular organelle;intracellular organelle lumen;intracellular organelle part;intracellular part;membrane-bounded organelle;membrane-enclosed lumen;microbody;microbody lumen;microbody part;mitochondrion;nucleus;organelle;organelle lumen;organelle part;perinuclear region of cytoplasm;peroxisomal ma…	Peroxisome	Acetylation;Alternativeinitiation;Antioxidant;Completeproteome;Cytoplasm;Directproteinsequencing;Disulfidebond;Mitochondrion;Oxidoreductase;Peroxidase;Peroxisome;Polymorphism;Redox-activecenter;Referenceproteome;Transitpeptide
A0A0G2K5U0;A0A0G2JST9;Q6IV68	A0A0G2K5U0;A0A0G2JST9;Q6IV68	Fanconi anemia group D2 protein homolog	Fancd2	26.1976	26.2626	26.3699	26.6134	26.542	26.4931	26.5686	26.5154	26.4831	26.5802	26.5539	26.4271	26.3247	26.0056	26.2526	26.0288		+		0.756222	2.20312	0.925449	0.208528	0.0201778	0.25715	-0.15019	-0.35816	0.168884	cell cycle process;cellular component organization;cellular component organization at cellular level;cellular component organization or biogenesis;cellular component organization or biogenesis at cellular level;cellular macromolecule metabolic process;cellular metabolic process;cellular nitrogen compound metabolic process;cellular process;cellular response to stimulus;cellular response to stress;…		cell part;chromosome;condensed chromosome;intracellular membrane-bounded organelle;intracellular non-membrane-bounded organelle;intracellular organelle;intracellular part;membrane-bounded organelle;non-membrane-bounded organelle;nucleus;organelle		Cellcycle;Completeproteome;DNAdamage;DNArepair;Isopeptidebond;Nucleus;Phosphoprotein;Referenceproteome;Ublconjugation
P08009;P08010;A0A0G2K4U2;A0A0G2K6L4;A0A0G2JZ09;D4AB87;F1LXL7;D3ZVQ8	P08009;P08010;A0A0G2K4U2	Glutathione S-transferase Yb-3;Glutathione S-transferase Mu 2	Gstm3;Gstm2	25.802	25.5668	25.1442	25.3131	25.7306	25.3682	26.0541	26.0903	26.907	27.2822	26.8967	26.9077	27.1253	27.1224	26.923	27.0861	+			3.96103	0.253566	0.793247	0.00216867	0.552063	0.160463	-1.54185	0.0658121	0.354276	aging;cellular metabolic process;cellular process;developmental process;metabolic process;multicellular organismal process;neurological system process;response to chemical stimulus;response to genistein;response to inorganic substance;response to metal ion;response to organic cyclic compound;response to organic substance;response to stimulus;sensory perception;sensory perception of chemical stimu…	binding;catalytic activity;glutathione transferase activity;identical protein binding;protein binding;protein dimerization activity;protein homodimerization activity;transferase activity;transferase activity, transferring alkyl or aryl (other than methyl) groups	cell part;cytoplasm;cytoplasmic part;cytosol;intracellular part;macromolecular complex;membrane;plasma membrane;protein complex	Drug metabolism - cytochrome P450;Glutathione metabolism;Metabolism of xenobiotics by cytochrome P450	3D-structure;Completeproteome;Cytoplasm;Directproteinsequencing;Olfaction;Referenceproteome;Sensorytransduction;Transferase
A0A0G2JVI4;D3ZDZ7	A0A0G2JVI4;D3ZDZ7		Fuk	24.1046	23.9507	22.6925	23.5337	24.8173	23.823	25.0642	23.9952	25.3027	25.132	25.2706	24.6995	23.9199	23.9599	23.9084	24.0454	+	+	+	2.35364	3.69994	1.00223	0.0016545	0.00264615	0.0685431	-1.5308	-1.14279	0.854527		adenyl nucleotide binding;adenyl ribonucleotide binding;ATP binding;binding;catalytic activity;kinase activity;nucleotide binding;purine nucleotide binding;purine ribonucleoside triphosphate binding;purine ribonucleotide binding;ribonucleotide binding;transferase activity;transferase activity, transferring phosphorus-containing groups		Amino sugar and nucleotide sugar metabolism;Fructose and mannose metabolism	ATP-binding;Completeproteome;Kinase;Nucleotide-binding;Referenceproteome;Transferase
G3V8C2;A0A0G2K9T1	G3V8C2;A0A0G2K9T1	E3 ubiquitin-protein ligase	Itch	23.0202	23.112	24.5686	23.7081	24.2048	24.6853	24.5505	24.368	25.2945	25.3308	25.2335	24.6471	24.5019	24.6282	24.7041	24.7121	+	+	+	2.09649	1.56977	1.20655	0.0018422	0.02275	0.0467011	-1.52425	-0.489888	0.849912	biological regulation;cellular macromolecule metabolic process;cellular metabolic process;cellular process;cellular protein metabolic process;macromolecule metabolic process;macromolecule modification;metabolic process;negative regulation of alpha-beta T cell activation;negative regulation of alpha-beta T cell proliferation;negative regulation of apoptosis;negative regulation of biological proces…	acid-amino acid ligase activity;binding;catalytic activity;ligase activity;ligase activity, forming carbon-nitrogen bonds;protein binding;ribonucleoprotein binding;small conjugating protein ligase activity;ubiquitin-protein ligase activity	cell cortex;cell part;cytoplasm;cytoplasmic part;cytoplasmic vesicle;intracellular membrane-bounded organelle;intracellular organelle;intracellular part;membrane;membrane-bounded organelle;nucleus;organelle;plasma membrane;vesicle		Completeproteome;Ligase;Referenceproteome;Ublconjugationpathway
A0A0G2JSW1;Q6QI25	A0A0G2JSW1;Q6QI25	ORM1-like protein 3	Ormdl3	24.3835	27.5243	27.2317	27.4504	27.2753	27.1677	27.5588	27.4657	26.7557	26.6253	26.9127	26.6512	27.1949	26.9192	26.6707	23.958				0.0405487	0.30776	0.418152	0.851315	0.281394	0.280573	-0.0887399	-0.550524	0.719381	cellular lipid metabolic process;cellular metabolic process;cellular process;ceramide metabolic process;lipid metabolic process;membrane lipid metabolic process;metabolic process;primary metabolic process;sphingoid metabolic process;sphingolipid metabolic process		cell part;cytoplasmic part;endoplasmic reticulum;endoplasmic reticulum palmitoyltransferase complex;endoplasmic reticulum part;integral to membrane;intracellular membrane-bounded organelle;intracellular organelle;intracellular organelle part;intracellular part;intrinsic to membrane;macromolecular complex;membrane part;membrane-bounded organelle;organelle;organelle part;palmitoyltransferase comple…		Completeproteome;Endoplasmicreticulum;Membrane;Referenceproteome;Transmembrane;Transmembranehelix
A0A0G2JSX1;Q499U6	A0A0G2JSX1;Q499U6	Non-structural maintenance of chromosomes element 1 homolog	Nsmce1	26.4535	25.7519	26.4513	26.2857	26.0756	26.6755	25.9503	26.0291	25.9395	26.1541	26.3414	26.6607	25.8507	26.1545	26.0571	26.1955				0.0602096	0.573911	0.0813654	0.831504	0.21175	0.840329	-0.038372	-0.209492	-0.0529561	biological regulation;cellular macromolecule metabolic process;cellular metabolic process;cellular nitrogen compound metabolic process;cellular process;cellular response to stimulus;cellular response to stress;DNA metabolic process;DNA recombination;DNA repair;intracellular signal transduction;macromolecule metabolic process;metabolic process;nitrogen compound metabolic process;nucleic acid metab…	acid-amino acid ligase activity;binding;catalytic activity;cation binding;ion binding;ligase activity;ligase activity, forming carbon-nitrogen bonds;metal ion binding;small conjugating protein ligase activity;transition metal ion binding;ubiquitin-protein ligase activity;zinc ion binding	cell part;chromosomal part;chromosome, telomeric region;intracellular membrane-bounded organelle;intracellular organelle;intracellular organelle part;intracellular part;macromolecular complex;membrane-bounded organelle;nucleus;organelle;organelle part;protein complex;Smc5-Smc6 complex		Chromosome;Completeproteome;DNAdamage;DNArecombination;DNArepair;Ligase;Metal-binding;Nucleus;Referenceproteome;Telomere;Zinc;Zinc-finger
D3ZQ46;A0A096MJN8	D3ZQ46;A0A096MJN8		Cmtm5	22.4296	26.1888	26.0863	26.0248	25.9847	26.0774	26.4742	26.4676	26.5662	26.8092	26.6281	26.7939	26.2743	26.2257	26.4208	26.493	+	+		0.82293	2.14043	0.533238	0.0276147	0.0214449	0.184062	-1.51698	-0.345887	1.0686					Completeproteome;Referenceproteome
F1M0J7;Q5U2Q0	F1M0J7		Prickle2	25.6319	23.5552	23.4559	23.8617	25.5372	25.4674	24.4621	25.2931	25.6528	25.839	25.4486	25.6115	25.5219	25.5788	25.4882	25.8182	+		+	1.58152	0.123541	0.960692	0.00354693	0.748836	0.0675595	-1.51175	-0.03616	1.06373	cell projection organization;cellular component organization;cellular component organization at cellular level;cellular component organization or biogenesis;cellular component organization or biogenesis at cellular level;cellular process;establishment or maintenance of apical/basal cell polarity;establishment or maintenance of bipolar cell polarity;establishment or maintenance of cell polarity;es…	binding;cation binding;ion binding;metal ion binding;transition metal ion binding;zinc ion binding	apicolateral plasma membrane;cell part;cytoplasm;intracellular part;lateral plasma membrane;membrane part;plasma membrane part	Wnt signaling pathway	Completeproteome;LIMdomain;Metal-binding;Referenceproteome;Repeat;Zinc
A0A0G2JSZ9;Q9JK72;E9PSS2	A0A0G2JSZ9;Q9JK72;E9PSS2	Copper chaperone for superoxide dismutase;Superoxide dismutase [Cu-Zn]	Ccs	27.6596	27.6717	27.998	27.6566	27.4	27.8412	27.8366	27.659	27.9276	28.0024	27.9972	27.6926	27.9764	27.7845	27.9245	27.8835				0.691312	0.0535756	0.182145	0.213114	0.898696	0.729874	-0.158509	-0.0127001	-0.0622435	biological regulation;cation transport;cellular metabolic process;cellular process;cellular response to chemical stimulus;cellular response to oxidative stress;cellular response to oxygen radical;cellular response to reactive oxygen species;cellular response to stimulus;cellular response to stress;cellular response to superoxide;establishment of localization;ion transport;metabolic process;metal …	antioxidant activity;binding;catalytic activity;cation binding;copper chaperone activity;copper ion binding;enzyme binding;ion binding;metal ion binding;metallochaperone activity;oxidoreductase activity;oxidoreductase activity, acting on superoxide radicals as acceptor;protein binding;superoxide dismutase activity;superoxide dismutase copper chaperone activity;transition metal ion binding;zinc io…	cell part;cytoplasm;intracellular part	Amyotrophic lateral sclerosis (ALS)	Chaperone;Completeproteome;Copper;Cytoplasm;Disulfidebond;Isopeptidebond;Metal-binding;Oxidoreductase;Referenceproteome;Ublconjugation;Zinc
Q6MGD0;A0A0G2JT00;G3V616	Q6MGD0;A0A0G2JT00;G3V616	Protein CutA	Cuta	27.3904	27.6583	27.5242	26.8761	27.5135	27.3658	27.5362	27.3577	27.2954	27.4069	27.338	27.3074	27.2064	27.097	27.089	27.3773				0.0514683	1.04356	0.177802	0.8657	0.183577	0.704346	0.0253425	-0.144501	0.0810299	cellular component assembly;cellular component organization;cellular component organization or biogenesis;localization;macromolecular complex assembly;macromolecular complex subunit organization;macromolecule localization;protein complex assembly;protein complex subunit organization;protein homooligomerization;protein localization;protein oligomerization;response to chemical stimulus;response to …	binding;enzyme binding;protein binding	cell part;membrane		3D-structure;Completeproteome;Referenceproteome;Signal
A0A0G2K8M5;G3V6N2	A0A0G2K8M5;G3V6N2		Tmed4	25.9486	25.1103	25.6445	25.0966	25.6131	25.2877	25.316	25.3033	26.7266	26.8703	27.2242	27.013	27.0668	26.745	26.8788	26.9678	+			3.17235	0.130942	0.116356	0.00189583	0.71769	0.779517	-1.50854	-0.0439248	-0.0699372	biological regulation;establishment of localization;positive regulation of biological process;positive regulation of cell communication;positive regulation of cellular process;positive regulation of I-kappaB kinase/NF-kappaB cascade;positive regulation of intracellular protein kinase cascade;positive regulation of response to stimulus;positive regulation of signal transduction;positive regulation…	molecular transducer activity;signal transducer activity	cell part;integral to membrane;intrinsic to membrane;membrane part		Completeproteome;Membrane;Referenceproteome;Transmembrane;Transmembranehelix
P04762	P04762	Catalase	Cat	27.166	27.2249	27.3357	26.9456	27.1265	26.9957	26.9534	26.891	28.7015	28.5655	28.6478	28.7042	29.0165	29.0716	28.9497	28.9329	+	+		5.55341	3.51206	0.936203	0.00369231	0.0104072	0.245541	-1.48671	0.337893	-0.176404	acylglycerol metabolic process;aerobic respiration;aging;alcohol metabolic process;anatomical structure development;biological regulation;catabolic process;cellular catabolic process;cellular component assembly;cellular component organization;cellular component organization or biogenesis;cellular lipid metabolic process;cellular metabolic process;cellular process;cellular respiration;cellular res…	aminoacylase activity;antioxidant activity;binding;catalase activity;catalytic activity;cation binding;coenzyme binding;cofactor binding;heme binding;hydrolase activity;hydrolase activity, acting on carbon-nitrogen (but not peptide) bonds;hydrolase activity, acting on carbon-nitrogen (but not peptide) bonds, in linear amides;ion binding;iron ion binding;metal ion binding;NADP binding;nucleotide b…	cell part;cytoplasmic part;cytosol;endoplasmic reticulum;Golgi apparatus;intracellular membrane-bounded organelle;intracellular organelle;intracellular organelle part;intracellular part;lysosome;lytic vacuole;membrane;membrane-bounded organelle;membrane-enclosed lumen;microbody;microbody membrane;microbody part;mitochondrial intermembrane space;mitochondrial part;organelle;organelle envelope lume…	Amyotrophic lateral sclerosis (ALS);Methane metabolism;Peroxisome;Tryptophan metabolism	Acetylation;Completeproteome;Directproteinsequencing;Heme;Hydrogenperoxide;Iron;Metal-binding;Mitogen;NADP;Oxidoreductase;Peroxidase;Peroxisome;Phosphoprotein;Referenceproteome
A0A0G2JT30;Q5U2R0	A0A0G2JT30;Q5U2R0	Methionine adenosyltransferase 2 subunit beta	Mat2b	26.8507	26.6309	26.8159	26.7193	26.5222	26.733	26.7025	26.8224	26.7459	26.5133	26.8499	26.9502	26.8972	26.7872	26.7372	27.2641				0.0345331	0.467417	0.311388	0.927705	0.296065	0.670017	-0.010603	0.156631	-0.0591836	amine biosynthetic process;amine metabolic process;biosynthetic process;carbohydrate biosynthetic process;carbohydrate metabolic process;carboxylic acid biosynthetic process;carboxylic acid metabolic process;cellular amine metabolic process;cellular amino acid biosynthetic process;cellular amino acid metabolic process;cellular biosynthetic process;cellular carbohydrate biosynthetic process;cellul…	catalytic activity;dTDP-4-dehydrorhamnose reductase activity;oxidoreductase activity;oxidoreductase activity, acting on CH-OH group of donors;oxidoreductase activity, acting on the CH-OH group of donors, NAD or NADP as acceptor		Cysteine and methionine metabolism	Completeproteome;One-carbonmetabolism;Referenceproteome
M0R4R4;M0RD55;A0A0G2JT50;O55148	M0R4R4;M0RD55;A0A0G2JT50;O55148	Growth arrest-specific protein 7	Gas7	28.1518	27.985	28.3509	28.2691	28.1396	28.4279	27.8448	28.0453	28.1878	28.0912	28.038	28.4165	27.8658	28.0899	28.2978	28.0697				0.0171339	0.365159	0.204768	0.961723	0.40729	0.691843	0.00583124	-0.102566	-0.0748286	actin cytoskeleton organization;actin filament bundle assembly;actin filament organization;actin filament polymerization;actin filament-based process;actin polymerization or depolymerization;anatomical structure development;anatomical structure morphogenesis;biological regulation;cell differentiation;cell part morphogenesis;cell projection morphogenesis;cell projection organization;cellular compo…		actin filament;cell part;cell projection;cytoplasm;cytoskeletal part;intracellular organelle part;intracellular part;macromolecular complex;organelle part;protein complex;ruffle		Coiledcoil;Completeproteome;Cytoplasm;Developmentalprotein;Differentiation;Neurogenesis;Phosphoprotein;Referenceproteome
Q4V884;A0A0G2JT88	Q4V884;A0A0G2JT88		Cdc16	28.5143	28.3559	28.3673	28.4693	28.3639	28.4466	28.4233	28.5037	28.4056	28.4177	28.4821	28.5396	28.3521	28.3562	28.3943	28.369				0.290189	1.54848	0.0561441	0.678833	0.246482	0.951075	-0.0345531	-0.0933466	0.00769854	cell division;cellular macromolecule metabolic process;cellular metabolic process;cellular process;cellular protein metabolic process;macromolecule metabolic process;macromolecule modification;metabolic process;primary metabolic process;protein K11-linked ubiquitination;protein metabolic process;protein modification by small protein conjugation;protein modification by small protein conjugation or…		anaphase-promoting complex;cell part;centrosome;cullin-RING ubiquitin ligase complex;cytoplasm;cytoplasmic part;cytoskeletal part;intracellular non-membrane-bounded organelle;intracellular organelle;intracellular organelle part;intracellular part;macromolecular complex;microtubule;microtubule organizing center;non-membrane-bounded organelle;nuclear part;nuclear ubiquitin ligase complex;organelle;…	Cell cycle;Cell cycle - yeast;Meiosis - yeast;Oocyte meiosis;Progesterone-mediated oocyte maturation;Ubiquitin mediated proteolysis	Cellcycle;Celldivision;Completeproteome;Referenceproteome
D3ZTV7;A0A0G2JT90	D3ZTV7;A0A0G2JT90		Ash2l	28.5619	28.2889	28.1312	28.2278	28.1843	28.3138	28.2588	28.1266	28.4541	28.3901	28.37	28.2681	28.3779	28.2196	28.2575	28.4415				0.282582	0.30265	0.34625	0.543636	0.599068	0.593288	-0.0681086	-0.0464816	-0.0815916	biological regulation;cellular process;cellular response to stimulus;cellular response to stress;positive regulation of biological process;positive regulation of biosynthetic process;positive regulation of cell proliferation;positive regulation of cellular biosynthetic process;positive regulation of cellular metabolic process;positive regulation of cellular process;positive regulation of gene exp…	binding;catalytic activity;DNA binding;histone methyltransferase activity;histone methyltransferase activity (H3-K4 specific);histone-lysine N-methyltransferase activity;lysine N-methyltransferase activity;methyltransferase activity;N-methyltransferase activity;nucleic acid binding;protein methyltransferase activity;protein-lysine N-methyltransferase activity;regulatory region DNA binding;regulat…	cell part;chromatin remodeling complex;histone methyltransferase complex;intracellular organelle part;intracellular part;macromolecular complex;methyltransferase complex;nuclear part;nucleoplasm part;organelle part;protein complex;Set1C/COMPASS complex		Completeproteome;Referenceproteome
F1M6T6;A0A0G2JV49	F1M6T6;A0A0G2JV49		Ppp6r2	23.8924	24.5704	23.7063	23.9571	24.9079	24.0335	24.0192	24.2345	25.2545	26.0608	25.5001	25.2289	24.4707	23.8134	24.0355	24.701	+	+		2.81888	2.38492	0.422876	0.00184615	0.00421951	0.364958	-1.47951	-1.25592	0.267229			cell part;cytoplasm;intracellular membrane-bounded organelle;intracellular organelle;intracellular part;membrane-bounded organelle;organelle		Completeproteome;Referenceproteome
D3ZAA9	D3ZAA9		Mpp2	27.3421	27.3342	27.3189	27.1377	27.4081	27.3107	27.1833	27.3475	28.7742	28.6616	28.7902	28.8243	28.4921	28.3951	28.5059	28.5989	+	+		6.52701	2.54321	0.165605	0.0028	0.0275699	0.822717	-1.47938	-0.264585	0.0291872		binding;PDZ domain binding;protein binding;protein domain specific binding			Completeproteome;Referenceproteome;SH3domain
P28064	P28064	Proteasome subunit beta type-8	Psmb8	24.873	24.6976	24.4966	23.7087	23.4018	24.9324	23.7077	23.8513	25.8996	26.0717	25.8329	25.8647	25.8598	25.8954	26.0156	25.9531	+			2.86619	0.0782904	0.51434	0.0017931	0.878053	0.244467	-1.47322	0.0137568	-0.470713	antigen processing and presentation;cell differentiation;cellular developmental process;cellular process;developmental process;fat cell differentiation;immune system process;macromolecule metabolic process;metabolic process;primary metabolic process;protein metabolic process;proteolysis;proteolysis involved in cellular protein catabolic process	catalytic activity;endopeptidase activity;hydrolase activity;peptidase activity;peptidase activity, acting on L-amino acid peptides;threonine-type endopeptidase activity;threonine-type peptidase activity	cell part;cytoplasm;intracellular membrane-bounded organelle;intracellular organelle;intracellular part;macromolecular complex;membrane-bounded organelle;nucleus;organelle;proteasome core complex;protein complex	Proteasome	Completeproteome;Cytoplasm;Differentiation;Hydrolase;Immunity;Nucleus;Protease;Proteasome;Referenceproteome;Threonineprotease;Zymogen
A0A0G2JTA5;A0A0G2K8H1;Q6MG72;A0A0G2JZM5	A0A0G2JTA5;A0A0G2K8H1;Q6MG72;A0A0G2JZM5		Ehmt2	26.9612	26.7946	26.6108	27.224	27.2668	27.0208	26.9822	27.4591	26.7019	26.8561	26.7261	26.773	26.7468	27.0354	26.7868	26.9912				0.443775	0.779525	0.82882	0.331098	0.25001	0.180735	0.133366	0.125742	0.284552	anatomical structure development;biological regulation;cell cycle process;cell development;cellular component assembly;cellular component assembly at cellular level;cellular component organization;cellular component organization at cellular level;cellular component organization or biogenesis;cellular component organization or biogenesis at cellular level;cellular developmental process;cellular ma…	binding;catalytic activity;cation binding;histone methyltransferase activity;histone methyltransferase activity (H3-K27 specific);histone methyltransferase activity (H3-K9 specific);histone-lysine N-methyltransferase activity;ion binding;lysine N-methyltransferase activity;metal ion binding;methyltransferase activity;N-methyltransferase activity;protein methyltransferase activity;protein-lysine N…	cell part;chromosome;intracellular membrane-bounded organelle;intracellular non-membrane-bounded organelle;intracellular organelle;intracellular part;membrane-bounded organelle;non-membrane-bounded organelle;nucleus;organelle	Lysine degradation	ANKrepeat;Chromosome;Completeproteome;Methyltransferase;Nucleus;Referenceproteome;Repeat;S-adenosyl-L-methionine;Transferase
A0A0G2JTB2;A0A096MIX1	A0A0G2JTB2			25.188	25.079	23.6352	25.1015	25.2887	25.2309	25.7093	23.5506	25.4568	25.3425	25.1268	25.2152	24.4937	25.4772	25.3515	25.2676				0.68022	0.239041	0.119476	0.0783297	0.454326	0.721291	-0.534424	-0.13784	0.193928
A0A0G2JTD1;M0R8R6	A0A0G2JTD1			27.6272	27.6566	27.6321	27.7127	27.6401	27.6012	27.6919	27.6621	27.654	27.6492	27.5994	27.4853	27.6032	27.4652	27.7206	27.5339				0.660058	0.0876677	0.112907	0.459299	0.857811	0.935848	0.0602016	-0.0162101	-0.00833082			cell part;DNA-directed RNA polymerase II, holoenzyme;intracellular organelle part;intracellular part;macromolecular complex;nuclear part;nucleoplasm part;organelle part;protein complex		Completeproteome;Referenceproteome
F1LNR1;A0A0G2JTD7;F1LNR0;F1LNQ9;A0A0G2JUI5	F1LNR1;A0A0G2JTD7;F1LNR0;F1LNQ9;A0A0G2JUI5		Clasp1	29.2384	29.4912	29.3411	29.5087	29.3866	29.3422	29.388	29.3464	29.2738	29.398	29.3118	29.1556	28.8741	28.9701	28.9003	28.8566		+		0.645396	3.32182	0.172084	0.303619	0.00929167	0.821306	0.110081	-0.384521	-0.0290627	biological regulation;cell cycle process;cellular component organization;cellular component organization at cellular level;cellular component organization or biogenesis;cellular component organization or biogenesis at cellular level;cellular process;cytoskeleton organization;establishment of localization;establishment of localization in cell;establishment of organelle localization;establishment o…		cell cortex part;cell part;centrosomal corona;chromosomal part;cortical cytoskeleton;cortical microtubule cytoskeleton;cytoplasmic microtubule;cytoplasmic part;cytoskeletal part;cytoskeleton;Golgi apparatus;intracellular membrane-bounded organelle;intracellular non-membrane-bounded organelle;intracellular organelle;intracellular organelle part;intracellular part;kinetochore;kinetochore microtubul…		Completeproteome;Referenceproteome
Q8CGV7;A0A0G2JTF6	Q8CGV7;A0A0G2JTF6	Thiamine-triphosphatase	Thtpa	26.3146	26.1612	26.6553	26.2017	26.419	26.44	26.4294	26.7701	26.4558	26.3791	26.3436	26.4021	26.4619	26.623	26.4787	26.8954				0.215996	1.11305	0.610463	0.606313	0.10352	0.330395	-0.0619707	0.219562	0.181458	cellular aromatic compound metabolic process;cellular metabolic process;cellular process;coenzyme metabolic process;cofactor metabolic process;dephosphorylation;heterocycle metabolic process;metabolic process;nitrogen compound metabolic process;phosphate-containing compound metabolic process;phosphorus metabolic process;small molecule metabolic process;sulfur compound metabolic process;thiamine d…	binding;catalytic activity;cation binding;hydrolase activity;hydrolase activity, acting on acid anhydrides;hydrolase activity, acting on acid anhydrides, in phosphorus-containing anhydrides;ion binding;magnesium ion binding;metal ion binding;nucleoside-triphosphatase activity;pyrophosphatase activity;thiamin-triphosphatase activity	cell part;cytoplasm;intracellular non-membrane-bounded organelle;intracellular organelle;intracellular organelle part;intracellular part;non-membrane-bounded organelle;nuclear part;nucleolus;organelle;organelle part	Thiamine metabolism	Acetylation;Completeproteome;Cytoplasm;Hydrolase;Magnesium;Metal-binding;Referenceproteome
A0A0G2JTG7;Q8VHV7;Q8VHV7-2;G3V9Q3;Q8VHV7-3;Q499R8	A0A0G2JTG7;Q8VHV7;Q8VHV7-2;G3V9Q3;Q8VHV7-3	Heterogeneous nuclear ribonucleoprotein H;Heterogeneous nuclear ribonucleoprotein H, N-terminally processed	Hnrnph1	32.7923	32.2815	32.6421	32.3012	32.4441	32.3843	32.2707	32.2872	32.3603	32.4146	32.3785	32.5209	32.4642	32.4317	32.5275	32.5412				0.268121	0.816871	0.550776	0.509715	0.377631	0.381656	0.0857382	0.0726023	-0.157723	biological regulation;cellular macromolecule metabolic process;cellular metabolic process;cellular nitrogen compound metabolic process;cellular process;macromolecule metabolic process;metabolic process;mRNA metabolic process;mRNA processing;nitrogen compound metabolic process;nucleic acid metabolic process;nucleobase-containing compound metabolic process;primary metabolic process;regulation of bi…	binding;nucleic acid binding;nucleotide binding;RNA binding	actin cytoskeleton;catalytic step 2 spliceosome;cell part;cytoplasm;cytoskeleton;intracellular membrane-bounded organelle;intracellular non-membrane-bounded organelle;intracellular organelle;intracellular organelle part;intracellular part;macromolecular complex;membrane-bounded organelle;non-membrane-bounded organelle;nuclear part;nucleoplasm;nucleus;organelle;organelle part;ribonucleoprotein com…		Acetylation;Alternativesplicing;Completeproteome;Directproteinsequencing;Methylation;mRNAprocessing;mRNAsplicing;Nucleus;Phosphoprotein;Referenceproteome;Repeat;Ribonucleoprotein;RNA-binding;Spliceosome;Viralnucleoprotein;Virion
Q02563	Q02563	Synaptic vesicle glycoprotein 2A	Sv2a	24.1029	24.3882	24.3523	23.637	24.4997	24.4494	24.5783	24.5944	25.6973	25.7674	25.4393	25.4644	25.9224	25.7141	25.6345	25.8675	+			3.5932	0.923803	1.22957	0.00171852	0.148591	0.0808841	-1.47199	0.192538	0.410329	biological regulation;calcium ion homeostasis;cation homeostasis;cellular calcium ion homeostasis;cellular cation homeostasis;cellular chemical homeostasis;cellular divalent inorganic cation homeostasis;cellular homeostasis;cellular ion homeostasis;cellular metal ion homeostasis;cellular process;chemical homeostasis;divalent inorganic cation homeostasis;establishment of localization;homeostatic p…	binding;protein binding;receptor activity;transmembrane transporter activity;transporter activity	cell junction;cell part;cell projection;cell-cell junction;clathrin coated vesicle membrane;coated vesicle membrane;cytoplasmic part;cytoplasmic vesicle membrane;cytoplasmic vesicle part;endoplasmic reticulum;integral to membrane;intracellular membrane-bounded organelle;intracellular organelle;intracellular organelle part;intracellular part;intrinsic to membrane;membrane;membrane part;membrane-bo…	ECM-receptor interaction	Celljunction;Completeproteome;Cytoplasmicvesicle;Directproteinsequencing;Glycoprotein;Membrane;Neurotransmittertransport;Phosphoprotein;Receptor;Referenceproteome;Synapse;Transmembrane;Transmembranehelix;Transport
A0A0G2JTH7;F1M7B8	A0A0G2JTH7;F1M7B8		Ube3a	28.5886	28.7962	28.7981	28.7025	28.7735	28.8088	28.8371	28.7201	28.6798	28.6271	28.635	28.8303	28.7255	28.7004	28.7166	28.7126				0.158732	0.168792	0.528038	0.759386	0.793517	0.589987	0.0282788	0.0207162	0.0635748	androgen receptor signaling pathway;biological regulation;cellular component organization;cellular component organization or biogenesis;cellular macromolecule metabolic process;cellular membrane organization;cellular metabolic process;cellular process;cellular process involved in reproduction;cellular protein metabolic process;cellular response to stimulus;developmental growth;developmental proce…	acid-amino acid ligase activity;catalytic activity;ligase activity;ligase activity, forming carbon-nitrogen bonds;protein binding transcription factor activity;small conjugating protein ligase activity;transcription coactivator activity;transcription cofactor activity;transcription factor binding transcription factor activity;ubiquitin-protein ligase activity	cell part;cytoplasm;cytoplasmic part;cytosol;intracellular membrane-bounded organelle;intracellular organelle;intracellular part;membrane-bounded organelle;nucleus;organelle	Ubiquitin mediated proteolysis	Completeproteome;Ligase;Referenceproteome;Ublconjugationpathway
D3ZFM1;A0A0G2JTI3	D3ZFM1;A0A0G2JTI3		Asf1a	25.886	25.7179	26.0295	25.9552	25.9865	25.8154	25.8987	25.8399	25.9853	25.7006	25.5035	25.4018	26.0597	25.9581	25.8993	25.8008				0.867951	1.0464	0.0554872	0.103713	0.0838088	0.932053	0.249388	0.281684	-0.0120678	cell differentiation;cellular component assembly;cellular component assembly at cellular level;cellular component organization;cellular component organization at cellular level;cellular component organization or biogenesis;cellular component organization or biogenesis at cellular level;cellular developmental process;cellular macromolecular complex assembly;cellular macromolecular complex subunit …		cell part;intracellular membrane-bounded organelle;intracellular organelle;intracellular part;membrane-bounded organelle;nucleus;organelle		Completeproteome;Referenceproteome
A0A0G2JTI7;D3ZI99;REV__F1LX20	A0A0G2JTI7;D3ZI99		Prpf3	29.2768	29.2826	29.3889	29.3776	29.5814	29.5072	29.628	29.4755	29.3254	29.2722	29.3343	29.3394	29.4115	29.3788	29.3679	29.5632				0.155168	1.24579	2.48817	0.852054	0.21721	0.0809819	0.0136714	0.112548	0.216536	cellular macromolecule metabolic process;cellular metabolic process;cellular nitrogen compound metabolic process;cellular process;macromolecule metabolic process;metabolic process;mRNA metabolic process;mRNA processing;nitrogen compound metabolic process;nuclear mRNA splicing, via spliceosome;nucleic acid metabolic process;nucleobase-containing compound metabolic process;primary metabolic process…		Cajal body;cell part;cytoplasm;intracellular organelle part;intracellular part;macromolecular complex;nuclear body;nuclear part;nucleoplasm part;organelle part;ribonucleoprotein complex;small nuclear ribonucleoprotein complex;U4/U6 x U5 tri-snRNP complex	Spliceosome	Completeproteome;Referenceproteome
Q5XIK8;A0A0G2JTJ5;F1M9C7	Q5XIK8;A0A0G2JTJ5;F1M9C7	CTD small phosphatase-like protein 2	Ctdspl2	24.1058	24.3991	24.0314	24.0393	24.0808	24.5584	24.2353	24.4086	24.0577	24.1977	24.2944	24.1614	24.4592	24.2209	24.2366	24.4317				0.127845	1.0341	0.622362	0.75678	0.165133	0.330995	-0.0339055	0.159295	0.176877		catalytic activity;hydrolase activity;hydrolase activity, acting on ester bonds;phosphatase activity;phosphoprotein phosphatase activity;phosphoric ester hydrolase activity			Acetylation;Completeproteome;Hydrolase;Phosphoprotein;Proteinphosphatase;Referenceproteome
D3ZU83	D3ZU83		Ergic3	24.1396	26.7423	26.7401	26.6521	26.7108	26.7091	26.5756	26.7435	27.608	27.6532	27.4403	27.451	27.5293	27.6449	27.5659	27.6718	+			1.19989	0.45868	0.425002	0.00767055	0.470795	0.283471	-1.46963	0.0647998	0.61625					Completeproteome;Referenceproteome
D3ZG37;A0A0G2JTK4	D3ZG37;A0A0G2JTK4		Ppp6r1	28.4332	28.3888	28.4148	28.3408	28.1803	28.2955	28.2123	28.3196	28.5617	28.502	28.4467	28.6198	28.374	28.3584	28.3616	28.3713				1.76158	2.35168	1.98514	0.119388	0.077404	0.188322	-0.138134	-0.166207	-0.142474	biological regulation;regulation of biological process;regulation of catalytic activity;regulation of cellular metabolic process;regulation of cellular process;regulation of dephosphorylation;regulation of hydrolase activity;regulation of metabolic process;regulation of molecular function;regulation of phosphatase activity;regulation of phosphate metabolic process;regulation of phosphoprotein pho…		cell part;cytoplasm;intracellular membrane-bounded organelle;intracellular organelle;intracellular part;membrane-bounded organelle;nucleus;organelle		Completeproteome;Referenceproteome
P70608;A0A0G2K3I1;P30823	P70608;A0A0G2K3I1;P30823	High affinity cationic amino acid transporter 1	Slc7a1	24.8362	23.1843	24.7613	22.9342	24.1958	23.3381	24.3574	24.0235	25.2385	25.0706	25.6074	25.6436	23.3919	23.3676	25.7349	24.3587	+	+		1.4992	1.06291	0.0309151	0.0044839	0.0257494	0.923359	-1.46101	-1.17674	0.0496697	amine transport;amino acid transport;arginine transport;basic amino acid transport;biological regulation;carboxylic acid transport;establishment of localization;nitrogen compound transport;organic acid transport;organic substance transport;regulation of biological process;regulation of cellular process;regulation of response to stimulus;regulation of signal transduction;regulation of signaling;re…	active transmembrane transporter activity;amine transmembrane transporter activity;amino acid transmembrane transporter activity;arginine transmembrane transporter activity;basic amino acid transmembrane transporter activity;carboxylic acid transmembrane transporter activity;cation transmembrane transporter activity;cationic amino acid transmembrane transporter activity;ion transmembrane transpor…	cell part;integral to membrane;intrinsic to membrane;membrane;membrane part;plasma membrane		Amino-acidtransport;Completeproteome;Glycoprotein;Membrane;Receptor;Referenceproteome;Transmembrane;Transmembranehelix;Transport
D3ZN69	D3ZN69	Serine/threonine-protein phosphatase	Ppef2	26.7353	24.1111	26.13	23.3127	26.791	26.5163	26.4214	26.6729	26.6994	26.6521	26.4788	26.2842	26.4297	26.451	26.3614	26.3581	+		+	0.903235	0.630535	0.957933	0.0205305	0.277032	0.0606353	-1.45635	-0.128551	1.52815	biological regulation;detection of stimulus;detection of stimulus involved in sensory perception;negative regulation of biological process;negative regulation of cell communication;negative regulation of cellular metabolic process;negative regulation of cellular process;negative regulation of cellular protein metabolic process;negative regulation of intracellular protein kinase cascade;negative r…	binding;calcium ion binding;catalytic activity;cation binding;hydrolase activity;hydrolase activity, acting on ester bonds;ion binding;iron ion binding;manganese ion binding;metal ion binding;phosphatase activity;phosphoprotein phosphatase activity;phosphoric ester hydrolase activity;transition metal ion binding			Calcium;Completeproteome;Hydrolase;Referenceproteome
A0A0G2K0S1;Q66HR5	A0A0G2K0S1;Q66HR5	Calcium-binding and coiled-coil domain-containing protein 1	Calcoco1	26.2314	25.926	22.3352	26.0176	25.9718	23.8889	25.9976	26.4644	26.5581	26.6937	26.6542	26.3923	26.7103	26.8896	26.4351	26.916	+			0.762367	0.594439	0.158854	0.0355596	0.242876	0.619111	-1.447	0.163179	0.453133	biological regulation;cell surface receptor linked signaling pathway;cellular process;cellular response to stimulus;regulation of biological process;regulation of cellular process;response to stimulus;signal transduction;Wnt receptor signaling pathway		cell part;cytoplasm;intracellular membrane-bounded organelle;intracellular organelle;intracellular part;membrane-bounded organelle;nucleus;organelle		Coiledcoil;Completeproteome;Cytoplasm;Nucleus;Referenceproteome;Wntsignalingpathway
A0A0G2JTM9;D3ZPU2	A0A0G2JTM9;D3ZPU2		Dnajb14	25.2905	25.2492	25.0517	24.6951	25.1908	24.96	24.8646	24.9675	25.1497	24.6465	24.9214	24.4583	25.0208	24.4377	24.4206	25.3772				0.653285	0.0245951	0.196349	0.138355	0.922626	0.696729	0.277638	0.020083	-0.0759096					Chaperone;Completeproteome;Referenceproteome
A1L1J9	A1L1J9	Lipase maturation factor 2	Lmf2	24.7286	22.304	23.4059	22.3153	25.3732	24.7754	25.4968	25.2146	24.5923	25.3332	24.3887	24.1856	24.8556	25.1113	24.9805	23.4838	+		+	1.20895	0.0127365	1.83912	0.0075614	0.954482	0.0206154	-1.4365	-0.0171294	2.02657			cell part;cytoplasmic part;endoplasmic reticulum membrane;endoplasmic reticulum part;integral to membrane;intracellular organelle part;intracellular part;intrinsic to membrane;membrane;membrane part;organelle membrane;organelle part		Completeproteome;Endoplasmicreticulum;Glycoprotein;Membrane;Referenceproteome;Transmembrane;Transmembranehelix
Q9WTP0-2;D3ZMI4;A0A0G2K0F3;Q9WTP0;D4A9L5;A0A0G2K0B2	Q9WTP0-2;D3ZMI4;A0A0G2K0F3;Q9WTP0;D4A9L5;A0A0G2K0B2	Band 4.1-like protein 1	Epb41l1	26.4592	26.7647	26.2677	26.409	26.554	26.5965	26.4251	26.7318	27.8359	27.8693	27.8642	28.058	27.9231	27.7793	27.7791	27.8343	+			4.75421	0.601735	0.359038	0.00184615	0.39359	0.547449	-1.43168	-0.0778961	0.101698	actin cytoskeleton organization;actin filament-based process;cellular component organization;cellular component organization at cellular level;cellular component organization or biogenesis;cellular component organization or biogenesis at cellular level;cellular process;cortical actin cytoskeleton organization;cortical cytoskeleton organization;cytoskeleton organization;organelle organization	binding;protein binding;receptor binding;structural molecule activity	cell part;cytoplasm;cytoskeleton;extrinsic to membrane;intracellular non-membrane-bounded organelle;intracellular organelle;intracellular part;macromolecular complex;membrane;membrane part;non-membrane-bounded organelle;organelle;protein complex;synapse part;synaptic membrane	Tight junction	Actin-binding;Alternativesplicing;Completeproteome;Cytoplasm;Cytoskeleton;Phosphoprotein;Referenceproteome
Q6P7Q1	Q6P7Q1	BRCA1-A complex subunit BRE	Bre	26.2317	26.4867	24.0114	23.7686	26.3572	26.2004	26.5099	26.34	26.7238	26.4028	26.5813	26.4821	26.6064	26.3827	26.7914	26.6819	+			1.02031	0.250983	0.857601	0.0133405	0.547874	0.0803042	-1.4229	0.0681024	1.22729	apoptosis;biological regulation;cell cycle checkpoint;cell death;cellular component organization;cellular component organization at cellular level;cellular component organization or biogenesis;cellular component organization or biogenesis at cellular level;cellular macromolecule metabolic process;cellular metabolic process;cellular nitrogen compound metabolic process;cellular process;cellular res…	binding;cytokine receptor binding;polyubiquitin binding;protein binding;receptor binding;small conjugating protein binding;tumor necrosis factor receptor binding;tumor necrosis factor receptor superfamily binding;ubiquitin binding	BRCA1-A complex;BRISC complex;cell part;cytoplasm;intracellular membrane-bounded organelle;intracellular organelle;intracellular organelle part;intracellular part;macromolecular complex;membrane-bounded organelle;nuclear part;nuclear ubiquitin ligase complex;nucleus;organelle;organelle part;protein complex;ubiquitin ligase complex		Acetylation;Apoptosis;Chromatinregulator;Completeproteome;Cytoplasm;DNAdamage;DNArepair;Nucleus;Phosphoprotein;Referenceproteome;Repeat
A0A0G2JTT6;D4A3S5;D3Z9N9	A0A0G2JTT6;D4A3S5		Herc1	25.9084	25.7985	25.9346	25.8579	25.8436	25.7255	26.1282	25.77	25.6944	25.9889	25.8541	25.6667	25.6717	25.6109	25.9111	25.2788				0.402336	0.569223	0.0289782	0.469453	0.232193	0.96038	0.0738449	-0.182896	-0.0080471		acid-amino acid ligase activity;catalytic activity;ligase activity;ligase activity, forming carbon-nitrogen bonds;small conjugating protein ligase activity;ubiquitin-protein ligase activity			Completeproteome;Ligase;Referenceproteome;Repeat;Ublconjugationpathway;WDrepeat
D3ZAA0;A0A0G2JTX2	D3ZAA0;A0A0G2JTX2		Praf2	25.9692	25.7133	25.9767	26.0874	23.4716	23.4974	23.3683	24.8873	25.7688	23.456	25.6093	26.1493	25.7294	25.8016	25.5782	26.1052			+	0.519442	0.396821	2.92229	0.119402	0.209555	0.00315789	0.69083	0.55779	-2.1305					Completeproteome;Referenceproteome
D4ACG8	D4ACG8		Fuom	24.23	23.499	24.1339	23.7512	23.5783	24.321	24.7431	23.7083	25.1053	25.5672	25.5128	25.0832	25.361	25.7444	25.8157	24.8061	+			3.24305	0.167359	0.231647	0.00190576	0.556791	0.56382	-1.41361	0.114679	0.184163	alcohol metabolic process;carbohydrate metabolic process;cellular carbohydrate metabolic process;cellular metabolic process;cellular process;metabolic process;monosaccharide metabolic process;primary metabolic process;small molecule metabolic process	binding;carbohydrate binding;catalytic activity;isomerase activity;monosaccharide binding;sugar binding			Completeproteome;Referenceproteome
A0A0G2JTY6;F1LRK4	A0A0G2JTY6;F1LRK4		Grsf1	29.3361	29.5196	29.8763	29.44	29.4051	29.5349	29.3176	29.4382	29.3986	29.5308	29.3962	29.2806	29.4276	29.4367	29.3649	29.2454				0.507012	0.191439	0.420626	0.294231	0.714429	0.488751	0.141473	-0.032876	-0.119067	anatomical structure morphogenesis;anterior/posterior pattern specification;developmental process;embryonic morphogenesis;morphogenesis of an epithelium;morphogenesis of embryonic epithelium;pattern specification process;regionalization;tissue morphogenesis	binding;nucleic acid binding;nucleotide binding	cell part;cytoplasmic part;intracellular membrane-bounded organelle;intracellular organelle;intracellular part;membrane-bounded organelle;mitochondrion;organelle		Completeproteome;Referenceproteome
P09117;A0A0G2K3Q6;A0A0G2QC57	P09117;A0A0G2K3Q6	Fructose-bisphosphate aldolase C	Aldoc	26.4384	26.3636	26.3945	26.3249	26.4174	26.4464	26.2796	26.373	27.8182	27.8317	27.6794	27.8099	27.4704	27.4832	27.5166	27.6184	+	+		7.2726	2.77227	0.00974974	0.00373333	0.0246766	0.990024	-1.40441	-0.262609	-0.001266	aging;alcohol catabolic process;alcohol metabolic process;anatomical structure morphogenesis;apoptosis;carbohydrate catabolic process;carbohydrate metabolic process;catabolic process;cell death;cellular carbohydrate catabolic process;cellular carbohydrate metabolic process;cellular component assembly;cellular component organization;cellular component organization or biogenesis;cellular metabolic …	aldehyde-lyase activity;binding;carbon-carbon lyase activity;catalytic activity;fructose-bisphosphate aldolase activity;lyase activity;protein binding	axon;cell part;cell projection;cytoplasm;cytoplasmic part;intracellular membrane-bounded organelle;intracellular organelle;intracellular part;membrane-bounded organelle;mitochondrion;neuron projection;organelle	Carbon fixation in photosynthetic organisms;Fructose and mannose metabolism;Glycolysis / Gluconeogenesis;Pentose phosphate pathway	Acetylation;Completeproteome;Directproteinsequencing;Glycolysis;Lyase;Referenceproteome;Schiffbase
B2RYK0	B2RYK0		Glcci1	24.004	23.2198	23.7767	25.9099	24.0067	25.8178	23.3122	25.6066	25.7182	25.7661	25.4856	25.5293	25.8057	23.0753	22.6028	23.4111	+	+		1.25796	1.42104	0.216577	0.00672393	0.0103599	0.523736	-1.39721	-1.9011	0.458235			cell part;cytoplasm;intracellular part		Completeproteome;Referenceproteome
A0A0G2K3L8;Q5U2Y7	A0A0G2K3L8			26.1192	23.9577	22.3567	26.0613	26.2613	26.384	26.715	26.5987	26.0105	25.9036	26.1077	26.009	26.2384	26.3315	26.3585	26.7095	+	+	+	0.748276	1.94845	1.06003	0.0384018	0.0203032	0.0445505	-1.38402	0.401764	1.86606		1-phosphatidylinositol binding;binding;lipid binding;phosphatidylinositol binding;phospholipid binding	cell part;cytoplasmic part;cytosol;early endosome;endosome;intracellular membrane-bounded organelle;intracellular organelle;intracellular part;membrane-bounded organelle;nucleus;organelle		Completeproteome;Referenceproteome;Repeat;WDrepeat
Q66H40;M0R5I3;M0R953	Q66H40;M0R5I3;M0R953	High mobility group nucleosome-binding domain-containing protein 3	Hmgn3	26.9261	26.9156	26.4527	23.0992	27.2072	26.9383	27.4046	27.6072	27.2484	27.4172	26.9579	27.2893	27.2446	27.4428	27.5849	27.531	+			0.726636	0.924896	0.759883	0.0417153	0.125167	0.0973458	-1.37981	0.222634	1.44096	biological regulation;cellular component organization;cellular component organization at cellular level;cellular component organization or biogenesis;cellular component organization or biogenesis at cellular level;cellular process;chromatin modification;chromatin organization;chromosome organization;organelle organization;positive regulation of biological process;positive regulation of biosynthet…	binding;chromatin binding;DNA binding;nucleic acid binding	cell part;chromatin;chromosomal part;cytoplasm;intracellular membrane-bounded organelle;intracellular organelle;intracellular organelle part;intracellular part;membrane-bounded organelle;nucleus;organelle;organelle part		Chromatinregulator;Completeproteome;DNA-binding;Nucleus;Phosphoprotein;Referenceproteome
A2IBE2	A2IBE2		Car12	24.4515	22.9601	25.1471	24.0169	25.2784	24.6617	24.901	24.7419	25.5713	25.5087	25.3939	25.5553	24.0382	23.6605	24.405	25.6035	+	+		1.59991	1.36567	0.777534	0.00390717	0.0160851	0.111214	-1.36341	-1.08048	0.751837	cellular metabolic process;cellular process;metabolic process;one-carbon metabolic process;small molecule metabolic process	binding;carbonate dehydratase activity;carbon-oxygen lyase activity;catalytic activity;cation binding;hydro-lyase activity;ion binding;lyase activity;metal ion binding;transition metal ion binding;zinc ion binding	cell part;integral to membrane;intrinsic to membrane;membrane part	Nitrogen metabolism	Completeproteome;Metal-binding;Referenceproteome;Zinc
A4KWA5;Q0H8B9;A0A0G2JVV1;B7TXW4;F7FPR5;A4KWA6	A4KWA5	C-type lectin domain family 2 member D2	Clec2d2	26.0437	25.1251	25.3992	25.2647	25.3663	25.3481	25.5101	25.0156	26.8366	26.5294	26.9357	26.8923	26.7538	26.726	26.7019	26.5128	+			3.02087	0.541826	0.267119	0.00186454	0.307608	0.552298	-1.34036	-0.124917	-0.148139		binding;carbohydrate binding	cell part;integral to membrane;intrinsic to membrane;membrane;membrane part;plasma membrane		Cellmembrane;Completeproteome;Disulfidebond;Glycoprotein;Lectin;Membrane;Receptor;Referenceproteome;Signal-anchor;Transmembrane;Transmembranehelix
A0A0G2JU49;B0BN02	A0A0G2JU49;B0BN02		Mtx1	28.4121	28.0255	27.6625	28.4988	27.2122	28.0059	28.2567	28.6846	28.2137	28.1338	28.1612	28.2342	28.003	29.3687	27.1002	28.6733				0.0662235	0.074465	0.111784	0.824869	0.749556	0.757599	-0.0360146	0.100531	-0.109902	establishment of localization;establishment of localization in cell;establishment of protein localization;establishment of protein localization in mitochondrion;establishment of protein localization to organelle;intracellular protein transport;intracellular transport;mitochondrial transport;protein import;protein targeting;protein targeting to mitochondrion;protein transport;transport		cell part;cytoplasmic part;intracellular organelle part;intracellular part;membrane;mitochondrial inner membrane;mitochondrial membrane;mitochondrial outer membrane;mitochondrial part;organelle inner membrane;organelle membrane;organelle outer membrane;organelle part;outer membrane		Completeproteome;Referenceproteome
D4AEH9	D4AEH9		Agl	24.2473	24.4216	25.4752	23.7672	24.8894	25.2149	25.1174	23.4812	25.9248	25.726	25.7413	25.8787	23.1368	25.3391	25.6516	25.5516	+	+		1.98908	0.732559	0.138408	0.00225316	0.0657105	0.688828	-1.33989	-0.897902	0.197932	biosynthetic process;carbohydrate biosynthetic process;carbohydrate catabolic process;carbohydrate metabolic process;catabolic process;cellular biosynthetic process;cellular carbohydrate biosynthetic process;cellular carbohydrate catabolic process;cellular carbohydrate metabolic process;cellular glucan metabolic process;cellular macromolecule biosynthetic process;cellular macromolecule metabolic …	4-alpha-glucanotransferase activity;alpha-glucosidase activity;amylo-alpha-1,6-glucosidase activity;binding;carbohydrate binding;catalytic activity;glucosidase activity;glycogen debranching enzyme activity;hydrolase activity;hydrolase activity, acting on glycosyl bonds;hydrolase activity, hydrolyzing O-glycosyl compounds;pattern binding;polysaccharide binding;transferase activity;transferase acti…	cell part;cytoplasmic part;endoplasmic reticulum;inclusion body;intracellular membrane-bounded organelle;intracellular organelle;intracellular part;membrane-bounded organelle;nucleus;organelle;sarcoplasmic reticulum	Starch and sucrose metabolism	Completeproteome;Referenceproteome;Transferase
A0A0G2JU73	A0A0G2JU73			30.0803	30.1873	30.1045	30.174	30.2261	30.1895	30.2173	30.1441	30.3333	30.2306	30.2736	30.2401	30.1906	30.1962	30.266	30.2276				2.04946	0.855422	0.917368	0.113943	0.483491	0.563951	-0.132874	-0.049314	0.0577183
A0A0G2JU77;D4A190	A0A0G2JU77			27.9609	28.3319	28.6875	28.312	28.5211	28.625	28.5875	28.3254	28.1373	28.4115	28.6793	28.4943	28.1435	28.2779	28.3272	28.586				0.232967	0.275003	0.547733	0.504272	0.472128	0.346471	-0.107519	-0.096961	0.191673		binding;nucleic acid binding;RNA binding;translation factor activity, nucleic acid binding;translation initiation factor activity	cell part;cytoplasmic part;eukaryotic translation initiation factor 3 complex;intracellular membrane-bounded organelle;intracellular organelle;intracellular part;macromolecular complex;membrane-bounded organelle;nucleus;organelle;protein complex		Completeproteome;Initiationfactor;Proteinbiosynthesis;Referenceproteome
Q6P6S2	Q6P6S2	Zinc transporter ZIP11	Slc39a11	23.3337	24.1031	24.8058	24.0219	24.9318	25.1258	24.9959	23.7515	25.3039	24.9846	25.4342	25.8831	22.9184	25.0001	24.602	23.7537	+	+		2.03348	1.43146	0.703774	0.00234983	0.0127902	0.136512	-1.33531	-1.33289	0.635129	cation transport;divalent inorganic cation transport;divalent metal ion transport;establishment of localization;ion transport;metal ion transport;transition metal ion transport;transport;zinc ion transport	cation transmembrane transporter activity;ion transmembrane transporter activity;metal ion transmembrane transporter activity;substrate-specific transmembrane transporter activity;substrate-specific transporter activity;transmembrane transporter activity;transporter activity	cell part;integral to membrane;intrinsic to membrane;membrane part		Completeproteome;Iontransport;Membrane;Referenceproteome;Transmembrane;Transmembranehelix;Transport;Zinc;Zinctransport
Q2TL32;A0A0G2JU89;F1LQI5	Q2TL32;A0A0G2JU89;F1LQI5	E3 ubiquitin-protein ligase UBR4	Ubr4	30.2189	30.2387	30.19	30.2312	30.246	30.2309	30.263	30.1914	30.2357	30.1441	30.0893	30.0197	30.017	30.0587	29.9625	30.0587				1.08368	0.987193	0.29436	0.265419	0.27908	0.889046	0.0975242	-0.0979681	0.0131407	cellular macromolecule metabolic process;cellular metabolic process;cellular process;cellular protein metabolic process;macromolecule metabolic process;macromolecule modification;metabolic process;primary metabolic process;protein metabolic process;protein modification by small protein conjugation;protein modification by small protein conjugation or removal;protein modification process;protein ub…	acid-amino acid ligase activity;binding;catalytic activity;cation binding;ion binding;ligase activity;ligase activity, forming carbon-nitrogen bonds;metal ion binding;small conjugating protein ligase activity;transition metal ion binding;ubiquitin-protein ligase activity;zinc ion binding	cell part;cytoplasm;cytoskeleton;integral to membrane;intracellular membrane-bounded organelle;intracellular non-membrane-bounded organelle;intracellular organelle;intracellular part;intrinsic to membrane;membrane part;membrane-bounded organelle;non-membrane-bounded organelle;nucleus;organelle		Acetylation;Calmodulin-binding;Completeproteome;Cytoplasm;Cytoskeleton;Ligase;Membrane;Metal-binding;Nucleus;Phosphoprotein;Referenceproteome;Transmembrane;Transmembranehelix;Ublconjugationpathway;Zinc;Zinc-finger
Q5I0J5	Q5I0J5	MIT domain-containing protein 1	Mitd1	25.6098	25.2629	22.3838	24.8222	25.8815	25.9823	25.6153	25.5568	25.9548	25.8236	25.8695	25.7665	26.1994	26.0195	26.1926	26.0123	+	+		0.928627	2.07429	0.842459	0.019717	0.0395101	0.0810239	-1.33392	0.252353	1.23928	cell cycle cytokinesis;cell cycle process;cellular process;cytokinesis;cytokinesis after mitosis;cytokinetic cell separation;cytokinetic process;establishment of localization;transport		cell part;cytoplasmic part;endosomal part;endosome membrane;extrinsic to membrane;intracellular organelle part;intracellular part;late endosome membrane;membrane;membrane part;midbody;organelle membrane;organelle part		Cellcycle;Celldivision;Completeproteome;Endosome;Membrane;Referenceproteome;Transport
D3ZQB6	D3ZQB6		Cecr5	23.6275	24.8041	25.4196	24.661	25.3647	25.313	25.3876	25.3721	26.0251	25.9585	25.955	25.9093	26.2315	26.1472	26.0745	25.9471	+			1.93368	1.11313	1.01284	0.00234087	0.184961	0.0722436	-1.33391	0.138104	0.73127			cell part;cytoplasmic part;intracellular membrane-bounded organelle;intracellular organelle;intracellular part;membrane-bounded organelle;mitochondrion;organelle		Completeproteome;Referenceproteome
Q157S1	Q157S1	CREB-regulated transcription coactivator 1	Crtc1	25.1607	24.1011	22.5382	22.555	25.3555	25.452	25.5818	25.8436	24.3504	25.9308	25.6989	23.7077	26.2364	26.1333	25.926	25.7783	+	+	+	0.794105	1.04398	1.64137	0.0323522	0.0277989	0.0258318	-1.33319	1.09657	1.96949	biological regulation;biosynthetic process;cellular biosynthetic process;cellular component assembly;cellular component organization;cellular component organization or biogenesis;cellular macromolecule biosynthetic process;cellular macromolecule metabolic process;cellular metabolic process;cellular nitrogen compound metabolic process;cellular process;macromolecular complex assembly;macromolecular…	cAMP response element binding protein binding;protein binding transcription factor activity;transcription coactivator activity;transcription cofactor activity;transcription factor binding transcription factor activity	cell part;cytoplasm;intracellular membrane-bounded organelle;intracellular organelle;intracellular part;membrane;membrane-bounded organelle;nucleus;organelle;plasma membrane		Activator;Completeproteome;Cytoplasm;Nucleus;Phosphoprotein;Referenceproteome;Transcription;Transcriptionregulation
Q99P39;Q3MHT2;Q99P39-2	Q99P39;Q3MHT2;Q99P39-2	Cysteine desulfurase, mitochondrial	Nfs1;LOC100911034	27.4236	27.5124	27.3304	27.3667	27.5627	27.8133	27.6666	27.4112	28.8041	28.6813	28.6954	28.7391	28.6666	28.5736	28.6472	28.8076	+			6.80235	0.449566	1.14952	0.00254545	0.50512	0.175368	-1.32171	-0.056252	0.205159	amine metabolic process;aromatic compound biosynthetic process;biosynthetic process;carboxylic acid metabolic process;cellular amine metabolic process;cellular amino acid metabolic process;cellular aromatic compound metabolic process;cellular biosynthetic process;cellular ketone metabolic process;cellular metabolic process;cellular nitrogen compound biosynthetic process;cellular nitrogen compound…	binding;catalytic activity;cofactor binding;cysteine desulfurase activity;pyridoxal phosphate binding;sulfurtransferase activity;transferase activity;transferase activity, transferring sulfur-containing groups;vitamin B6 binding;vitamin binding	cell part;cytoplasmic part;intracellular membrane-bounded organelle;intracellular organelle;intracellular part;membrane-bounded organelle;mitochondrion;nucleus;organelle	Sulfur relay system;Thiamine metabolism	Alternativeinitiation;Completeproteome;Cytoplasm;Mitochondrion;Molybdenumcofactorbiosynthesis;Nucleus;Pyridoxalphosphate;Referenceproteome;Transferase;Transitpeptide
P43278	P43278	Histone H1.0;Histone H1.0, N-terminally processed	H1f0	28.0576	28.5975	27.9934	28.4292	28.743	28.7598	28.9573	28.6594	29.6412	29.5395	29.3473	29.8148	29.5872	29.4596	29.4126	29.7238	+		+	3.53966	0.124413	1.74019	0.00212987	0.734707	0.0397485	-1.31626	-0.0399151	0.510426	cellular component assembly;cellular component assembly at cellular level;cellular component organization;cellular component organization at cellular level;cellular component organization or biogenesis;cellular component organization or biogenesis at cellular level;cellular macromolecular complex assembly;cellular macromolecular complex subunit organization;cellular process;chromatin organization…	binding;DNA binding;nucleic acid binding	cell part;chromatin;chromosomal part;cytoplasmic part;Golgi apparatus;intracellular membrane-bounded organelle;intracellular organelle;intracellular organelle part;intracellular part;macromolecular complex;membrane-bounded organelle;nuclear chromatin;nuclear chromosome part;nuclear part;nucleosome;organelle;organelle part;protein-DNA complex		Acetylation;Chromosome;Citrullination;Completeproteome;DNA-binding;Nucleus;Referenceproteome
F7FG98;B5DEL8;A0A0G2JZJ9	F7FG98;B5DEL8;A0A0G2JZJ9		LOC100361505	23.1262	26.5674	26.3595	26.5803	26.7679	26.7416	26.8564	26.666	26.8834	27.0979	27.0767	26.8207	27.2988	27.1955	26.9302	27.3403	+			0.761577	0.987018	0.616872	0.0372413	0.1177	0.141997	-1.31133	0.221518	1.09962				Alzheimer's disease;Huntington's disease;Oxidative phosphorylation;Parkinson's disease	Completeproteome;Referenceproteome;Ubiquinone
Q6AYH5;A0A0G2JUC7	Q6AYH5;A0A0G2JUC7	Dynactin subunit 2	Dctn2	31.7581	31.1544	31.7315	31.2158	31.3319	31.3848	31.1063	31.1678	31.5317	31.4815	31.6055	31.6665	31.4072	31.3381	31.273	31.1567		+		0.261036	2.2165	0.583464	0.481134	0.030684	0.306615	-0.106328	-0.277534	-0.217244	cell cycle phase;cell cycle process;cell proliferation;cellular component organization;cellular component organization at cellular level;cellular component organization or biogenesis;cellular component organization or biogenesis at cellular level;cellular process;cytoskeleton organization;microtubule cytoskeleton organization;microtubule-based process;mitosis;mitotic spindle organization;nuclear …	catalytic activity;hydrolase activity;hydrolase activity, acting on acid anhydrides;hydrolase activity, acting on acid anhydrides, in phosphorus-containing anhydrides;motor activity;nucleoside-triphosphatase activity;pyrophosphatase activity	cell part;cell projection part;centrosome;chromosomal part;cytoplasm;cytoplasmic part;cytoskeletal part;cytoskeleton;dynactin complex;dynein complex;growth cone;intracellular non-membrane-bounded organelle;intracellular organelle;intracellular organelle part;intracellular part;kinetochore;macromolecular complex;membrane;microtubule;microtubule associated complex;microtubule organizing center;non-…	Huntington's disease;Vasopressin-regulated water reabsorption	Acetylation;Coiledcoil;Completeproteome;Cytoplasm;Cytoskeleton;Directproteinsequencing;Dynein;Membrane;Microtubule;Phosphoprotein;Referenceproteome
D4ACN3;A0A0G2JUC9	D4ACN3;A0A0G2JUC9		Herc2	25.5985	25.4261	24.6111	25.5759	25.3482	25.3568	25.3728	25.1629	25.5526	25.3575	25.3041	25.5237	25.4714	24.3204	24.3701	23.8514		+		0.217748	1.43217	0.0102818	0.494012	0.0156786	0.97907	-0.131565	-0.931139	0.00730324	cellular macromolecule metabolic process;cellular metabolic process;cellular nitrogen compound metabolic process;cellular process;cellular protein metabolic process;cellular response to stimulus;cellular response to stress;DNA metabolic process;DNA repair;gamete generation;macromolecule metabolic process;macromolecule modification;male gamete generation;metabolic process;multicellular organismal …	acid-amino acid ligase activity;binding;catalytic activity;cation binding;heme binding;ion binding;iron ion binding;ligase activity;ligase activity, forming carbon-nitrogen bonds;metal ion binding;small conjugating protein ligase activity;tetrapyrrole binding;transition metal ion binding;ubiquitin-protein ligase activity;zinc ion binding	cell part;cytoplasm;cytoplasmic part;intracellular membrane-bounded organelle;intracellular organelle;intracellular organelle part;intracellular part;membrane;membrane-bounded organelle;mitochondrial inner membrane;mitochondrial membrane;mitochondrial part;nucleus;organelle;organelle inner membrane;organelle membrane;organelle part	Ubiquitin mediated proteolysis	Completeproteome;Ligase;Referenceproteome;Repeat;Ublconjugationpathway
D3ZPW6	D3ZPW6		Lage3	24.8394	22.8322	25.2102	24.1482	23.1906	23.2657	25.1512	25.3048	25.6362	25.5044	25.6094	25.4912	25.2119	25.2442	25.3856	25.6552	+			1.32182	0.873313	0.012728	0.00596795	0.161963	0.967591	-1.30279	-0.186087	-0.0294442					Completeproteome;Referenceproteome
A0A0G2JTX9;D4A0I6;D3ZRX0	A0A0G2JTX9;D4A0I6;D3ZRX0		LOC100910823	23.8804	22.25	24.2338	24.2159	23.3142	23.3395	24.8666	23.986	24.5784	25.1478	25.1324	24.9246	24.6031	24.9203	24.7481	24.6883	+			1.42151	0.666913	0.147905	0.00499911	0.188741	0.666298	-1.30076	-0.205844	0.231509	behavior;behavioral interaction between organisms;biological regulation;catabolic process;cellular catabolic process;cellular macromolecule catabolic process;cellular macromolecule metabolic process;cellular metabolic process;cellular process;cellular response to chemical stimulus;cellular response to organic substance;cellular response to stimulus;cellular response to stress;cellular response to…		cell part;cytoplasmic part;early endosome;endoplasmic reticulum;endoplasmic reticulum part;endosome;integral to endoplasmic reticulum membrane;integral to membrane;integral to organelle membrane;intracellular membrane-bounded organelle;intracellular organelle;intracellular organelle part;intracellular part;intrinsic to endoplasmic reticulum membrane;intrinsic to membrane;intrinsic to organelle me…		Completeproteome;Referenceproteome
F1LQJ7;P07379	F1LQJ7		Pck2	29.2868	29.3834	29.345	29.2711	29.6307	29.6486	29.6494	29.588	30.5636	30.5921	30.5674	30.7598	30.5622	30.5116	30.5748	30.5322	+		+	6.49236	0.759933	4.32182	0.00243478	0.375199	0.0311646	-1.29914	-0.0754924	0.307603	alcohol biosynthetic process;alcohol metabolic process;alditol biosynthetic process;alditol metabolic process;biological regulation;biosynthetic process;carbohydrate biosynthetic process;carbohydrate homeostasis;carbohydrate metabolic process;carboxylic acid metabolic process;cellular biosynthetic process;cellular carbohydrate biosynthetic process;cellular carbohydrate metabolic process;cellular …	binding;carbon-carbon lyase activity;carboxylic acid binding;carboxy-lyase activity;catalytic activity;cation binding;GDP binding;GTP binding;guanyl nucleotide binding;guanyl ribonucleotide binding;ion binding;lyase activity;magnesium ion binding;manganese ion binding;metal ion binding;nucleotide binding;phosphoenolpyruvate carboxykinase (GTP) activity;phosphoenolpyruvate carboxykinase activity;p…	cell part;cytoplasm;cytoplasmic part;cytosol;intracellular membrane-bounded organelle;intracellular organelle;intracellular part;membrane-bounded organelle;mitochondrion;organelle	Adipocytokine signaling pathway;Citrate cycle (TCA cycle);Glycolysis / Gluconeogenesis;Insulin signaling pathway;PPAR signaling pathway;Proximal tubule bicarbonate reclamation;Pyruvate metabolism	3D-structure;Acetylation;Completeproteome;Cytoplasm;Decarboxylase;Directproteinsequencing;Gluconeogenesis;GTP-binding;Lyase;Manganese;Metal-binding;Nucleotide-binding;Referenceproteome;Ublconjugation
Q5U220;A0A0G2JWQ4	Q5U220;A0A0G2JWQ4	Transmembrane protein 254	Tmem254	23.7042	26.6688	26.0826	26.5674	26.1913	26.2627	25.9263	25.9955	27.1374	27.0317	26.8441	27.1869	26.5632	26.3174	26.3481	26.2232	+	+		0.943499	3.22641	0.1896	0.0188336	0.00446452	0.577265	-1.29424	-0.687035	0.338176			cell part;integral to membrane;intrinsic to membrane;membrane part		Completeproteome;Membrane;Referenceproteome;Transmembrane;Transmembranehelix
A0A0G2JUF8;F1M7A0;A0A0G2JWP8;P41516	A0A0G2JUF8;F1M7A0;A0A0G2JWP8;P41516	DNA topoisomerase 2;DNA topoisomerase 2-alpha	Top2a	31.8924	32.1735	31.9851	32.2675	32.1807	32.175	32.2453	32.1278	31.9802	32.0254	32.0866	31.6538	31.5035	31.3782	31.3041	31.2745		+		0.508017	2.70659	0.532967	0.291271	0.00483502	0.476952	0.143123	-0.571437	0.102567	aging;apoptotic chromosome condensation;ATP catabolic process;ATP metabolic process;biological regulation;catabolic process;cell cycle process;cell division;cellular catabolic process;cellular component organization;cellular component organization at cellular level;cellular component organization or biogenesis;cellular component organization or biogenesis at cellular level;cellular macromolecule …	adenyl nucleotide binding;adenyl ribonucleotide binding;ATP binding;ATPase activity;ATPase activity, coupled;binding;catalytic activity;cation binding;chromatin binding;DNA bending activity;DNA binding;DNA topoisomerase (ATP-hydrolyzing) activity;DNA topoisomerase activity;DNA-dependent ATPase activity;drug binding;hydrolase activity;hydrolase activity, acting on acid anhydrides;hydrolase activit…	cell part;centriole;chromosome;condensed chromosome;cytoplasmic part;cytoskeletal part;DNA topoisomerase complex (ATP-hydrolyzing);intracellular membrane-bounded organelle;intracellular non-membrane-bounded organelle;intracellular organelle;intracellular organelle part;intracellular part;macromolecular complex;membrane-bounded organelle;microtubule organizing center part;non-membrane-bounded orga…		Acetylation;ATP-binding;Completeproteome;DNA-binding;Isomerase;Magnesium;Metal-binding;Nucleotide-binding;Nucleus;Phosphoprotein;Referenceproteome;Topoisomerase
B1WBY9;A0A0G2JUG6	B1WBY9;A0A0G2JUG6		Lrrc45	28.7734	28.7341	29.0956	28.5541	29.021	28.94	28.646	28.999	28.5976	28.4531	28.927	28.2369	28.9216	28.5977	28.747	28.7968				0.608124	0.63436	0.336962	0.173702	0.192047	0.542365	0.235634	0.212132	0.112238			cell part;centrosome;cytoplasmic part;cytoskeletal part;intracellular non-membrane-bounded organelle;intracellular organelle;intracellular organelle part;intracellular part;microtubule organizing center;non-membrane-bounded organelle;organelle;organelle part		Completeproteome;Referenceproteome
M0RBD0;M0R4G7;A0A0G2JUG7;M0R5C6;A0A0G2JZX5	M0RBD0;M0R4G7;A0A0G2JUG7;M0R5C6		Iqsec1	28.5983	28.5367	28.5517	28.5098	28.5975	28.3919	28.4766	28.447	28.7211	28.6701	28.7974	28.4465	29.0018	28.8154	28.9728	29.0614		+		0.682469	1.78965	0.734521	0.296328	0.0353773	0.52657	-0.109652	0.304046	-0.0708952	actin cytoskeleton organization;actin filament-based process;biological regulation;cellular component organization;cellular component organization at cellular level;cellular component organization or biogenesis;cellular component organization or biogenesis at cellular level;cellular process;cytoskeleton organization;organelle organization;positive regulation of catalytic activity;positive regulat…	ARF guanyl-nucleotide exchange factor activity;enzyme regulator activity;GTPase regulator activity;guanyl-nucleotide exchange factor activity;nucleoside-triphosphatase regulator activity;small GTPase regulator activity	cell junction;cell part;intracellular membrane-bounded organelle;intracellular non-membrane-bounded organelle;intracellular organelle;intracellular organelle part;intracellular part;membrane-bounded organelle;non-membrane-bounded organelle;nuclear part;nucleolus;nucleus;organelle;organelle part	Endocytosis	Completeproteome;Referenceproteome
Q5XII6	Q5XII6		Zcchc9	23.6547	24.2271	24.1463	22.1874	24.8927	24.1804	23.2827	24.4794	24.8102	24.8713	24.9704	24.7176	25.0321	24.8907	25.1384	24.9509	+			1.45389	1.11165	0.516662	0.00483824	0.15519	0.216664	-1.28852	0.160658	0.654939	biological regulation;negative regulation of catalytic activity;negative regulation of hydrolase activity;negative regulation of molecular function;negative regulation of phosphatase activity;regulation of biological process;regulation of catalytic activity;regulation of cellular metabolic process;regulation of cellular process;regulation of dephosphorylation;regulation of hydrolase activity;regu…	binding;cation binding;ion binding;metal ion binding;nucleic acid binding;transition metal ion binding;zinc ion binding			Completeproteome;Metal-binding;Referenceproteome;Zinc;Zinc-finger
A0A0G2JUJ9;D4A2Z6	A0A0G2JUJ9;D4A2Z6		Sec63	28.8522	28.9007	28.6672	28.8887	29.0309	28.9703	28.9247	29.0076	28.8746	28.838	28.7605	28.7819	28.794	28.8753	28.8824	28.805				0.080565	0.307666	1.41648	0.879315	0.724584	0.206987	0.0134525	0.0254178	0.156166	aging;anatomical structure development;cellular process;cotranslational protein targeting to membrane;developmental process;establishment of localization;establishment of localization in cell;establishment of protein localization;establishment of protein localization in endoplasmic reticulum;establishment of protein localization to organelle;intracellular protein transmembrane transport;intracell…	protein transporter activity;substrate-specific transporter activity;transporter activity	cell part;intracellular;membrane	Protein export;Protein processing in endoplasmic reticulum	Chaperone;Completeproteome;Referenceproteome
B2GV58;A0A0G2JUK2;A0A096MJY7;A0A096MKE7	B2GV58;A0A0G2JUK2		Lsm14a	29.1311	29.293	28.8112	28.7593	29.0646	28.9682	28.7959	28.6847	28.7348	28.9399	28.757	28.5955	28.635	28.4043	28.3226	28.873				0.82587	0.66907	0.333784	0.115237	0.192301	0.53305	0.2418	-0.19812	-0.120306	biological regulation;cellular component assembly;cellular component assembly at cellular level;cellular component organization;cellular component organization at cellular level;cellular component organization or biogenesis;cellular component organization or biogenesis at cellular level;cellular macromolecular complex assembly;cellular macromolecular complex subunit organization;cellular process;…	binding;DNA binding;double-stranded DNA binding;double-stranded RNA binding;nucleic acid binding;RNA binding;single-stranded RNA binding;structure-specific DNA binding	cell part;cytoplasmic mRNA processing body;cytoplasmic part;intracellular membrane-bounded organelle;intracellular non-membrane-bounded organelle;intracellular organelle;intracellular part;macromolecular complex;membrane-bounded organelle;non-membrane-bounded organelle;organelle;ribonucleoprotein complex;RNA granule;stress granule		Completeproteome;Referenceproteome
B3GNI6;A0A0G2JUL7;B3GNI6-3;B3GNI6-2	B3GNI6;A0A0G2JUL7;B3GNI6-3;B3GNI6-2	Septin-11	2011-09-01	30.0883	29.9783	30.0752	29.9334	29.8986	29.983	30.0109	29.9856	30.155	30.1317	30.0697	30.0492	30.4331	30.4253	30.351	30.4539		+		0.931704	4.07269	0.502657	0.330969	0.01056	0.658545	-0.082612	0.314417	-0.0492306	cell cycle;cell division;cellular component assembly;cellular component organization;cellular component organization or biogenesis;cellular process;macromolecular complex assembly;macromolecular complex subunit organization;protein complex assembly;protein complex subunit organization;protein heterooligomerization;protein oligomerization	binding;GTP binding;guanyl nucleotide binding;guanyl ribonucleotide binding;nucleotide binding;purine nucleotide binding;purine ribonucleoside triphosphate binding;purine ribonucleotide binding;ribonucleotide binding	actin filament bundle;actomyosin;axon;cell cortex part;cell junction;cell part;cell projection;cell projection part;cytoplasmic part;cytoskeletal part;dendritic spine;intracellular organelle part;intracellular part;macromolecular complex;neuron projection;neuron spine;organelle part;protein complex;septin complex;stress fiber;synapse		Acetylation;Alternativesplicing;Cellcycle;Celldivision;Celljunction;Cellprojection;Coiledcoil;Completeproteome;Cytoplasm;Cytoskeleton;Directproteinsequencing;GTP-binding;Nucleotide-binding;Referenceproteome;Synapse
A0A0G2JUM2;Q5XI83	A0A0G2JUM2;Q5XI83	UPF0505 protein C16orf62 homolog		27.3962	27.7508	27.5733	27.6562	27.8612	27.9212	27.9051	27.9288	27.5832	27.5216	27.551	27.5067	27.907	27.6674	27.8155	27.4839			+	0.289154	0.969422	2.166	0.589438	0.155062	0.0512385	0.0535121	0.17787	0.309958			cell part;integral to membrane;intrinsic to membrane;membrane part		Completeproteome;Membrane;Referenceproteome;Transmembrane;Transmembranehelix
B5DEL7;A0A0G2K7E7	B5DEL7;A0A0G2K7E7		LOC100363239	27.9336	27.8495	27.885	27.872	28.1254	27.9258	28.185	27.8946	29.3635	29.5293	28.0828	29.6667	28.9876	29.2182	29.1146	29.1715	+			1.8891	0.0352844	1.02831	0.00262166	0.883586	0.272463	-1.27554	-0.0375853	0.147692	establishment of localization;establishment of localization in cell;establishment of protein localization;intracellular protein transport;intracellular transport;protein targeting;protein transport;transport	active transmembrane transporter activity;macromolecule transmembrane transporter activity;P-P-bond-hydrolysis-driven protein transmembrane transporter activity;P-P-bond-hydrolysis-driven transmembrane transporter activity;primary active transmembrane transporter activity;protein transmembrane transporter activity;protein transporter activity;substrate-specific transmembrane transporter activity;…	cell part;membrane	Phagosome;Protein export;Protein processing in endoplasmic reticulum;Vibrio cholerae infection	Completeproteome;Referenceproteome
A0A0G2JUP9	A0A0G2JUP9			26.4215	26.5168	26.813	26.3697	26.3848	26.4996	26.1341	26.383	26.6054	26.7107	26.5841	26.6584	26.5754	26.3953	26.5146	26.2392				0.482537	1.407	0.694982	0.354386	0.086388	0.30222	-0.109403	-0.208529	-0.179857
F1M9B3;A0A0G2JUQ8;Q76LT8	F1M9B3;A0A0G2JUQ8;Q76LT8	Ubiquitin carboxyl-terminal hydrolase 48	LOC100911993;Usp48	29.9487	29.5247	29.8305	29.915	29.6198	29.8637	29.9175	29.9443	30.1168	29.8573	30.0014	30.0617	30.2254	29.8588	30.068	30.0145				0.93403	0.129267	0.0948982	0.120167	0.756688	0.855985	-0.204602	0.0323496	0.0316234	catabolic process;cellular catabolic process;cellular macromolecule catabolic process;cellular macromolecule metabolic process;cellular metabolic process;cellular process;macromolecule catabolic process;macromolecule metabolic process;metabolic process;modification-dependent macromolecule catabolic process;modification-dependent protein catabolic process;primary metabolic process;protein metaboli…	catalytic activity;cysteine-type peptidase activity;hydrolase activity;peptidase activity;peptidase activity, acting on L-amino acid peptides;small conjugating protein-specific protease activity;ubiquitin-specific protease activity	cell part;cytoplasm;cytoplasmic part;intracellular membrane-bounded organelle;intracellular organelle;intracellular part;membrane;membrane part;membrane raft;membrane-bounded organelle;mitochondrion;nucleus;organelle;postsynaptic membrane;synapse part;synaptic membrane		Acetylation;Completeproteome;Cytoplasm;Hydrolase;Nucleus;Phosphoprotein;Protease;Referenceproteome;Repeat;Thiolprotease;Ublconjugationpathway
D3ZSB7	D3ZSB7	Ribosomal protein S6 kinase	Rps6ka4	25.1458	23.1634	26.3072	24.1835	26.2379	26.2017	26.1899	26.4409	25.7826	25.9492	25.9853	26.1804	25.9763	25.9806	25.7382	25.7869	+		+	0.964467	0.452426	1.22936	0.0172789	0.370678	0.0369542	-1.2744	-0.103907	1.56761	biological regulation;cell surface receptor linked signaling pathway;cellular component organization;cellular component organization at cellular level;cellular component organization or biogenesis;cellular component organization or biogenesis at cellular level;cellular macromolecule metabolic process;cellular metabolic process;cellular process;cellular protein metabolic process;cellular response …	adenyl nucleotide binding;adenyl ribonucleotide binding;ATP binding;binding;catalytic activity;cation binding;ion binding;kinase activity;magnesium ion binding;metal ion binding;nucleotide binding;phosphotransferase activity, alcohol group as acceptor;protein kinase activity;protein serine/threonine kinase activity;purine nucleotide binding;purine ribonucleoside triphosphate binding;purine ribonu…	cell part;cytoplasm;intracellular membrane-bounded organelle;intracellular organelle;intracellular part;membrane-bounded organelle;nucleus;organelle	MAPK signaling pathway;Neurotrophin signaling pathway	ATP-binding;Completeproteome;Kinase;Nucleotide-binding;Referenceproteome;Serine/threonine-proteinkinase;Transferase
D4A7L4	D4A7L4		Ndufb11	24.0997	27.3171	27.7282	27.3985	27.761	27.8739	27.4081	27.6591	27.9971	27.7762	27.9902	27.8581	27.76	28.0475	27.8602	27.8116	+			0.728896	0.166758	0.568498	0.0424412	0.716531	0.164945	-1.26953	-0.0355849	1.03966			cell part;cytoplasmic part;intracellular membrane-bounded organelle;intracellular organelle;intracellular part;membrane-bounded organelle;mitochondrion;organelle	Alzheimer's disease;Huntington's disease;Oxidative phosphorylation;Parkinson's disease	Completeproteome;Referenceproteome;Ubiquinone
D4A2C4;A0A0G2JWF7;D4A8J3	D4A2C4;A0A0G2JWF7		Morc2	25.1172	22.6416	24.0028	25.1716	25.0155	24.6253	24.7537	23.1747	25.6452	25.3138	25.525	25.5141	25.8905	25.9513	25.5965	25.6878	+	+		1.10278	1.39548	0.0790386	0.0110903	0.0570287	0.804215	-1.26625	0.282001	0.159029		adenyl nucleotide binding;adenyl ribonucleotide binding;ATP binding;binding;cation binding;ion binding;metal ion binding;nucleotide binding;purine nucleotide binding;purine ribonucleoside triphosphate binding;purine ribonucleotide binding;ribonucleotide binding;transition metal ion binding;zinc ion binding			Completeproteome;Referenceproteome
A0A0G2JUT8;Q3B7U4	A0A0G2JUT8;Q3B7U4	Cytoplasmic tRNA 2-thiolation protein 2	Ctu2	25.4016	25.0778	24.973	24.1583	25.6228	25.481	25.523	25.4892	25.3171	25.548	24.8491	25.3963	23.3342	25.0008	25.3454	24.7768			+	0.578534	0.686953	1.24461	0.133189	0.0848541	0.0553645	-0.374967	-0.66336	0.626353	cellular macromolecule metabolic process;cellular metabolic process;cellular nitrogen compound metabolic process;cellular process;cellular protein metabolic process;macromolecule metabolic process;macromolecule modification;metabolic process;ncRNA metabolic process;ncRNA processing;nitrogen compound metabolic process;nucleic acid metabolic process;nucleobase-containing compound metabolic process;…	binding;catalytic activity;nucleic acid binding;nucleotidyltransferase activity;RNA binding;transferase activity;transferase activity, transferring phosphorus-containing groups;tRNA binding	cell part;cytoplasmic part;cytosol;intracellular part	Sulfur relay system	Acetylation;Completeproteome;Cytoplasm;Phosphoprotein;Referenceproteome;tRNAprocessing
Q4QR75;A0A0G2JUU6	Q4QR75;A0A0G2JUU6	Exosome complex component RRP45	Exosc9	26.901	26.6386	26.7511	26.5031	27.0096	27.1523	26.8967	27.0323	26.7375	26.7186	26.602	26.5859	26.8412	26.9749	26.9147	26.8569		+	+	0.154297	2.50832	1.7648	0.727608	0.0362231	0.0641764	0.0374789	0.235907	0.324233	biological regulation;catabolic process;cellular catabolic process;cellular macromolecule catabolic process;cellular macromolecule metabolic process;cellular metabolic process;cellular nitrogen compound metabolic process;cellular process;exonucleolytic nuclear-transcribed mRNA catabolic process involved in deadenylation-dependent decay;macromolecule catabolic process;macromolecule metabolic proce…	AU-rich element binding;binding;nucleic acid binding;RNA binding	cell part;cytoplasm;exosome (RNase complex);intracellular non-membrane-bounded organelle;intracellular organelle;intracellular organelle part;intracellular part;macromolecular complex;non-membrane-bounded organelle;nuclear part;nucleolus;organelle;organelle part;protein complex	RNA degradation	Acetylation;Completeproteome;Cytoplasm;Exosome;Nucleus;Phosphoprotein;Referenceproteome;RNA-binding;rRNAprocessing
A0A0G2JUU7;D3ZMR7	A0A0G2JUU7;D3ZMR7		Tubgcp3	27.2176	27.6684	27.7498	27.7751	27.8647	27.7661	27.8468	27.7259	27.6834	27.6029	27.8582	27.7862	27.5489	27.5633	27.4647	27.7725				0.403055	0.844889	0.718919	0.354885	0.208966	0.273829	-0.129945	-0.145351	0.19815	cellular component organization;cellular component organization at cellular level;cellular component organization or biogenesis;cellular component organization or biogenesis at cellular level;cellular process;cytoskeleton organization;microtubule cytoskeleton organization;microtubule nucleation;microtubule-based process;organelle organization		cell part;centriole;cytoplasmic part;cytoskeletal part;intracellular non-membrane-bounded organelle;intracellular organelle;intracellular organelle part;intracellular part;macromolecular complex;microtubule;microtubule organizing center part;non-membrane-bounded organelle;organelle;organelle part;polar microtubule;protein complex;spindle microtubule		Completeproteome;Referenceproteome
P97629;A0A0G2JYN3;D3ZUR9;A0A0G2JUW8;M0R6M8	P97629;A0A0G2JYN3;D3ZUR9;A0A0G2JUW8	Leucyl-cystinyl aminopeptidase	Lnpep	28.2322	28.3627	28.5175	28.106	28.1697	28.3618	28.2839	28.1724	28.3944	28.4218	28.2508	28.4877	28.4336	28.4003	28.7169	28.4435				0.357816	0.58175	0.233516	0.460321	0.319955	0.707874	-0.0840631	0.109886	-0.0576959	biological regulation;catabolic process;cellular catabolic process;cellular metabolic process;cellular process;metabolic process;neuropeptide catabolic process;peptide catabolic process;peptide metabolic process;positive regulation of blood pressure;regulation of biological process;regulation of biological quality;regulation of blood pressure;regulation of cell communication;regulation of cellula…	aminopeptidase activity;angiotensin receptor activity;binding;catalytic activity;cation binding;exopeptidase activity;G-protein coupled receptor activity;hormone binding;hydrolase activity;ion binding;metal ion binding;metallopeptidase activity;molecular transducer activity;peptidase activity;peptidase activity, acting on L-amino acid peptides;peptide binding;peptide hormone binding;peptide recep…	cell body;cell part;cell surface;cytoplasm;cytoplasmic membrane-bounded vesicle;cytoplasmic part;cytoplasmic vesicle;insulin-responsive compartment;integral to membrane;intracellular membrane-bounded organelle;intracellular organelle;intracellular part;intrinsic to membrane;membrane;membrane part;membrane-bounded organelle;membrane-bounded vesicle;neuronal cell body;organelle;perinuclear region o…	Renin-angiotensin system	Acetylation;Aminopeptidase;Cellmembrane;Completeproteome;Directproteinsequencing;Glycoprotein;Hydrolase;Membrane;Metal-binding;Metalloprotease;Phosphoprotein;Protease;Referenceproteome;Signal-anchor;Transmembrane;Transmembranehelix;Zinc
G3V7S5	G3V7S5		Senp3	23.7392	25.8626	25.6253	23.8831	24.9058	26.0362	25.8444	26.0942	26.0031	26.0191	26.0108	26.1315	26.2389	26.222	26.316	26.3153	+	+		1.18402	2.98445	0.738859	0.00878562	0.0305109	0.111242	-1.26355	0.23194	0.942599		catalytic activity;cysteine-type peptidase activity;hydrolase activity;peptidase activity;peptidase activity, acting on L-amino acid peptides;small conjugating protein-specific protease activity;ubiquitin-specific protease activity	cell part;histone methyltransferase complex;intracellular non-membrane-bounded organelle;intracellular organelle;intracellular organelle part;intracellular part;macromolecular complex;methyltransferase complex;MLL1 complex;non-membrane-bounded organelle;nuclear part;nucleolus;nucleoplasm part;organelle;organelle part;protein complex		Completeproteome;Referenceproteome
Q68A21;A0A0G2JUX5;F1LSL1	Q68A21;A0A0G2JUX5;F1LSL1	Transcriptional activator protein Pur-beta	Purb	29.2401	29.1754	29.2063	28.8632	28.8123	28.9272	28.7618	28.9091	28.9067	28.9878	28.9279	29.0574	28.8857	28.9506	28.8673	28.9296				0.806032	0.784443	1.51349	0.19656	0.424283	0.10068	0.151291	-0.0616555	-0.268649	biological regulation;biosynthetic process;cellular biosynthetic process;cellular macromolecule biosynthetic process;cellular macromolecule metabolic process;cellular metabolic process;cellular nitrogen compound metabolic process;cellular process;macromolecule biosynthetic process;macromolecule metabolic process;metabolic process;negative regulation of biological process;negative regulation of bi…	binding;DNA binding;double-stranded DNA binding;mRNA binding;nucleic acid binding;nucleic acid binding transcription factor activity;protein binding;purine-rich negative regulatory element binding;regulatory region DNA binding;regulatory region nucleic acid binding;RNA binding;sequence-specific DNA binding;sequence-specific DNA binding transcription factor activity;single-stranded DNA binding;str…	cell part;chromosomal part;DNA replication factor A complex;intracellular membrane-bounded organelle;intracellular organelle;intracellular organelle part;intracellular part;macromolecular complex;membrane-bounded organelle;nuclear chromosome part;nuclear part;nucleus;organelle;organelle part;protein complex		Acetylation;Completeproteome;Directproteinsequencing;DNA-binding;Nucleus;Phosphoprotein;Referenceproteome;Repressor;Transcription;Transcriptionregulation
Q5HZA9	Q5HZA9	Transmembrane protein 126A	Tmem126a	24.8998	23.947	24.3649	24.0028	23.6643	22.5023	25.3035	25.0412	25.6878	25.6536	25.4665	25.4375	25.3981	25.6085	25.2764	25.6308	+			2.82302	0.33154	0.0934367	0.00201242	0.466111	0.770969	-1.25773	-0.0829048	-0.175739	anatomical structure development;cranial nerve development;developmental process;nerve development;optic nerve development		cell part;cytoplasmic part;integral to membrane;intracellular membrane-bounded organelle;intracellular organelle;intracellular organelle part;intracellular part;intrinsic to membrane;membrane;membrane part;membrane-bounded organelle;mitochondrial inner membrane;mitochondrial membrane;mitochondrial part;mitochondrion;organelle;organelle inner membrane;organelle membrane;organelle part		Completeproteome;Membrane;Mitochondrion;Mitochondrioninnermembrane;Referenceproteome;Transmembrane;Transmembranehelix
D3ZKK5;A0A0G2JUZ0	D3ZKK5;A0A0G2JUZ0		Mtmr1	24.8669	25.0656	25.1151	24.9749	25.4076	25.6522	25.0919	25.303	25.2842	25.0958	25.0515	25.1712	24.9221	24.8901	25.022	24.8388		+		1.00017	1.96455	1.49711	0.173776	0.05103	0.0707989	-0.145058	-0.232461	0.358027		catalytic activity;hydrolase activity;hydrolase activity, acting on ester bonds;inositol or phosphatidylinositol phosphatase activity;lipid phosphatase activity;phosphatase activity;phosphatidylinositol monophosphate phosphatase activity;phosphatidylinositol-3-phosphatase activity;phosphoprotein phosphatase activity;phosphoric ester hydrolase activity;protein tyrosine phosphatase activity	cell part;cytoplasm;intracellular part;membrane;plasma membrane		Completeproteome;Hydrolase;Referenceproteome
D3ZHG8;A0A0G2JV04	D3ZHG8;A0A0G2JV04		Gga3	26.7487	26.7782	26.8559	26.6132	26.861	26.799	26.8942	26.7953	26.8081	26.7643	26.7176	26.6169	26.7796	26.6913	26.6399	26.7905				0.128145	0.00882667	0.779243	0.806488	0.986919	0.45839	0.0222311	-0.00143623	0.0883842	biological regulation;cellular process;establishment of localization;establishment of localization in cell;establishment of protein localization;intracellular protein transport;intracellular transport;positive regulation of biological process;positive regulation of catabolic process;positive regulation of macromolecule metabolic process;positive regulation of metabolic process;positive regulation…		AP-type membrane coat adaptor complex;cell part;clathrin adaptor complex;cytoplasmic part;Golgi apparatus part;intracellular organelle part;intracellular part;macromolecular complex;membrane part;organelle part;protein complex;trans-Golgi network	Lysosome	Completeproteome;Referenceproteome
A0A0G2JV05;Q566Q7	A0A0G2JV05			25.8852	25.6147	25.5332	25.7027	25.4547	25.5114	25.4352	25.5933	25.602	25.7156	25.8186	25.759	25.7472	25.5926	25.6615	25.6792				0.17554	0.429098	1.16744	0.70489	0.523423	0.194679	-0.0398498	-0.0536819	-0.18531					Completeproteome;Referenceproteome
D3ZG84	D3ZG84		Rnft1	23.6513	25.7215	24.6344	24.8185	26.2282	25.8184	25.9895	25.6534	26.2586	26.2045	25.7998	25.5741	26.0426	26.0024	26.0134	25.8636	+		+	1.47947	0.0437673	1.47883	0.00482386	0.885964	0.0302967	-1.25282	0.0212259	1.21592		binding;cation binding;ion binding;metal ion binding;transition metal ion binding;zinc ion binding			Completeproteome;Metal-binding;Referenceproteome;Zinc;Zinc-finger
D3ZAW4	D3ZAW4		Abhd4	24.125	25.9476	26.1976	25.5203	29.2272	29.2945	28.7653	23.2827	25.788	26.0178	29.1227	25.8706	27.7018	29.4059	29.0165	27.925	+	+		0.642729	1.03096	0.696108	0.0598539	0.0234618	0.103138	-1.25215	1.81254	2.19482		catalytic activity;hydrolase activity			Completeproteome;Hydrolase;Referenceproteome
Q62667	Q62667	Major vault protein	Mvp	24.1636	24.166	24.1861	23.7407	23.2009	24.4657	23.9394	24.3887	25.0297	25.6942	25.4673	25.0732	25.3021	25.2035	25.1436	25.1108	+			3.19627	0.323734	0.0759219	0.00157576	0.39812	0.839167	-1.25199	-0.126099	-0.065424	biological regulation;cell proliferation;macromolecule metabolic process;metabolic process;negative regulation of biological process;negative regulation of catalytic activity;negative regulation of cellular metabolic process;negative regulation of cellular process;negative regulation of cellular protein metabolic process;negative regulation of kinase activity;negative regulation of macromolecule …	binding;protein binding	cell part;cytoplasmic part;cytoskeleton;extracellular membrane-bounded organelle;extracellular organelle;extracellular region part;extracellular vesicular exosome;intracellular membrane-bounded organelle;intracellular non-membrane-bounded organelle;intracellular organelle;intracellular part;macromolecular complex;membrane-bounded organelle;membrane-bounded vesicle;non-membrane-bounded organelle;n…		3D-structure;Acetylation;Completeproteome;Cytoplasm;Nucleus;Phosphoprotein;Referenceproteome;Repeat;Ribonucleoprotein
A0A0G2JV31;O54975	A0A0G2JV31;O54975	Xaa-Pro aminopeptidase 1;Xaa-Pro aminopeptidase 1, N-terminally processed	Xpnpep1	31.0783	31.4628	31.3242	31.3191	31.3051	31.348	31.4126	31.428	31.2426	31.2834	31.2925	31.3508	31.19	31.1003	31.1236	31.1666				0.0152756	2.55897	0.4011	0.971368	0.0937971	0.580629	0.00374556	-0.147211	0.0773468	bradykinin catabolic process;catabolic process;cellular catabolic process;cellular metabolic process;cellular process;macromolecule metabolic process;metabolic process;peptide catabolic process;peptide metabolic process;primary metabolic process;protein metabolic process;proteolysis	aminopeptidase activity;binding;catalytic activity;cation binding;exopeptidase activity;hydrolase activity;ion binding;manganese ion binding;metal ion binding;metalloaminopeptidase activity;metalloexopeptidase activity;metallopeptidase activity;peptidase activity;peptidase activity, acting on L-amino acid peptides;transition metal ion binding	cell part;cytoplasm;cytoplasmic part;cytosol;intracellular part		Acetylation;Aminopeptidase;Completeproteome;Cytoplasm;Directproteinsequencing;Hydrolase;Manganese;Metal-binding;Metalloprotease;Protease;Referenceproteome
Q5RKI8	Q5RKI8	ATP-binding cassette sub-family B member 8, mitochondrial	Abcb8	24.1362	24.7718	25.1314	25.1223	25.3709	24.6592	25.0844	25.2032	26.0469	25.8375	25.9307	26.3478	25.7448	25.9825	26.1438	25.7116	+			2.53808	0.427456	0.469009	0.00170854	0.322181	0.324053	-1.25029	-0.145054	0.289014	cellular process;establishment of localization;transmembrane transport;transport	active transmembrane transporter activity;adenyl nucleotide binding;adenyl ribonucleotide binding;ATP binding;ATPase activity;ATPase activity, coupled;ATPase activity, coupled to movement of substances;ATPase activity, coupled to transmembrane movement of substances;binding;catalytic activity;hydrolase activity;hydrolase activity, acting on acid anhydrides;hydrolase activity, acting on acid anhyd…	cell part;cytoplasmic part;integral to membrane;intracellular non-membrane-bounded organelle;intracellular organelle;intracellular organelle part;intracellular part;intrinsic to membrane;membrane;membrane part;mitochondrial inner membrane;mitochondrial membrane;mitochondrial part;non-membrane-bounded organelle;nuclear part;nucleolus;organelle;organelle inner membrane;organelle membrane;organelle …	ABC transporters	ATP-binding;Completeproteome;Membrane;Mitochondrion;Mitochondrioninnermembrane;Nucleotide-binding;Referenceproteome;Transitpeptide;Transmembrane;Transmembranehelix;Transport
Q5FVN0	Q5FVN0	Lysophospholipid acyltransferase 5	Lpcat3	28.0725	28.4098	28.321	28.4213	28.6515	28.6114	28.9618	28.896	29.489	29.4302	29.5242	29.7789	29.7841	29.6216	29.6859	29.8279	+		+	4.51496	0.996124	2.13755	0.0012973	0.155	0.0325833	-1.24941	0.174323	0.474044	biological regulation;biosynthetic process;cellular biosynthetic process;cellular lipid metabolic process;cellular metabolic process;cellular process;lipid biosynthetic process;lipid metabolic process;metabolic process;organophosphate metabolic process;phospholipid biosynthetic process;phospholipid metabolic process;primary metabolic process;regulation of biological process;regulation of plasma l…	1-acylglycerophosphocholine O-acyltransferase activity;catalytic activity;O-acyltransferase activity;transferase activity;transferase activity, transferring acyl groups;transferase activity, transferring acyl groups other than amino-acyl groups	cell part;cytoplasmic part;endoplasmic reticulum membrane;endoplasmic reticulum part;integral to membrane;intracellular organelle part;intracellular part;intrinsic to membrane;membrane;membrane part;organelle membrane;organelle part	Glycerophospholipid metabolism	Acyltransferase;Completeproteome;Endoplasmicreticulum;Glycoprotein;Lipidbiosynthesis;Lipidmetabolism;Membrane;Phospholipidbiosynthesis;Phospholipidmetabolism;Referenceproteome;Transferase;Transmembrane;Transmembranehelix
P46413	P46413	Glutathione synthetase	Gss	27.8066	28.0918	27.718	27.8483	28.1468	28.1679	28.1765	28.1049	29.1136	29.1432	29.0599	29.1396	29.5604	29.5622	29.6668	29.6117	+	+		5.2866	5.31639	1.87537	0.00208696	0.00544828	0.0721727	-1.24789	0.48623	0.28284	aging;amine biosynthetic process;amine metabolic process;biosynthetic process;carboxylic acid biosynthetic process;carboxylic acid metabolic process;cellular amine metabolic process;cellular amino acid biosynthetic process;cellular amino acid metabolic process;cellular biosynthetic process;cellular ketone metabolic process;cellular metabolic process;cellular modified amino acid biosynthetic proce…	acid-amino acid ligase activity;adenyl nucleotide binding;adenyl ribonucleotide binding;amine binding;amino acid binding;ATP binding;binding;carboxylic acid binding;catalytic activity;cation binding;glutathione binding;glutathione synthase activity;glycine binding;identical protein binding;ion binding;ligase activity;ligase activity, forming carbon-nitrogen bonds;magnesium ion binding;metal ion b…		Glutathione metabolism	Acetylation;ATP-binding;Completeproteome;Directproteinsequencing;Glutathionebiosynthesis;Ligase;Magnesium;Metal-binding;Nucleotide-binding;Referenceproteome
A0A0G2JV57;Q64270	A0A0G2JV57;Q64270	Translation initiation factor eIF-2B subunit alpha	Eif2b1	28.0438	27.8925	28.0945	27.9788	28.0771	28.1411	28.1602	28.239	28.0218	28.2074	28.0589	27.9967	28.0255	28.0536	27.8892	27.8294				0.487731	0.855682	1.48778	0.459046	0.243125	0.2072	-0.0688195	-0.121793	0.15195	anatomical structure development;biological regulation;biosynthetic process;cell development;cellular biosynthetic process;cellular developmental process;cellular macromolecule biosynthetic process;cellular macromolecule metabolic process;cellular metabolic process;cellular process;cellular protein metabolic process;cellular response to stimulus;cellular response to stress;developmental process;g…	binding;enzyme regulator activity;GDP binding;GTP binding;GTPase regulator activity;guanyl nucleotide binding;guanyl ribonucleotide binding;guanyl-nucleotide exchange factor activity;nucleic acid binding;nucleoside-triphosphatase regulator activity;nucleotide binding;purine nucleotide binding;purine ribonucleoside triphosphate binding;purine ribonucleotide binding;ribonucleotide binding;RNA bindi…	cell part;cytoplasm;cytoplasmic part;eukaryotic translation initiation factor 2 complex;eukaryotic translation initiation factor 2B complex;intracellular part;macromolecular complex;membrane;plasma membrane;protein complex	RNA transport	Acetylation;Completeproteome;Initiationfactor;Proteinbiosynthesis;Referenceproteome
B5DEP4;P0C2B9;M0RAG4	B5DEP4;P0C2B9;M0RAG4	28S ribosomal protein L42, mitochondrial	Mrpl42;LOC100361098	24.2481	23.6635	23.2955	22.9147	25.5576	25.9704	25.3819	25.0935	25.9211	25.8542	23.7699	23.5647	26.138	25.9697	26.0519	25.3924	+	+	+	0.898953	0.836851	2.95015	0.0226722	0.0472608	0.003	-1.24699	1.11053	1.97034			cell part;cytoplasmic part;intracellular membrane-bounded organelle;intracellular non-membrane-bounded organelle;intracellular organelle;intracellular part;macromolecular complex;membrane-bounded organelle;mitochondrion;non-membrane-bounded organelle;organelle;ribonucleoprotein complex;ribosome		Completeproteome;Directproteinsequencing;Mitochondrion;Referenceproteome;Ribonucleoprotein;Ribosomalprotein;Transitpeptide
G3V8S8;A0A0G2JV78	G3V8S8;A0A0G2JV78	Oxysterol-binding protein	Osbpl5	24.6454	25.2079	24.2917	24.9711	24.9676	24.9166	25.2589	25.1189	24.5959	25.1309	24.7574	24.833	24.9705	24.5139	24.7141	24.8987				0.0792647	0.137051	0.640894	0.780585	0.682544	0.239743	-0.0502748	-0.054987	0.286479	establishment of localization;lipid transport;organic substance transport;transport	binding;cholesterol binding;lipid binding;steroid binding;sterol binding			Completeproteome;Lipidtransport;Referenceproteome;Transport
D3ZDG0	D3ZDG0		LOC681282	24.9607	25.2968	23.3363	23.1949	25.9239	25.4208	25.3229	25.4995	24.786	26.1686	25.4489	25.3412	25.308	25.1759	25.358	25.721	+		+	1.04735	0.0520238	1.27675	0.0131998	0.83695	0.0353333	-1.23901	-0.0454822	1.34458					Completeproteome;Referenceproteome
D3ZTA3;A0A0G2JV99	D3ZTA3;A0A0G2JV99		Mcm3ap	23.346	24.9404	25.0953	25.4336	25.1611	25.2184	25.3319	25.1077	25.4513	24.9499	25.4205	25.3911	25.0704	25.2626	25.5374	24.9993				0.589335	0.200993	0.489028	0.0984137	0.552438	0.252767	-0.599367	-0.0857582	0.500939			cell part;cytoplasmic part;cytosol;intracellular membrane-bounded organelle;intracellular organelle;intracellular part;membrane-bounded organelle;nucleus;organelle		Completeproteome;Referenceproteome
D3ZR52	D3ZR52		Lpcat4	24.2454	23.9591	24.831	24.4537	25.4481	25.3422	25.088	25.3727	25.8792	25.8239	25.4274	25.2991	25.7273	25.5601	25.9441	25.9026	+		+	2.73691	0.472885	2.48549	0.00187283	0.274927	0.01184	-1.2351	0.176106	0.940478		catalytic activity;transferase activity;transferase activity, transferring acyl groups			Completeproteome;Referenceproteome
A0A0G2JVB8;Q6UY90	A0A0G2JVB8;Q6UY90		Ptch1	25.8937	25.8429	26.1439	25.869	25.7421	26.1319	25.8344	25.8457	25.8011	25.9844	25.5411	25.2899	26.7675	26.9925	26.9509	27.0049		+		0.852079	3.66125	0.173456	0.0914767	0.00277419	0.760849	0.283263	1.27482	-0.0488605	anatomical structure development;anatomical structure formation involved in morphogenesis;anatomical structure morphogenesis;appendage morphogenesis;axis specification;biological regulation;brain development;branching involved in ureteric bud morphogenesis;branching morphogenesis of a tube;carbohydrate homeostasis;cell differentiation;cell differentiation in spinal cord;cell differentiation invol…	binding;carbohydrate binding;cholesterol binding;glycosaminoglycan binding;hedgehog receptor activity;heparin binding;lipid binding;molecular transducer activity;pattern binding;polysaccharide binding;receptor activity;signal transducer activity;signaling receptor activity;steroid binding;sterol binding;transmembrane signaling receptor activity	axon part;axonal growth cone;caveola;cell part;cell projection;cell projection part;cilium;cytoplasmic part;cytoskeletal part;dendrite terminus;dendritic growth cone;Golgi apparatus;growth cone;integral to membrane;intracellular membrane-bounded organelle;intracellular organelle;intracellular organelle part;intracellular part;intrinsic to membrane;membrane part;membrane raft;membrane-bounded orga…	Basal cell carcinoma;Hedgehog signaling pathway;Pathways in cancer	Completeproteome;Referenceproteome
D4A1Y0;A0A0G2JVC2	D4A1Y0;A0A0G2JVC2		Scyl2	28.6029	28.8955	28.7787	28.823	28.7903	28.9116	28.9317	28.9156	28.7225	28.8092	28.8088	28.7697	28.6893	28.6261	28.7176	28.664				0.0130411	1.97087	0.79264	0.978657	0.197776	0.394739	-0.00253296	-0.103318	0.112246	biological regulation;cellular component organization;cellular component organization or biogenesis;cellular macromolecule metabolic process;cellular membrane organization;cellular metabolic process;cellular process;endocytosis;endosome to lysosome transport;endosome transport;establishment of localization;establishment of localization in cell;intracellular transport;lysosomal transport;macromole…	adenyl nucleotide binding;adenyl ribonucleotide binding;ATP binding;binding;catalytic activity;kinase activity;nucleotide binding;phosphotransferase activity, alcohol group as acceptor;protein kinase activity;purine nucleotide binding;purine ribonucleoside triphosphate binding;purine ribonucleotide binding;ribonucleotide binding;transferase activity;transferase activity, transferring phosphorus-c…			Completeproteome;Referenceproteome
A0A0G2JVC4;M0R8I6	A0A0G2JVC4;M0R8I6		Mb21d1	26.3295	26.4706	26.2516	26.5228	26.4957	26.3671	26.6453	26.5191	26.5871	26.5336	26.5955	26.5596	26.3314	26.361	26.2772	26.5192		+		1.46992	1.97273	0.639533	0.0893285	0.0660546	0.424351	-0.175333	-0.196729	0.113177	activation of immune response;activation of innate immune response;biological regulation;biosynthetic process;cellular biosynthetic process;cellular metabolic process;cellular nitrogen compound biosynthetic process;cellular nitrogen compound metabolic process;cellular process;cellular response to chemical stimulus;cellular response to dsRNA;cellular response to exogenous dsRNA;cellular response t…	binding;DNA binding;nucleic acid binding	cell part;cytoplasmic part;cytosol;intracellular part		Completeproteome;Referenceproteome
G3V9Y1;Q9JLT0;P02563;G3V885	G3V9Y1;Q9JLT0	Myosin-10	Myh10	28.7751	28.855	29.1663	28.9555	29.024	29.0828	29.2612	29.1846	30.1647	30.1628	30.1374	30.2021	30.088	30.1392	30.1074	30.0571	+			5.14467	1.70879	1.03914	0.00192	0.331366	0.197791	-1.22879	-0.0688133	0.200181	actin cytoskeleton organization;actin filament-based movement;actin filament-based process;actin-mediated cell contraction;actin-myosin filament sliding;actomyosin structure organization;adult heart development;anatomical structure development;anatomical structure formation involved in morphogenesis;anatomical structure morphogenesis;ATP catabolic process;ATP metabolic process;atrial cardiac musc…	actin-dependent ATPase activity;adenyl nucleotide binding;adenyl ribonucleotide binding;ADP binding;ATP binding;ATPase activity;ATPase activity, coupled;binding;calcium-dependent ATPase activity;catalytic activity;hydrolase activity;hydrolase activity, acting on acid anhydrides;hydrolase activity, acting on acid anhydrides, in phosphorus-containing anhydrides;identical protein binding;microfilame…	actin filament bundle;actomyosin;adherens junction;anchoring junction;axon;cell body;cell cortex;cell division site part;cell junction;cell part;cell projection;cell projection part;cell-substrate adherens junction;cell-substrate junction;cleavage furrow;contractile fiber;contractile fiber part;cytoplasm;cytoplasmic part;cytoskeletal part;dendritic spine;focal adhesion;growth cone;intracellular m…	Tight junction;Viral myocarditis	Acetylation;Actin-binding;ATP-binding;Calmodulin-binding;Celladhesion;Cellprojection;Cellshape;Coiledcoil;Completeproteome;Cytoplasm;Isopeptidebond;Methylation;Motorprotein;Muscleprotein;Myosin;Nucleotide-binding;Phosphoprotein;Referenceproteome;Thickfilament;Ublconjugation
P84850;A0A0A0MXZ3	P84850;A0A0A0MXZ3	D-2-hydroxyglutarate dehydrogenase, mitochondrial	D2hgdh	25.1831	24.559	25.0471	25.5194	25.5778	25.5939	23.5253	25.9479	26.43	26.0435	26.2062	26.5348	25.888	25.9556	25.82	26.4648	+			2.77227	0.721171	0.0502472	0.00190588	0.141281	0.877585	-1.22651	-0.271547	0.0840912	cellular macromolecule metabolic process;cellular metabolic process;cellular process;cellular protein metabolic process;macromolecule metabolic process;metabolic process;primary metabolic process;protein metabolic process;response to chemical stimulus;response to cobalt ion;response to inorganic substance;response to manganese ion;response to metal ion;response to stimulus;response to zinc ion	(R)-2-hydroxyglutarate dehydrogenase activity;binding;catalytic activity;coenzyme binding;cofactor binding;flavin adenine dinucleotide binding;oxidoreductase activity;oxidoreductase activity, acting on CH-OH group of donors;oxidoreductase activity, acting on the CH-OH group of donors, NAD or NADP as acceptor;UDP-N-acetylmuramate dehydrogenase activity	cell part;cytoplasmic part;intracellular membrane-bounded organelle;intracellular organelle;intracellular part;membrane-bounded organelle;mitochondrion;organelle		Completeproteome;FAD;Flavoprotein;Mitochondrion;Oxidoreductase;Referenceproteome;Transitpeptide
A0JPQ7;A0A0G2JVF4	A0JPQ7;A0A0G2JVF4	Uncharacterized protein C19orf47 homolog		24.9638	24.448	24.6811	24.9801	24.8241	24.5159	24.903	25.2392	24.7541	24.0429	24.5491	24.8151	24.8674	24.7628	24.993	23.1501				0.477889	0.0743751	0.208019	0.231524	0.751899	0.6527	0.227958	-0.0969787	0.102282					Completeproteome;Phosphoprotein;Referenceproteome
Q9JKU3;M0RA68;A0A0G2JVF8;A0A096MKI5;A0A096MJL0;A0A096MK45	Q9JKU3;M0RA68;A0A0G2JVF8	Intraflagellar transport protein 172 homolog	Ift172	23.5851	24.615	24.7011	23.882	25.0131	25.4014	25.1723	25.1364	25.1381	25.5562	25.365	25.625	25.0908	25.0802	25.3318	24.3857	+	+	+	2.22165	0.998712	1.86254	0.00183212	0.0570802	0.0281709	-1.22529	-0.448969	0.984985	anatomical structure formation involved in morphogenesis;biological regulation;cell differentiation;cell differentiation in spinal cord;cell projection assembly;cell projection organization;cell surface receptor linked signaling pathway;cellular component assembly;cellular component assembly at cellular level;cellular component assembly involved in morphogenesis;cellular component organization;ce…	binding;protein binding;transcription factor binding	axoneme;axoneme part;cell part;cell projection;cell projection part;cilium;intracellular membrane-bounded organelle;intracellular organelle;intracellular part;intraflagellar transport particle B;macromolecular complex;membrane-bounded organelle;nucleus;organelle;organelle part;protein complex		Acetylation;Cellprojection;Cilium;Completeproteome;Developmentalprotein;Isopeptidebond;Nucleus;Referenceproteome;Repeat;TPRrepeat;Ublconjugation;WDrepeat
Q9Z2M4	Q9Z2M4	Peroxisomal 2,4-dienoyl-CoA reductase	Decr2	24.5889	23.7483	24.6389	23.0897	24.6072	23.4786	24.3203	24.8116	25.514	25.1699	25.2633	25.0144	25.0174	24.981	24.9851	25.1003	+			1.71969	1.05055	0.248379	0.00325603	0.111401	0.509024	-1.22395	-0.21946	0.287954	biosynthetic process;carboxylic acid biosynthetic process;carboxylic acid metabolic process;cellular biosynthetic process;cellular ketone metabolic process;cellular lipid metabolic process;cellular metabolic process;cellular process;fatty acid biosynthetic process;fatty acid metabolic process;lipid biosynthetic process;lipid metabolic process;metabolic process;monocarboxylic acid metabolic proces…	2,4-dienoyl-CoA reductase (NADPH) activity;catalytic activity;oxidoreductase activity;oxidoreductase activity, acting on the CH-CH group of donors;oxidoreductase activity, acting on the CH-CH group of donors, NAD or NADP as acceptor;trans-2-enoyl-CoA reductase (NADPH) activity	cell part;cytoplasmic part;intracellular membrane-bounded organelle;intracellular organelle;intracellular organelle part;intracellular part;membrane;membrane-bounded organelle;microbody;microbody membrane;microbody part;organelle;organelle membrane;organelle part;peroxisomal membrane;peroxisomal part;peroxisome	Peroxisome	Acetylation;Completeproteome;Fattyacidmetabolism;Lipidmetabolism;NADP;Oxidoreductase;Peroxisome;Referenceproteome
P04905;G3V983;B0BN47	P04905;G3V983	Glutathione S-transferase Mu 1	Gstm1	24.3902	25.1154	24.4526	24.7901	24.9557	25.1023	24.8416	25.0988	26.0473	25.9345	25.811	25.8403	25.9407	25.9037	25.829	25.981	+			3.35374	0.0291128	0.881286	0.0017931	0.952462	0.155074	-1.22121	0.00528717	0.312509	amine metabolic process;carboxylic acid metabolic process;cellular amine metabolic process;cellular amino acid metabolic process;cellular ketone metabolic process;cellular metabolic process;cellular modified amino acid metabolic process;cellular nitrogen compound metabolic process;cellular process;cellular response to chemical stimulus;cellular response to drug;cellular response to stimulus;gluta…	binding;catalytic activity;cation binding;glutathione transferase activity;identical protein binding;ion binding;lipid binding;metal ion binding;nickel ion binding;protein binding;protein dimerization activity;protein homodimerization activity;steroid binding;transferase activity;transferase activity, transferring alkyl or aryl (other than methyl) groups;transition metal ion binding	cell part;cytoplasm;extracellular region;intracellular part;macromolecular complex;protein complex	Drug metabolism - cytochrome P450;Glutathione metabolism;Metabolism of xenobiotics by cytochrome P450	3D-structure;Completeproteome;Cytoplasm;Directproteinsequencing;Olfaction;Referenceproteome;Sensorytransduction;Transferase
A0A0G2JVL6;F7EXQ7	A0A0G2JVL6;F7EXQ7			28.8019	28.728	29.0983	28.8063	28.7891	28.8689	28.5096	28.5119	28.9956	29.0267	29.0651	28.8965	28.8816	29.0363	29.0504	28.8997				0.755074	0.200519	0.74678	0.228667	0.731108	0.276437	-0.137318	-0.0289774	-0.188773
D4ADR5;A0A0G2K1G6	D4ADR5		Chpf2	26.9163	26.799	27.0612	26.6787	27.0607	26.6792	26.633	26.5495	28.0002	27.9955	28.2834	28.057	27.9179	27.4911	27.6207	28.2306	+			4.5816	0.739734	0.423346	0.00133333	0.13758	0.467898	-1.22027	-0.268962	-0.133149		catalytic activity;transferase activity;transferase activity, transferring glycosyl groups;transferase activity, transferring hexosyl groups	cell part;cytoplasmic part;Golgi apparatus part;Golgi cisterna membrane;Golgi membrane;intracellular organelle part;intracellular part;membrane;organelle membrane;organelle part	Glycosaminoglycan biosynthesis - chondroitin sulfate	Completeproteome;Referenceproteome
O88350	O88350	Putative hydrolase RBBP9	Rbbp9	27.3158	27.1076	26.8541	27.0451	27.1081	27.0944	27.3677	27.1244	28.2795	28.3127	28.1871	28.4167	28.3799	28.1901	28.1973	28.1614	+			4.57756	0.433391	0.346362	0.00131507	0.470916	0.568963	-1.21836	-0.0668359	0.0929742	biological regulation;regulation of biological process;regulation of cell proliferation;regulation of cellular process	binding;catalytic activity;hydrolase activity;protein binding	cell part;cytoplasm;intracellular membrane-bounded organelle;intracellular organelle;intracellular part;membrane-bounded organelle;nucleus;organelle		Completeproteome;Cytoplasm;Hydrolase;Nucleus;Phosphoprotein;Referenceproteome
D4A6L1	D4A6L1		Tapbpl	25.3341	25.5327	23.5454	25.8916	25.2688	25.5185	25.2914	25.4134	26.2658	26.2278	26.313	26.3628	26.6575	26.8051	26.4516	26.6067	+	+		1.22695	2.29335	0.226986	0.00807972	0.0205043	0.53301	-1.21637	0.33786	0.297021					Completeproteome;Immunoglobulindomain;Referenceproteome
G3V752;A0A0G2JV51;D4AEB4	G3V752;A0A0G2JV51;D4AEB4		Nat10	29.4492	29.7479	29.3735	29.8354	29.9975	30.0648	30.2107	30.1182	30.815	30.8397	30.7295	30.864	30.9431	30.8841	30.9071	30.8644	+		+	4.3418	1.38559	2.19785	0.00211765	0.275422	0.0304423	-1.21055	0.0876203	0.49632		acetyltransferase activity;catalytic activity;N-acetyltransferase activity;N-acyltransferase activity;transferase activity;transferase activity, transferring acyl groups;transferase activity, transferring acyl groups other than amino-acyl groups		Ribosome biogenesis in eukaryotes	Completeproteome;Referenceproteome
A0A0G2JVP5;D3ZZF8;M0RCT0	A0A0G2JVP5;D3ZZF8		Paip1	28.1109	28.0527	28.089	27.8804	28	28.201	28.0861	27.9532	28.0758	28.1038	27.999	28.0736	27.7405	28.1661	27.7821	27.9988				0.207768	0.668751	0.133948	0.732629	0.249518	0.845307	-0.0297761	-0.141137	0.0268264		binding;nucleic acid binding;RNA binding		RNA transport	Completeproteome;Referenceproteome
A0A0G2JVR3;F1LQE6;Q9EQN5	A0A0G2JVR3;F1LQE6;Q9EQN5	DNA-binding protein SMUBP-2	Ighmbp2	25.1528	25.1707	25.0144	25.4394	25.1044	25.028	25.1436	24.8792	25.0986	24.9704	23.9794	25.0312	24.6533	25.0223	25.0343	25.1049				0.746079	0.266743	0.712786	0.0772311	0.396052	0.330075	0.42443	0.183786	-0.15553	ATP catabolic process;ATP metabolic process;biological regulation;catabolic process;cellular catabolic process;cellular component assembly;cellular component organization;cellular component organization or biogenesis;cellular macromolecule metabolic process;cellular metabolic process;cellular nitrogen compound catabolic process;cellular nitrogen compound metabolic process;cellular process;DNA con…	5'-3' DNA helicase activity;5'-3' RNA helicase activity;adenyl nucleotide binding;adenyl ribonucleotide binding;ATP binding;ATPase activity;ATPase activity, coupled;ATP-dependent 5'-3' DNA helicase activity;ATP-dependent 5'-3' RNA helicase activity;ATP-dependent DNA helicase activity;ATP-dependent helicase activity;ATP-dependent RNA helicase activity;binding;catalytic activity;cation binding;DNA …	axon;cell part;cell projection;cytoplasm;intracellular membrane-bounded organelle;intracellular organelle;intracellular part;macromolecular complex;membrane-bounded organelle;neuron projection;nucleus;organelle;protein complex;ribonucleoprotein complex;SMN complex		Acetylation;Activator;ATP-binding;Cellprojection;Coiledcoil;Completeproteome;Cytoplasm;DNA-binding;Helicase;Hydrolase;Metal-binding;Nucleotide-binding;Nucleus;Referenceproteome;Ribonucleoprotein;RNA-binding;Transcription;Transcriptionregulation;tRNA-binding;Zinc;Zinc-finger
Q4FZU8;A0A0G2JVR9	Q4FZU8;A0A0G2JVR9	Protein FAM65A	Fam65a	24.3014	23.6608	24.4956	23.5915	24.1092	24.0023	24.1967	24.0802	24.0185	25.2857	23.5596	24.9917	24.434	23.9175	23.803	24.2737				-4.34294e-08	0.356737	0.139325	1	0.264984	0.738363	0	-0.356816	0.0847807			cell part;cytoplasm;intracellular part		Coiledcoil;Completeproteome;Cytoplasm;Phosphoprotein;Referenceproteome
Q5U2N2;A0A0G2JVV5	Q5U2N2;A0A0G2JVV5	Ubiquitin carboxyl-terminal hydrolase	Usp14	30.5266	30.7415	30.7978	30.7127	30.8627	30.9283	30.8514	30.7213	30.4998	30.5777	30.5527	30.6041	30.4964	30.4927	30.4771	30.3377				1.1347	1.29988	1.03639	0.171453	0.22384	0.273706	0.136097	-0.10761	0.146251	biological regulation;catabolic process;cell communication;cell-cell signaling;cellular catabolic process;cellular macromolecule catabolic process;cellular macromolecule metabolic process;cellular metabolic process;cellular process;macromolecule catabolic process;macromolecule metabolic process;metabolic process;modification-dependent macromolecule catabolic process;modification-dependent protein…	catalytic activity;cysteine-type peptidase activity;endopeptidase inhibitor activity;endopeptidase regulator activity;enzyme inhibitor activity;enzyme regulator activity;hydrolase activity;hydrolase activity, acting on ester bonds;peptidase activity;peptidase activity, acting on L-amino acid peptides;peptidase inhibitor activity;peptidase regulator activity;thiolester hydrolase activity;ubiquitin…	cell part;cell surface;cytoplasmic membrane-bounded vesicle;cytoplasmic part;cytoplasmic vesicle;intracellular membrane-bounded organelle;intracellular organelle;intracellular part;membrane-bounded organelle;membrane-bounded vesicle;organelle;synapse;vesicle		Completeproteome;Hydrolase;Protease;Referenceproteome;Thiolprotease;Ublconjugationpathway
M0R6L8	M0R6L8		Dnajc19	22.8943	25.7653	26.0409	26.0507	25.8148	25.94	25.7323	25.889	26.5649	26.1425	26.404	26.4541	26.5795	26.1386	26.3625	26.4587	+			0.76886	0.0171614	0.370529	0.0375293	0.958773	0.328837	-1.20355	-0.00654745	0.656188	anatomical structure development;developmental process;developmental process involved in reproduction;genitalia development;multicellular organismal process;neurological system process;organ development;reproductive process;sensory perception;sensory perception of light stimulus;system process;visual perception		cell part;cytoplasmic part;intracellular membrane-bounded organelle;intracellular organelle;intracellular part;membrane-bounded organelle;mitochondrion;organelle		Completeproteome;Referenceproteome
D4A2I3;A0A0G2JVY4	D4A2I3;A0A0G2JVY4		Tmem63a	26.0425	26.1208	26.0731	25.8489	26.1439	25.8925	25.9658	26.221	26.4199	26.0953	26.2576	25.7604	26.726	26.7903	26.672	26.7646		+		0.308303	2.25687	0.13438	0.436135	0.00848257	0.821736	-0.112002	0.604892	0.0344973		binding;nucleotide binding	cell part;cytoplasmic part;intracellular organelle part;intracellular part;lysosomal membrane;membrane;organelle membrane;organelle part;vacuolar membrane;vacuolar part		Completeproteome;Referenceproteome
Q5RJP0	Q5RJP0	Aldose reductase-related protein 1	Akr1b7	24.888	24.5826	24.4152	24.1716	23.9801	23.7926	24.5746	23.1341	25.6466	25.5924	25.7771	25.8473	25.5419	25.6889	25.6467	25.7333	+			3.51889	0.386742	-4.34294e-08	0.00186364	0.497513	1	-1.2015	-0.0631618	0		alcohol dehydrogenase (NADP+) activity;alditol:NADP+ 1-oxidoreductase activity;aldo-keto reductase (NADP) activity;catalytic activity;oxidoreductase activity;oxidoreductase activity, acting on CH-OH group of donors;oxidoreductase activity, acting on the CH-OH group of donors, NAD or NADP as acceptor	cell part;cytoplasmic part;intracellular membrane-bounded organelle;intracellular organelle;intracellular part;membrane-bounded organelle;mitochondrion;organelle		3D-structure;Completeproteome;Cytoplasm;NADP;Oxidoreductase;Referenceproteome
Q6AXX6	Q6AXX6	Redox-regulatory protein FAM213A	Fam213a	27.677	27.868	27.6548	27.7851	27.9238	27.5809	27.7847	27.8663	28.9732	29.0788	28.8055	28.9113	28.8688	28.5437	28.7913	29.0687	+			5.38971	0.454677	0.186113	0.00204255	0.337186	0.770357	-1.19597	-0.124055	0.0427127	biological regulation;metabolic process;oxidation-reduction process;regulation of biological process;regulation of cell differentiation;regulation of cellular process;regulation of developmental process;regulation of immune system process;regulation of multicellular organismal development;regulation of multicellular organismal process;regulation of myeloid cell differentiation;regulation of myelo…	antioxidant activity	cell part;cytoplasmic part;intracellular membrane-bounded organelle;intracellular organelle;intracellular part;membrane-bounded organelle;mitochondrion;organelle		Antioxidant;Completeproteome;Cytoplasm;Redox-activecenter;Referenceproteome
A0A0G2JW38;Q3MIF0	A0A0G2JW38;Q3MIF0		Rpe	26.397	27.0168	26.8571	26.682	26.697	26.9632	26.8654	26.9664	26.9661	26.8792	26.7479	23.8984	26.9882	26.7631	26.5217	26.3776				0.35068	0.299711	0.403883	0.231758	0.290616	0.474801	0.615336	0.539719	0.13476	alcohol catabolic process;alcohol metabolic process;carbohydrate catabolic process;carbohydrate metabolic process;catabolic process;cellular carbohydrate catabolic process;cellular carbohydrate metabolic process;cellular metabolic process;cellular nitrogen compound metabolic process;cellular process;coenzyme metabolic process;cofactor metabolic process;glucose catabolic process;glucose metabolic …	binding;carbohydrate binding;catalytic activity;cation binding;ion binding;isomerase activity;metal ion binding;monosaccharide binding;racemase and epimerase activity;racemase and epimerase activity, acting on carbohydrates and derivatives;ribulose-phosphate 3-epimerase activity;sugar binding	cell part;intracellular membrane-bounded organelle;intracellular organelle;intracellular part;membrane-bounded organelle;organelle	Carbon fixation in photosynthetic organisms;Pentose and glucuronate interconversions;Pentose phosphate pathway	Cobalt;Completeproteome;Manganese;Metal-binding;Referenceproteome;Zinc
Q5BJS0;A0A0G2JW51	Q5BJS0;A0A0G2JW51	Putative ATP-dependent RNA helicase DHX30	Dhx30	28.3479	28.7405	28.5155	28.8446	28.89	28.814	28.9039	28.8678	28.7483	28.6541	28.7859	28.7432	28.6778	28.7091	28.7085	28.6327				0.475371	0.752727	1.19254	0.337369	0.484115	0.130841	-0.120744	-0.0508671	0.256789		adenyl nucleotide binding;adenyl ribonucleotide binding;ATP binding;ATPase activity;ATPase activity, coupled;ATP-dependent helicase activity;binding;catalytic activity;chromatin binding;double-stranded RNA binding;helicase activity;hydrolase activity;hydrolase activity, acting on acid anhydrides;hydrolase activity, acting on acid anhydrides, in phosphorus-containing anhydrides;nucleic acid bindin…	cell part;cytoplasmic part;intracellular non-membrane-bounded organelle;intracellular organelle;intracellular organelle part;intracellular part;mitochondrial nucleoid;mitochondrial part;non-membrane-bounded organelle;nucleoid;organelle;organelle part		ATP-binding;Completeproteome;Cytoplasm;Helicase;Hydrolase;Mitochondrion;Mitochondrionnucleoid;Nucleotide-binding;Referenceproteome;RNA-binding
O70467;A0A0G2JW52	O70467;A0A0G2JW52	Protein arginine N-methyltransferase 3	Prmt3	28.1848	28.3841	28.4667	28.5053	28.1486	28.2445	28.344	28.2727	28.4949	28.6181	28.5552	28.4176	27.9731	28.0451	27.8772	28.1113		+		0.815197	3.6555	0.804139	0.217671	0.00489583	0.346678	-0.136217	-0.519776	-0.132772	biological regulation;cellular component organization;cellular component organization at cellular level;cellular component organization or biogenesis;cellular component organization or biogenesis at cellular level;cellular macromolecule metabolic process;cellular metabolic process;cellular process;cellular protein metabolic process;chromatin modification;chromatin organization;chromosome organiza…	amine binding;amino acid binding;arginine N-methyltransferase activity;binding;carboxylic acid binding;catalytic activity;cation binding;histone methyltransferase activity;histone-arginine N-methyltransferase activity;ion binding;metal ion binding;methyltransferase activity;modified amino acid binding;N-methyltransferase activity;protein methyltransferase activity;protein-arginine N-methyltransfe…	cell part;cytoplasm;cytoplasmic part;cytosol;intracellular non-membrane-bounded organelle;intracellular organelle;intracellular part;macromolecular complex;non-membrane-bounded organelle;organelle;ribonucleoprotein complex;ribosome		3D-structure;Acetylation;Completeproteome;Cytoplasm;Metal-binding;Methyltransferase;Phosphoprotein;Referenceproteome;S-adenosyl-L-methionine;Transferase;Zinc;Zinc-finger
A0A0G2JW66;F1M7R5;A0A0G2K463;Q9WUJ3	A0A0G2JW66;F1M7R5;A0A0G2K463;Q9WUJ3	Myomegalin	Pde4dip	27.2995	26.4297	26.9191	26.8249	26.9558	26.8917	26.5993	27.0297	27.2543	27.0438	27.2113	27.0606	27.2976	27.2169	27.0443	27.1068				0.717901	0.114462	0.00132936	0.123097	0.802401	0.997056	-0.274205	0.0238614	0.000806332	cellular component assembly;cellular component assembly at cellular level;cellular component organization;cellular component organization at cellular level;cellular component organization or biogenesis;cellular component organization or biogenesis at cellular level;cellular macromolecular complex assembly;cellular macromolecular complex subunit organization;cellular process;cellular protein compl…	binding;enzyme binding;protein binding	cell part;centrosome;contractile fiber;cytoplasm;cytoplasmic part;cytoskeletal part;Golgi apparatus;intracellular membrane-bounded organelle;intracellular non-membrane-bounded organelle;intracellular organelle;intracellular organelle part;intracellular part;membrane-bounded organelle;microtubule organizing center;myofibril;non-membrane-bounded organelle;nucleus;organelle;organelle part		Coiledcoil;Completeproteome;Cytoplasm;Cytoskeleton;Golgiapparatus;Nucleus;Phosphoprotein;Referenceproteome
A0A0G2JW85;Q9QYJ2;F1LSI5	A0A0G2JW85;Q9QYJ2;F1LSI5	Ras GTPase-activating protein 3	Rasa3	28.7926	28.8178	28.8739	28.8486	28.8018	28.7452	28.8828	28.8228	28.8206	28.8314	28.904	28.666	29.5171	29.286	29.4843	29.4011		+		0.207386	3.86287	0.243289	0.742932	0.00532308	0.84744	0.0277209	0.61661	-0.0200734	biological regulation;cellular process;cellular response to stimulus;intracellular signal transduction;negative regulation of biological process;negative regulation of cell communication;negative regulation of cellular process;negative regulation of Ras protein signal transduction;negative regulation of response to stimulus;negative regulation of signal transduction;negative regulation of signali…	binding;calcium channel activity;calcium-release channel activity;cation binding;cation channel activity;cation transmembrane transporter activity;channel activity;enzyme activator activity;enzyme regulator activity;gated channel activity;GTPase activator activity;GTPase regulator activity;ion binding;ion channel activity;ion transmembrane transporter activity;ligand-gated channel activity;ligand…	cell part;cytoplasm;intracellular;intracellular part;intrinsic to internal side of plasma membrane;intrinsic to membrane;intrinsic to plasma membrane;membrane part;plasma membrane part	MAPK signaling pathway - fly	Completeproteome;GTPaseactivation;Metal-binding;Phosphoprotein;Referenceproteome;Repeat;Zinc;Zinc-finger
A0A0G2JW88	A0A0G2JW88			31.9592	32.1371	31.9866	32.1447	32.1307	32.2494	32.3005	32.1314	31.9955	31.9477	31.9465	31.9718	31.8419	31.7872	31.7909	31.8012		+		0.927107	4.07418	1.18354	0.301433	0.055985	0.252599	0.0914993	-0.160096	0.146111
F7FKI5;D4A5G8;A0A0G2JW90;P26284;Q06437	F7FKI5;D4A5G8;A0A0G2JW90;P26284	Pyruvate dehydrogenase E1 component subunit alpha;Pyruvate dehydrogenase E1 component subunit alpha, somatic form, mitochondrial	Pdha1;Pdha1l1	29.6182	29.8259	29.6419	29.6952	29.8883	29.7108	29.7483	29.8679	29.9699	29.6788	29.7843	29.8488	29.837	29.999	29.8642	30.095				0.814282	0.733446	0.854628	0.238695	0.254435	0.393146	-0.125133	0.128341	0.108533	acetyl-CoA biosynthetic process;acetyl-CoA biosynthetic process from pyruvate;acetyl-CoA catabolic process;acetyl-CoA metabolic process;alcohol catabolic process;alcohol metabolic process;biosynthetic process;carbohydrate catabolic process;carbohydrate metabolic process;carboxylic acid metabolic process;catabolic process;cellular biosynthetic process;cellular carbohydrate catabolic process;cellul…	catalytic activity;oxidoreductase activity;oxidoreductase activity, acting on the aldehyde or oxo group of donors;oxidoreductase activity, acting on the aldehyde or oxo group of donors, disulfide as acceptor;pyruvate dehydrogenase (acetyl-transferring) activity;pyruvate dehydrogenase activity	cell part;cytoplasmic part;intracellular membrane-bounded organelle;intracellular organelle;intracellular organelle lumen;intracellular organelle part;intracellular part;macromolecular complex;membrane-bounded organelle;membrane-enclosed lumen;mitochondrial matrix;mitochondrial part;mitochondrial pyruvate dehydrogenase complex;mitochondrion;organelle;organelle lumen;organelle part;protein complex…	Butanoate metabolism;Citrate cycle (TCA cycle);Glycolysis / Gluconeogenesis;Pyruvate metabolism;Valine, leucine and isoleucine biosynthesis	Acetylation;Carbohydratemetabolism;Completeproteome;Directproteinsequencing;Glucosemetabolism;Mitochondrion;Oxidoreductase;Phosphoprotein;Pyruvate;Referenceproteome;Thiaminepyrophosphate;Transitpeptide;Tricarboxylicacidcycle
A0A0G2JW94	A0A0G2JW94			25.2454	26.666	26.605	24.9758	24.66	26.1192	25.2197	23.5151	26.5962	26.3378	26.2637	26.5434	26.2628	26.2121	25.9479	23.8228		+		0.586819	0.724742	0.684607	0.103276	0.0676901	0.123643	-0.56222	-0.873855	-0.994564
A0A0G2JWA3;F1LQM9	A0A0G2JWA3;F1LQM9		Xpo7	29.3224	29.1365	29.0229	29.0243	29.1429	29.1829	29.3932	29.3832	28.9025	29.0353	28.7973	28.9272	28.8836	28.8863	28.8786	28.8458				1.3085	0.365788	0.762716	0.0745367	0.601144	0.326553	0.210963	-0.0420041	0.149035		binding;nuclear export signal receptor activity;protein binding	cell part;cytoplasm;intracellular organelle part;intracellular part;macromolecular complex;membrane part;nuclear part;nuclear pore;organelle part;pore complex;protein complex		Completeproteome;Nucleus;Referenceproteome
D3ZUI1	D3ZUI1		Apip	23.95	22.9346	25.092	25.0847	23.864	23.8871	24.1046	24.2928	25.4127	25.4998	25.4373	25.4529	25.2485	25.0851	25.4104	24.7358	+	+		1.20503	1.19866	0.167001	0.00845492	0.0581149	0.634671	-1.18532	-0.330718	-0.228217	amine biosynthetic process;amine metabolic process;amino acid salvage;aspartate family amino acid biosynthetic process;aspartate family amino acid metabolic process;biological regulation;biosynthetic process;carboxylic acid biosynthetic process;carboxylic acid metabolic process;cellular amine metabolic process;cellular amino acid biosynthetic process;cellular amino acid metabolic process;cellular…	binding;cation binding;ion binding;metal ion binding	cell part;cytoplasm;intracellular part	Cysteine and methionine metabolism	Completeproteome;Referenceproteome
Q5XI19;A0A0G2JWC7;D3ZTV0	Q5XI19;A0A0G2JWC7		Fermt2	29.6248	29.7769	29.7508	29.9962	29.8755	30.0439	30.0252	29.9202	30.0046	29.8683	29.845	30.0049	29.8068	29.7774	29.8104	29.7865				0.808743	1.67358	1.06567	0.207274	0.146043	0.218002	-0.143554	-0.135457	0.179044	anatomical structure morphogenesis;biological adhesion;biological regulation;cell adhesion;cell junction assembly;cell junction organization;cell migration;cell morphogenesis;cell morphogenesis involved in differentiation;cell motility;cell proliferation;cell surface receptor linked signaling pathway;cell-substrate adhesion;cell-substrate junction assembly;cellular component assembly;cellular com…	binding;lipid binding;phosphatidylinositol binding;phosphatidylinositol-3,4,5-trisphosphate binding;phospholipid binding	actin filament bundle;actomyosin;adherens junction;anchoring junction;cell junction;cell part;cell-substrate adherens junction;cell-substrate junction;cytoplasm;cytoplasmic part;cytoskeletal part;cytosol;extrinsic to internal side of plasma membrane;extrinsic to membrane;extrinsic to plasma membrane;filamentous actin;focal adhesion;intracellular membrane-bounded organelle;intracellular organelle;…		Completeproteome;Referenceproteome
A0A0G2K7E5;P54290;Q9ERS3;D3ZKP9;A0A0G2K8L7	A0A0G2K7E5;P54290;Q9ERS3;D3ZKP9;A0A0G2K8L7	Voltage-dependent calcium channel subunit alpha-2/delta-1;Voltage-dependent calcium channel subunit alpha-2-1;Voltage-dependent calcium channel subunit delta-1	Cacna2d1	26.1661	26.2037	26.5393	25.8218	25.7868	26.2016	25.777	26.4127	27.3477	27.4108	27.353	27.3341	27.2599	27.2479	27.2015	27.545	+			3.68613	0.242834	0.263877	0.00208917	0.618645	0.563365	-1.17865	-0.0478191	-0.13823	biological regulation;calcium ion transport;cation transport;divalent inorganic cation transport;divalent metal ion transport;establishment of localization;ion transport;metal ion transport;regulation of biological process;regulation of calcium ion transport;regulation of ion transport;regulation of localization;regulation of metal ion transport;regulation of transport;transport	binding;calcium channel activity;cation binding;cation channel activity;cation transmembrane transporter activity;channel activity;gated channel activity;ion binding;ion channel activity;ion transmembrane transporter activity;metal ion binding;passive transmembrane transporter activity;protein binding;substrate-specific channel activity;substrate-specific transmembrane transporter activity;substr…	calcium channel complex;cation channel complex;cell part;cytoplasmic part;endoplasmic reticulum;intracellular membrane-bounded organelle;intracellular organelle;intracellular part;ion channel complex;macromolecular complex;membrane part;membrane-bounded organelle;organelle;plasma membrane part;protein complex;sarcoplasmic reticulum;T-tubule;voltage-gated calcium channel complex	Arrhythmogenic right ventricular cardiomyopathy (ARVC);Cardiac muscle contraction;Dilated cardiomyopathy;Hypertrophic cardiomyopathy (HCM);MAPK signaling pathway	Alternativesplicing;Calcium;Calciumchannel;Calciumtransport;Completeproteome;Disulfidebond;Glycoprotein;Ionchannel;Iontransport;Membrane;Metal-binding;Referenceproteome;Signal;Transmembrane;Transmembranehelix;Transport;Voltage-gatedchannel
Q3SWT4;A0A0G2JWE3	Q3SWT4;A0A0G2JWE3	Protein IWS1 homolog	Iws1	26.45	26.5229	26.673	26.4168	26.3854	26.5639	26.2423	26.2959	26.2834	26.4833	26.3874	26.3486	26.614	26.2153	26.5165	26.5473				1.02311	0.447633	0.785918	0.17828	0.385292	0.329924	0.139978	0.0975742	-0.143759	biological regulation;biosynthetic process;cellular biosynthetic process;cellular macromolecule biosynthetic process;cellular macromolecule metabolic process;cellular metabolic process;cellular nitrogen compound metabolic process;cellular process;establishment of localization;establishment of RNA localization;macromolecule biosynthetic process;macromolecule metabolic process;metabolic process;mRN…	binding;DNA binding;nucleic acid binding	cell part;intracellular membrane-bounded organelle;intracellular organelle;intracellular part;membrane-bounded organelle;nucleus;organelle		Acetylation;Completeproteome;mRNAprocessing;mRNAsplicing;mRNAtransport;Nucleus;Phosphoprotein;Referenceproteome;Transcription;Transcriptionregulation;Transport
A0A0G2JWE5;A0A0G2K373;Q91V26	A0A0G2JWE5;A0A0G2K373;Q91V26	Sphingosine kinase 1	Sphk1	23.5753	25.0572	24.2845	24.2893	23.9099	23.9373	23.9141	23.5728	23.601	23.9953	23.6169	23.6385	24.6539	24.7616	24.9619	25.0531		+		-4.34294e-08	3.90019	-4.34294e-08	1	0.00286667	1	0	1.14467	0	activation of protein kinase activity;activation of protein kinase C activity by G-protein coupled receptor protein signaling pathway;alcohol metabolic process;amine metabolic process;anatomical structure development;arachidonic acid metabolic process;biological regulation;blood vessel development;brain development;calcium-mediated signaling;carboxylic acid metabolic process;cell communication;ce…	adenyl nucleotide binding;adenyl ribonucleotide binding;ATP binding;binding;catalytic activity;cation binding;D-erythro-sphingosine kinase activity;diacylglycerol kinase activity;DNA binding;ion binding;kinase activity;lipid kinase activity;magnesium ion binding;metal ion binding;NAD+ kinase activity;nucleic acid binding;nucleotide binding;phosphotransferase activity, alcohol group as acceptor;pr…	axon;cell part;cell projection;clathrin-coated vesicle;coated vesicle;cytoplasm;cytoplasmic membrane-bounded vesicle;cytoplasmic part;cytoplasmic vesicle;cytosol;intracellular membrane-bounded organelle;intracellular organelle;intracellular part;membrane;membrane-bounded organelle;membrane-bounded vesicle;neuron projection;nucleus;organelle;plasma membrane;synapse part;synaptic vesicle;vesicle	Calcium signaling pathway;Fc gamma R-mediated phagocytosis;ko05152;Sphingolipid metabolism;VEGF signaling pathway	ATP-binding;Calmodulin-binding;Cellmembrane;Completeproteome;Cytoplasm;Kinase;Membrane;Nucleotide-binding;Nucleus;Phosphoprotein;Referenceproteome;Transferase
A0A0G2JWF4;F1LR71	A0A0G2JWF4;F1LR71		Aspscr1	27.612	27.9003	27.7688	27.7914	28.0314	27.894	28.0822	27.8701	27.2133	27.955	27.7417	27.6791	27.9756	27.896	27.7645	27.9855				0.303645	0.776174	1.36462	0.427174	0.133535	0.153271	0.120833	0.258127	0.201319	biological regulation;carbohydrate homeostasis;chemical homeostasis;establishment of localization;establishment of localization in cell;establishment of protein localization;glucose homeostasis;homeostatic process;intracellular protein transport;intracellular transport;protein transport;regulation of biological process;regulation of biological quality;regulation of glucose import;regulation of gl…		cell part;cytoplasmic part;cytosol;extrinsic to membrane;internal side of plasma membrane;intracellular part;membrane;membrane part;organelle membrane;organelle part;perinuclear region of cytoplasm;plasma membrane part;vesicle membrane		Completeproteome;Referenceproteome
Q6AYS8	Q6AYS8	Estradiol 17-beta-dehydrogenase 11	Hsd17b11	26.0278	26.3035	25.5398	26.0648	26.4218	25.9999	26.4818	26.4168	27.2503	27.0147	27.0388	27.3405	27.3508	27.4982	27.3159	26.9897	+			3.22711	0.423962	0.899246	0.00174059	0.34435	0.138509	-1.17705	0.127566	0.346096	androgen catabolic process;androgen metabolic process;biological regulation;biosynthetic process;catabolic process;cellular hormone metabolic process;cellular metabolic process;cellular process;hormone catabolic process;hormone metabolic process;lipid biosynthetic process;lipid catabolic process;lipid metabolic process;metabolic process;primary metabolic process;regulation of biological quality;r…	catalytic activity;oxidoreductase activity;steroid dehydrogenase activity	cell part;cytoplasm;cytoplasmic part;extracellular region;intracellular part;lipid particle		Completeproteome;Lipidbiosynthesis;Lipidmetabolism;NADP;Oxidoreductase;Referenceproteome;Secreted;Signal;Steroidbiosynthesis
B2RZD0	B2RZD0		Mrp63	22.9472	25.3235	25.9156	25.6116	25.7967	25.9652	26.0386	25.7741	26.3117	25.994	26.0689	26.1277	25.9497	27.0905	26.3756	26.2675	+			0.86895	0.548707	0.667278	0.0261349	0.18299	0.129966	-1.1761	0.29523	0.944139	biosynthetic process;cellular biosynthetic process;cellular macromolecule biosynthetic process;cellular macromolecule metabolic process;cellular metabolic process;cellular process;cellular protein metabolic process;macromolecule biosynthetic process;macromolecule metabolic process;metabolic process;primary metabolic process;protein metabolic process;translation	structural constituent of ribosome;structural molecule activity	cell part;cytoplasmic part;intracellular non-membrane-bounded organelle;intracellular organelle;intracellular organelle part;intracellular part;macromolecular complex;mitochondrial part;mitochondrial ribosome;non-membrane-bounded organelle;organellar ribosome;organelle;organelle part;ribonucleoprotein complex;ribosome		Completeproteome;Referenceproteome;Ribonucleoprotein;Ribosomalprotein
D3ZHP6;A0A0G2JWH3	D3ZHP6;A0A0G2JWH3	Condensin complex subunit 1	Ncapd2	30.1758	30.4166	30.1816	30.4383	30.4352	30.4159	30.4042	30.3863	30.2313	30.2839	30.4108	30.2407	29.9359	29.9202	29.8343	29.7957		+		0.0479327	3.65361	0.720644	0.911538	0.00493471	0.417755	0.0113678	-0.420179	0.107303	cell cycle process;cellular component organization;cellular component organization at cellular level;cellular component organization or biogenesis;cellular component organization or biogenesis at cellular level;cellular macromolecule metabolic process;cellular metabolic process;cellular nitrogen compound metabolic process;cellular process;chromosome condensation;chromosome organization;DNA confor…		cell part;chromosomal part;chromosome;condensin complex;cytoplasm;intracellular membrane-bounded organelle;intracellular non-membrane-bounded organelle;intracellular organelle;intracellular organelle part;intracellular part;macromolecular complex;membrane-bounded organelle;non-membrane-bounded organelle;nuclear chromosome;nuclear part;nucleus;organelle;organelle part;pronucleus;protein complex	Cell cycle - yeast	Cellcycle;Celldivision;Completeproteome;DNAcondensation;Mitosis;Referenceproteome
B4F7C9;A0A0G2JWH5	B4F7C9;A0A0G2JWH5		Stt3a	30.3576	30.7401	30.3835	30.5849	30.4715	30.3171	30.6364	30.5587	30.7681	30.7476	30.6953	30.6924	30.7301	30.6462	30.6905	30.7353				1.1967	0.395754	0.0646323	0.0840755	0.711991	0.903186	-0.209304	-0.0253048	-0.020587	carbohydrate metabolic process;cellular carbohydrate metabolic process;cellular macromolecule metabolic process;cellular metabolic process;cellular process;cellular protein metabolic process;co-translational protein modification;glycosylation;macromolecule glycosylation;macromolecule metabolic process;macromolecule modification;metabolic process;peptidyl-amino acid modification;peptidyl-asparagin…	catalytic activity;dolichyl-diphosphooligosaccharide-protein glycotransferase activity;oligosaccharyl transferase activity;transferase activity;transferase activity, transferring glycosyl groups;transferase activity, transferring hexosyl groups	cell part;cytoplasmic part;endoplasmic reticulum part;intracellular organelle part;intracellular part;macromolecular complex;membrane part;oligosaccharyltransferase complex;organelle part;protein complex	N-Glycan biosynthesis;Protein processing in endoplasmic reticulum;Various types of N-glycan biosynthesis	Completeproteome;Referenceproteome
A0A0G2JWJ0;Q10728;D4A1S6;Q10728-2;Q10728-3;D3ZR53;D4ACS0;REV__Q10728-2;REV__Q10728-3;REV__D4A1S6;REV__Q10728;REV__A0A0G2JWJ0	A0A0G2JWJ0;Q10728;D4A1S6;Q10728-2;Q10728-3;D3ZR53;D4ACS0	Protein phosphatase 1 regulatory subunit 12A;Protein phosphatase 1 regulatory subunit	Ppp1r12a	31.4923	31.2896	31.1995	31.31	31.4129	31.3861	31.2749	31.4292	31.4271	31.4842	31.4714	31.3087	31.4043	31.4565	31.334	31.2404				0.655465	0.471395	0.317287	0.324494	0.470689	0.687228	-0.100013	-0.0640812	0.0529089	biological regulation;cell cycle phase;cell cycle process;cellular component organization;cellular component organization at cellular level;cellular component organization or biogenesis;cellular component organization or biogenesis at cellular level;cellular macromolecule metabolic process;cellular metabolic process;cellular process;cellular protein metabolic process;centrosome organization;depho…	14-3-3 protein binding;binding;catalytic activity;enzyme inhibitor activity;enzyme regulator activity;hydrolase activity;hydrolase activity, acting on ester bonds;phosphatase activity;phosphatase regulator activity;phosphoprotein phosphatase activity;phosphoric ester hydrolase activity;protein binding	cell part;centrosome;chromosomal part;contractile fiber;cytoplasm;cytoplasmic part;cytoskeletal part;intracellular non-membrane-bounded organelle;intracellular organelle;intracellular organelle part;intracellular part;kinetochore;macromolecular complex;microtubule organizing center;non-membrane-bounded organelle;organelle;organelle part;protein complex;protein serine/threonine phosphatase complex…	Focal adhesion;Long-term potentiation;Regulation of actin cytoskeleton;Vascular smooth muscle contraction	Alternativesplicing;ANKrepeat;Completeproteome;Cytoplasm;Hydroxylation;Phosphoprotein;Referenceproteome;Repeat
O35254;B1WBR1;A0A0G2JWJ7	O35254;B1WBR1;A0A0G2JWJ7	Golgi reassembly-stacking protein 1	Gorasp1	26.2678	26.6324	26.4676	26.4166	26.6451	26.5136	26.4654	26.6191	26.273	26.3623	26.2297	26.3107	26.3109	26.2384	26.0202	26.2257				0.971108	0.66926	0.632968	0.167317	0.331838	0.422382	0.152174	-0.0951238	0.114703	biological regulation;cellular component organization;cellular component organization at cellular level;cellular component organization or biogenesis;cellular component organization or biogenesis at cellular level;cellular process;establishment of localization;establishment of protein localization;Golgi organization;negative regulation of biological process;negative regulation of cell development…	binding;protein binding	cell part;cytoplasmic part;Golgi apparatus;Golgi apparatus part;Golgi membrane;intracellular membrane-bounded organelle;intracellular organelle;intracellular organelle part;intracellular part;membrane;membrane-bounded organelle;organelle;organelle membrane;organelle part		3D-structure;Completeproteome;Directproteinsequencing;Golgiapparatus;Lipoprotein;Membrane;Myristate;Phosphoprotein;Proteintransport;Referenceproteome;Transport
D4A8L5	D4A8L5	Adenylyltransferase and sulfurtransferase MOCS3	Mocs3	23.6201	25.1286	24.7858	24.8883	25.0928	25.0405	25.1793	25.0265	25.5334	25.854	26.0635	25.6751	25.5951	25.5717	25.142	25.1709	+	+		1.79006	1.29862	0.685741	0.00307282	0.0388144	0.163068	-1.17581	-0.411582	0.479122	aromatic compound biosynthetic process;biosynthetic process;cellular aromatic compound metabolic process;cellular biosynthetic process;cellular macromolecule metabolic process;cellular metabolic process;cellular nitrogen compound biosynthetic process;cellular nitrogen compound metabolic process;cellular process;cellular protein metabolic process;coenzyme biosynthetic process;coenzyme metabolic pr…	adenyl nucleotide binding;adenyl ribonucleotide binding;adenylyltransferase activity;ATP binding;binding;catalytic activity;cation binding;ion binding;metal ion binding;nucleotide binding;nucleotidyltransferase activity;protein adenylyltransferase activity;purine nucleotide binding;purine ribonucleoside triphosphate binding;purine ribonucleotide binding;ribonucleotide binding;small protein activa…	cell part;cytoplasmic part;cytosol;intracellular part	Sulfur relay system	ATP-binding;Completeproteome;Cytoplasm;Disulfidebond;Metal-binding;Molybdenumcofactorbiosynthesis;Multifunctionalenzyme;Nucleotide-binding;Referenceproteome;Transferase;tRNAprocessing;Zinc
B1WC50;A0A0G2K850;A0A0G2JWK8	B1WC50;A0A0G2K850;A0A0G2JWK8		Ewsr1	29.6479	29.5697	29.5276	29.4593	29.4216	29.3184	29.5428	29.3514	29.3441	29.4932	29.378	29.5311	29.3916	29.4791	29.5922	29.2932				0.984325	0.0104224	1.18308	0.233419	0.980381	0.25834	0.114515	0.00241184	-0.14259		binding;cation binding;ion binding;metal ion binding;nucleic acid binding;nucleotide binding;transition metal ion binding;zinc ion binding	Cajal body;cell part;cytoplasm;intracellular non-membrane-bounded organelle;intracellular organelle;intracellular organelle part;intracellular part;non-membrane-bounded organelle;nuclear body;nuclear part;nucleolus;nucleoplasm part;organelle;organelle part		Completeproteome;Referenceproteome
F1LQ00	F1LQ00		Col5a2	24.1142	22.9793	24.3149	24.3732	24.5898	24.2745	23.9589	22.9579	25.2039	25.1763	25.4331	24.6546	28.0294	27.993	28.241	28.1589	+	+		1.73172	5.599	8.72791e-05	0.00323375	0	0.999766	-1.17157	2.9886	-0.000126362	anatomical structure development;anatomical structure morphogenesis;cellular component organization;cellular component organization at cellular level;cellular component organization or biogenesis;cellular component organization or biogenesis at cellular level;cellular process;cellular response to acid;cellular response to amine stimulus;cellular response to amino acid stimulus;cellular response t…	extracellular matrix structural constituent;structural molecule activity	collagen;collagen type V;extracellular matrix part;extracellular region part;fibrillar collagen		Completeproteome;Referenceproteome
A0A0G2JWM7	A0A0G2JWM7			30.2165	30.2402	30.5407	30.1209	30.2043	30.1049	30.0104	30.077	30.2143	30.1444	30.165	30.1769	30.0977	30.223	30.3125	29.9792				0.523818	0.109821	0.924083	0.349911	0.813805	0.243921	0.104435	-0.0220432	-0.180437
D3ZYG3;A0A0G2JWQ0	D3ZYG3;A0A0G2JWQ0		Gtf2h1	24.8763	25.1498	25.0533	25.1924	25.2544	25.0468	25.1476	24.2699	25.0357	25.079	24.8171	24.7727	24.3835	24.9296	24.9203	24.8179				0.65421	0.497011	0.238594	0.246742	0.276772	0.585526	0.141844	-0.163265	-0.13826	biological regulation;biosynthetic process;cellular biosynthetic process;cellular macromolecule biosynthetic process;cellular macromolecule metabolic process;cellular metabolic process;cellular nitrogen compound metabolic process;cellular process;cellular response to stimulus;cellular response to stress;DNA metabolic process;DNA repair;macromolecule biosynthetic process;macromolecule metabolic pr…	ATPase activity;ATPase activity, coupled;catalytic activity;DNA-dependent ATPase activity;hydrolase activity;hydrolase activity, acting on acid anhydrides;hydrolase activity, acting on acid anhydrides, in phosphorus-containing anhydrides;kinase activity;nucleoside-triphosphatase activity;phosphotransferase activity, alcohol group as acceptor;protein kinase activity;protein serine/threonine kinase…	carboxy-terminal domain protein kinase complex;cell part;core TFIIH complex;holo TFIIH complex;intracellular organelle part;intracellular part;macromolecular complex;nuclear part;nucleoplasm part;organelle part;protein complex;transcription factor complex	Basal transcription factors;Nucleotide excision repair	Completeproteome;Referenceproteome
B2RYG5;F7ESN1;D3ZZM1;A0A0G2JWR5;A0A096MJ46;A0A0G2JZ19;D3ZSS1;F1LWL0;A0A096MIW9	B2RYG5;F7ESN1;D3ZZM1;A0A0G2JWR5;A0A096MJ46;A0A0G2JZ19;D3ZSS1		Taf15	31.4051	31.13	31.0503	31.1391	30.6474	30.5844	30.4654	30.6144	31.0044	31.1174	31.286	31.2237	31.1096	31.0704	31.0473	31.1857			+	0.0849715	0.338977	3.35497	0.833106	0.547769	0.0137674	0.0232263	-0.054625	-0.603231		binding;cation binding;ion binding;metal ion binding;nucleic acid binding;nucleotide binding;transition metal ion binding;zinc ion binding			Completeproteome;Referenceproteome
D3ZYL0	D3ZYL0		Ripk1	25.4568	23.8108	23.2835	23.4998	24.8196	25.1508	25.306	24.1082	25.5459	24.3891	25.472	25.3117	25.345	25.2357	25.6392	25.4166	+			1.08135	0.350886	0.726706	0.0122433	0.308125	0.118225	-1.16698	0.229444	0.833434	apoptosis;biological regulation;catabolic process;cell death;cellular catabolic process;cellular component assembly;cellular component organization;cellular component organization or biogenesis;cellular macromolecule catabolic process;cellular macromolecule metabolic process;cellular metabolic process;cellular process;cellular protein catabolic process;cellular protein metabolic process;cellular …	adenyl nucleotide binding;adenyl ribonucleotide binding;ATP binding;binding;catalytic activity;cytokine receptor binding;death receptor binding;kinase activity;nucleotide binding;phosphotransferase activity, alcohol group as acceptor;protein binding;protein kinase activity;protein serine/threonine kinase activity;purine nucleotide binding;purine ribonucleoside triphosphate binding;purine ribonucl…	cell part;cytoplasmic part;death-inducing signaling complex;intracellular membrane-bounded organelle;intracellular organelle;intracellular part;macromolecular complex;membrane part;membrane raft;membrane-bounded organelle;mitochondrion;organelle;plasma membrane part;protein complex;receptor complex	Apoptosis;Cytosolic DNA-sensing pathway;Hepatitis C;RIG-I-like receptor signaling pathway;Toll-like receptor signaling pathway	Completeproteome;Kinase;Receptor;Referenceproteome;Transferase
A0A0G2JWT6;A0A0G2JV14;D3ZGV2	A0A0G2JWT6;A0A0G2JV14			25.5925	25.7587	25.1809	25.753	25.9721	25.9144	25.8003	26.0949	25.2961	25.4718	25.7284	25.1349	25.0166	25.086	25.449	25.5442				0.383933	0.309306	1.33976	0.328827	0.398762	0.0788972	0.163467	-0.133868	0.374144	cellular component biogenesis;cellular component biogenesis at cellular level;cellular component organization;cellular component organization at cellular level;cellular component organization or biogenesis;cellular component organization or biogenesis at cellular level;cellular localization;cellular macromolecule localization;cellular process;cellular protein localization;ER-dependent peroxisome …		cell part;cytoplasmic part;endoplasmic reticulum membrane;endoplasmic reticulum part;integral to membrane;integral to organelle membrane;integral to peroxisomal membrane;intracellular membrane-bounded organelle;intracellular organelle;intracellular organelle part;intracellular part;intrinsic to membrane;intrinsic to organelle membrane;intrinsic to peroxisomal membrane;membrane;membrane part;membr…		Completeproteome;Referenceproteome
D3ZPN3	D3ZPN3		Mlf2	24.3526	23.519	24.5633	24.1691	25.1234	24.9431	25.0218	25.3635	25.7975	25.4018	25.6961	24.3731	25.8544	25.5099	25.4057	25.7756	+		+	1.58808	0.411849	2.12458	0.0044558	0.237012	0.0246316	-1.16616	0.319269	0.961975	defense response;response to stimulus;response to stress				Completeproteome;Referenceproteome
Q66H12	Q66H12	Alpha-N-acetylgalactosaminidase	Naga	28.1821	28.4897	28.1395	28.2729	28.4353	28.5379	28.2637	28.3173	29.4545	29.3976	29.2431	29.6327	29.6346	29.5382	29.5098	29.6487	+			4.32507	0.867266	0.551143	0.00236735	0.197861	0.442784	-1.16094	0.150842	0.117515	carbohydrate catabolic process;carbohydrate metabolic process;catabolic process;cellular carbohydrate catabolic process;cellular carbohydrate metabolic process;cellular catabolic process;cellular lipid catabolic process;cellular lipid metabolic process;cellular metabolic process;cellular process;ceramide catabolic process;ceramide metabolic process;glycolipid catabolic process;glycolipid metaboli…	alpha-galactosidase activity;alpha-N-acetylgalactosaminidase activity;catalytic activity;galactosidase activity;hexosaminidase activity;hydrolase activity;hydrolase activity, acting on glycosyl bonds;hydrolase activity, hydrolyzing O-glycosyl compounds	cell part;cytoplasm;cytoplasmic part;intracellular membrane-bounded organelle;intracellular organelle;intracellular part;lysosome;lytic vacuole;membrane-bounded organelle;organelle;vacuole	Glycosphingolipid biosynthesis - globo series;Lysosome	Completeproteome;Disulfidebond;Glycoprotein;Glycosidase;Hydrolase;Lysosome;Phosphoprotein;Referenceproteome;Signal
D3ZG00;A0A0G2JWW8	D3ZG00;A0A0G2JWW8		Med30	22.4614	24.1577	24.4336	24.1914	24.127	24.1741	23.4897	24.0345	24.1677	24.0807	24.1184	24.1442	24.1271	23.8807	24.1666	24.3708				0.290807	0.0286669	0.111961	0.329031	0.939327	0.744364	-0.316722	0.00854445	0.145274	androgen receptor signaling pathway;biological regulation;biosynthetic process;cellular biosynthetic process;cellular macromolecule metabolic process;cellular metabolic process;cellular nitrogen compound metabolic process;cellular process;cellular response to stimulus;developmental process;intracellular receptor mediated signaling pathway;macromolecule metabolic process;metabolic process;negative…	protein binding transcription factor activity;receptor activity;RNA polymerase II transcription cofactor activity;RNA polymerase II transcription factor binding transcription factor activity;transcription cofactor activity;transcription factor binding transcription factor activity	cell part;intracellular organelle part;intracellular part;macromolecular complex;mediator complex;nuclear part;nucleoplasm part;organelle part;protein complex		Completeproteome;Receptor;Referenceproteome
Q5RJQ7	Q5RJQ7	Succinate dehydrogenase assembly factor 2, mitochondrial	Sdhaf2	24.7009	25.1121	25.9401	25.419	25.1366	25.1152	24.9458	25.1555	26.5222	26.3949	26.5969	26.2747	26.3633	25.681	26.4991	25.9167	+			2.2767	0.812613	0.328083	0.00186617	0.100144	0.464028	-1.15412	-0.332137	-0.204769	cellular macromolecule metabolic process;cellular metabolic process;cellular process;cellular protein metabolic process;electron transport chain;generation of precursor metabolites and energy;macromolecule metabolic process;macromolecule modification;metabolic process;mitochondrial electron transport, succinate to ubiquinone;oxidation-reduction process;primary metabolic process;protein metabolic …		cell part;cytoplasmic part;intracellular membrane-bounded organelle;intracellular non-membrane-bounded organelle;intracellular organelle;intracellular organelle part;intracellular part;membrane-bounded organelle;mitochondrion;non-membrane-bounded organelle;nuclear part;nucleolus;organelle;organelle part		Completeproteome;Mitochondrion;Referenceproteome;Transitpeptide
B4F7D1;A0A0G2JX01	B4F7D1;A0A0G2JX01		Ttc7a	24.4215	24.4662	23.67	24.5983	24.8454	24.6279	24.6607	24.6367	24.4333	24.3867	24.3087	24.3925	25.5686	25.4227	25.5092	25.3376		+		0.166958	5.86246	0.955681	0.601164	0.00256	0.115672	-0.0912924	1.07925	0.403673	anatomical structure development;biological regulation;cation homeostasis;cellular cation homeostasis;cellular chemical homeostasis;cellular homeostasis;cellular ion homeostasis;cellular iron ion homeostasis;cellular metal ion homeostasis;cellular process;chemical homeostasis;developmental process;hemopoiesis;hemopoietic or lymphoid organ development;homeostatic process;ion homeostasis;iron ion h…				Completeproteome;Referenceproteome
P23347;P23348;G3V8P8	P23347	Anion exchange protein 2	Slc4a2	24.6106	23.5032	24.1443	24.2568	24.6502	24.7745	25.1561	24.6943	25.2692	25.5685	25.1874	25.0912	25.4025	25.1881	25.4806	25.5597	+		+	2.4089	0.441014	1.43315	0.00165053	0.336128	0.0412761	-1.15035	0.12863	0.69005	biological regulation;cation homeostasis;cellular cation homeostasis;cellular chemical homeostasis;cellular homeostasis;cellular ion homeostasis;cellular monovalent inorganic cation homeostasis;cellular process;chemical homeostasis;homeostatic process;ion homeostasis;monovalent inorganic cation homeostasis;regulation of biological quality;regulation of cellular pH;regulation of intracellular pH;r…	active transmembrane transporter activity;anion transmembrane transporter activity;anion:anion antiporter activity;antiporter activity;chloride transmembrane transporter activity;inorganic anion exchanger activity;inorganic anion transmembrane transporter activity;ion transmembrane transporter activity;secondary active transmembrane transporter activity;solute:solute antiporter activity;substrate…	basolateral plasma membrane;cell part;integral to membrane;intrinsic to membrane;membrane;membrane part;plasma membrane;plasma membrane part	Bile secretion;Gastric acid secretion;Pancreatic secretion;Salivary secretion	Anionexchange;Antiport;Completeproteome;Glycoprotein;Iontransport;Lipoprotein;Membrane;Palmitate;Phosphoprotein;Referenceproteome;Transmembrane;Transmembranehelix;Transport
Q6GMM8;P97849	Q6GMM8;P97849	Long-chain fatty acid transport protein 1	Slc27a1	23.8145	25.4807	24.9015	25.2491	25.1236	25.0587	25.3135	24.8972	25.8921	26.0939	25.945	26.1026	25.9563	26.0643	26.188	25.9335	+			1.66371	0.12951	0.255927	0.00398746	0.778125	0.514935	-1.14695	0.0271502	0.236808	adiponectin-mediated signaling pathway;alcohol metabolic process;amine biosynthetic process;amine metabolic process;biological regulation;biosynthetic process;carboxylic acid biosynthetic process;carboxylic acid metabolic process;carboxylic acid transport;cardiolipin biosynthetic process;cardiolipin metabolic process;cell surface receptor linked signaling pathway;cellular amine metabolic process;…	binding;catalytic activity;fatty acid ligase activity;fatty acid transporter activity;ligase activity;ligase activity, forming carbon-sulfur bonds;lipid transporter activity;nucleotide binding;protein binding;substrate-specific transporter activity;transporter activity;very long-chain fatty acid-CoA ligase activity	caveola;cell part;cytoplasmic part;endomembrane system;endoplasmic reticulum;integral to membrane;intracellular membrane-bounded organelle;intracellular organelle;intracellular part;intrinsic to membrane;membrane;membrane part;membrane raft;membrane-bounded organelle;mitochondrion;organelle;plasma membrane;plasma membrane part	PPAR signaling pathway	Cellmembrane;Completeproteome;Cytoplasm;Fattyacidmetabolism;Ligase;Lipidmetabolism;Lipidtransport;Membrane;Nucleotide-binding;Referenceproteome;Transmembrane;Transmembranehelix;Transport
Q6AY64	Q6AY64	UPF0669 protein C6orf120 homolog		24.4156	24.3734	23.7092	23.1076	24.4076	23.8142	22.446	24.5295	25.0246	25.3321	24.8213	24.9999	24.7317	24.6515	24.9957	23.1984	+			1.88519	0.765183	0.0637161	0.00295905	0.0702632	0.845319	-1.14302	-0.650163	-0.102118	apoptosis;cell death;cellular process;death;programmed cell death		extracellular region		Apoptosis;Completeproteome;Glycoprotein;Referenceproteome;Secreted;Signal
B0BN99	B0BN99		Hmgb3	25.0192	23.6067	25.7025	22.6886	22.833	22.8566	25.3656	25.5486	25.36	25.2686	25.3227	25.5819	25.0685	25.2836	25.483	25.0592	+			0.824582	0.622295	0.0350944	0.0315989	0.237744	0.906717	-1.12906	-0.159722	-0.103273		binding;DNA binding;nucleic acid binding	cell part;intracellular membrane-bounded organelle;intracellular organelle;intracellular part;membrane-bounded organelle;nucleus;organelle		Completeproteome;Referenceproteome
D4ABP9	D4ABP9	F-box only protein 3	Fbxo3	23.0195	24.9882	24.8857	24.6496	24.7475	24.0433	24.6864	24.5681	25.8551	25.5113	25.709	24.9315	25.6955	25.7576	25.7691	25.7947	+			1.16411	0.582294	0.0938991	0.0100391	0.187658	0.782357	-1.116	0.252483	0.125551	cellular macromolecule metabolic process;cellular metabolic process;cellular process;cellular protein metabolic process;macromolecule metabolic process;macromolecule modification;metabolic process;primary metabolic process;protein metabolic process;protein modification by small protein conjugation;protein modification by small protein conjugation or removal;protein modification process;protein ub…		cell part;intracellular membrane-bounded organelle;intracellular organelle;intracellular part;membrane-bounded organelle;nucleus;organelle		Completeproteome;Nucleus;Referenceproteome;Ublconjugationpathway
D3ZJW5;A0A0G2JVQ6	D3ZJW5		Zfp629	26.7104	23.4888	26.3213	25.9528	26.7526	26.8791	26.0397	26.3317	26.7268	26.838	26.6349	26.7189	26.233	26.1557	26.0915	26.2869	+	+		0.750623	3.97551	0.545267	0.0416148	0.00455263	0.184846	-1.11131	-0.537848	0.882442	biological regulation;regulation of biological process;regulation of biosynthetic process;regulation of cellular biosynthetic process;regulation of cellular macromolecule biosynthetic process;regulation of cellular metabolic process;regulation of cellular process;regulation of gene expression;regulation of macromolecule biosynthetic process;regulation of macromolecule metabolic process;regulation…	binding;cation binding;ion binding;metal ion binding;nucleic acid binding;nucleic acid binding transcription factor activity;sequence-specific DNA binding transcription factor activity	cell part;intracellular membrane-bounded organelle;intracellular organelle;intracellular part;membrane-bounded organelle;nucleus;organelle		Completeproteome;Referenceproteome
Q5HZA6;D3ZZ32;A0A0G2JX67;Q5HZA6-2	Q5HZA6;D3ZZ32;A0A0G2JX67;Q5HZA6-2	Prolyl endopeptidase-like	Prepl	25.4016	24.5873	25.078	24.6587	24.9849	25.0584	24.7181	25.1476	25.2374	25.3168	25.3974	24.7237	25.7226	25.6338	25.6055	25.598		+		0.434783	1.64615	0.0778432	0.249436	0.0214875	0.851404	-0.237413	0.47112	0.0458107		catalytic activity;endopeptidase activity;exopeptidase activity;hydrolase activity;peptidase activity;peptidase activity, acting on L-amino acid peptides;serine hydrolase activity;serine-type endopeptidase activity;serine-type exopeptidase activity;serine-type peptidase activity	cell part;cytoplasmic part;cytosol;intracellular part		Alternativesplicing;Completeproteome;Cytoplasm;Hydrolase;Protease;Referenceproteome;Serineprotease
F1M9N4;A0A0G2JX72	F1M9N4;A0A0G2JX72		Mbnl1	28.9013	28.7007	28.6941	28.5925	28.7057	28.6414	28.8756	28.7418	28.4402	28.5441	28.6372	28.5948	28.825	28.8734	28.7988	28.7825		+		1.13792	2.88793	0.084413	0.12644	0.0235007	0.895454	0.168045	0.265829	0.0189714	alternative nuclear mRNA splicing, via spliceosome;anatomical structure development;biological regulation;cellular component assembly;cellular component assembly at cellular level;cellular component organization;cellular component organization at cellular level;cellular component organization or biogenesis;cellular component organization or biogenesis at cellular level;cellular macromolecular com…	binding;cation binding;double-stranded RNA binding;ion binding;metal ion binding;nucleic acid binding;RNA binding	cell part;cytoplasmic part;intracellular membrane-bounded organelle;intracellular non-membrane-bounded organelle;intracellular organelle;intracellular part;macromolecular complex;membrane-bounded organelle;non-membrane-bounded organelle;nucleus;organelle;ribonucleoprotein complex;RNA granule;stress granule		Completeproteome;Metal-binding;Referenceproteome
Q5U3Z3;M0RAK2	Q5U3Z3	Isochorismatase domain-containing protein 2, mitochondrial	Isoc2	27.214	26.9036	26.5855	26.879	26.533	26.5575	26.4007	26.557	28.0089	27.9398	27.8978	28.1807	27.7197	27.7397	27.6737	27.6469	+	+	+	3.62596	2.49442	1.54401	0.0018324	0.0207247	0.063423	-1.11125	-0.311772	-0.383472		catalytic activity	cell part;cytoplasmic part;intracellular membrane-bounded organelle;intracellular organelle;intracellular part;membrane-bounded organelle;mitochondrion;nucleus;organelle		Completeproteome;Cytoplasm;Mitochondrion;Nucleus;Referenceproteome;Transitpeptide
B2GV57	B2GV57		Cars2	25.2964	24.8562	22.8138	23.1917	22.2107	24.657	23.8735	24.5269	25.2528	24.9131	24.9158	25.5162	25.1154	25.1286	25.1964	25.1782	+			0.895275	0.0117671	0.0982293	0.0247339	0.971851	0.755311	-1.10997	0.00514317	-0.222477	amine metabolic process;amino acid activation;carboxylic acid metabolic process;cellular amine metabolic process;cellular amino acid metabolic process;cellular ketone metabolic process;cellular macromolecule metabolic process;cellular metabolic process;cellular nitrogen compound metabolic process;cellular process;cysteinyl-tRNA aminoacylation;macromolecule metabolic process;metabolic process;ncRN…	adenyl nucleotide binding;adenyl ribonucleotide binding;aminoacyl-tRNA ligase activity;ATP binding;binding;catalytic activity;cysteine-tRNA ligase activity;ligase activity;ligase activity, forming aminoacyl-tRNA and related compounds;ligase activity, forming carbon-oxygen bonds;nucleotide binding;purine nucleotide binding;purine ribonucleoside triphosphate binding;purine ribonucleotide binding;ri…	cell part;cytoplasmic part;cytosol;intracellular part	Aminoacyl-tRNA biosynthesis	Completeproteome;Referenceproteome
P53534	P53534	Glycogen phosphorylase, brain form	Pygb	30.4586	30.5792	30.5	30.6327	30.6047	30.5963	30.7141	30.655	31.6009	31.6656	31.6623	31.6683	31.5667	31.5866	31.6153	31.4451	+			6.68744	1.24263	1.09375	0.00342857	0.260367	0.381065	-1.10662	-0.0958247	0.0998673	carbohydrate catabolic process;carbohydrate metabolic process;catabolic process;cellular carbohydrate catabolic process;cellular carbohydrate metabolic process;cellular glucan metabolic process;cellular macromolecule metabolic process;cellular metabolic process;cellular polysaccharide catabolic process;cellular polysaccharide metabolic process;cellular process;energy derivation by oxidation of or…	binding;carbohydrate binding;catalytic activity;cofactor binding;drug binding;glycogen phosphorylase activity;identical protein binding;phosphorylase activity;protein binding;protein dimerization activity;protein homodimerization activity;pyridoxal phosphate binding;transferase activity;transferase activity, transferring glycosyl groups;transferase activity, transferring hexosyl groups;vitamin B6…	axon;cell part;cell projection;neuron projection	Insulin signaling pathway;Starch and sucrose metabolism	Acetylation;Allostericenzyme;Carbohydratemetabolism;Completeproteome;Directproteinsequencing;Glycogenmetabolism;Glycosyltransferase;Phosphoprotein;Pyridoxalphosphate;Referenceproteome;Transferase
Q5EB56	Q5EB56		Mak16	25.705	26.0551	25.886	25.8771	26.5056	26.3399	26.8789	26.3432	27.1968	26.9	26.8692	26.9412	27.3185	27.2017	27.3811	27.2769	+	+	+	4.38028	2.04496	2.32711	0.00216822	0.0261955	0.0265391	-1.09596	0.317798	0.636055					Completeproteome;Referenceproteome
P05765;A0A0G2JXC3;D3ZSE0;D3ZRI8	P05765;A0A0G2JXC3;D3ZSE0	40S ribosomal protein S21	Rps21;LOC100363012	30.9566	31.175	31.2654	30.8937	30.9833	31.1722	30.5376	30.6597	30.8561	30.6994	30.9891	30.8975	30.5209	30.5826	30.6429	30.4309		+		1.0256	2.23852	0.662097	0.101577	0.0234987	0.261433	0.212149	-0.316181	-0.234465	biosynthetic process;cellular biosynthetic process;cellular component biogenesis;cellular component biogenesis at cellular level;cellular component organization or biogenesis;cellular component organization or biogenesis at cellular level;cellular macromolecule biosynthetic process;cellular macromolecule metabolic process;cellular metabolic process;cellular nitrogen compound metabolic process;cel…	binding;ribonucleoprotein binding;ribosome binding;structural constituent of ribosome;structural molecule activity	cell part;cytoplasmic part;cytosolic small ribosomal subunit;intracellular non-membrane-bounded organelle;intracellular organelle;intracellular organelle part;intracellular part;macromolecular complex;non-membrane-bounded organelle;organelle;organelle part;ribonucleoprotein complex;ribosome;small ribosomal subunit	Ribosome	Acetylation;Completeproteome;Directproteinsequencing;Referenceproteome;Ribonucleoprotein;Ribosomalprotein
O88563;A0A0G2K4K3;A0A0G2JU97;F1LMJ7;D3ZF64	O88563;A0A0G2K4K3;A0A0G2JU97;F1LMJ7;D3ZF64	Canalicular multispecific organic anion transporter 2	Abcc3	22.9812	26.0407	25.8005	25.7517	25.6359	25.8439	26.0633	25.6665	26.0892	26.3261	26.1808	26.3533	26.3714	26.253	26.2726	26.6263	+			0.738219	0.648428	0.396182	0.0437835	0.251586	0.304718	-1.09384	0.143476	0.658906	bile acid and bile salt transport;canalicular bile acid transport;carboxylic acid transport;cellular process;drug transmembrane transport;drug transport;establishment of localization;monocarboxylic acid transport;organic acid transport;organic substance transport;response to biotic stimulus;response to chemical stimulus;response to endogenous stimulus;response to estradiol stimulus;response to es…	active transmembrane transporter activity;adenyl nucleotide binding;adenyl ribonucleotide binding;ATP binding;ATPase activity;ATPase activity, coupled;ATPase activity, coupled to movement of substances;ATPase activity, coupled to transmembrane movement of substances;bile acid transmembrane transporter activity;bile acid-exporting ATPase activity;binding;carboxylic acid transmembrane transporter a…	basolateral plasma membrane;cell part;integral to membrane;integral to plasma membrane;intrinsic to membrane;intrinsic to plasma membrane;membrane part;plasma membrane part	ABC transporters;Bile secretion	ATP-binding;Completeproteome;Glycoprotein;Membrane;Nucleotide-binding;Referenceproteome;Repeat;Transmembrane;Transmembranehelix;Transport
Q62751;A0A0G2JXC9	Q62751;A0A0G2JXC9	Iron-responsive element-binding protein 2	Ireb2	26.5211	26.4725	26.8137	26.6606	26.4194	26.3655	26.3941	26.4253	26.4056	26.4937	26.5407	26.5207	26.1841	26.306	26.1221	26.4781				0.758122	1.38678	1.48892	0.246784	0.0826635	0.129315	0.126781	-0.217613	-0.215907	aging;biological regulation;biosynthetic process;cation homeostasis;cell differentiation;cellular aromatic compound metabolic process;cellular biosynthetic process;cellular cation homeostasis;cellular chemical homeostasis;cellular developmental process;cellular homeostasis;cellular ion homeostasis;cellular iron ion homeostasis;cellular metabolic process;cellular metal ion homeostasis;cellular nit…	4 iron, 4 sulfur cluster binding;binding;cation binding;ion binding;iron-responsive element binding;iron-sulfur cluster binding;metal cluster binding;metal ion binding;mRNA binding;nucleic acid binding;RNA binding	cell part;cytoplasmic part;cytosol;intracellular membrane-bounded organelle;intracellular organelle;intracellular part;membrane-bounded organelle;mitochondrion;organelle		4Fe-4S;Completeproteome;Cytoplasm;Iron;Iron-sulfur;Metal-binding;Referenceproteome;RNA-binding;Ublconjugation
D3ZA85	D3ZA85		Nfu1	27.0595	26.8283	26.9686	26.7986	26.9195	26.9188	27.0375	26.9366	28.1964	27.9688	27.837	28.0214	27.9539	28.1812	27.9996	27.9392	+			4.551	0.0472353	0.235914	0.00195652	0.904668	0.758809	-1.09215	0.0125608	0.0393214	biosynthetic process;cellular biosynthetic process;cellular metabolic process;cellular process;cofactor biosynthetic process;cofactor metabolic process;iron-sulfur cluster assembly;metabolic process;metallo-sulfur cluster assembly	4 iron, 4 sulfur cluster binding;binding;cation binding;ion binding;iron ion binding;iron-sulfur cluster binding;metal cluster binding;metal ion binding;transition metal ion binding	cell part;centrosome;cytoplasmic part;cytoskeletal part;cytosol;intracellular membrane-bounded organelle;intracellular non-membrane-bounded organelle;intracellular organelle;intracellular organelle part;intracellular part;membrane-bounded organelle;microtubule organizing center;mitochondrion;non-membrane-bounded organelle;nucleus;organelle;organelle part		Completeproteome;Referenceproteome
Q3T1J9;D4A1V7	Q3T1J9;D4A1V7	MOB kinase activator 1A	Mob1a;Mob1b	27.3537	27.8898	27.7556	27.7956	27.8553	27.9128	27.9528	27.8085	28.9439	28.652	28.9495	28.6105	28.711	28.6678	28.6881	29.1554	+			3.46885	0.0387164	0.733808	0.00170892	0.902123	0.285237	-1.09032	0.0165825	0.183675	biological regulation;cellular macromolecule metabolic process;cellular metabolic process;cellular process;cellular protein metabolic process;cellular response to stimulus;hippo signaling cascade;intracellular signal transduction;macromolecule metabolic process;macromolecule modification;metabolic process;phosphate-containing compound metabolic process;phosphorus metabolic process;phosphorylation…	binding;catalytic activity;cation binding;enzyme activator activity;enzyme regulator activity;ion binding;kinase activator activity;kinase activity;kinase regulator activity;metal ion binding;transferase activity;transferase activity, transferring phosphorus-containing groups	cell part;cytoplasm;intracellular membrane-bounded organelle;intracellular organelle;intracellular part;membrane-bounded organelle;nucleus;organelle	Cell cycle - yeast	Acetylation;Completeproteome;Kinase;Metal-binding;Phosphoprotein;Referenceproteome;Transferase;Zinc
A0A0G2JXG5	A0A0G2JXG5			27.5771	27.8694	27.6122	27.5169	27.8084	27.638	27.2851	27.5134	27.4006	27.6637	27.5675	27.4462	27.4478	27.6348	27.6417	27.6944				0.60051	0.481353	0.250201	0.288178	0.400195	0.645999	0.124426	0.0851741	-0.0826855
Q8K5B3;Q6GQY2	Q8K5B3;Q6GQY2	Multiple coagulation factor deficiency protein 2 homolog	Mcfd2	28.0549	28.5197	28.803	28.2473	28.4281	28.4675	28.1941	28.4459	29.4342	29.5959	29.5358	29.3786	29.3629	29.3367	29.4338	28.7575	+			3.1435	0.798245	0.0444591	0.0021	0.125776	0.917579	-1.07991	-0.263413	-0.022325	carboxylic acid metabolic process;cellular ketone metabolic process;cellular metabolic process;cellular process;establishment of localization;establishment of protein localization;metabolic process;organic acid metabolic process;oxoacid metabolic process;protein transport;small molecule metabolic process;transport;vesicle-mediated transport	binding;calcium ion binding;cation binding;ion binding;metal ion binding	cell part;cytoplasmic part;endoplasmic reticulum;endoplasmic reticulum-Golgi intermediate compartment;extracellular region;Golgi apparatus;intracellular membrane-bounded organelle;intracellular organelle;intracellular part;membrane-bounded organelle;organelle		Calcium;Completeproteome;Endoplasmicreticulum;ER-Golgitransport;Golgiapparatus;Metal-binding;Proteintransport;Referenceproteome;Repeat;Signal;Transport
G3V9C7;G3V8B3;A0A0G2JXI9;D3ZWM5;M0R4L7;A0A0G2JXE0;D3ZNH4;Q00715;Q00729	G3V9C7;G3V8B3;A0A0G2JXI9;D3ZWM5;M0R4L7;A0A0G2JXE0;D3ZNH4;Q00715;Q00729	Histone H2B;Histone H2B type 1;Histone H2B type 1-A	Hist1h2bk;LOC100910200;Hist1h2bb;Hist1h2bl;Hist1h2bo;Hist1h2ba	36.2717	36.03	35.7955	35.9292	35.9815	35.9026	35.9054	35.9149	35.9022	35.8784	35.8785	35.8723	35.9178	35.9909	35.9653	36.1214				0.575879	1.40925	0.336064	0.296875	0.197681	0.600732	0.123748	0.115988	-0.0805025	ATP-dependent chromatin remodeling;biological regulation;cell migration;cell motility;cellular component assembly;cellular component assembly at cellular level;cellular component disassembly;cellular component disassembly at cellular level;cellular component movement;cellular component organization;cellular component organization at cellular level;cellular component organization or biogenesis;cel…	binding;DNA binding;nucleic acid binding	cell part;chromosomal part;extrinsic to membrane;extrinsic to plasma membrane;intracellular membrane-bounded organelle;intracellular organelle;intracellular organelle part;intracellular part;macromolecular complex;membrane part;membrane-bounded organelle;nucleosome;nucleus;organelle;organelle part;plasma membrane part;protein-DNA complex	Systemic lupus erythematosus	Acetylation;Antibiotic;Antimicrobial;Chromosome;Completeproteome;Directproteinsequencing;DNA-binding;Isopeptidebond;Methylation;Nucleosomecore;Nucleus;Phosphoprotein;Referenceproteome;Ublconjugation
F1LVM4;A0A0G2K302	F1LVM4;A0A0G2K302		Ap3s2	25.752	25.8481	25.4815	25.6799	25.6956	25.8318	25.6572	25.4233	26.8369	26.7045	26.8012	26.7313	26.757	26.4916	26.6306	26.6498	+			4.87778	1.14208	0.124941	0.00128	0.184886	0.819259	-1.0781	-0.136233	-0.0383987	anterograde axon cargo transport;anterograde synaptic vesicle transport;axon cargo transport;cellular component movement;cellular process;cytoskeleton-dependent intracellular transport;establishment of localization;establishment of localization in cell;establishment of protein localization;intracellular protein transport;intracellular transport;microtubule-based movement;microtubule-based process…	protein transporter activity;substrate-specific transporter activity;transporter activity	AP-3 adaptor complex;AP-type membrane coat adaptor complex;cell part;cytoplasmic part;intracellular part;macromolecular complex;membrane part;protein complex		Completeproteome;Proteintransport;Referenceproteome;Transport
P05982	P05982	NAD(P)H dehydrogenase [quinone] 1	Nqo1	29.2878	29.7046	29.5184	29.5769	29.5722	29.559	29.841	29.6834	30.645	30.6279	30.4923	30.6048	32.137	32.1422	32.3389	32.0538	+	+		4.5686	6.31453	0.619525	0.00189474	0	0.380318	-1.07056	1.57549	0.141985	aging;biological regulation;cellular metabolic process;cellular process;cellular response to chemical stimulus;cellular response to oxidative stress;cellular response to oxygen radical;cellular response to reactive oxygen species;cellular response to stimulus;cellular response to stress;cellular response to superoxide;developmental process;metabolic process;negative regulation of catalytic activi…	antioxidant activity;catalytic activity;NAD(P)H dehydrogenase (quinone) activity;oxidoreductase activity;oxidoreductase activity, acting on NADH or NADPH;oxidoreductase activity, acting on NADH or NADPH, quinone or similar compound as acceptor;oxidoreductase activity, acting on superoxide radicals as acceptor;superoxide dismutase activity	cell body;cell part;cytoplasmic part;cytosol;intracellular part;neuronal cell body		3D-structure;Acetylation;Completeproteome;Cytoplasm;Directproteinsequencing;FAD;Flavoprotein;NAD;NADP;Oxidoreductase;Referenceproteome
D4AEL2	D4AEL2		Golm1	25.0116	23.4956	24.1757	24.6654	23.265	22.8915	23.2681	23.4538	25.5201	25.2748	25.432	25.373	25.3474	25.5233	25.3637	25.5709	+			1.72726	0.279122	-4.34294e-08	0.00355076	0.586915	1	-1.06292	0.0513568	0	biological regulation;cellular component organization;cellular component organization at cellular level;cellular component organization or biogenesis;cellular component organization or biogenesis at cellular level;cellular process;nucleus organization;organelle organization;regulation of biological process;regulation of lipid metabolic process;regulation of metabolic process;regulation of primary…		cell part;cytoplasmic part;Golgi apparatus;intracellular membrane-bounded organelle;intracellular organelle;intracellular part;membrane-bounded organelle;organelle		Completeproteome;Referenceproteome
D4AE00	D4AE00	AP-3 complex subunit beta	Ap3b2	24.5124	25.378	25.7423	25.5832	23.8312	25.3702	25.0634	24.9284	26.3687	26.3708	26.4936	26.2212	25.9896	26.2435	25.9892	25.8982	+	+		2.04078	1.93911	0.541543	0.00248175	0.0262729	0.222124	-1.05959	-0.333424	-0.505635	anterograde axon cargo transport;anterograde synaptic vesicle transport;axon cargo transport;cellular component movement;cellular process;cytoskeleton-dependent intracellular transport;establishment of localization;establishment of localization in cell;establishment of protein localization;intracellular protein transport;intracellular transport;microtubule-based movement;microtubule-based process…		AP-3 adaptor complex;AP-type membrane coat adaptor complex;cell part;cytoplasmic part;Golgi apparatus;intracellular membrane-bounded organelle;intracellular organelle;intracellular part;macromolecular complex;membrane part;membrane-bounded organelle;nucleus;organelle;protein complex		Completeproteome;Membrane;Proteintransport;Referenceproteome;Transport
A0A0G2JXN8;B5DF26	A0A0G2JXN8			29.0166	29.3021	29.1317	29.2139	29.1295	29.2138	29.2886	29.2042	29.1021	29.1848	29.097	29.087	28.8614	28.8234	28.8758	28.9649		+		0.315143	3.12821	0.254523	0.601217	0.0272326	0.74045	0.0483432	-0.236367	0.0429072					Completeproteome;Referenceproteome
A0A0G2JXP1;O08730;F8WFR6	A0A0G2JXP1;O08730;F8WFR6	Glycogenin-1	Gyg1	26.1318	26.1423	26.834	26.3477	26.5094	26.7042	26.4676	26.4511	26.2089	26.3235	26.3256	26.0642	26.0549	26.0804	25.9399	26.0768				0.322123	1.47489	0.432165	0.398928	0.0937366	0.421227	0.13339	-0.192546	0.169137	biosynthetic process;carbohydrate biosynthetic process;carbohydrate metabolic process;cellular biosynthetic process;cellular carbohydrate biosynthetic process;cellular carbohydrate metabolic process;cellular glucan metabolic process;cellular macromolecule biosynthetic process;cellular macromolecule metabolic process;cellular metabolic process;cellular polysaccharide biosynthetic process;cellular …	binding;carbohydrate binding;catalytic activity;cation binding;glucose binding;glucosyltransferase activity;glycogenin glucosyltransferase activity;ion binding;metal ion binding;monosaccharide binding;sugar binding;transferase activity;transferase activity, transferring glycosyl groups;transferase activity, transferring hexosyl groups;UDP-glucosyltransferase activity;UDP-glycosyltransferase activ…			Acetylation;Completeproteome;Glycogenbiosynthesis;Glycoprotein;Manganese;Metal-binding;Phosphoprotein;Referenceproteome;Transferase
F1LRN8;A0A0G2JXP3;A0A0G2JUY1	F1LRN8;A0A0G2JXP3;A0A0G2JUY1		Nedd4l	24.8699	28.1358	28.3174	28.0454	27.8009	27.8935	27.7318	27.8733	27.9422	27.6468	28.0135	27.6337	27.8171	27.4192	27.6249	27.539				0.22555	0.803396	0.236142	0.384571	0.157027	0.49389	-0.466949	-0.208998	0.482774	biological regulation;catabolic process;cellular catabolic process;cellular chemical homeostasis;cellular homeostasis;cellular ion homeostasis;cellular macromolecule catabolic process;cellular macromolecule metabolic process;cellular metabolic process;cellular process;cellular protein metabolic process;chemical homeostasis;homeostatic process;ion homeostasis;macromolecule catabolic process;macrom…	acid-amino acid ligase activity;binding;catalytic activity;channel inhibitor activity;channel regulator activity;ion channel inhibitor activity;ligase activity;ligase activity, forming carbon-nitrogen bonds;potassium channel inhibitor activity;potassium channel regulator activity;protein binding;small conjugating protein ligase activity;sodium channel inhibitor activity;sodium channel regulator a…	cell part;cytoplasm;intracellular membrane-bounded organelle;intracellular organelle;intracellular part;membrane;membrane-bounded organelle;nucleus;organelle;plasma membrane		Completeproteome;Ligase;Referenceproteome;Ublconjugationpathway
Q6IRH7;A0A0G2K3V9;Q9WTT2	Q6IRH7;A0A0G2K3V9;Q9WTT2	Caseinolytic peptidase B protein homolog	Clpb	26.3811	26.9298	26.5785	26.6718	26.6094	26.7542	26.8458	26.8054	27.8371	27.6383	27.6058	27.7113	27.8602	27.8117	27.786	27.7487	+			3.8283	0.935271	0.398313	0.002	0.270832	0.508908	-1.05783	0.103549	0.113379		adenyl nucleotide binding;adenyl ribonucleotide binding;ATP binding;binding;catalytic activity;hydrolase activity;hydrolase activity, acting on acid anhydrides;hydrolase activity, acting on acid anhydrides, in phosphorus-containing anhydrides;nucleoside-triphosphatase activity;nucleotide binding;purine nucleotide binding;purine ribonucleoside triphosphate binding;purine ribonucleotide binding;pyr…			Acetylation;ANKrepeat;ATP-binding;Completeproteome;Nucleotide-binding;Referenceproteome;Repeat
A0A0G2JXS3;D4AAK2	A0A0G2JXS3;D4AAK2		Nusap1	28.2008	28.0992	27.9361	28.1892	27.9618	27.8573	27.9573	27.8359	28.1667	27.7835	28.0965	27.6459	27.1574	27.2866	27.2103	27.4989		+		0.630011	2.32613	1.57953	0.204198	0.00564776	0.131626	0.183184	-0.634856	-0.203286	biological regulation;cell cycle cytokinesis;cell cycle process;cellular component organization;cellular component organization at cellular level;cellular component organization or biogenesis;cellular component organization or biogenesis at cellular level;cellular macromolecule metabolic process;cellular metabolic process;cellular nitrogen compound metabolic process;cellular process;chromosome co…		cell part;cytoplasm;cytoskeletal part;intracellular non-membrane-bounded organelle;intracellular organelle;intracellular organelle part;intracellular part;macromolecular complex;microtubule;non-membrane-bounded organelle;nuclear part;nucleolus;organelle;organelle part;protein complex;spindle microtubule		Completeproteome;Referenceproteome
P05369;F1LND7;A0A0G2JXT3;Q7TPK0;D3ZFJ2	P05369;F1LND7;A0A0G2JXT3;Q7TPK0	Farnesyl pyrophosphate synthase	Fdps	32.2257	31.7989	31.9006	31.844	31.6631	31.586	31.552	31.5917	31.7363	31.9484	31.9199	31.7178	31.4306	31.5201	31.5048	31.4122		+	+	0.438025	2.82815	1.86951	0.367229	0.0133043	0.0535556	0.111703	-0.363658	-0.34409	alcohol biosynthetic process;alcohol metabolic process;anatomical structure development;biological regulation;biosynthetic process;cellular biosynthetic process;cellular lipid metabolic process;cellular metabolic process;cellular process;cellular response to chemical stimulus;cellular response to fatty acid;cellular response to lipid;cellular response to organic substance;cellular response to sti…	binding;catalytic activity;cation binding;dimethylallyltranstransferase activity;farnesyltranstransferase activity;geranyltranstransferase activity;ion binding;metal ion binding;prenyltransferase activity;transferase activity;transferase activity, transferring alkyl or aryl (other than methyl) groups	cell part;cytoplasmic part;intracellular membrane-bounded organelle;intracellular organelle;intracellular organelle lumen;intracellular organelle part;intracellular part;membrane-bounded organelle;membrane-enclosed lumen;microbody;mitochondrial matrix;mitochondrial part;organelle;organelle lumen;organelle part;peroxisome	Terpenoid backbone biosynthesis	Acetylation;Cholesterolbiosynthesis;Cholesterolmetabolism;Completeproteome;Cytoplasm;Isoprenebiosynthesis;Lipidbiosynthesis;Lipidmetabolism;Magnesium;Metal-binding;Referenceproteome;Steroidbiosynthesis;Steroidmetabolism;Sterolbiosynthesis;Sterolmetabolism;Transferase
D4A8D5;A0A0G2JXT8;D3ZD13	D4A8D5;A0A0G2JXT8		Flnb	34.7627	34.9659	34.9398	34.9189	34.8671	34.9085	34.9158	34.8847	34.9649	34.9349	35.0041	35.0728	34.7072	34.6647	34.6212	34.5995		+		0.903725	3.99292	0.0201302	0.287649	0.0080436	0.981695	-0.0973434	-0.346022	-0.00278759	anatomical structure development;developmental process;muscle tissue development;skeletal muscle tissue development;striated muscle tissue development;tissue development		actin filament bundle;actomyosin;adherens junction;anchoring junction;cell junction;cell part;cell-substrate adherens junction;cell-substrate junction;cytoplasm;cytoskeletal part;focal adhesion;intracellular organelle part;intracellular part;membrane;organelle part;plasma membrane;stress fiber	Focal adhesion;MAPK signaling pathway	Actin-binding;Completeproteome;Referenceproteome;Repeat
A0A0G2JXT9;D3ZI73;D4ADZ1	A0A0G2JXT9;D3ZI73;D4ADZ1		Arhgef17	26.1738	26.0283	25.8915	26.2484	26.3628	26.1593	26.1647	26.3539	26.2273	26.3527	26.2121	25.8902	26.293	26.1122	25.8845	26.0289				0.278937	0.291138	0.909787	0.504082	0.471782	0.252812	-0.0850983	-0.0909462	0.174668	actin cytoskeleton organization;actin filament-based process;cellular component organization;cellular component organization at cellular level;cellular component organization or biogenesis;cellular component organization or biogenesis at cellular level;cellular process;cytoskeleton organization;organelle organization	enzyme regulator activity;GTPase regulator activity;guanyl-nucleotide exchange factor activity;nucleoside-triphosphatase regulator activity;Ras guanyl-nucleotide exchange factor activity;Rho guanyl-nucleotide exchange factor activity;small GTPase regulator activity			Completeproteome;Referenceproteome
D3ZSC8	D3ZSC8		Dnajc17	23.785	22.8956	24.8604	24.0131	24.5657	24.9466	24.6942	25.0877	25.1381	24.7984	25.0158	24.8274	25.0566	24.7684	24.6708	24.7814	+		+	1.37086	0.496985	1.16753	0.00629379	0.31931	0.0472766	-1.05642	-0.125635	0.935063		binding;nucleotide binding	cell part;cytoplasm;intracellular membrane-bounded organelle;intracellular organelle;intracellular part;membrane-bounded organelle;nucleus;organelle		Chaperone;Completeproteome;Referenceproteome
A0A0G2JXW4	A0A0G2JXW4			32.3309	32.5103	32.386	32.3639	32.5431	32.5688	32.6952	32.6071	32.3121	32.2491	32.253	32.3179	32.2259	32.2576	32.2441	32.2311				1.41804	1.14481	2.1493	0.187539	0.503854	0.102195	0.114744	-0.0433292	0.205787
D3ZWA5;A0A0G2K0P1	D3ZWA5;A0A0G2K0P1		Kifap3	24.9237	22.8123	24.9201	24.366	25.0128	24.879	24.8148	25.1618	25.2352	25.4171	25.4612	25.1027	25.5999	25.1725	25.3316	25.2172	+			1.07892	0.0743983	0.681785	0.0134284	0.829931	0.137103	-1.04849	0.0263124	0.711571	biological regulation;cellular process;localization;macromolecule localization;microtubule-based process;negative regulation of biological process;negative regulation of cell proliferation;negative regulation of cellular process;positive regulation of biological process;positive regulation of calcium-dependent cell-cell adhesion;positive regulation of cell adhesion;positive regulation of cell-cel…		cell part;centrosome;chromosome;condensed chromosome;condensed nuclear chromosome;cytoplasmic part;cytoskeletal part;intracellular non-membrane-bounded organelle;intracellular organelle;intracellular organelle part;intracellular part;kinesin complex;kinesin II complex;macromolecular complex;microtubule;microtubule associated complex;microtubule organizing center;non-membrane-bounded organelle;nuc…		Completeproteome;Referenceproteome
D4A264	D4A264		Zadh2	25.1479	25.1932	24.8421	25.1546	25.3518	25.5286	25.5366	25.4353	26.1039	26.0305	26.1759	26.186	25.8523	25.7656	25.8083	25.795	+	+	+	4.62296	3.65918	2.19652	0.00185567	0.011687	0.0405238	-1.03965	-0.318772	0.378654		binding;catalytic activity;cation binding;ion binding;metal ion binding;oxidoreductase activity;transition metal ion binding;zinc ion binding	cell part;cytoplasmic part;intracellular membrane-bounded organelle;intracellular organelle;intracellular part;membrane-bounded organelle;microbody;mitochondrion;organelle;peroxisome		Completeproteome;Referenceproteome
B5DEZ6	B5DEZ6	Glucosamine-6-phosphate isomerase	Gnpda2	23.7026	24.7056	25.364	24.7942	24.9936	25.3365	25.0407	25.2738	25.716	25.875	25.8009	25.3008	25.8717	25.7675	25.7978	25.6579	+			1.50654	0.312657	0.711668	0.00499024	0.441112	0.14823	-1.03158	0.100573	0.519557	alcohol metabolic process;amino sugar metabolic process;carbohydrate metabolic process;cellular carbohydrate metabolic process;cellular metabolic process;cellular process;glucosamine metabolic process;metabolic process;monosaccharide metabolic process;N-acetylglucosamine metabolic process;primary metabolic process;small molecule metabolic process	catalytic activity;deaminase activity;glucosamine-6-phosphate deaminase activity;intramolecular oxidoreductase activity;intramolecular oxidoreductase activity, interconverting aldoses and ketoses;isomerase activity		Amino sugar and nucleotide sugar metabolism	Completeproteome;Referenceproteome
A0A0G2JY07;E9PTS4	A0A0G2JY07			31.3352	31.6743	31.5425	31.6951	31.6009	31.6768	31.7209	31.6391	31.4718	31.4524	31.6279	31.477	31.3032	31.4348	31.4099	31.2917				0.239766	1.45008	0.518808	0.613202	0.141713	0.492025	0.054502	-0.14739	0.0976248	cell division;cellular macromolecule metabolic process;cellular metabolic process;cellular nitrogen compound metabolic process;cellular process;DNA metabolic process;DNA-dependent DNA replication initiation;macromolecule metabolic process;metabolic process;nitrogen compound metabolic process;nucleic acid metabolic process;nucleobase-containing compound metabolic process;primary metabolic process	adenyl nucleotide binding;adenyl ribonucleotide binding;ATP binding;binding;catalytic activity;DNA binding;DNA helicase activity;helicase activity;hydrolase activity;hydrolase activity, acting on acid anhydrides;hydrolase activity, acting on acid anhydrides, in phosphorus-containing anhydrides;nucleic acid binding;nucleoside-triphosphatase activity;nucleotide binding;purine nucleotide binding;pur…	cell part;chromosomal part;intracellular membrane-bounded organelle;intracellular organelle;intracellular organelle part;intracellular part;macromolecular complex;MCM complex;membrane-bounded organelle;nuclear chromosome part;nuclear part;nucleoplasm part;nucleus;organelle;organelle part;protein complex	Cell cycle;Cell cycle - yeast;DNA replication;Meiosis - yeast	ATP-binding;Cellcycle;Celldivision;Completeproteome;DNA-binding;Nucleotide-binding;Referenceproteome
A0A0G2JY08	A0A0G2JY08			30.6367	30.7965	30.7178	30.7956	30.7816	30.8012	30.7404	30.733	30.8791	30.8183	30.9147	30.9675	30.5946	30.6199	30.5543	30.5992		+		1.73606	3.93865	0.273446	0.0917183	0.0124147	0.803108	-0.158304	-0.302911	0.0274191
A0A0G2JY22;F1M8R8;M0R4K7	A0A0G2JY22;F1M8R8;M0R4K7		Dip2b	26.1776	26.4211	26.0161	26.6013	25.9028	26.3401	26.1286	26.283	26.2695	26.2838	26.3236	26.4133	26.0644	25.9497	25.9218	26.2051		+		0.0486686	2.13919	0.376829	0.885553	0.0301161	0.483251	-0.0185428	-0.287306	-0.140393		catalytic activity	cell part;intracellular membrane-bounded organelle;intracellular organelle;intracellular part;membrane-bounded organelle;nucleus;organelle		Completeproteome;Referenceproteome
F1LTP2;A0A0G2JZ79;F1M3P2	F1LTP2;A0A0G2JZ79		Sirt1	23.2752	23.707	24.0016	23.4113	25.0912	24.9412	25.4097	25.1808	24.7004	24.9086	24.5502	24.3494	24.7971	24.6488	25.1487	24.6285	+		+	2.66763	0.481034	3.76073	0.00163855	0.269303	0.00428571	-1.02837	0.178631	1.55695	acylglycerol metabolic process;anatomical structure formation involved in morphogenesis;angiogenesis;biological regulation;biosynthetic process;carbohydrate homeostasis;catabolic process;cell communication;cell differentiation;cellular biosynthetic process;cellular catabolic process;cellular chemical homeostasis;cellular component organization;cellular component organization at cellular level;cel…	binding;catalytic activity;coenzyme binding;cofactor binding;deacetylase activity;enzyme binding;histone deacetylase activity;histone deacetylase activity (H3-K9 specific);hydrolase activity;hydrolase activity, acting on carbon-nitrogen (but not peptide) bonds;hydrolase activity, acting on carbon-nitrogen (but not peptide) bonds, in linear amides;NAD binding;NAD+ binding;NAD-dependent histone dea…	cell part;chromatin;chromatin remodeling complex;chromatin silencing complex;chromosomal part;cytoplasm;ESC/E(Z) complex;euchromatin;heterochromatin;histone methyltransferase complex;intracellular membrane-bounded organelle;intracellular non-membrane-bounded organelle;intracellular organelle;intracellular organelle part;intracellular part;macromolecular complex;membrane;membrane-bounded organelle…		Completeproteome;Referenceproteome
D3ZJ83	D3ZJ83		Sco2	25.8753	25.5554	24.1543	25.608	26.0506	25.4173	25.891	25.8148	26.2479	25.9342	26.6415	26.4748	27.0173	27.2026	27.1053	26.982	+	+		1.31003	2.4673	0.563799	0.00750701	0.00441767	0.211966	-1.02635	0.752178	0.495187	anatomical structure development;biological regulation;cation homeostasis;cation transport;cellular cation homeostasis;cellular chemical homeostasis;cellular component assembly;cellular component assembly at cellular level;cellular component organization;cellular component organization at cellular level;cellular component organization or biogenesis;cellular component organization or biogenesis at…	binding;cation binding;copper ion binding;ion binding;metal ion binding;transition metal ion binding	cell part;contractile fiber;cytoplasmic part;intracellular non-membrane-bounded organelle;intracellular organelle;intracellular organelle part;intracellular part;membrane;mitochondrial inner membrane;mitochondrial membrane;mitochondrial part;myofibril;non-membrane-bounded organelle;organelle;organelle inner membrane;organelle membrane;organelle part		Completeproteome;Referenceproteome
D3ZV33;A0A0G2JY58	D3ZV33;A0A0G2JY58		Pogz	26.1828	26.4707	26.2338	26.2603	26.319	26.5168	26.3863	26.3465	26.5031	26.4698	26.366	26.4615	26.2037	26.4394	26.097	26.5568				1.23547	0.531453	0.656362	0.122201	0.30832	0.438569	-0.163208	-0.125865	0.105261	cell cycle process;cellular component assembly;cellular component assembly at cellular level;cellular component organization;cellular component organization at cellular level;cellular component organization or biogenesis;cellular component organization or biogenesis at cellular level;cellular macromolecular complex assembly;cellular macromolecular complex subunit organization;cellular process;cel…	binding;cation binding;DNA binding;ion binding;metal ion binding;nucleic acid binding	cell part;chromatin;chromosomal part;cytoplasm;intracellular organelle part;intracellular part;nuclear chromatin;nuclear chromosome part;nuclear part;organelle part		Completeproteome;Referenceproteome
Q6AYF2	Q6AYF2		Lmcd1	26.9607	27.1815	27.3348	27.2649	27.1153	27.1605	27.0558	27.1549	28.1193	28.2294	28.1476	28.3371	27.6585	27.4878	27.4933	27.6934	+	+		4.42638	3.8615	0.319083	0.00191736	0.00544882	0.652933	-1.02286	-0.625095	-0.063848	biological regulation;negative regulation of biological process;negative regulation of biosynthetic process;negative regulation of cellular biosynthetic process;negative regulation of cellular macromolecule biosynthetic process;negative regulation of cellular metabolic process;negative regulation of cellular process;negative regulation of gene expression;negative regulation of macromolecule biosy…	binding;cation binding;ion binding;metal ion binding;protein binding transcription factor activity;transcription cofactor activity;transcription corepressor activity;transcription factor binding transcription factor activity;transition metal ion binding;zinc ion binding	cell part;extracellular matrix;extracellular region part;extracellular space;intracellular membrane-bounded organelle;intracellular organelle;intracellular part;membrane-bounded organelle;nucleus;organelle		Completeproteome;LIMdomain;Metal-binding;Referenceproteome;Repeat;Zinc
A0A0G2JY68;M0RCH8	A0A0G2JY68;M0RCH8			30.2184	30.4824	30.047	30.5007	30.5325	30.5214	30.7103	30.6246	30.3967	30.654	30.4785	30.6115	30.5987	30.5439	30.5824	30.4743				0.908946	0.0806651	1.28278	0.11143	0.870942	0.110051	-0.223069	0.0146513	0.285099		binding;nucleic acid binding;RNA binding			Completeproteome;Referenceproteome
Q5I0L7	Q5I0L7	Protein KTI12 homolog	Kti12	24.0803	25.5676	25.7627	25.5732	26.1551	26.1717	26.0167	26.1152	26.4165	26.2287	26.0968	26.2782	26.0041	25.8893	25.9241	26.145	+	+	+	1.35781	1.63987	1.16149	0.0066851	0.0517902	0.050251	-1.00908	-0.264425	0.868756		adenyl nucleotide binding;adenyl ribonucleotide binding;ATP binding;binding;nucleotide binding;purine nucleotide binding;purine ribonucleoside triphosphate binding;purine ribonucleotide binding;ribonucleotide binding			Acetylation;ATP-binding;Completeproteome;Nucleotide-binding;Phosphoprotein;Referenceproteome
P60868;A0A0G2JY70;D3ZZK1;A0A0G2K6L6;M0RAK8;M0RB28;M0R5V6;M0R566;A0A0G2K8W1;M0R987	P60868;A0A0G2JY70;D3ZZK1;A0A0G2K6L6;M0RAK8;M0RB28;M0R5V6;M0R566;A0A0G2K8W1;M0R987	40S ribosomal protein S20	Rps20;LOC100359563;LOC100912386;LOC100909911;RGD1562725;RGD1563124;LOC100364116	31.6632	31.28	31.4962	31.3757	31.7012	31.5328	31.5761	31.6243	31.568	31.5732	31.4949	31.577	31.5189	31.5624	31.6119	31.3488				0.544172	0.296153	0.864043	0.354579	0.617642	0.292765	-0.099524	-0.0427423	0.154851	biosynthetic process;cellular biosynthetic process;cellular macromolecule biosynthetic process;cellular macromolecule metabolic process;cellular metabolic process;cellular process;cellular protein metabolic process;macromolecule biosynthetic process;macromolecule metabolic process;metabolic process;primary metabolic process;protein metabolic process;translation	binding;nucleic acid binding;RNA binding;structural constituent of ribosome;structural molecule activity	cell part;cytosolic small ribosomal subunit;intracellular organelle part;intracellular part;macromolecular complex;organelle part;ribonucleoprotein complex;small ribosomal subunit	Ribosome	Acetylation;Completeproteome;Cytoplasm;Isopeptidebond;Phosphoprotein;Referenceproteome;Ribonucleoprotein;Ribosomalprotein;Ublconjugation
A0A0G2JY73;D4A554	A0A0G2JY73;D4A554		Eif4g3	27.4025	27.2467	27.2025	27.2381	27.2586	27.3163	27.2639	27.2579	27.3101	27.1329	27.2943	27.2985	27.4529	27.5033	27.438	27.4122		+		0.0794648	2.22623	0.012622	0.879366	0.0615749	0.987373	0.0134988	0.19264	0.00174379	biological regulation;gamete generation;male gamete generation;multicellular organismal process;multicellular organismal reproductive process;positive regulation of biological process;positive regulation of biosynthetic process;positive regulation of cell cycle process;positive regulation of cellular biosynthetic process;positive regulation of cellular metabolic process;positive regulation of cel…	binding;nucleic acid binding;RNA binding;translation factor activity, nucleic acid binding;translation initiation factor activity		RNA transport;Viral myocarditis	Completeproteome;Initiationfactor;Proteinbiosynthesis;Referenceproteome
A0A0G2JY75;A0A0G2K679;D4A1Z4	A0A0G2JY75;A0A0G2K679;D4A1Z4		Gtf3c2	26.754	26.2004	26.3452	26.3882	26.2911	26.455	26.3151	26.2182	26.1448	26.1812	26.3735	26.347	26.2624	26.2645	26.3615	26.3533				0.573066	0.324746	0.342421	0.247431	0.578967	0.55452	0.160335	0.048769	-0.102114	biosynthetic process;cellular biosynthetic process;cellular macromolecule biosynthetic process;cellular macromolecule metabolic process;cellular metabolic process;cellular nitrogen compound metabolic process;cellular process;macromolecule biosynthetic process;macromolecule metabolic process;metabolic process;nitrogen compound metabolic process;nucleic acid metabolic process;nucleobase-containing …	binding;DNA binding;nucleic acid binding	cell part;intracellular organelle part;intracellular part;macromolecular complex;nuclear part;nucleoplasm part;organelle part;protein complex;transcription factor complex;transcription factor TFIIIC complex		Completeproteome;Referenceproteome;Repeat;WDrepeat
A0A0G2JYA2;Q9JHU5	A0A0G2JYA2;Q9JHU5	Arfaptin-1	Arfip1	29.6517	29.3342	29.7787	29.3082	29.4036	29.5459	29.1956	29.3652	29.6837	29.6608	29.7612	29.8267	29.5819	29.654	29.6554	29.5937				0.884106	1.40631	0.462299	0.120775	0.206898	0.440188	-0.214905	-0.111865	-0.140631	biological regulation;establishment of localization;establishment of localization in cell;establishment of protein localization;intracellular protein transport;intracellular transport;protein transport;regulation of biological process;regulation of cellular localization;regulation of cellular process;regulation of establishment of protein localization;regulation of localization;regulation of prot…		cell part;cytoplasmic part;cytosol;Golgi apparatus part;Golgi membrane;intracellular organelle part;intracellular part;membrane;organelle membrane;organelle part		Acetylation;Completeproteome;Phosphoprotein;Referenceproteome
F1LNF3	F1LNF3		Nfxl1	24.4838	25.4806	22.99	24.8734	25.2807	25.7431	25.6285	25.3098	25.7819	26.0031	25.7074	24.3659	25.0523	25.3643	23.6938	24.781	+		+	0.767881	0.691832	0.97684	0.0409384	0.0797226	0.0665061	-1.00763	-0.741707	1.03356		binding;cation binding;ion binding;metal ion binding;nucleic acid binding transcription factor activity;sequence-specific DNA binding transcription factor activity;transition metal ion binding;zinc ion binding	cell part;intracellular membrane-bounded organelle;intracellular organelle;intracellular part;membrane-bounded organelle;nucleus;organelle		Completeproteome;Metal-binding;Referenceproteome;Zinc;Zinc-finger
P0C588;A0A0G2JYC2	P0C588;A0A0G2JYC2	Metal transporter CNNM4	Cnnm4	26.4533	26.5738	26.376	26.441	26.212	26.3396	26.4539	26.3242	26.4834	26.4739	26.4669	26.4551	26.2058	26.4798	26.223	26.2006				0.0761255	1.52582	1.0319	0.911262	0.0896393	0.311206	-0.00882626	-0.192522	-0.128584	anatomical structure development;biomineral tissue development;developmental process;establishment of localization;ion transport;multicellular organismal process;neurological system process;response to stimulus;sensory perception;sensory perception of light stimulus;system process;tissue development;transport;visual perception	adenyl nucleotide binding;binding;nucleotide binding;purine nucleotide binding	cell part;integral to membrane;intrinsic to membrane;membrane;membrane part;plasma membrane		Biomineralization;CBSdomain;Cellmembrane;Completeproteome;Glycoprotein;Iontransport;Membrane;Phosphoprotein;Referenceproteome;Repeat;Sensorytransduction;Transmembrane;Transmembranehelix;Transport;Vision
D3ZF89;A0A0G2JYD1	D3ZF89;A0A0G2JYD1		Ubap2	30.0184	30.3028	30.241	30.2492	30.3273	30.4193	30.3483	30.401	30.0652	30.2036	30.2538	30.1059	30.02	30.0496	29.9044	30.0068				0.242671	1.63013	1.3725	0.643114	0.111333	0.188427	0.0457191	-0.16195	0.171118					Completeproteome;Referenceproteome
B0BNJ1	B0BNJ1		Sri	28.0975	28.1091	28.2678	28.0171	27.9016	28.0156	28.0626	28.064	29.0757	29.1242	29.1335	29.1852	29.6444	29.5537	29.4632	29.5767	+	+		5.67219	4.20034	0.869228	0.00165517	0.00462673	0.380218	-1.00677	0.429855	-0.111951	anatomical structure development;biological regulation;calcium ion transport;cation transport;cellular process;cytoplasmic sequestering of protein;cytoplasmic sequestering of transcription factor;developmental process;divalent inorganic cation transport;divalent metal ion transport;establishment of localization;heart development;ion transport;macromolecule metabolic process;maintenance of locatio…	binding;calcium ion binding;calcium-dependent cysteine-type endopeptidase activity;catalytic activity;cation binding;cysteine-type endopeptidase activity;cysteine-type peptidase activity;endopeptidase activity;hydrolase activity;ion binding;metal ion binding;peptidase activity;peptidase activity, acting on L-amino acid peptides	axon;axon part;axon terminus;cell part;cell projection;cell projection part;chromaffin granule membrane;contractile fiber part;cytoplasmic part;cytoplasmic vesicle membrane;cytoplasmic vesicle part;cytosol;dendritic spine neck;endoplasmic reticulum;endoplasmic reticulum membrane;endoplasmic reticulum part;intracellular membrane-bounded organelle;intracellular organelle;intracellular organelle par…		Calcium;Completeproteome;Referenceproteome
D3ZDF3	D3ZDF3		Mrvi1	23.4157	26.3008	26.4881	26.3783	26.2238	23.1165	26.3505	26.3294	26.5918	26.5678	26.9306	26.5008	26.5678	26.4892	26.8765	27.0724	+			0.637739	0.255026	0.0450185	0.066174	0.476783	0.882205	-1.00201	0.103756	-0.140706				Vascular smooth muscle contraction	Completeproteome;Referenceproteome
D4A6Q1;A0A0G2JYF9	D4A6Q1;A0A0G2JYF9		Matn3	31.4569	31.6127	31.6453	31.963	31.4737	31.8016	31.6471	31.6928	31.321	31.3424	31.5615	31.6059	31.8062	31.6753	31.8327	32.1134		+		0.81836	1.8322	0.043159	0.134009	0.0224544	0.931467	0.211748	0.399195	-0.0156364			extracellular matrix;extracellular region part;proteinaceous extracellular matrix		Completeproteome;Disulfidebond;EGF-likedomain;Referenceproteome;Repeat
Q63358;D3ZAH8;Q4W1H3;Q4W1H4;A0A0G2JYG5	Q63358;D3ZAH8;Q4W1H3;Q4W1H4;A0A0G2JYG5	Unconventional myosin-IXb	Myo9b;myo9b	27.2118	27.1641	26.8386	27.1445	27.2325	27.2529	27.3005	27.4436	27.1065	27.386	27.277	27.4188	27.47	27.4142	27.3876	27.4403				0.961873	0.916283	1.17563	0.113593	0.218565	0.160233	-0.207332	0.13093	0.217627	anatomical structure morphogenesis;ATP catabolic process;ATP metabolic process;biological regulation;catabolic process;cell chemotaxis;cell migration;cell motility;cell part morphogenesis;cell projection morphogenesis;cell projection organization;cellular catabolic process;cellular component morphogenesis;cellular component movement;cellular component organization;cellular component organization …	actin binding;actin filament binding;actin-dependent ATPase activity;adenyl nucleotide binding;adenyl ribonucleotide binding;ADP binding;ATP binding;ATPase activity;ATPase activity, coupled;ATP-dependent protein binding;binding;catalytic activity;cation binding;cytoskeletal protein binding;enzyme activator activity;enzyme regulator activity;GTPase activator activity;GTPase regulator activity;hydr…	actin filament;cell cortex;cell part;cell projection;cell projection part;cytoplasm;cytoplasmic part;cytoskeletal part;filamentous actin;filopodium tip;intracellular organelle part;intracellular part;lamellipodium;macromolecular complex;myosin complex;organelle part;perinuclear region of cytoplasm;protein complex;ruffle		Acetylation;Actin-binding;ATP-binding;Calmodulin-binding;Coiledcoil;Completeproteome;Cytoplasm;Cytoskeleton;GTPaseactivation;Metal-binding;Motorprotein;Myosin;Nucleotide-binding;Phosphoprotein;Referenceproteome;Repeat;Zinc;Zinc-finger
O08561;A0A0G2JYH1	O08561;A0A0G2JYH1	Phosphatidylinositol 4-kinase beta	Pi4kb	25.3408	25.4764	25.0375	25.3273	25.4397	25.6107	25.5768	25.4725	25.3531	25.2758	25.4485	23.7672	24.8281	25.4507	25.4662	25.3899				0.35065	0.319379	1.19693	0.270822	0.302198	0.148289	0.334357	0.322573	0.229417	biological regulation;biosynthetic process;cellular biosynthetic process;cellular lipid metabolic process;cellular metabolic process;cellular process;cellular response to stimulus;glycerolipid biosynthetic process;glycerolipid metabolic process;glycerophospholipid biosynthetic process;glycerophospholipid metabolic process;inositol lipid-mediated signaling;intracellular signal transduction;lipid b…	1-phosphatidylinositol 4-kinase activity;adenyl nucleotide binding;adenyl ribonucleotide binding;ATP binding;binding;catalytic activity;inositol or phosphatidylinositol kinase activity;kinase activity;lipid kinase activity;nucleotide binding;phosphatidylinositol kinase activity;phosphotransferase activity, alcohol group as acceptor;protein binding;purine nucleotide binding;purine ribonucleoside t…	cell part;cytoplasm;cytoplasmic part;cytosol;endoplasmic reticulum membrane;endoplasmic reticulum part;Golgi apparatus;intracellular membrane-bounded organelle;intracellular organelle;intracellular organelle part;intracellular part;membrane;membrane part;membrane-bounded organelle;mitochondrial membrane;mitochondrial outer membrane;mitochondrial part;organelle;organelle membrane;organelle outer m…	Inositol phosphate metabolism;Phosphatidylinositol signaling system	ATP-binding;Completeproteome;Endoplasmicreticulum;Golgiapparatus;Kinase;Membrane;Mitochondrion;Mitochondrionoutermembrane;Nucleotide-binding;Phosphoprotein;Referenceproteome;Transferase
E9PTE0;A0A0G2KA04;A0A0G2K8E5	E9PTE0;A0A0G2KA04;A0A0G2K8E5		Ints10	23.659	23.171	25.1778	25.2702	25.2771	25.5517	25.4209	25.2058	25.6658	25.2769	25.0565	25.2784	25.3888	25.1765	25.3456	25.19	+		+	0.930953	0.119557	0.999899	0.0230949	0.729096	0.0639935	-0.999899	-0.044148	1.04436	cellular macromolecule metabolic process;cellular metabolic process;cellular nitrogen compound metabolic process;cellular process;macromolecule metabolic process;metabolic process;ncRNA metabolic process;ncRNA processing;nitrogen compound metabolic process;nucleic acid metabolic process;nucleobase-containing compound metabolic process;primary metabolic process;RNA metabolic process;RNA processing…		cell part;cytoplasm;integrator complex;intracellular organelle part;intracellular part;macromolecular complex;nuclear part;nucleoplasm part;organelle part;protein complex		Completeproteome;Referenceproteome
D3ZWS2	D3ZWS2		LOC690000	23.1151	22.7777	23.594	23.3239	24.5248	25.0014	24.9367	24.9885	24.7493	24.7126	23.9493	23.3917	24.6988	24.7037	24.6831	24.554	+		+	1.45024	0.673968	3.70561	0.00566307	0.106464	0.00461538	-0.998086	0.459146	1.66022					Completeproteome;Referenceproteome
D4A1Y5;A0A0G2KAP2;A0A0A0MY28;D3ZUA0	D4A1Y5		Mthfd2	29.8152	29.7031	29.8617	29.59	29.6451	29.7468	29.5525	29.63	30.6676	30.7568	30.7513	30.7827	30.6344	30.7552	30.7355	30.592	+			5.28769	0.615138	0.652275	0.00141176	0.455734	0.455357	-0.997141	-0.0603409	-0.0988913	10-formyltetrahydrofolate metabolic process;amine biosynthetic process;amine metabolic process;aromatic compound biosynthetic process;aspartate family amino acid biosynthetic process;aspartate family amino acid metabolic process;biosynthetic process;carboxylic acid biosynthetic process;carboxylic acid metabolic process;cellular amine metabolic process;cellular amino acid biosynthetic process;cell…	anion binding;binding;catalytic activity;cation binding;cyclohydrolase activity;hydrolase activity;hydrolase activity, acting on carbon-nitrogen (but not peptide) bonds;hydrolase activity, acting on carbon-nitrogen (but not peptide) bonds, in cyclic amidines;ion binding;magnesium ion binding;metal ion binding;methenyltetrahydrofolate cyclohydrolase activity;methylenetetrahydrofolate dehydrogenase…	cell part;cytoplasmic part;intracellular membrane-bounded organelle;intracellular organelle;intracellular organelle lumen;intracellular organelle part;intracellular part;membrane;membrane-bounded organelle;membrane-enclosed lumen;mitochondrial inner membrane;mitochondrial matrix;mitochondrial membrane;mitochondrial part;mitochondrion;organelle;organelle inner membrane;organelle lumen;organelle me…	One carbon pool by folate	Amino-acidbiosynthesis;Completeproteome;Histidinebiosynthesis;Hydrolase;Magnesium;Membrane;Methioninebiosynthesis;Mitochondrion;Mitochondrioninnermembrane;Multifunctionalenzyme;NAD;One-carbonmetabolism;Oxidoreductase;Purinebiosynthesis;Referenceproteome
A0A096MJG9	A0A096MJG9		Mdn1	23.6323	24.4804	24.8569	23.7196	24.9228	24.9756	24.8692	24.612	25.078	25.2082	25.1415	25.2481	25.1453	23.4341	24.8027	25.1066	+		+	1.79961	0.646293	1.14479	0.0033736	0.103303	0.0627651	-0.996674	-0.546789	0.672608
P19356;A0A0G2K1N3;Q5M893;P19356-2	P19356;A0A0G2K1N3;Q5M893;P19356-2	Porphobilinogen deaminase	Hmbs	25.1806	25.2684	25.0978	25.4889	25.4715	25.2959	25.3853	25.3837	26.3513	26.1783	26.2678	26.2216	25.546	25.9585	25.8487	24.8489	+	+		4.4348	1.50108	0.657084	0.0018125	0.0176804	0.397294	-0.995828	-0.704244	0.125202	anatomical structure morphogenesis;astrocyte differentiation;biosynthetic process;cell differentiation;cellular aromatic compound metabolic process;cellular biosynthetic process;cellular developmental process;cellular macromolecule metabolic process;cellular metabolic process;cellular nitrogen compound biosynthetic process;cellular nitrogen compound metabolic process;cellular process;cellular pro…	amine binding;binding;carbon-oxygen lyase activity;carboxylic acid binding;catalytic activity;coenzyme binding;cofactor binding;hydro-lyase activity;hydroxymethylbilane synthase activity;lyase activity;protein binding;transferase activity;transferase activity, transferring alkyl or aryl (other than methyl) groups;uroporphyrinogen-III synthase activity	axon;cell part;cell projection;cytoplasm;intracellular membrane-bounded organelle;intracellular organelle;intracellular part;membrane-bounded organelle;neuron projection;nucleus;organelle	Porphyrin and chlorophyll metabolism	Acetylation;Alternativesplicing;Completeproteome;Hemebiosynthesis;Porphyrinbiosynthesis;Referenceproteome;Transferase
A0A0G2JYM6;Q5XIC3	A0A0G2JYM6;Q5XIC3	Hsp90 co-chaperone Cdc37-like 1	Cdc37l1	27.5404	27.3453	27.3755	27.4494	27.3935	27.1986	27.4041	27.3672	27.0569	27.2252	27.3449	27.3988	27.2343	27.4551	27.2079	27.2322				1.00974	0.099624	0.640547	0.138323	0.804555	0.489628	0.171166	0.0259013	-0.0868039			cell part;cytoplasm;intracellular part		Chaperone;Coiledcoil;Completeproteome;Cytoplasm;Phosphoprotein;Referenceproteome
Q5U2M6;A0A0G2JYN0	Q5U2M6;A0A0G2JYN0	DDB1- and CUL4-associated factor 8	Dcaf8	27.5787	28.0279	28.3368	28.0799	27.9108	27.9157	27.967	28.0217	27.7155	27.7838	27.6518	27.682	27.6769	27.6947	27.547	27.7473				0.948896	0.351664	0.121629	0.0729732	0.605478	0.79694	0.297547	-0.041779	-0.0520129	cellular macromolecule metabolic process;cellular metabolic process;cellular process;cellular protein metabolic process;macromolecule metabolic process;macromolecule modification;metabolic process;primary metabolic process;protein metabolic process;protein modification by small protein conjugation;protein modification by small protein conjugation or removal;protein modification process;protein ub…		cell part;CUL4 RING ubiquitin ligase complex;cullin-RING ubiquitin ligase complex;intracellular part;macromolecular complex;protein complex;ubiquitin ligase complex		Completeproteome;Methylation;Phosphoprotein;Referenceproteome;Repeat;Ublconjugationpathway;WDrepeat
Q4V8J4	Q4V8J4	Glycerol-3-phosphate acyltransferase 3	Agpat9	26.6752	26.4685	26.7244	26.8104	26.6031	26.5693	26.7711	26.6816	27.7151	27.7188	27.559	27.6523	27.0114	27.1346	27.1462	27.0299	+	+		4.72203	4.55686	0.0549437	0.00232	0.0040367	0.928526	-0.991677	-0.580805	-0.0133209	acylglycerol biosynthetic process;acylglycerol metabolic process;biological regulation;biosynthetic process;CDP-diacylglycerol biosynthetic process;CDP-diacylglycerol metabolic process;cellular biosynthetic process;cellular lipid metabolic process;cellular metabolic process;cellular process;diacylglycerol biosynthetic process;diacylglycerol metabolic process;glycerol ether biosynthetic process;gl…	1-acylglycerol-3-phosphate O-acyltransferase activity;acylglycerol O-acyltransferase activity;catalytic activity;glycerol-3-phosphate O-acyltransferase activity;O-acyltransferase activity;transferase activity;transferase activity, transferring acyl groups;transferase activity, transferring acyl groups other than amino-acyl groups	cell part;cytoplasmic part;endoplasmic reticulum membrane;endoplasmic reticulum part;integral to membrane;intracellular organelle part;intracellular part;intrinsic to membrane;membrane;membrane part;organelle membrane;organelle part	Glycerolipid metabolism;Glycerophospholipid metabolism	Acyltransferase;Completeproteome;Endoplasmicreticulum;Lipidbiosynthesis;Lipidmetabolism;Membrane;Phospholipidbiosynthesis;Phospholipidmetabolism;Phosphoprotein;Referenceproteome;Transferase;Transmembrane;Transmembranehelix
D4A7G5	D4A7G5		Ganc	24.8858	24.3854	24.184	24.7278	24.8497	25.0402	24.8452	24.9624	25.6396	25.5476	25.3859	25.5716	25.6033	25.7313	25.789	25.7177	+			2.97134	1.40485	1.19966	0.00182022	0.113205	0.0927305	-0.990438	0.174114	0.378585	carbohydrate metabolic process;metabolic process;primary metabolic process	alpha-glucosidase activity;binding;carbohydrate binding;catalytic activity;glucosidase activity;hydrolase activity;hydrolase activity, acting on glycosyl bonds;hydrolase activity, hydrolyzing O-glycosyl compounds		Galactose metabolism;Starch and sucrose metabolism	Completeproteome;Glycosidase;Hydrolase;Referenceproteome
F1LZ53;A0A0G2JYR1;B5DEY3	F1LZ53;A0A0G2JYR1		Exoc6b	26.2615	26.5298	26.1894	26.5663	26.5541	26.6074	26.8695	26.9071	26.386	26.3731	26.07	26.224	26.3464	26.317	26.2509	26.0938				0.463573	0.0420627	1.42964	0.337566	0.916211	0.0776882	0.123474	-0.0112667	0.347773	cellular process;membrane docking;vesicle docking;vesicle docking involved in exocytosis		cell cortex part;cell part;cytoplasmic part;exocyst;intracellular part;macromolecular complex;protein complex		Completeproteome;Referenceproteome
A0A0G2JYS1;A0A0G2K7Y2;Q4V8B0;A0A0G2KAL4;Z4YNG7;A0A0G2JZ50;A0A0A0MXV7;Q4V8B0-2;Q4V8B0-3	A0A0G2JYS1;A0A0G2K7Y2;Q4V8B0;A0A0G2KAL4;Z4YNG7;A0A0G2JZ50	Oxidation resistance protein 1	Oxr1	27.5066	26.9967	27.1452	27.018	27.1856	27.1589	27.1347	27.0755	27.1609	27.2616	27.1557	27.1366	27.2065	27.0431	26.9718	27.2919				0.0343642	0.263472	0.084131	0.923245	0.599745	0.871726	-0.0120764	-0.050375	-0.0279636	response to chemical stimulus;response to oxidative stress;response to stimulus;response to stress		cell part;cytoplasmic part;intracellular membrane-bounded organelle;intracellular non-membrane-bounded organelle;intracellular organelle;intracellular organelle part;intracellular part;membrane-bounded organelle;mitochondrion;non-membrane-bounded organelle;nuclear part;nucleolus;organelle;organelle part		Alternativesplicing;Completeproteome;Mitochondrion;Phosphoprotein;Referenceproteome
Q62622	Q62622	Eukaryotic translation initiation factor 4E-binding protein 1	Eif4ebp1	27.5612	27.8545	28.0895	27.7933	27.9739	28.1951	27.9033	27.6722	28.8242	28.7673	28.9254	28.7393	28.4076	28.377	28.3986	28.1515	+	+		3.84514	3.20907	0.306763	0.0018427	0.00475986	0.560783	-0.989422	-0.480397	0.111487	anatomical structure development;biological regulation;cell cycle process;cell surface receptor linked signaling pathway;cellular process;cellular response to chemical stimulus;cellular response to endogenous stimulus;cellular response to hormone stimulus;cellular response to insulin stimulus;cellular response to organic substance;cellular response to peptide hormone stimulus;cellular response to…	binding;eukaryotic initiation factor 4E binding;protein binding;translation initiation factor binding;translation regulator activity;translation repressor activity	cell part;cytoplasm;intracellular membrane-bounded organelle;intracellular organelle;intracellular part;macromolecular complex;membrane-bounded organelle;nucleus;organelle;protein complex	Acute myeloid leukemia;ErbB signaling pathway;Insulin signaling pathway;mTOR signaling pathway;RNA transport	Acetylation;Completeproteome;Directproteinsequencing;Isopeptidebond;Phosphoprotein;Proteinsynthesisinhibitor;Referenceproteome;Translationregulation;Ublconjugation
D4A9T2	D4A9T2		LOC100910454	23.1716	23.6775	25.7808	25.3336	25.9702	25.6492	25.4686	25.606	25.5734	25.4286	25.5678	25.3458	25.9066	25.6468	25.6695	25.4306	+		+	0.770156	0.821508	0.943063	0.0408527	0.172195	0.0672825	-0.988029	0.18447	1.18264	anatomical structure development;anatomical structure formation involved in morphogenesis;anatomical structure morphogenesis;biological regulation;BMP signaling pathway;camera-type eye development;cell differentiation;cell surface receptor linked signaling pathway;cellular developmental process;cellular process;cellular response to stimulus;developmental process;enzyme linked receptor protein sig…		extracellular region part;extracellular space		Completeproteome;Referenceproteome
D3ZGX8;A0A0G2JYV0;F7F8G2;A0A0G2K4A3;D4A7T3	D3ZGX8;A0A0G2JYV0		Brd4	29.1403	29.1843	28.7612	29.2491	29.0697	28.9691	29.0643	29.1014	28.9677	28.9916	28.9531	29.0109	29.2511	29.2368	29.1909	29.2449		+		0.411351	4.96302	0.10599	0.394455	0.0148803	0.845182	0.102921	0.250094	-0.0326147	biological regulation;biosynthetic process;cell cycle phase;cell cycle process;cell differentiation;cell proliferation;cellular biosynthetic process;cellular component organization;cellular component organization at cellular level;cellular component organization or biogenesis;cellular component organization or biogenesis at cellular level;cellular developmental process;cellular macromolecule bios…	binding;chromatin binding;DNA binding;histone acetyl-lysine binding;histone binding;nucleic acid binding;protein binding	cell part;chromatin;chromosomal part;chromosome;condensed chromosome;condensed nuclear chromosome;cytoplasm;intracellular membrane-bounded organelle;intracellular non-membrane-bounded organelle;intracellular organelle;intracellular organelle part;intracellular part;membrane-bounded organelle;non-membrane-bounded organelle;nuclear chromatin;nuclear chromosome;nuclear chromosome part;nuclear part;n…		Activator;Bromodomain;Chromatinregulator;Coiledcoil;Completeproteome;Differentiation;Meiosis;mRNAprocessing;mRNAsplicing;Nucleus;Referenceproteome;Repeat;Spermatogenesis;Transcription;Transcriptionregulation
Q52KK3	Q52KK3	Solute carrier family 25 member 51	Slc25a51	24.5829	22.4865	22.9012	24.803	24.8721	24.7037	24.8946	25.3783	24.8061	24.6957	24.451	24.7722	24.98	24.8031	25.1034	24.4002	+		+	0.837593	0.348558	1.09735	0.0322892	0.368496	0.0468026	-0.987874	0.140428	1.26876	establishment of localization;transport		cell part;cytoplasmic part;integral to membrane;intracellular organelle part;intracellular part;intrinsic to membrane;membrane;membrane part;mitochondrial inner membrane;mitochondrial membrane;mitochondrial part;organelle inner membrane;organelle membrane;organelle part		Completeproteome;Membrane;Mitochondrion;Mitochondrioninnermembrane;Referenceproteome;Repeat;Transmembrane;Transmembranehelix;Transport
Q4KLM5	Q4KLM5	Activator of basal transcription 1	Abt1	23.3756	25.1051	24.6637	25.0939	25.3689	23.3669	25.4057	25.6443	25.5099	25.4025	25.6256	25.6517	23.9967	25.5407	25.7741	25.7844	+			1.27249	0.258649	0.233602	0.00810364	0.369903	0.509159	-0.987803	-0.273426	0.386878	biological regulation;biosynthetic process;cellular biosynthetic process;cellular macromolecule biosynthetic process;cellular macromolecule metabolic process;cellular metabolic process;cellular nitrogen compound metabolic process;cellular process;macromolecule biosynthetic process;macromolecule metabolic process;metabolic process;nitrogen compound metabolic process;nucleic acid metabolic process;…	binding;DNA binding;nucleic acid binding;nucleotide binding;RNA binding	cell part;intracellular non-membrane-bounded organelle;intracellular organelle;intracellular organelle part;intracellular part;non-membrane-bounded organelle;nuclear part;nucleolus;organelle;organelle part		Coiledcoil;Completeproteome;DNA-binding;Nucleus;Referenceproteome;RNA-binding;Transcription;Transcriptionregulation
D3ZF16;D4AEM6	D3ZF16;D4AEM6	Lipase maturation factor	Lmf1	25.4978	24.3407	24.0608	24.9652	24.5994	22.8738	25.0285	24.6241	25.6873	26.0119	25.6757	25.4381	25.9658	22.6346	25.9609	24.5352	+			1.55183	0.540373	0.318681	0.00486131	0.116233	0.405638	-0.987145	-0.929123	-0.434671	biological regulation;carbohydrate metabolic process;cellular carbohydrate metabolic process;cellular macromolecule metabolic process;cellular metabolic process;cellular process;cellular protein metabolic process;chylomicron remnant clearance;ER to Golgi vesicle-mediated transport;establishment of localization;establishment of localization in cell;establishment of protein localization;glycosylati…		cell part;cytoplasmic part;endoplasmic reticulum membrane;endoplasmic reticulum part;intracellular organelle part;intracellular part;membrane;membrane part;organelle membrane;organelle part		Completeproteome;Referenceproteome
D3ZIS5	D3ZIS5		Cox19	23.145	24.5938	25.5975	24.4579	25.0218	25.131	25.0098	25.1706	25.5833	25.3741	25.2245	25.5517	23.4469	25.5937	25.3507	24.3725	+			0.992151	0.728067	0.592707	0.0190027	0.0729039	0.18044	-0.984857	-0.74244	0.634766			cell part;cytoplasm;intracellular part		Completeproteome;Referenceproteome
A0A0G2JZ48;G3V9T2;A0A0G2K8G1;A0A0G2JYB3	A0A0G2JZ48;G3V9T2;A0A0G2K8G1;A0A0G2JYB3		Tmf1	28.6819	28.2622	28.5487	28.3577	28.2646	28.2231	27.9655	28.1851	28.4621	28.4501	28.4074	28.3095	28.3665	28.4821	28.2616	28.4453				0.220892	0.113937	1.40488	0.622822	0.831558	0.0947617	0.0553803	-0.0183668	-0.303051	acrosome assembly;anatomical structure formation involved in morphogenesis;biological regulation;cell differentiation;cell motility;cellular component assembly;cellular component assembly at cellular level;cellular component assembly involved in morphogenesis;cellular component movement;cellular component organization;cellular component organization at cellular level;cellular component organizati…		cell part;cytoplasmic part;endoplasmic reticulum;Golgi apparatus;intracellular membrane-bounded organelle;intracellular organelle;intracellular part;membrane-bounded organelle;organelle		Completeproteome;Referenceproteome
Q5U355;Q8R4E1	Q5U355;Q8R4E1	T-cell immunomodulatory protein	Itfg1	24.9104	23.0065	24.8223	23.5772	25.7117	25.2503	25.3269	25.3769	24.9472	25.2098	25.1013	24.9899	24.4817	24.3907	23.0182	24.5634	+	+	+	1.08056	1.36345	1.49691	0.0141266	0.017005	0.0322198	-0.982947	-0.948544	1.33736			cell part;extracellular region;integral to membrane;intrinsic to membrane;membrane;membrane part;plasma membrane		Cellmembrane;Completeproteome;Glycoprotein;Membrane;Referenceproteome;Repeat;Secreted;Signal;Transmembrane;Transmembranehelix
A0A0G2JZ68;Q811P6	A0A0G2JZ68;Q811P6	Dimethyladenosine transferase 1, mitochondrial	Tfb1m	24.1775	24.3108	24.0163	24.235	24.4483	24.4382	24.5662	24.2534	24.2126	24.3851	24.0875	24.1245	24.4916	24.5854	24.6049	24.1171				0.0685138	0.962207	1.44191	0.867445	0.107602	0.116305	-0.0174947	0.247341	0.241604	biological regulation;biosynthetic process;cellular biosynthetic process;cellular macromolecule biosynthetic process;cellular macromolecule metabolic process;cellular metabolic process;cellular nitrogen compound metabolic process;cellular process;macromolecule biosynthetic process;macromolecule metabolic process;metabolic process;nitrogen compound metabolic process;nucleic acid metabolic process;…	binding;catalytic activity;DNA binding;methyltransferase activity;N-methyltransferase activity;nucleic acid binding;RNA binding;RNA methyltransferase activity;rRNA (adenine) methyltransferase activity;rRNA (adenine-N6,N6-)-dimethyltransferase activity;rRNA methyltransferase activity;S-adenosylmethionine-dependent methyltransferase activity;transferase activity;transferase activity, transferring o…	cell part;cytoplasmic part;intracellular non-membrane-bounded organelle;intracellular organelle;intracellular organelle part;intracellular part;mitochondrial nucleoid;mitochondrial part;non-membrane-bounded organelle;nucleoid;organelle;organelle part		Completeproteome;DNA-binding;Methyltransferase;Mitochondrion;Referenceproteome;RNA-binding;rRNAprocessing;S-adenosyl-L-methionine;Transcription;Transcriptionregulation;Transferase;Transitpeptide
B0BMY3;A0A0G2JZ70	B0BMY3;A0A0G2JZ70		Taf12	24.479	24.4277	24.5745	24.1074	23.895	25.2034	23.7483	23.8684	24.1868	24.343	24.0213	24.301	24.0218	24.3621	24.261	23.5949				0.724047	0.356513	0.248808	0.177908	0.351762	0.530317	0.184097	-0.153099	-0.218366	biological regulation;biosynthetic process;cellular biosynthetic process;cellular component organization;cellular component organization at cellular level;cellular component organization or biogenesis;cellular component organization or biogenesis at cellular level;cellular macromolecule metabolic process;cellular metabolic process;cellular nitrogen compound metabolic process;cellular process;cell…	acetyltransferase activity;binding;catalytic activity;DNA binding;histone acetyltransferase activity;lysine N-acetyltransferase activity;N-acetyltransferase activity;N-acyltransferase activity;nucleic acid binding;nucleic acid binding transcription factor activity;protein binding transcription factor activity;sequence-specific DNA binding transcription factor activity;transcription coactivator ac…	cell part;histone acetyltransferase complex;intracellular organelle part;intracellular part;macromolecular complex;nuclear part;nucleoplasm part;organelle part;PCAF complex;protein complex;SAGA-type complex;STAGA complex;transcription factor complex;transcription factor TFIID complex;transcription factor TFTC complex	Basal transcription factors	Completeproteome;Referenceproteome
A0A0G2JYN4;Q5XIS4	A0A0G2JYN4			26.0802	26.1959	25.8956	26.1279	26.3715	26.379	26.2763	26.2408	27.0606	27.2566	27.0472	26.8616	27.2602	27.1181	27.1553	27.0187	+			4.11409	0.373933	1.79404	0.00217219	0.449566	0.0961847	-0.981619	0.0815949	0.242044					Completeproteome;Referenceproteome
G3V8F7	G3V8F7		Gga2	23.89	23.4091	24.3706	24.6161	24.0329	23.8669	24.9079	24.9685	24.8995	25.2284	25.0231	25.0375	25.0287	24.7301	24.7155	24.0511	+	+		1.91144	0.981906	0.421047	0.00296806	0.0623154	0.328313	-0.975694	-0.415786	0.372606	cellular process;establishment of localization;establishment of localization in cell;establishment of protein localization;intracellular protein transport;intracellular transport;protein transport;transport;vesicle-mediated transport		AP-type membrane coat adaptor complex;cell part;clathrin adaptor complex;clathrin-coated vesicle;coated vesicle;cytoplasmic membrane-bounded vesicle;cytoplasmic part;cytoplasmic vesicle;Golgi apparatus part;intracellular membrane-bounded organelle;intracellular organelle;intracellular organelle part;intracellular part;macromolecular complex;membrane part;membrane-bounded organelle;membrane-bounde…	Lysosome	Completeproteome;Referenceproteome
A0A0G2JZ87;D3ZTQ1	A0A0G2JZ87;D3ZTQ1	Splicing factor, suppressor of white-apricot homolog	Sfswap	28.4864	28.6668	28.2034	28.9008	28.7132	28.6649	28.5526	28.6568	28.5573	28.8178	28.9611	28.4204	28.9139	28.924	28.6975	28.7579				0.268625	0.445477	0.218493	0.450485	0.327239	0.670222	-0.124818	0.134162	0.0824976	biological regulation;biosynthetic process;cellular biosynthetic process;cellular macromolecule biosynthetic process;cellular macromolecule metabolic process;cellular metabolic process;cellular nitrogen compound metabolic process;cellular process;macromolecule biosynthetic process;macromolecule metabolic process;metabolic process;mRNA metabolic process;mRNA processing;negative regulation of biolo…	binding;nucleic acid binding;RNA binding	cell part;intracellular membrane-bounded organelle;intracellular organelle;intracellular part;membrane-bounded organelle;nucleus;organelle		Acetylation;Coiledcoil;Completeproteome;mRNAprocessing;mRNAsplicing;Nucleus;Phosphoprotein;Referenceproteome;Repeat;Repressor;RNA-binding;Transcription;Transcriptionregulation
A0A0G2JZ94;F1LR77	A0A0G2JZ94;F1LR77		Ttc13	26.9434	27.2405	27.2619	27.297	27.1254	26.9985	27.0918	27.1176	27.2005	27.2923	27.2149	27.36	27.3733	27.3641	27.3514	27.2662				0.39827	0.803397	0.549236	0.450663	0.382904	0.472529	-0.0812187	0.0717888	-0.102358					Completeproteome;Referenceproteome
P97576;A0A0G2JZA2	P97576;A0A0G2JZA2	GrpE protein homolog 1, mitochondrial	Grpel1	29.8938	29.7434	29.8851	29.7547	29.8368	30.0113	29.6806	29.78	29.7923	29.6514	29.5344	29.7093	29.8975	29.811	29.7927	29.8003				1.1398	1.38145	0.0341052	0.151929	0.138961	0.956979	0.147381	0.153498	0.00794506	cellular macromolecule metabolic process;cellular metabolic process;cellular process;cellular protein metabolic process;macromolecule metabolic process;metabolic process;primary metabolic process;protein folding;protein metabolic process	adenyl nucleotide binding;adenyl-nucleotide exchange factor activity;ATPase regulator activity;binding;enzyme regulator activity;nucleoside-triphosphatase regulator activity;nucleotide binding;purine nucleotide binding	cell part;cytoplasmic part;intracellular organelle lumen;intracellular organelle part;intracellular part;membrane-enclosed lumen;mitochondrial matrix;mitochondrial part;organelle lumen;organelle part		Acetylation;Chaperone;Completeproteome;Directproteinsequencing;Mitochondrion;Referenceproteome;Transitpeptide
Q62952;Q62952-2	Q62952;Q62952-2	Dihydropyrimidinase-related protein 3	Dpysl3	26.3524	26.1149	26.0677	26.3093	25.8824	26.1852	26.001	26.2395	27.0092	27.3219	27.0523	27.3632	27.0864	26.7266	26.6776	26.6667	+	+		3.83569	1.58771	0.58054	0.00175401	0.028708	0.404495	-0.975591	-0.397324	-0.13405	actin crosslink formation;actin cytoskeleton organization;actin filament bundle assembly;actin filament organization;actin filament-based process;anatomical structure development;biological regulation;catabolic process;cell development;cellular aromatic compound metabolic process;cellular catabolic process;cellular component assembly;cellular component assembly at cellular level;cellular componen…	binding;carbohydrate binding;catalytic activity;chondroitin sulfate binding;glycosaminoglycan binding;hydrolase activity;hydrolase activity, acting on carbon-nitrogen (but not peptide) bonds;hydrolase activity, acting on carbon-nitrogen (but not peptide) bonds, in cyclic amides;pattern binding;polysaccharide binding;protein binding;protein domain specific binding;SH3 domain binding	cell body;cell part;cell projection;cell projection part;cytoplasmic part;cytoskeletal part;cytosol;extracellular region part;extracellular space;filamentous actin;growth cone;intracellular organelle part;intracellular part;lamellipodium;macromolecular complex;organelle part;protein complex;site of polarized growth		Alternativesplicing;Cellprojection;Completeproteome;Cytoplasm;Directproteinsequencing;Phosphoprotein;Referenceproteome
Q9ES67;F1LQS9;A0A0G2JZC6	Q9ES67;F1LQS9;A0A0G2JZC6	Rho guanine nucleotide exchange factor 11	Arhgef11	22.0596	24.2815	24.2012	23.9798	24.1589	23.7331	23.6892	23.7374	23.6833	23.886	23.8413	24.0111	23.9962	24.2426	23.6575	23.7321				0.162985	0.129901	0.140002	0.524603	0.698436	0.686766	-0.22493	0.051682	0.199142	biological regulation;cellular process;cellular response to stimulus;intracellular signal transduction;negative regulation of biological process;negative regulation of cell communication;negative regulation of cellular process;negative regulation of G-protein coupled receptor protein signaling pathway;negative regulation of response to stimulus;negative regulation of signal transduction;negative …	binding;enzyme activator activity;enzyme regulator activity;GTPase activator activity;GTPase regulator activity;guanyl-nucleotide exchange factor activity;nucleoside-triphosphatase regulator activity;protein binding;Ras guanyl-nucleotide exchange factor activity;Rho guanyl-nucleotide exchange factor activity;small GTPase regulator activity	cell part;cytoplasm;intracellular part;membrane	ko05152;Vascular smooth muscle contraction	3D-structure;Coiledcoil;Completeproteome;Cytoplasm;GTPaseactivation;Guanine-nucleotidereleasingfactor;Membrane;Phosphoprotein;Referenceproteome;Ublconjugation
F1LSF8;A0A0G2JZD2;A0A0G2KBA9;A0A0G2K5I0;P60815	F1LSF8;A0A0G2JZD2;A0A0G2KBA9;A0A0G2K5I0;P60815	Feline leukemia virus subgroup C receptor-related protein 2	Flvcr2	26.0651	26.4774	25.5598	26.7278	26.8195	26.1091	26.0833	26.1482	25.8703	25.7512	25.882	25.8716	25.8543	25.5715	25.6207	25.7307				0.683382	1.11422	0.0971769	0.104192	0.168482	0.796495	0.363733	-0.149468	0.0825224	cellular process;cofactor transport;establishment of localization;heme transport;transmembrane transport;transport	binding;cation binding;cofactor transporter activity;heme binding;heme transporter activity;ion binding;iron ion binding;metal ion binding;tetrapyrrole binding;transition metal ion binding;transporter activity	cell part;integral to membrane;intrinsic to membrane;membrane;membrane part;plasma membrane		Cellmembrane;Completeproteome;Membrane;Referenceproteome;Repeat;Transmembrane;Transmembranehelix;Transport
F1LZN1;A0A0G2JZE7;F1LX30	F1LZN1;A0A0G2JZE7;F1LX30		Arhgef40	26.9015	26.8811	26.9855	27.0677	27.288	27.1589	27.0214	27.1484	26.8213	26.7874	26.806	26.8406	26.7766	26.8375	27.1168	26.7876				1.77646	0.349104	1.51755	0.107472	0.502301	0.143473	0.145139	0.0657787	0.195177		enzyme regulator activity;GTPase regulator activity;guanyl-nucleotide exchange factor activity;nucleoside-triphosphatase regulator activity;Ras guanyl-nucleotide exchange factor activity;Rho guanyl-nucleotide exchange factor activity;small GTPase regulator activity			Completeproteome;Referenceproteome
Q497C3;Q497C3-2	Q497C3;Q497C3-2	UPF0585 protein C16orf13 homolog		26.1256	26.3364	26.0771	26.1854	25.735	26.2941	26.3019	26.4084	26.9702	27.2378	27.1402	27.2585	27.2004	27.0267	27.092	27.0077	+			4.52168	0.388098	0.00765896	0.00184127	0.475616	0.985481	-0.97055	-0.0699482	0.00370646					Acetylation;Alternativesplicing;Completeproteome;Referenceproteome
A0A0G2JZF0;B5DEG8;F1M7Y8	A0A0G2JZF0;B5DEG8		Sec24c	29.3749	29.5933	29.3402	29.4206	29.4478	29.5712	29.5957	29.5644	29.5967	29.5811	29.5337	29.637	29.5129	29.5433	29.6369	29.5271				1.37832	0.400454	0.870641	0.119958	0.656872	0.378486	-0.154874	-0.0320468	0.112557	cellular process;ER to Golgi vesicle-mediated transport;establishment of localization;establishment of localization in cell;establishment of protein localization;Golgi vesicle transport;intracellular protein transport;intracellular transport;protein transport;transport;vesicle-mediated transport	binding;cation binding;ion binding;metal ion binding;transition metal ion binding;zinc ion binding	cell part;COPII vesicle coat;cytoplasmic part;cytoplasmic vesicle part;intracellular organelle part;intracellular part;macromolecular complex;membrane coat;membrane part;organelle part;protein complex;vesicle coat	Protein processing in endoplasmic reticulum	Completeproteome;Proteintransport;Referenceproteome;Transport
Q5RJP7	Q5RJP7	Platelet-derived growth factor receptor-like protein	Pdgfrl	23.7195	23.89	24.0377	24.4712	23.6707	23.3211	23.5677	24.6036	24.9018	24.8519	25.2632	24.9829	25.5895	24.6082	24.6333	25.2791	+			2.71161	0.0366908	0.311353	0.00162291	0.888813	0.460552	-0.970342	0.0275822	-0.238839			extracellular region		Completeproteome;Disulfidebond;Glycoprotein;Immunoglobulindomain;Referenceproteome;Repeat;Secreted;Signal
D3Z8A4	D3Z8A4		Tcaf1	27.147	27.2977	27.1815	27.2906	26.9794	27.0208	27.037	27.094	28.1898	28.3113	28.2358	28.0469	28.2061	28.2829	28.2251	28.1648	+			5.14051	0.14933	2.32522	0.00121519	0.783479	0.102374	-0.966741	0.0237923	-0.19642					Completeproteome;Referenceproteome
Q6P799;A0A0G2JZG7	Q6P799;A0A0G2JZG7	Serine--tRNA ligase, cytoplasmic	Sars	30.8189	31.2022	31.1103	31.1748	30.9267	31.2061	31.1626	31.1248	31.1464	31.0772	31.1101	31.1249	30.9408	30.9297	31.0098	30.8034		+		0.164645	2.27809	0.0969935	0.718533	0.0597889	0.859379	-0.038064	-0.193724	0.028491	amine metabolic process;amino acid activation;carboxylic acid metabolic process;cellular amine metabolic process;cellular amino acid metabolic process;cellular ketone metabolic process;cellular macromolecule metabolic process;cellular metabolic process;cellular nitrogen compound metabolic process;cellular process;macromolecule metabolic process;metabolic process;ncRNA metabolic process;nitrogen c…	adenyl nucleotide binding;adenyl ribonucleotide binding;aminoacyl-tRNA ligase activity;ATP binding;binding;catalytic activity;ligase activity;ligase activity, forming aminoacyl-tRNA and related compounds;ligase activity, forming carbon-oxygen bonds;nucleotide binding;purine nucleotide binding;purine ribonucleoside triphosphate binding;purine ribonucleotide binding;ribonucleotide binding;serine-tR…	cell part;cytoplasmic part;intracellular membrane-bounded organelle;intracellular organelle;intracellular part;membrane-bounded organelle;mitochondrion;organelle	Aminoacyl-tRNA biosynthesis	Acetylation;Aminoacyl-tRNAsynthetase;ATP-binding;Completeproteome;Cytoplasm;Directproteinsequencing;Ligase;Nucleotide-binding;Phosphoprotein;Proteinbiosynthesis;Referenceproteome
A0A0G2JZH0;D3ZJ77	A0A0G2JZH0;D3ZJ77		Cab39	30.1643	29.929	29.6955	29.7676	29.7186	29.8171	29.867	29.889	30.2041	30.1667	30.0625	29.8644	30.1927	30.0068	30.1594	30.0016				0.698198	0.0609508	0.242976	0.183396	0.881842	0.68402	-0.185323	0.0156822	-0.0661817	activation of protein kinase activity;biological regulation;cellular component assembly;cellular component organization;cellular component organization or biogenesis;cellular macromolecule metabolic process;cellular metabolic process;cellular process;cellular protein metabolic process;macromolecular complex assembly;macromolecular complex subunit organization;macromolecule metabolic process;macro…	catalytic activity;enzyme activator activity;enzyme regulator activity;kinase activator activity;kinase activity;kinase regulator activity;phosphotransferase activity, alcohol group as acceptor;protein kinase activator activity;protein kinase activity;protein kinase regulator activity;protein serine/threonine kinase activity;transferase activity;transferase activity, transferring phosphorus-conta…	macromolecular complex;protein complex	mTOR signaling pathway	Completeproteome;Referenceproteome
E9PTY6;A0A096MKB4	E9PTY6		Fry	25.3822	25.2056	25.1259	25.4397	25.6276	25.5551	25.6125	25.3538	26.2558	26.1926	26.2826	26.2882	25.5041	25.5439	25.1335	25.384	+	+		4.81376	4.00199	1.37216	0.00234343	0.00416667	0.117632	-0.96646	-0.86342	0.248923					Completeproteome;Referenceproteome
A0A0G2JZH4;D3ZZ48	A0A0G2JZH4;D3ZZ48		Slc35a1	26.0236	25.7754	25.8085	26.1944	26.3959	26.4033	26.3638	26.3605	26.0625	25.9591	26.4021	26.0784	26.3691	26.5666	26.5665	26.3245		+	+	0.603191	1.54643	2.31977	0.220594	0.0385529	0.0326387	-0.175043	0.331122	0.430354	carbohydrate transport;establishment of localization;nucleotide-sugar transport;organic substance transport;transport	active transmembrane transporter activity;carbohydrate transmembrane transporter activity;cation transmembrane transporter activity;cation:sugar symporter activity;ion transmembrane transporter activity;nucleotide-sugar transmembrane transporter activity;secondary active transmembrane transporter activity;solute:cation symporter activity;solute:hydrogen symporter activity;substrate-specific trans…	cell part;cytoplasmic part;Golgi apparatus part;Golgi membrane;integral to membrane;intracellular organelle part;intracellular part;intrinsic to membrane;membrane;membrane part;organelle membrane;organelle part		Completeproteome;Membrane;Referenceproteome;Sugartransport;Transmembrane;Transmembranehelix;Transport
P15650	P15650	Long-chain specific acyl-CoA dehydrogenase, mitochondrial	Acadl	29.5539	29.6999	29.6486	29.7123	29.9925	30.0979	30.137	30.1442	30.611	30.6528	30.5805	30.6326	30.6231	30.7214	30.6551	30.5196	+		+	6.53223	0.0854882	3.90911	0.00223256	0.893208	0.0209375	-0.965548	0.01057	0.439198	amine catabolic process;amine metabolic process;betaine catabolic process;betaine metabolic process;biological regulation;carboxylic acid catabolic process;carboxylic acid metabolic process;carnitine catabolic process;carnitine metabolic process;carnitine metabolic process, CoA-linked;catabolic process;cellular amine metabolic process;cellular amino acid catabolic process;cellular amino acid meta…	acyl-CoA dehydrogenase activity;acyl-CoA oxidase activity;binding;carboxylic acid binding;catalytic activity;coenzyme binding;cofactor binding;fatty acid binding;fatty-acyl-CoA binding;flavin adenine dinucleotide binding;lipid binding;long-chain-acyl-CoA dehydrogenase activity;monocarboxylic acid binding;oxidoreductase activity;oxidoreductase activity, acting on the CH-CH group of donors;oxidored…	cell part;cytoplasmic part;intracellular membrane-bounded organelle;intracellular organelle;intracellular organelle lumen;intracellular organelle part;intracellular part;membrane;membrane-bounded organelle;membrane-enclosed lumen;mitochondrial matrix;mitochondrial membrane;mitochondrial part;mitochondrion;organelle;organelle lumen;organelle membrane;organelle part	Fatty acid metabolism;PPAR signaling pathway	Acetylation;Completeproteome;Directproteinsequencing;FAD;Fattyacidmetabolism;Flavoprotein;Lipidmetabolism;Mitochondrion;Oxidoreductase;Referenceproteome;Transitpeptide
M0RBF0;A0A0G2JZI0;O88453;A0A0G2JW97	M0RBF0;A0A0G2JZI0;O88453;A0A0G2JW97	Scaffold attachment factor B1	Safb	31.0663	31.1427	31.2072	31.0964	31.2097	31.1907	31	31.0434	31.1647	31.1319	31.0278	31.1725	31.2771	31.2089	31.1245	31.2142				0.029878	0.908659	0.104362	0.961849	0.333246	0.892685	0.00393963	0.0819354	-0.0172148	biological regulation;biosynthetic process;cellular biosynthetic process;cellular macromolecule biosynthetic process;cellular macromolecule metabolic process;cellular metabolic process;cellular nitrogen compound metabolic process;cellular process;cellular response to stimulus;estrogen receptor signaling pathway;growth;hormone metabolic process;intracellular receptor mediated signaling pathway;mac…	binding;chromatin binding;core promoter binding;DNA binding;enzyme binding;kinase binding;nucleic acid binding;nucleotide binding;protein binding;protein kinase binding;regulatory region DNA binding;regulatory region nucleic acid binding;RNA binding;sequence-specific DNA binding;transcription regulatory region DNA binding	cell part;intracellular membrane-bounded organelle;intracellular organelle;intracellular part;membrane-bounded organelle;nucleus;organelle		Acetylation;Completeproteome;DNA-binding;Isopeptidebond;Nucleus;Phosphoprotein;Referenceproteome;Repressor;RNA-binding;Transcription;Transcriptionregulation;Ublconjugation
M0RCF9;M0R7D8;A0A0G2JV08;A0A0G2K2I0	M0RCF9;M0R7D8;A0A0G2JV08;A0A0G2K2I0		Suz12	24.7072	23.5893	25.1754	25.2597	25.5369	25.5129	25.2635	25.4453	25.8527	25.5074	25.8441	25.3822	25.0999	25.3502	24.7425	22.8517	+	+		1.27051	1.00998	1.00074	0.00838413	0.0299295	0.07214	-0.963723	-1.13553	0.756765	biological regulation;cellular component organization;cellular component organization at cellular level;cellular component organization or biogenesis;cellular component organization or biogenesis at cellular level;cellular macromolecule metabolic process;cellular metabolic process;cellular process;cellular protein metabolic process;chromatin modification;chromatin organization;chromosome organiza…	binding;catalytic activity;chromatin binding;DNA binding;histone methyltransferase activity;methyltransferase activity;nucleic acid binding;protein methyltransferase activity;sequence-specific DNA binding;transferase activity;transferase activity, transferring one-carbon groups	cell part;chromatin;chromosomal part;ESC/E(Z) complex;heterochromatin;histone methyltransferase complex;intracellular organelle part;intracellular part;macromolecular complex;methyltransferase complex;nuclear chromatin;nuclear chromosome part;nuclear heterochromatin;nuclear part;nucleoplasm part;organelle part;PcG protein complex;protein complex;sex chromatin		Completeproteome;Referenceproteome
A0A0G2JZI5;M0R3Z5	A0A0G2JZI5;M0R3Z5		Psmd10	22.4826	24.7911	24.4625	24.3993	24.6045	24.4819	24.6065	24.6266	24.8654	24.8471	24.7461	25.5104	24.6769	24.4943	24.597	24.6404	+	+		0.874504	1.14136	0.470289	0.0292291	0.0528983	0.258163	-0.958397	-0.390125	0.545988	biological regulation;cellular component assembly;cellular component assembly at cellular level;cellular component organization;cellular component organization at cellular level;cellular component organization or biogenesis;cellular component organization or biogenesis at cellular level;cellular macromolecular complex assembly;cellular macromolecular complex subunit organization;cellular process;…		actin cytoskeleton;cell part;cytoplasm;cytoskeleton;intermediate filament cytoskeleton;intracellular membrane-bounded organelle;intracellular non-membrane-bounded organelle;intracellular organelle;intracellular part;macromolecular complex;membrane-bounded organelle;non-membrane-bounded organelle;nucleus;organelle;proteasome regulatory particle, base subcomplex;protein complex		ANKrepeat;Completeproteome;Referenceproteome;Repeat
D3ZS99;A0A0G2JZI9;F1LR81;Q62924	D3ZS99;A0A0G2JZI9		Akap11	24.3653	24.4293	24.613	23.649	24.5629	24.5641	24.9124	24.6938	24.4207	24.4253	24.4215	24.99	25.5122	24.7351	23.8836	24.0802				0.54781	0.00989003	0.941301	0.166608	0.967106	0.114865	-0.300244	-0.0116019	0.419151	biological regulation;regulation of biological process;regulation of cellular metabolic process;regulation of cellular process;regulation of intracellular protein kinase cascade;regulation of metabolic process;regulation of phosphate metabolic process;regulation of phosphorus metabolic process;regulation of phosphorylation;regulation of protein kinase A signaling cascade;regulation of response to…	binding;catalytic activity;enzyme binding;enzyme regulator activity;kinase activity;kinase binding;kinase regulator activity;protein binding;protein complex scaffold;protein kinase A binding;protein kinase A catalytic subunit binding;protein kinase A regulatory subunit binding;protein kinase binding;structural molecule activity;transferase activity;transferase activity, transferring phosphorus-co…	cell part;cytoplasm;cytoplasmic part;intracellular membrane-bounded organelle;intracellular non-membrane-bounded organelle;intracellular organelle;intracellular organelle part;intracellular part;macromolecular complex;membrane;membrane-bounded organelle;microbody;non-membrane-bounded organelle;nuclear part;nucleolus;organelle;organelle part;peroxisome;plasma membrane;protein complex		Completeproteome;Kinase;Peroxisome;Phosphoprotein;Referenceproteome;Transferase
Q9Z269	Q9Z269	Vesicle-associated membrane protein-associated protein B	Vapb	30.3969	30.1289	30.2743	30.0741	30.5273	30.6156	30.5589	30.5805	31.1298	31.1378	31.3124	31.1198	31.0948	31.2734	31.0734	30.9642	+		+	4.49551	0.412151	2.46784	0.00178462	0.456305	0.0372952	-0.956388	-0.0734911	0.352044	activation of signaling protein activity involved in unfolded protein response;biological regulation;calcium ion homeostasis;cation homeostasis;cellular calcium ion homeostasis;cellular cation homeostasis;cellular chemical homeostasis;cellular divalent inorganic cation homeostasis;cellular homeostasis;cellular ion homeostasis;cellular metal ion homeostasis;cellular process;cellular response to ch…	beta-tubulin binding;binding;cytoskeletal protein binding;enzyme binding;identical protein binding;protein binding;protein dimerization activity;protein homodimerization activity;structural molecule activity;tubulin binding	cell part;cytoplasmic part;endoplasmic reticulum;endoplasmic reticulum membrane;endoplasmic reticulum part;Golgi apparatus;integral to membrane;intracellular membrane-bounded organelle;intracellular organelle;intracellular organelle part;intracellular part;intrinsic to membrane;membrane;membrane part;membrane-bounded organelle;organelle;organelle membrane;organelle part		Acetylation;Coiledcoil;Completeproteome;Directproteinsequencing;Endoplasmicreticulum;Membrane;Referenceproteome;Transmembrane;Transmembranehelix;Unfoldedproteinresponse
B5DF48	B5DF48		Tyw1	26.0372	25.7613	25.4582	25.6974	25.8819	25.8272	25.7934	25.474	26.7372	26.7729	26.6837	26.5653	26.7478	26.7398	26.8305	26.7356	+			3.52652	0.707469	0.0125041	0.00169106	0.388596	0.978612	-0.95121	0.0736527	0.00557566		binding;catalytic activity;cation binding;coenzyme binding;cofactor binding;FMN binding;ion binding;iron ion binding;iron-sulfur cluster binding;metal cluster binding;metal ion binding;nucleotide binding;oxidoreductase activity;transition metal ion binding			Completeproteome;Referenceproteome
A0A0G2JV12;F1LPD0	A0A0G2JV12;F1LPD0		Col15a1	26.6302	26.418	26.4469	26.3115	25.8727	25.8842	25.8244	26.0411	27.4089	27.2984	27.4366	27.4572	26.5658	26.6291	26.4029	26.7749	+	+	+	4.8213	4.1152	3.27795	0.00223077	0.00507692	0.0164	-0.948631	-0.807083	-0.546026	biological adhesion;cell adhesion;cellular process	structural molecule activity	basement membrane;extracellular matrix part;extracellular region part;extracellular space		Completeproteome;Referenceproteome
A0A0G2JZM2;B5DFC3	A0A0G2JZM2;B5DFC3		Sec23a	30.016	30.2264	30.3547	30.5053	30.5391	30.6405	30.7108	30.6156	30.4853	30.422	30.4512	30.4552	30.6462	30.4854	30.5383	30.426			+	0.855567	0.707317	1.73283	0.155429	0.398122	0.0597876	-0.177838	0.0705409	0.350896	cellular process;ER to Golgi vesicle-mediated transport;establishment of localization;establishment of localization in cell;establishment of protein localization;Golgi vesicle transport;intracellular protein transport;intracellular transport;protein transport;transport;vesicle-mediated transport	binding;cation binding;ion binding;metal ion binding;transition metal ion binding;zinc ion binding	cell part;COPII vesicle coat;cytoplasmic part;cytoplasmic vesicle part;Golgi apparatus part;Golgi membrane;intracellular organelle part;intracellular part;macromolecular complex;membrane;membrane coat;membrane part;organelle membrane;organelle part;perinuclear region of cytoplasm;protein complex;vesicle coat	Protein processing in endoplasmic reticulum	Completeproteome;Proteintransport;Referenceproteome;Transport
A0A0G2JZM8;Q99JD4	A0A0G2JZM8;Q99JD4	CLIP-associating protein 2	Clasp2	28.0167	27.9575	27.9874	28.1337	27.8118	27.7075	28.0547	27.9754	28.1423	27.9238	28.0307	27.8891	27.6415	27.5938	27.7967	27.5963		+		0.15173	2.41137	0.771518	0.76707	0.0191579	0.346892	0.0273814	-0.339406	-0.136542	biological regulation;cell cycle phase;cell cycle process;cell migration;cell motility;cellular component movement;cellular component organization;cellular component organization at cellular level;cellular component organization or biogenesis;cellular component organization or biogenesis at cellular level;cellular process;cytoskeleton organization;establishment or maintenance of cell polarity;loc…	binding;cytoskeletal protein binding;microtubule binding;microtubule plus-end binding;protein binding;tubulin binding	cell part;cell projection membrane;cell projection part;chromosomal part;condensed chromosome kinetochore;cytoplasmic microtubule;cytoplasmic part;cytoskeletal part;Golgi apparatus part;intracellular non-membrane-bounded organelle;intracellular organelle;intracellular organelle part;intracellular part;kinetochore;leading edge membrane;macromolecular complex;membrane;membrane part;microtubule;micr…		Cellcycle;Celldivision;Cellmembrane;Cellprojection;Centromere;Chromosome;Coiledcoil;Completeproteome;Cytoplasm;Cytoskeleton;Golgiapparatus;Kinetochore;Membrane;Microtubule;Mitosis;Phosphoprotein;Referenceproteome;Repeat
A0A0G2JZP3;D3ZQ26	A0A0G2JZP3;D3ZQ26		Rnf25	26.3263	26.2061	25.9683	26.4336	26.0193	25.8781	25.2961	25.2475	26.3899	25.7174	25.9166	25.9396	25.7326	25.8442	25.879	25.8848			+	0.674194	0.483666	1.51387	0.148505	0.289979	0.0423034	0.242694	-0.15573	-0.623333	biological regulation;positive regulation of molecular function;positive regulation of NF-kappaB transcription factor activity;positive regulation of sequence-specific DNA binding transcription factor activity;regulation of biological process;regulation of biosynthetic process;regulation of cellular biosynthetic process;regulation of cellular macromolecule biosynthetic process;regulation of cellu…	acid-amino acid ligase activity;binding;catalytic activity;cation binding;ion binding;ligase activity;ligase activity, forming carbon-nitrogen bonds;metal ion binding;small conjugating protein ligase activity;transition metal ion binding;ubiquitin-protein ligase activity;zinc ion binding	cell part;cytoplasmic part;cytosol;intracellular membrane-bounded organelle;intracellular organelle;intracellular part;membrane-bounded organelle;nucleus;organelle		Completeproteome;Metal-binding;Referenceproteome;Zinc;Zinc-finger
D4A0F3;A0A0G2JZR1	D4A0F3;A0A0G2JZR1	Oxysterol-binding protein	Osbpl6	24.3434	24.6487	24.3437	24.4715	24.695	24.5793	24.8939	25.0747	24.7404	24.1603	24.7836	24.5218	25.0302	24.3087	24.7153	24.733				0.255357	0.295703	1.47103	0.495645	0.398041	0.0719233	-0.0996938	0.145275	0.358902	establishment of localization;lipid transport;organic substance transport;transport		cell part;cytoplasmic part;cytosol;endoplasmic reticulum part;intracellular organelle part;intracellular part;membrane;nuclear membrane;nuclear part;organelle membrane;organelle part;perinuclear endoplasmic reticulum;plasma membrane		Completeproteome;Lipidtransport;Referenceproteome;Transport
A0A0G2JZS1;F1LT58	A0A0G2JZS1;F1LT58		Kpna6	26.8618	27.06	27.1099	27.2438	26.9329	27.0867	26.715	27.0915	27.224	27.1555	27.0874	27.1619	26.8557	26.8916	26.804	26.8838		+		0.477021	3.89958	0.419392	0.402357	0.0127642	0.501465	-0.0883045	-0.298431	-0.112346	biological regulation;establishment of localization;establishment of localization in cell;establishment of protein localization;intracellular protein transport;intracellular transport;maternal process involved in female pregnancy;multicellular organismal process;multicellular organismal reproductive process;nuclear import;nuclear transport;nucleocytoplasmic transport;positive regulation of biolog…	protein transporter activity;substrate-specific transporter activity;transporter activity	cell part;cytoplasm;intracellular membrane-bounded organelle;intracellular organelle;intracellular part;membrane-bounded organelle;nucleus;organelle		Completeproteome;Referenceproteome
D3Z837	D3Z837	Non-specific serine/threonine protein kinase	Cdc42bpg	25.1582	23.2479	22.9019	23.3395	24.4911	24.2944	23.7023	23.3212	24.6644	24.8599	24.5239	24.3825	24.5156	24.4593	24.5121	23.1127	+			0.929975	0.59965	0.199805	0.0242318	0.127703	0.56967	-0.945822	-0.457752	0.29039	biological regulation;cellular process;cellular response to stimulus;intracellular signal transduction;regulation of biological process;regulation of cellular process;response to stimulus;signal transduction	adenyl nucleotide binding;adenyl ribonucleotide binding;ATP binding;binding;catalytic activity;cation binding;enzyme regulator activity;GTPase regulator activity;ion binding;kinase activity;magnesium ion binding;metal ion binding;nucleoside-triphosphatase regulator activity;nucleotide binding;phosphotransferase activity, alcohol group as acceptor;protein kinase activity;protein serine/threonine k…	cell leading edge;cell part;centrosome;cytoplasmic part;cytoskeletal part;intracellular non-membrane-bounded organelle;intracellular organelle;intracellular organelle part;intracellular part;microtubule organizing center;non-membrane-bounded organelle;organelle;organelle part		ATP-binding;Completeproteome;Kinase;Metal-binding;Nucleotide-binding;Referenceproteome;Serine/threonine-proteinkinase;Transferase;Zinc;Zinc-finger
Q9WVC0;F1LMC7;A0A0G2JZT5;D4A0F5;Q7TP92;A0A0G2JV25	Q9WVC0;F1LMC7;A0A0G2JZT5;D4A0F5	Septin-7	2007-09-01	31.2476	31.2461	31.3081	31.328	31.3358	31.3189	31.3651	31.464	31.427	31.2754	31.2754	31.2613	31.4012	31.4057	31.3827	31.4803				0.250452	1.27847	1.20925	0.733131	0.225359	0.406285	-0.0273023	0.107751	0.0885181	anatomical structure morphogenesis;biological regulation;cell cycle;cell cycle phase;cell cycle process;cell part morphogenesis;cell projection morphogenesis;cell projection organization;cellular component assembly;cellular component morphogenesis;cellular component organization;cellular component organization at cellular level;cellular component organization or biogenesis;cellular component orga…	binding;GTP binding;guanyl nucleotide binding;guanyl ribonucleotide binding;nucleotide binding;purine nucleotide binding;purine ribonucleoside triphosphate binding;purine ribonucleotide binding;ribonucleotide binding	actin filament bundle;actomyosin;axon part;axon terminus;axoneme;cell cortex part;cell division site part;cell part;cell projection part;chromosomal part;cleavage furrow;condensed chromosome kinetochore;cytoplasmic part;cytoskeletal part;cytoskeleton;intracellular non-membrane-bounded organelle;intracellular organelle;intracellular organelle part;intracellular part;kinetochore;macromolecular comp…		Acetylation;Cellcycle;Celldivision;Cellprojection;Centromere;Chromosome;Cilium;Coiledcoil;Completeproteome;Cytoplasm;Cytoskeleton;Directproteinsequencing;GTP-binding;Kinetochore;Mitosis;Nucleotide-binding;Phosphoprotein;Referenceproteome
Q80WE1;A0A0G2JZV8;Q80WE1-2	Q80WE1;A0A0G2JZV8;Q80WE1-2	Fragile X mental retardation protein 1 homolog	Fmr1	28.3687	28.5027	28.2339	28.5921	28.3247	28.3675	28.5467	28.5239	28.3391	28.1313	28.1381	28.3013	28.218	28.192	28.0841	28.2047				1.07507	0.367791	0.0601166	0.106824	0.545749	0.916293	0.196912	-0.0527835	0.0163064	anatomical structure development;biological regulation;central nervous system development;developmental process;establishment of localization;establishment of RNA localization;mRNA transport;negative regulation of biological process;negative regulation of biosynthetic process;negative regulation of cellular biosynthetic process;negative regulation of cellular macromolecule biosynthetic process;ne…	binding;nucleic acid binding;RNA binding	cell body;cell part;cell projection;cell projection part;cytoplasmic part;dendrite;dendritic shaft;dendritic spine;intracellular non-membrane-bounded organelle;intracellular organelle;intracellular organelle part;intracellular part;macromolecular complex;mRNA cap binding complex;neuron projection;neuron spine;neuronal RNA granule;non-membrane-bounded organelle;nuclear part;nucleolus;organelle;org…		Acetylation;Alternativesplicing;Completeproteome;Cytoplasm;Methylation;mRNAtransport;Nucleus;Phosphoprotein;Referenceproteome;Repeat;Repressor;RNA-binding;Transport
D3ZU15;A0A0G2JZY0;D3ZS48;D3Z8C1	D3ZU15;A0A0G2JZY0;D3ZS48;D3Z8C1		Lsm14b	23.4563	25.3375	25.0386	25.3988	25.4364	25.2215	25.0888	25.134	25.6001	25.1276	25.4956	25.2712	25.645	25.4901	25.4518	25.4949				0.562765	0.603528	0.389159	0.111523	0.258887	0.345232	-0.565804	0.146856	0.412364					Completeproteome;Referenceproteome
A0A0G2JZY3;A0A0G2KB70;F1M0T5;A0A0G2K285;F1MA78;A0A0G2K4S1;A0A0G2K1L4	A0A0G2JZY3			26.631	26.711	27.5234	27.0559	26.9173	26.9615	26.8024	26.721	26.5608	26.5065	26.562	27.1033	26.7027	27.0284	26.4569	26.648				0.561641	0.0492015	0.251808	0.161593	0.867445	0.580847	0.29716	0.0258594	-0.129755		binding;calcium ion binding;cation binding;ion binding;metal ion binding			Completeproteome;Referenceproteome
A0A0G2JZY8;M0R762	A0A0G2JZY8;M0R762		Smg1	25.493	26.3698	26.0464	26.2967	26.2869	26.221	26.1175	26.0326	26.5111	26.1151	26.1207	26.5006	25.9444	26.0175	26.0038	26.1342		+		0.527263	1.28147	0.219203	0.190722	0.0623867	0.627741	-0.2604	-0.28687	0.113037	cellular lipid metabolic process;cellular macromolecule metabolic process;cellular metabolic process;cellular process;cellular protein metabolic process;glycerolipid metabolic process;glycerophospholipid metabolic process;lipid metabolic process;lipid modification;lipid phosphorylation;macromolecule metabolic process;macromolecule modification;metabolic process;organophosphate metabolic process;p…	adenyl nucleotide binding;adenyl ribonucleotide binding;ATP binding;binding;catalytic activity;kinase activity;nucleotide binding;phosphotransferase activity, alcohol group as acceptor;purine nucleotide binding;purine ribonucleoside triphosphate binding;purine ribonucleotide binding;ribonucleotide binding;transferase activity;transferase activity, transferring phosphorus-containing groups	cell part;cytoplasm;intracellular membrane-bounded organelle;intracellular organelle;intracellular part;membrane-bounded organelle;nucleus;organelle		ATP-binding;Completeproteome;Kinase;Nucleotide-binding;Referenceproteome;Transferase
G3V8Z9;F1MAA2	G3V8Z9;F1MAA2		Cops7a	28.8171	28.599	28.6685	28.8378	28.6613	28.8662	29.0935	29.1316	29.8178	29.695	29.6341	29.5518	29.3652	29.4002	29.3272	29.4834	+	+		4.63425	2.29652	0.840723	0.00188618	0.0280045	0.233321	-0.944059	-0.280674	0.207523	cellular macromolecule metabolic process;cellular metabolic process;cellular process;cellular protein metabolic process;cullin deneddylation;macromolecule metabolic process;macromolecule modification;metabolic process;primary metabolic process;protein deneddylation;protein metabolic process;protein modification by small protein conjugation or removal;protein modification by small protein removal;…		cell part;cytoplasm;intracellular organelle part;intracellular part;macromolecular complex;nuclear part;organelle part;protein complex;signalosome		Completeproteome;Referenceproteome
Q6AY46	Q6AY46	tRNA (adenine(58)-N(1))-methyltransferase catalytic subunit TRMT61A	Trmt61a	26.8424	26.7314	26.6926	26.8276	26.6816	27.0275	27.0873	27.003	27.5121	27.7441	27.5434	28.0661	27.539	27.9856	27.861	28.1351	+			3.41198	0.400962	0.911515	0.0017594	0.318422	0.250439	-0.942892	0.163777	0.176355		catalytic activity;methyltransferase activity;RNA methyltransferase activity;S-adenosylmethionine-dependent methyltransferase activity;transferase activity;transferase activity, transferring one-carbon groups;tRNA (adenine) methyltransferase activity;tRNA (adenine-N1-)-methyltransferase activity;tRNA methyltransferase activity	cell part;cytoplasmic part;intracellular membrane-bounded organelle;intracellular organelle;intracellular part;macromolecular complex;membrane-bounded organelle;methyltransferase complex;nucleus;organelle;protein complex;tRNA (m1A) methyltransferase complex;tRNA methyltransferase complex		Acetylation;Completeproteome;Methyltransferase;Nucleus;Referenceproteome;S-adenosyl-L-methionine;Transferase;tRNAprocessing
D3ZK47;A0A0G2K001	D3ZK47;A0A0G2K001	Histone-lysine N-methyltransferase	Whsc1l1	26.8017	26.7877	26.6172	27.0538	26.9576	26.8344	27.1004	26.8371	26.7236	26.9477	26.8182	26.7619	27.2821	27.1366	27.1967	26.9903		+		0.00729065	2.29754	0.486097	0.984934	0.0205116	0.465091	0.00222731	0.338542	0.117265		binding;catalytic activity;cation binding;histone methyltransferase activity;histone-lysine N-methyltransferase activity;ion binding;lysine N-methyltransferase activity;metal ion binding;methyltransferase activity;N-methyltransferase activity;protein methyltransferase activity;protein-lysine N-methyltransferase activity;S-adenosylmethionine-dependent methyltransferase activity;transferase activit…	cell part;intracellular membrane-bounded organelle;intracellular organelle;intracellular part;membrane-bounded organelle;nucleus;organelle	Lysine degradation	Completeproteome;Metal-binding;Methyltransferase;Nucleus;Referenceproteome;Transferase;Zinc;Zinc-finger
O88506;A0A0G2K007	O88506;A0A0G2K007	STE20/SPS1-related proline-alanine-rich protein kinase	Stk39	27.7894	27.807	27.7958	27.6056	27.5002	27.6376	27.5142	27.5539	27.5983	27.5285	27.494	27.8644	27.099	27.1534	27.3282	26.9492		+		0.631984	2.27452	1.8724	0.273525	0.0115351	0.118589	0.128154	-0.488848	-0.197958	biological regulation;cellular macromolecule metabolic process;cellular metabolic process;cellular process;cellular protein metabolic process;macromolecule metabolic process;macromolecule modification;metabolic process;phosphate-containing compound metabolic process;phosphorus metabolic process;phosphorylation;positive regulation of biological process;positive regulation of ion transport;positive…	adenyl nucleotide binding;adenyl ribonucleotide binding;ATP binding;binding;catalytic activity;enzyme binding;kinase activity;kinase binding;nucleotide binding;phosphotransferase activity, alcohol group as acceptor;protein binding;protein kinase activity;protein kinase binding;protein serine/threonine kinase activity;purine nucleotide binding;purine ribonucleoside triphosphate binding;purine ribo…	apical plasma membrane;basolateral plasma membrane;cell part;cytoplasm;cytoskeleton;intracellular membrane-bounded organelle;intracellular non-membrane-bounded organelle;intracellular organelle;intracellular part;membrane part;membrane-bounded organelle;non-membrane-bounded organelle;nucleus;organelle;plasma membrane part		Acetylation;ATP-binding;Completeproteome;Cytoplasm;Kinase;Nucleotide-binding;Nucleus;Phosphoprotein;Referenceproteome;Serine/threonine-proteinkinase;Transferase
Q9ES40	Q9ES40	PRA1 family protein 3	Arl6ip5	27.1996	27.7694	27.7305	27.6174	28.0897	28.0842	28.077	28.0927	28.4593	28.3896	28.6448	28.5913	29.6435	29.5515	29.8198	29.5303	+	+	+	3.22796	4.82162	2.08692	0.00188462	0.00177778	0.0320724	-0.941997	1.11504	0.506663	acidic amino acid transport;amine transport;amino acid transport;anion transport;biological regulation;carboxylic acid transport;establishment of localization;ion transport;L-glutamate transport;negative regulation of biological process;negative regulation of transport;nitrogen compound transport;organic acid transport;organic anion transport;organic substance transport;regulation of biological p…	binding;protein binding;protein C-terminus binding	cell part;cytoplasm;cytoplasmic part;cytoskeleton;endoplasmic reticulum membrane;endoplasmic reticulum part;integral to membrane;intracellular non-membrane-bounded organelle;intracellular organelle;intracellular organelle part;intracellular part;intrinsic to membrane;membrane;membrane part;non-membrane-bounded organelle;organelle;organelle membrane;organelle part		Acetylation;Completeproteome;Cytoplasm;Cytoskeleton;Endoplasmicreticulum;Membrane;Referenceproteome;Transmembrane;Transmembranehelix
D3ZYB4;A0A0G2JY62;Q5XIM8;A0A0G2JW03	D3ZYB4;A0A0G2JY62		Lpin2	23.7939	24.0495	22.8623	23.9072	23.8188	24.181	24.1008	23.7142	24.6123	24.6668	24.6853	24.4098	24.3919	24.1041	24.6618	24.2438	+			1.84183	0.914768	0.466539	0.00335208	0.11642	0.321198	-0.940313	-0.243168	0.300453	actin cytoskeleton organization;actin cytoskeleton reorganization;actin filament-based process;acylglycerol biosynthetic process;acylglycerol metabolic process;anatomical structure morphogenesis;biological regulation;biosynthetic process;carboxylic acid catabolic process;carboxylic acid metabolic process;catabolic process;cell projection organization;cellular biosynthetic process;cellular catabol…	catalytic activity;hydrolase activity;hydrolase activity, acting on ester bonds;phosphatase activity;phosphatidate phosphatase activity;phosphoric ester hydrolase activity;protein binding transcription factor activity;transcription coactivator activity;transcription cofactor activity;transcription factor binding transcription factor activity	cell part;cytoplasm;cytoplasmic part;cytosol;endoplasmic reticulum membrane;endoplasmic reticulum part;intracellular membrane-bounded organelle;intracellular organelle;intracellular organelle part;intracellular part;macromolecular complex;membrane;membrane part;membrane-bounded organelle;nuclear part;nucleoplasm part;nucleus;organelle;organelle membrane;organelle part;protein complex;transcriptio…		Completeproteome;Referenceproteome
I6L9G5;A0A0G2K022	I6L9G5;A0A0G2K022		Rcn3	32.3965	32.5268	32.9373	32.5504	32.2345	32.4391	32.0478	32.1809	32.354	32.3408	32.4218	32.565	32.2531	32.332	32.2591	32.2606				0.69422	1.41266	1.42234	0.18686	0.149158	0.0720723	0.182331	-0.14415	-0.37714		binding;calcium ion binding;cation binding;ion binding;metal ion binding			Calcium;Completeproteome;Referenceproteome
G3V6I3	G3V6I3		Cwc25	24.1414	25.1882	23.6204	25.1899	25.143	25.0325	24.7898	24.9563	25.4419	25.5756	25.3217	25.5513	25.3138	25.2359	25.4697	25.1534	+			1.2521	1.04453	0.512496	0.00907297	0.142998	0.248899	-0.937632	-0.179399	0.445442					Completeproteome;Referenceproteome
F1LZH9;A0A0G2JWZ9	F1LZH9;A0A0G2JWZ9		Ankrd44	26.3902	26.7734	26.3035	26.6212	26.652	26.9147	26.6968	26.8604	27.4706	27.5036	27.4978	27.3604	26.9808	26.9165	26.7832	26.7364	+	+		3.78926	4.02011	1.08189	0.00174163	0.00558065	0.143506	-0.936036	-0.603899	0.258914					ANKrepeat;Completeproteome;Referenceproteome;Repeat
F1LUA1;A0A0G2K051	F1LUA1;A0A0G2K051		Eea1	31.9071	31.7259	31.887	31.7861	31.84	31.892	31.8353	31.7848	31.5999	31.7386	31.6845	31.6672	31.641	31.6426	31.7192	31.6229				1.61633	0.175433	0.0870877	0.104527	0.825912	0.921592	0.153965	-0.0161223	0.0115247	cellular component organization;cellular component organization at cellular level;cellular component organization or biogenesis;cellular component organization or biogenesis at cellular level;cellular membrane fusion;cellular membrane organization;cellular process;endocytosis;establishment of localization;membrane fusion;membrane invagination;membrane organization;organelle fusion;organelle organ…	1-phosphatidylinositol binding;binding;cation binding;ion binding;lipid binding;metal ion binding;phosphatidylinositol binding;phospholipid binding	cell part;cytoplasmic part;cytoplasmic vesicle;cytosol;early endosome;endosome;extrinsic to membrane;extrinsic to plasma membrane;intracellular membrane-bounded organelle;intracellular organelle;intracellular part;macromolecular complex;membrane part;membrane-bounded organelle;organelle;plasma membrane part;protein complex;recycling endosome;serine-pyruvate aminotransferase complex;vesicle		Completeproteome;Metal-binding;Referenceproteome;Zinc;Zinc-finger
M0RDI5;A0A0G2K059	M0RDI5;A0A0G2K059		Mcu	28.2148	28.3749	28.1616	28.2674	28.3635	28.2222	28.3019	28.2991	28.389	28.4435	28.3179	28.3627	28.6499	28.5706	28.5637	28.5208		+		1.24575	2.72428	0.33181	0.18297	0.0490374	0.723508	-0.123628	0.197947	0.0419922	biological regulation;calcium ion homeostasis;calcium ion transport;calcium-mediated signaling;carbohydrate homeostasis;cation homeostasis;cation transport;cellular calcium ion homeostasis;cellular cation homeostasis;cellular chemical homeostasis;cellular component assembly;cellular component organization;cellular component organization or biogenesis;cellular divalent inorganic cation homeostasis…	active transmembrane transporter activity;calcium channel activity;cation channel activity;cation transmembrane transporter activity;channel activity;ion channel activity;ion transmembrane transporter activity;passive transmembrane transporter activity;secondary active transmembrane transporter activity;substrate-specific channel activity;substrate-specific transmembrane transporter activity;subs…	calcium channel complex;cation channel complex;cell part;cytoplasmic part;intracellular membrane-bounded organelle;intracellular organelle;intracellular organelle part;intracellular part;ion channel complex;macromolecular complex;membrane;membrane part;membrane-bounded organelle;mitochondrial inner membrane;mitochondrial membrane;mitochondrial part;mitochondrion;organelle;organelle inner membrane…		Completeproteome;Referenceproteome
A0A0G2K089;F1LTD7	A0A0G2K089;F1LTD7		Dennd4c	28.2545	28.2686	27.9899	28.1793	28.359	28.4481	28.4526	28.4926	28.2602	28.1806	28.0655	28.0457	28.189	28.3177	28.279	28.2989				0.165985	1.21303	2.03837	0.728466	0.182969	0.0721172	0.0350614	0.133117	0.264975		enzyme regulator activity;GTPase regulator activity;guanyl-nucleotide exchange factor activity;nucleoside-triphosphatase regulator activity;Rab guanyl-nucleotide exchange factor activity;Ras guanyl-nucleotide exchange factor activity;small GTPase regulator activity	cell part;macromolecular complex;membrane part;protein complex;retromer complex		Completeproteome;Referenceproteome
[truncated: 4,808 more rows]
