# Supplementary material for: MiT/TFE factors control ER‐phagy via transcriptional regulation of FAM134B
Source: EMBO J. 2020 Jul 27;39(17):e105696. doi: 10.15252/embj.2020105696 (PMC7459426; doi:10.15252/embj.2020105696)
Supplement: Supplementary file 4 — Table EV3 [file EMBJ-39-e105696-s004.xlsx]

## Sheet: EV table legend
EV Table 3: Table legend of phospho-proteome analysis of RCS wild type and FGFR3/4KO treated with FGF18 or with vehicle (5%ABS) depicted in figure 2A

## Sheet: EV Table 3
PHOSPHO-PROTEOME OF RCS WT +/- FGF18 vs FGFR3/4KO +/- FGF18
Proteins	Positions within proteins	Leading proteins	Protein	Protein names	Gene names	Sequence window	Amino acid	Position	Charge	Multiplicity	Localization prob	FGFR3/4 KO_01	FGFR3/4 KO_02	FGFR3/4 KO_03	FGFR3/4 KO_04	FGFR3/4 KO+F18_01	FGFR3/4 KO+F18_02	FGFR3/4 KO+F18_03	FGFR3/4 KO+F18_04	WT_01	WT_02	WT_03	WT_04	WT+F18_01	WT+F18_02	WT+F18_03	WT+F18_04	Student's t-test Significant FGFR3/4 KO+F18 vs FGFR3/4 KO	Student's t-test Significant FGFR3/4 KO vs WT	Student's t-test Significant WT+F18 vs WT	-Log Student's t-test p-value FGFR3/4 KO+F18 vs FGFR3/4 KO	-Log Student's t-test p-value FGFR3/4 KO vs WT	-Log Student's t-test p-value WT+F18 vs WT	Student's t-test q-value FGFR3/4 KO+F18 vs FGFR3/4 KO	Student's t-test q-value FGFR3/4 KO vs WT	Student's t-test q-value WT+F18 vs WT	Student's t-test Difference FGFR3/4 KO+F18 vs FGFR3/4 KO	Student's t-test Difference FGFR3/4 KO vs WT	Student's t-test Difference WT+F18 vs WT	Regulatory site	Regulatory site function	Regulatory site process	Regulatory site protInteract	Regulatory site otherInteract	Regulatory site notes	GOBP name	GOMF name	GOCC name	KEGG name
Q63186;A0A096MIS3	126;126	Q63186	Q63186	Translation initiation factor eIF-2B subunit delta	Eif2b4	ERALKQARKGEQGGPSPQACPSTAGEATSGV	S	126	3	___1	0.999999	24.7469	24.9469	NaN	25.9164	25.7792	25.8338	25.5685	25.3023	25.6822	26.0694	NaN	25.7828	25.4488	25.5227	25.9648	25.7784				0.573848	0.779648	0.425785	0.410652	0.185879	0.582414	0.417549	-0.641413	-0.166108							anatomical structure development;axon ensheathment;biological regulation;cell development;cellular developmental process;cellular process;cellular response to stimulus;cellular response to stress;developmental process;ensheathment of neurons;glial cell development;myelination;negative regulation of biological process;negative regulation of biosynthetic process;negative regulation of cellular bios…	binding;enzyme regulator activity;GTPase regulator activity;guanyl-nucleotide exchange factor activity;nucleic acid binding;nucleoside-triphosphatase regulator activity;protein binding;RNA binding;translation factor activity, nucleic acid binding;translation initiation factor activity;translation initiation factor binding	cell part;cytoplasm;cytoplasmic part;eukaryotic translation initiation factor 2B complex;intracellular part;macromolecular complex;protein complex	RNA transport
Q63135;A0A096MIS6;Q63135-2;A0A0G2K7Y0	554;554;492;618	Q63135	Q63135	Complement component receptor 1-like protein	Cr1l	LTSQENNSTSSPARNSLTQEV__________	S	554	1	___1	0.999915	27.8182	27.022	27.2884	NaN	27.3554	27.5198	27.1876	27.1116	27.1782	26.9516	27.1556	26.9853	27.2096	27.1705	27.2202	26.7265				0.138621	0.705498	0.0367754	0.884525	0.304112	1	-0.0826077	0.30855	0.0140557							activation of immune response;biological regulation;complement activation;complement activation, classical pathway;defense response;developmental process;female pregnancy;humoral immune response;immune effector process;immune response;immune system process;innate immune response;macromolecule metabolic process;metabolic process;multicellular organismal development;multicellular organismal process…		cell part;integral to membrane;intrinsic to membrane;membrane part	Complement and coagulation cascades
Q63135;A0A096MIS6;Q63135-2;A0A0G2K7Y0	527;527;465;590	Q63135	Q63135	Complement component receptor 1-like protein	Cr1l	NSTNEKCKEVGIYLNSKEDSCVQPQSLLTSQ	S	527	2	___1	0.999999	24.2605	24.4723	24.3376	24.5946	NaN	NaN	NaN	NaN	23.9113	23.4002	23.9332	NaN	NaN	NaN	NaN	NaN		+		0	1.95691	0	1	0.0298383	1	NaN	0.668049	NaN							activation of immune response;biological regulation;complement activation;complement activation, classical pathway;defense response;developmental process;female pregnancy;humoral immune response;immune effector process;immune response;immune system process;innate immune response;macromolecule metabolic process;metabolic process;multicellular organismal development;multicellular organismal process…		cell part;integral to membrane;intrinsic to membrane;membrane part	Complement and coagulation cascades
Q66HC1;A0A096MIS7	535;516	Q66HC1	Q66HC1	Tudor domain-containing protein 3	Tdrd3	PYDDKIFYNSGPKRRSGPIKPEKVIESSIPV	S	535	2	___1	1	28.0772	27.8957	28.2223	28.239	27.5725	27.1454	27.1018	26.9084	27.1359	26.4951	27.0531	26.3117	25.9895	25.8228	26.0038	25.5982	+	+	+	2.91995	3.09682	2.14147	0.0349551	0.00566574	0.0173228	-0.926546	1.35963	-0.89539							cellular component organization;cellular component organization at cellular level;cellular component organization or biogenesis;cellular component organization or biogenesis at cellular level;cellular macromolecule metabolic process;cellular metabolic process;cellular nitrogen compound metabolic process;cellular process;chromatin modification;chromatin organization;chromosome organization;macromo…	binding;chromatin binding;histone binding;methylated histone residue binding;nucleic acid binding;protein binding;protein binding transcription factor activity;RNA binding;transcription coactivator activity;transcription cofactor activity;transcription factor binding transcription factor activity	cell part;cytoplasm;exon-exon junction complex;intracellular membrane-bounded organelle;intracellular organelle;intracellular organelle part;intracellular part;macromolecular complex;membrane-bounded organelle;nuclear part;nucleus;organelle;organelle part;protein complex
Q66HC1;A0A096MIS7	256;256	Q66HC1	Q66HC1	Tudor domain-containing protein 3	Tdrd3	GPPPRGRGKGRGRVRSEDEEDLGNARPSAPS	S	256	3	___1	1	25.9038	26.2311	25.8224	25.7856	26.0483	25.7138	25.4943	25.72	25.4436	24.9959	25.3516	25.2073	25.3671	25.2362	25.5972	25.3603		+		0.591035	2.5552	0.5267	0.523695	0.0141861	0.56626	-0.191609	0.686106	0.140596							cellular component organization;cellular component organization at cellular level;cellular component organization or biogenesis;cellular component organization or biogenesis at cellular level;cellular macromolecule metabolic process;cellular metabolic process;cellular nitrogen compound metabolic process;cellular process;chromatin modification;chromatin organization;chromosome organization;macromo…	binding;chromatin binding;histone binding;methylated histone residue binding;nucleic acid binding;protein binding;protein binding transcription factor activity;RNA binding;transcription coactivator activity;transcription cofactor activity;transcription factor binding transcription factor activity	cell part;cytoplasm;exon-exon junction complex;intracellular membrane-bounded organelle;intracellular organelle;intracellular organelle part;intracellular part;macromolecular complex;membrane-bounded organelle;nuclear part;nucleus;organelle;organelle part;protein complex
A0A096MIS8;D3ZX61;Q9JIH7-3;Q9JIH7-2;Q9JIH7;A0A0G2K3A0	165;165;165;165;165;165	A0A096MIS8	A0A096MIS8	Serine/threonine-protein kinase WNK1	Wnk1	ATATVPSSTSKDRPVSQPSLVGSKEEPPPSR	S	165	2	___1	0.999526	NaN	27.0084	27.3099	28.0719	28.0089	27.5884	27.1344	27.595	NaN	26.7439	27.5177	27.4575	27.8997	27.1805	27.3937	27.5194				0.130067	0.216199	0.410397	0.875615	0.692426	0.526276	0.118283	0.2237	0.258644							biological regulation;cellular macromolecule metabolic process;cellular metabolic process;cellular process;cellular protein metabolic process;cellular response to stimulus;establishment of localization;intracellular signal transduction;ion transport;macromolecule metabolic process;macromolecule modification;metabolic process;negative regulation of biological process;negative regulation of catalyt…	adenyl nucleotide binding;adenyl ribonucleotide binding;ATP binding;binding;catalytic activity;cation binding;channel inhibitor activity;channel regulator activity;enzyme binding;enzyme inhibitor activity;enzyme regulator activity;ion binding;ion channel inhibitor activity;kinase activity;kinase binding;kinase inhibitor activity;kinase regulator activity;magnesium ion binding;metal ion binding;nu…	cell part;cytoplasm;intracellular part
A0A096MIS8;D3ZX61;Q9JIH7-3;Q9JIH7-2;Q9JIH7;A0A0G2K3A0	168;168;168;168;168;168	A0A096MIS8	A0A096MIS8	Serine/threonine-protein kinase WNK1	Wnk1	TVPSSTSKDRPVSQPSLVGSKEEPPPSRSGS	S	168	2	___1	0.824901	22.5297	22.7911	NaN	23.6128	23.0812	23.026	22.5905	23.2454	NaN	NaN	NaN	NaN	NaN	NaN	NaN	NaN				0.00822211	0	-4.34294e-08	1	1	1	0.00788514	NaN	0							biological regulation;cellular macromolecule metabolic process;cellular metabolic process;cellular process;cellular protein metabolic process;cellular response to stimulus;establishment of localization;intracellular signal transduction;ion transport;macromolecule metabolic process;macromolecule modification;metabolic process;negative regulation of biological process;negative regulation of catalyt…	adenyl nucleotide binding;adenyl ribonucleotide binding;ATP binding;binding;catalytic activity;cation binding;channel inhibitor activity;channel regulator activity;enzyme binding;enzyme inhibitor activity;enzyme regulator activity;ion binding;ion channel inhibitor activity;kinase activity;kinase binding;kinase inhibitor activity;kinase regulator activity;magnesium ion binding;metal ion binding;nu…	cell part;cytoplasm;intracellular part
A0A096MIS8;D3ZX61;Q9JIH7-3;Q9JIH7-2;Q9JIH7;A0A0G2K3A0	172;172;172;172;172;172	A0A096MIS8	A0A096MIS8	Serine/threonine-protein kinase WNK1	Wnk1	STSKDRPVSQPSLVGSKEEPPPSRSGSGSGG	S	172	2	___1	1	26.816	25.8899	25.8924	26.5583	26.3961	26.4255	25.9562	25.954	26.7548	26.0246	26.7144	26.2144	NaN	26.6648	26.7106	26.8633				0.150135	0.180681	0.681192	0.86007	0.766559	0.335322	-0.106193	-0.137883	0.319161							biological regulation;cellular macromolecule metabolic process;cellular metabolic process;cellular process;cellular protein metabolic process;cellular response to stimulus;establishment of localization;intracellular signal transduction;ion transport;macromolecule metabolic process;macromolecule modification;metabolic process;negative regulation of biological process;negative regulation of catalyt…	adenyl nucleotide binding;adenyl ribonucleotide binding;ATP binding;binding;catalytic activity;cation binding;channel inhibitor activity;channel regulator activity;enzyme binding;enzyme inhibitor activity;enzyme regulator activity;ion binding;ion channel inhibitor activity;kinase activity;kinase binding;kinase inhibitor activity;kinase regulator activity;magnesium ion binding;metal ion binding;nu…	cell part;cytoplasm;intracellular part
A0A096MIS8;D3ZX61;Q9JIH7-3;Q9JIH7-2;Q9JIH7;A0A0G2K3A0	2222;2231;2222;2231;1723;1723	A0A096MIS8	A0A096MIS8	Serine/threonine-protein kinase WNK1	Wnk1	TEDKVTELKKEGPVTSPFRDSEQTVIPAAIP	S	2222	2	___1	0.966532	24.6714	NaN	NaN	NaN	24.9273	NaN	23.7819	24.3478	NaN	NaN	NaN	24.8732	25.5034	25.2222	25.5047	25.5117				0	0	0	1	1	1	-0.319101	-0.201775	0.5623							biological regulation;cellular macromolecule metabolic process;cellular metabolic process;cellular process;cellular protein metabolic process;cellular response to stimulus;establishment of localization;intracellular signal transduction;ion transport;macromolecule metabolic process;macromolecule modification;metabolic process;negative regulation of biological process;negative regulation of catalyt…	adenyl nucleotide binding;adenyl ribonucleotide binding;ATP binding;binding;catalytic activity;cation binding;channel inhibitor activity;channel regulator activity;enzyme binding;enzyme inhibitor activity;enzyme regulator activity;ion binding;ion channel inhibitor activity;kinase activity;kinase binding;kinase inhibitor activity;kinase regulator activity;magnesium ion binding;metal ion binding;nu…	cell part;cytoplasm;intracellular part
A0A096MIS8;D3ZX61;Q9JIH7-3;Q9JIH7-2;Q9JIH7;A0A0G2K3A0	2254;2263;2254;2263;1755;1755	A0A096MIS8	A0A096MIS8	Serine/threonine-protein kinase WNK1	Wnk1	KEKPELAEPSHLNGPSSDLEAAFLSRGGEDG	S	2254	3	___1	0.999996	NaN	30.2142	30.1793	30.2742	30.1618	NaN	30.6038	30.312	30.8186	NaN	NaN	31.4094	31.416	31.5394	31.2391	31.1901		+		0.442277	1.55153	0.460682	0.649542	0.0387506	0.508901	0.136675	-0.891445	0.232152							biological regulation;cellular macromolecule metabolic process;cellular metabolic process;cellular process;cellular protein metabolic process;cellular response to stimulus;establishment of localization;intracellular signal transduction;ion transport;macromolecule metabolic process;macromolecule modification;metabolic process;negative regulation of biological process;negative regulation of catalyt…	adenyl nucleotide binding;adenyl ribonucleotide binding;ATP binding;binding;catalytic activity;cation binding;channel inhibitor activity;channel regulator activity;enzyme binding;enzyme inhibitor activity;enzyme regulator activity;ion binding;ion channel inhibitor activity;kinase activity;kinase binding;kinase inhibitor activity;kinase regulator activity;magnesium ion binding;metal ion binding;nu…	cell part;cytoplasm;intracellular part
A0A096MIS8;D3ZX61;Q9JIH7-3;Q9JIH7-2;Q9JIH7;A0A0G2K3A0	2255;2264;2255;2264;1756;1756	A0A096MIS8	A0A096MIS8	Serine/threonine-protein kinase WNK1	Wnk1	EKPELAEPSHLNGPSSDLEAAFLSRGGEDGS	S	2255	3	___1	0.999996	28.8101	NaN	28.3484	NaN	NaN	NaN	NaN	NaN	22.6696	22.5713	NaN	29.7382	NaN	29.6903	24.3277	NaN				0	0.485613	0.207673	1	0.278841	0.658059	NaN	3.58623	2.01593							biological regulation;cellular macromolecule metabolic process;cellular metabolic process;cellular process;cellular protein metabolic process;cellular response to stimulus;establishment of localization;intracellular signal transduction;ion transport;macromolecule metabolic process;macromolecule modification;metabolic process;negative regulation of biological process;negative regulation of catalyt…	adenyl nucleotide binding;adenyl ribonucleotide binding;ATP binding;binding;catalytic activity;cation binding;channel inhibitor activity;channel regulator activity;enzyme binding;enzyme inhibitor activity;enzyme regulator activity;ion binding;ion channel inhibitor activity;kinase activity;kinase binding;kinase inhibitor activity;kinase regulator activity;magnesium ion binding;metal ion binding;nu…	cell part;cytoplasm;intracellular part
A0A096MIS8;D3ZX61;Q9JIH7-3;Q9JIH7-2;Q9JIH7;A0A0G2K3A0	1506;1515;1506;1515;1007;1007	A0A096MIS8	A0A096MIS8	Serine/threonine-protein kinase WNK1	Wnk1	SLTQVVHSAGRRFIVSPVPESRLRESKIFTS	S	1506	2	___1	1	25.2045	25.3613	25.0863	25.0356	25.5427	24.9004	24.784	24.6345	26.5773	25.5414	26.2949	25.2039	26.292	26.095	26.103	25.9111				0.432898	1.17422	0.24151	0.587104	0.0840398	0.698132	-0.206506	-0.732441	0.195939							biological regulation;cellular macromolecule metabolic process;cellular metabolic process;cellular process;cellular protein metabolic process;cellular response to stimulus;establishment of localization;intracellular signal transduction;ion transport;macromolecule metabolic process;macromolecule modification;metabolic process;negative regulation of biological process;negative regulation of catalyt…	adenyl nucleotide binding;adenyl ribonucleotide binding;ATP binding;binding;catalytic activity;cation binding;channel inhibitor activity;channel regulator activity;enzyme binding;enzyme inhibitor activity;enzyme regulator activity;ion binding;ion channel inhibitor activity;kinase activity;kinase binding;kinase inhibitor activity;kinase regulator activity;magnesium ion binding;metal ion binding;nu…	cell part;cytoplasm;intracellular part
A0A096MIS8;D3ZX61;Q9JIH7-3;Q9JIH7-2;Q9JIH7;A0A0G2K3A0	2270;2279;2270;2279;1771;1771	A0A096MIS8	A0A096MIS8	Serine/threonine-protein kinase WNK1	Wnk1	SDLEAAFLSRGGEDGSGSPHSPPHLCSKSLP	S	2270	2	___1	0.999997	NaN	NaN	NaN	NaN	NaN	NaN	NaN	NaN	NaN	NaN	NaN	NaN	NaN	NaN	24.3279	24.6562				-4.34294e-08	-4.34294e-08	0	1	1	1	0	0	NaN							biological regulation;cellular macromolecule metabolic process;cellular metabolic process;cellular process;cellular protein metabolic process;cellular response to stimulus;establishment of localization;intracellular signal transduction;ion transport;macromolecule metabolic process;macromolecule modification;metabolic process;negative regulation of biological process;negative regulation of catalyt…	adenyl nucleotide binding;adenyl ribonucleotide binding;ATP binding;binding;catalytic activity;cation binding;channel inhibitor activity;channel regulator activity;enzyme binding;enzyme inhibitor activity;enzyme regulator activity;ion binding;ion channel inhibitor activity;kinase activity;kinase binding;kinase inhibitor activity;kinase regulator activity;magnesium ion binding;metal ion binding;nu…	cell part;cytoplasm;intracellular part
A0A096MIS8;D3ZX61;Q9JIH7-3;Q9JIH7-2;Q9JIH7;A0A0G2K3A0	2272;2281;2272;2281;1773;1773	A0A096MIS8	A0A096MIS8	Serine/threonine-protein kinase WNK1	Wnk1	LEAAFLSRGGEDGSGSPHSPPHLCSKSLPIQ	S	2272	2	___1	0.999765	27.6996	28.3682	28.2262	28.6131	27.6645	28.0757	28.0157	28.1624	28.8615	27.9945	NaN	28.6693	29.1404	28.5498	27.79	28.4459				0.511808	0.381909	0.0231017	0.516346	0.507301	1	-0.24718	-0.281679	-0.0269321							biological regulation;cellular macromolecule metabolic process;cellular metabolic process;cellular process;cellular protein metabolic process;cellular response to stimulus;establishment of localization;intracellular signal transduction;ion transport;macromolecule metabolic process;macromolecule modification;metabolic process;negative regulation of biological process;negative regulation of catalyt…	adenyl nucleotide binding;adenyl ribonucleotide binding;ATP binding;binding;catalytic activity;cation binding;channel inhibitor activity;channel regulator activity;enzyme binding;enzyme inhibitor activity;enzyme regulator activity;ion binding;ion channel inhibitor activity;kinase activity;kinase binding;kinase inhibitor activity;kinase regulator activity;magnesium ion binding;metal ion binding;nu…	cell part;cytoplasm;intracellular part
A0A096MIS8;D3ZX61;Q9JIH7-3;Q9JIH7-2;Q9JIH7;A0A0G2K3A0	2275;2284;2275;2284;1776;1776	A0A096MIS8	A0A096MIS8	Serine/threonine-protein kinase WNK1	Wnk1	AFLSRGGEDGSGSPHSPPHLCSKSLPIQTLS	S	2275	2	___1	0.999999	24.2326	26.4526	26.0399	26.7807	24.7184	24.0273	23.9084	23.8745	26.6303	24.5436	26.7607	26.0801	25.2754	25.1124	25.3221	24.9798	+			1.5617	0.0589762	0.803159	0.0654518	0.94022	0.172773	-1.74428	-0.12722	-0.831235							biological regulation;cellular macromolecule metabolic process;cellular metabolic process;cellular process;cellular protein metabolic process;cellular response to stimulus;establishment of localization;intracellular signal transduction;ion transport;macromolecule metabolic process;macromolecule modification;metabolic process;negative regulation of biological process;negative regulation of catalyt…	adenyl nucleotide binding;adenyl ribonucleotide binding;ATP binding;binding;catalytic activity;cation binding;channel inhibitor activity;channel regulator activity;enzyme binding;enzyme inhibitor activity;enzyme regulator activity;ion binding;ion channel inhibitor activity;kinase activity;kinase binding;kinase inhibitor activity;kinase regulator activity;magnesium ion binding;metal ion binding;nu…	cell part;cytoplasm;intracellular part
A0A096MIS8;D3ZX61;Q9JIH7-3;Q9JIH7-2;Q9JIH7;A0A0G2K3A0	28;28;28;28;28;28	A0A096MIS8	A0A096MIS8	Serine/threonine-protein kinase WNK1	Wnk1	PGFLSPPAPVPKNGSSSDSSVGEKLGAAVAD	S	28	2	___1	0.941258	25.978	26.1831	25.2126	NaN	NaN	25.7148	NaN	NaN	25.5766	27.3337	NaN	NaN	NaN	25.9271	NaN	NaN				0	0.351218	0	1	0.467883	1	-0.0764027	-0.663921	-0.528063							biological regulation;cellular macromolecule metabolic process;cellular metabolic process;cellular process;cellular protein metabolic process;cellular response to stimulus;establishment of localization;intracellular signal transduction;ion transport;macromolecule metabolic process;macromolecule modification;metabolic process;negative regulation of biological process;negative regulation of catalyt…	adenyl nucleotide binding;adenyl ribonucleotide binding;ATP binding;binding;catalytic activity;cation binding;channel inhibitor activity;channel regulator activity;enzyme binding;enzyme inhibitor activity;enzyme regulator activity;ion binding;ion channel inhibitor activity;kinase activity;kinase binding;kinase inhibitor activity;kinase regulator activity;magnesium ion binding;metal ion binding;nu…	cell part;cytoplasm;intracellular part
A0A096MIS8;D3ZX61;Q9JIH7-3;Q9JIH7-2;Q9JIH7;A0A0G2K3A0	29;29;29;29;29;29	A0A096MIS8	A0A096MIS8	Serine/threonine-protein kinase WNK1	Wnk1	GFLSPPAPVPKNGSSSDSSVGEKLGAAVADS	S	29	2	___1	0.834738	NaN	NaN	NaN	NaN	NaN	NaN	NaN	NaN	NaN	NaN	27.2847	NaN	NaN	NaN	25.1406	25.1768				-4.34294e-08	0	0	1	1	1	0	NaN	-2.12604							biological regulation;cellular macromolecule metabolic process;cellular metabolic process;cellular process;cellular protein metabolic process;cellular response to stimulus;establishment of localization;intracellular signal transduction;ion transport;macromolecule metabolic process;macromolecule modification;metabolic process;negative regulation of biological process;negative regulation of catalyt…	adenyl nucleotide binding;adenyl ribonucleotide binding;ATP binding;binding;catalytic activity;cation binding;channel inhibitor activity;channel regulator activity;enzyme binding;enzyme inhibitor activity;enzyme regulator activity;ion binding;ion channel inhibitor activity;kinase activity;kinase binding;kinase inhibitor activity;kinase regulator activity;magnesium ion binding;metal ion binding;nu…	cell part;cytoplasm;intracellular part
A0A096MIS8;D3ZX61;Q9JIH7-3;Q9JIH7-2;Q9JIH7;A0A0G2K3A0	17;17;17;17;17;17	A0A096MIS8	A0A096MIS8	Serine/threonine-protein kinase WNK1	Wnk1	SDGTAEKQSGTPGFLSPPAPVPKNGSSSDSS	S	17	2	___1	0.998872	23.8771	24.2499	24.1601	24.2182	23.7374	23.6901	23.5475	NaN	24.6324	24.1461	24.2515	24.3861	23.6757	23.6576	23.5684	23.0064			+	2.07035	0.84444	2.43748	0.092009	0.314611	0.0114877	-0.468013	-0.227688	-0.876966							biological regulation;cellular macromolecule metabolic process;cellular metabolic process;cellular process;cellular protein metabolic process;cellular response to stimulus;establishment of localization;intracellular signal transduction;ion transport;macromolecule metabolic process;macromolecule modification;metabolic process;negative regulation of biological process;negative regulation of catalyt…	adenyl nucleotide binding;adenyl ribonucleotide binding;ATP binding;binding;catalytic activity;cation binding;channel inhibitor activity;channel regulator activity;enzyme binding;enzyme inhibitor activity;enzyme regulator activity;ion binding;ion channel inhibitor activity;kinase activity;kinase binding;kinase inhibitor activity;kinase regulator activity;magnesium ion binding;metal ion binding;nu…	cell part;cytoplasm;intracellular part
A0A096MIS8;D3ZX61;Q9JIH7-3;Q9JIH7-2;Q9JIH7;A0A0G2K3A0	2615;2624;2615;2624;2116;2154	A0A096MIS8	A0A096MIS8	Serine/threonine-protein kinase WNK1	Wnk1	TSLQNFNISNLQKSISNPPGSNLRTT_____	S	2615	2	___1	0.999987	29.5677	29.7897	29.7226	29.7662	29.9615	30.0808	29.4981	29.4862	27.444	27.0323	27.8003	28.0351	28.5293	28.6868	29.3269	28.5304		+	+	0.102	4.11308	2.20173	0.94288	0.00552147	0.0113605	0.0451069	2.13363	1.1904							biological regulation;cellular macromolecule metabolic process;cellular metabolic process;cellular process;cellular protein metabolic process;cellular response to stimulus;establishment of localization;intracellular signal transduction;ion transport;macromolecule metabolic process;macromolecule modification;metabolic process;negative regulation of biological process;negative regulation of catalyt…	adenyl nucleotide binding;adenyl ribonucleotide binding;ATP binding;binding;catalytic activity;cation binding;channel inhibitor activity;channel regulator activity;enzyme binding;enzyme inhibitor activity;enzyme regulator activity;ion binding;ion channel inhibitor activity;kinase activity;kinase binding;kinase inhibitor activity;kinase regulator activity;magnesium ion binding;metal ion binding;nu…	cell part;cytoplasm;intracellular part
A0A096MIS8;D3ZX61;Q9JIH7-3;Q9JIH7-2;Q9JIH7;A0A0G2K3A0	2388;2397;2388;2397;1889;1889	A0A096MIS8	A0A096MIS8	Serine/threonine-protein kinase WNK1	Wnk1	SKGSKSSRSSSLGNKSPQLSGNLSGQSGTSV	S	2388	4	___1	1	25.9577	25.8786	25.3588	25.747	25.7138	25.5832	26.2976	25.7416	27.6991	27.267	26.9901	27.2178	27.9574	27.5698	27.7622	28.0603		+	+	0.186802	3.64034	1.59901	0.833226	0.00517204	0.0633692	0.098537	-1.55798	0.543934							biological regulation;cellular macromolecule metabolic process;cellular metabolic process;cellular process;cellular protein metabolic process;cellular response to stimulus;establishment of localization;intracellular signal transduction;ion transport;macromolecule metabolic process;macromolecule modification;metabolic process;negative regulation of biological process;negative regulation of catalyt…	adenyl nucleotide binding;adenyl ribonucleotide binding;ATP binding;binding;catalytic activity;cation binding;channel inhibitor activity;channel regulator activity;enzyme binding;enzyme inhibitor activity;enzyme regulator activity;ion binding;ion channel inhibitor activity;kinase activity;kinase binding;kinase inhibitor activity;kinase regulator activity;magnesium ion binding;metal ion binding;nu…	cell part;cytoplasm;intracellular part
P18266;A0A0G2JSH4;A0A0G2KB98	9;9;9	P18266	P18266	Glycogen synthase kinase-3 beta	Gsk3b	_______MSGRPRTTSFAESCKPVQQPSAFG	S	9	2	___1	0.99998	NaN	NaN	NaN	NaN	26.9142	26.5468	26.5402	26.4147	NaN	26.711	27.441	27.5975	26.1849	25.8974	NaN	23.688			+	0	0	1.12284	1	1	0.0610229	NaN	NaN	-1.99306	+	molecular association, regulation; enzymatic activity, inhibited; activity, inhibited	apoptosis, altered; apoptosis, inhibited; transcription, altered; cell growth, altered	14-3-3 beta(INDUCES)		phosphorylation decreases apoptosis	anatomical structure development;anatomical structure formation involved in morphogenesis;anatomical structure morphogenesis;axonogenesis;biological regulation;canonical Wnt receptor signaling pathway;canonical Wnt receptor signaling pathway involved in positive regulation of apoptosis;carbohydrate metabolic process;cell cycle process;cell differentiation;cell migration;cell morphogenesis;cell mo…	adenyl nucleotide binding;adenyl ribonucleotide binding;ATP binding;binding;catalytic activity;cytoskeletal protein binding;enzyme binding;glutamate receptor binding;integrin binding;ionotropic glutamate receptor binding;kinase activity;kinase binding;nucleotide binding;phosphotransferase activity, alcohol group as acceptor;protein binding;protein complex binding;protein kinase activity;protein k…	beta-catenin destruction complex;cell body;cell part;cell projection;cell projection part;centrosome;cytoplasm;cytoplasmic part;cytoskeletal part;cytosol;dendritic shaft;dendritic spine;growth cone;intracellular membrane-bounded organelle;intracellular non-membrane-bounded organelle;intracellular organelle;intracellular organelle part;intracellular part;macromolecular complex;membrane;membrane pa…	Alzheimer's disease;Axon guidance;B cell receptor signaling pathway;Basal cell carcinoma;Cell cycle;Chemokine signaling pathway;Circadian rhythm - fly;Colorectal cancer;Endometrial cancer;ErbB signaling pathway;Focal adhesion;Hedgehog signaling pathway;Hepatitis C;Insulin signaling pathway;Measles;Melanogenesis;Neurotrophin signaling pathway;Pathways in cancer;Prostate cancer;T cell receptor sign…
A0A096MIS8;D3ZX61;Q9JIH7-3;Q9JIH7-2;Q9JIH7;A0A0G2K3A0	2364;2373;2364;2373;1865;1865	A0A096MIS8	A0A096MIS8	Serine/threonine-protein kinase WNK1	Wnk1	GKVPPAVIIPPAAPLSGRRRRPTKSKGSKSS	S	2364	3	___1	1	23.6638	23.6044	23.7658	23.8114	23.5614	23.2539	23.6662	23.0639	24.2494	22.7771	23.0739	22.9045	23.8314	23.4238	23.5322	23.3514				1.16638	0.644879	0.342715	0.242796	0.27606	0.570263	-0.324985	0.460128	0.283471							biological regulation;cellular macromolecule metabolic process;cellular metabolic process;cellular process;cellular protein metabolic process;cellular response to stimulus;establishment of localization;intracellular signal transduction;ion transport;macromolecule metabolic process;macromolecule modification;metabolic process;negative regulation of biological process;negative regulation of catalyt…	adenyl nucleotide binding;adenyl ribonucleotide binding;ATP binding;binding;catalytic activity;cation binding;channel inhibitor activity;channel regulator activity;enzyme binding;enzyme inhibitor activity;enzyme regulator activity;ion binding;ion channel inhibitor activity;kinase activity;kinase binding;kinase inhibitor activity;kinase regulator activity;magnesium ion binding;metal ion binding;nu…	cell part;cytoplasm;intracellular part
A0A096MIT2;D3ZZ80	5;5	A0A096MIT2	A0A096MIT2	Obscurin-like protein 1	Obsl1	___________MKASSGDQGSPPCFLRFPRP	S	5	2	___1	0.789774	NaN	NaN	NaN	NaN	NaN	NaN	NaN	NaN	26.8538	NaN	NaN	NaN	NaN	NaN	NaN	NaN				-4.34294e-08	0	0	1	1	1	0	NaN	NaN							biological regulation;cellular component organization;cellular component organization at cellular level;cellular component organization or biogenesis;cellular component organization or biogenesis at cellular level;cellular process;cytoskeleton organization;Golgi organization;microtubule cytoskeleton organization;microtubule-based process;organelle organization;positive regulation of biological pr…		cell part;centrosome;cytoplasm;cytoplasmic part;cytoskeletal part;Golgi apparatus;intracellular membrane-bounded organelle;intracellular non-membrane-bounded organelle;intracellular organelle;intracellular organelle part;intracellular part;membrane-bounded organelle;microtubule organizing center;non-membrane-bounded organelle;organelle;organelle part;perinuclear region of cytoplasm
A0A096MIT2;D3ZZ80	10;10	A0A096MIT2	A0A096MIT2	Obscurin-like protein 1	Obsl1	______MKASSGDQGSPPCFLRFPRPVRVVS	S	10	2	___1	1	27.5156	27.6267	27.6056	27.7881	27.6256	27.6185	27.1942	27.47	NaN	26.4653	26.9492	26.5077	26.7446	26.525	26.7273	26.5373		+		0.649779	2.98339	0.0163125	0.541652	0.00651154	1	-0.156916	0.993317	-0.00715208							biological regulation;cellular component organization;cellular component organization at cellular level;cellular component organization or biogenesis;cellular component organization or biogenesis at cellular level;cellular process;cytoskeleton organization;Golgi organization;microtubule cytoskeleton organization;microtubule-based process;organelle organization;positive regulation of biological pr…		cell part;centrosome;cytoplasm;cytoplasmic part;cytoskeletal part;Golgi apparatus;intracellular membrane-bounded organelle;intracellular non-membrane-bounded organelle;intracellular organelle;intracellular organelle part;intracellular part;membrane-bounded organelle;microtubule organizing center;non-membrane-bounded organelle;organelle;organelle part;perinuclear region of cytoplasm
A0A096MIT2;D3ZZ80	1577;1577	A0A096MIT2	A0A096MIT2	Obscurin-like protein 1	Obsl1	QTLADVIWEKDGQALSLSPRLRLQSLGTRRL	S	1577	2	___1	0.802547	NaN	NaN	NaN	NaN	26.1878	26.0226	25.8002	NaN	NaN	NaN	NaN	NaN	NaN	25.2419	22.5126	NaN				0	-4.34294e-08	0	1	1	1	NaN	0	NaN							biological regulation;cellular component organization;cellular component organization at cellular level;cellular component organization or biogenesis;cellular component organization or biogenesis at cellular level;cellular process;cytoskeleton organization;Golgi organization;microtubule cytoskeleton organization;microtubule-based process;organelle organization;positive regulation of biological pr…		cell part;centrosome;cytoplasm;cytoplasmic part;cytoskeletal part;Golgi apparatus;intracellular membrane-bounded organelle;intracellular non-membrane-bounded organelle;intracellular organelle;intracellular organelle part;intracellular part;membrane-bounded organelle;microtubule organizing center;non-membrane-bounded organelle;organelle;organelle part;perinuclear region of cytoplasm
A0A096MIT2;D3ZZ80	1579;1579	A0A096MIT2	A0A096MIT2	Obscurin-like protein 1	Obsl1	LADVIWEKDGQALSLSPRLRLQSLGTRRLLL	S	1579	2	___1	0.993412	26.3183	26.3595	26.3177	26.2125	NaN	22.227	NaN	25.9165	25.8852	25.7976	25.73	25.6253	25.2092	21.6345	25.4006	25.3276		+		0.921479	3.86064	0.723997	0.147027	0.00941144	0.177006	-2.23028	0.542464	-1.36657							biological regulation;cellular component organization;cellular component organization at cellular level;cellular component organization or biogenesis;cellular component organization or biogenesis at cellular level;cellular process;cytoskeleton organization;Golgi organization;microtubule cytoskeleton organization;microtubule-based process;organelle organization;positive regulation of biological pr…		cell part;centrosome;cytoplasm;cytoplasmic part;cytoskeletal part;Golgi apparatus;intracellular membrane-bounded organelle;intracellular non-membrane-bounded organelle;intracellular organelle;intracellular organelle part;intracellular part;membrane-bounded organelle;microtubule organizing center;non-membrane-bounded organelle;organelle;organelle part;perinuclear region of cytoplasm
O70441;A0A096MIT7	469;469	O70441	O70441	Synapsin-3	Syn3	SPSQQRLSPQGQQPVSPQSGSPQQQRSPGSP	S	469	3	___1	0.994603	24.0409	24.1053	23.8121	24.9233	25.0567	24.245	24.9054	NaN	24.4939	24.2136	24.3022	24.6336	NaN	NaN	NaN	NaN				0.68597	0.307875	0	0.323854	0.615154	1	0.515333	-0.190397	NaN							biological regulation;cellular process;establishment of localization;establishment of localization in cell;neurotransmitter secretion;neurotransmitter transport;regulation of biological quality;regulation of neurotransmitter levels;secretion;secretion by cell;signal release;transport	adenyl nucleotide binding;adenyl ribonucleotide binding;ATP binding;binding;catalytic activity;nucleotide binding;protein binding;purine nucleotide binding;purine ribonucleoside triphosphate binding;purine ribonucleotide binding;ribonucleotide binding	cell junction;cell part;clathrin coated vesicle membrane;clathrin-coated vesicle;coated vesicle;coated vesicle membrane;cytoplasmic membrane-bounded vesicle;cytoplasmic part;cytoplasmic vesicle;cytoplasmic vesicle membrane;cytoplasmic vesicle part;intracellular membrane-bounded organelle;intracellular organelle;intracellular organelle part;intracellular part;membrane;membrane-bounded organelle;me…
O70441;A0A096MIT7	474;474	O70441	O70441	Synapsin-3	Syn3	RLSPQGQQPVSPQSGSPQQQRSPGSPQLSRA	S	474	3	___1	0.993637	NaN	NaN	NaN	NaN	NaN	NaN	24.5057	NaN	NaN	24.5131	24.379	24.7144	23.9743	23.8628	24.0537	23.923			+	0	0	2.78364	1	1	0.0159463	NaN	NaN	-0.582053							biological regulation;cellular process;establishment of localization;establishment of localization in cell;neurotransmitter secretion;neurotransmitter transport;regulation of biological quality;regulation of neurotransmitter levels;secretion;secretion by cell;signal release;transport	adenyl nucleotide binding;adenyl ribonucleotide binding;ATP binding;binding;catalytic activity;nucleotide binding;protein binding;purine nucleotide binding;purine ribonucleoside triphosphate binding;purine ribonucleotide binding;ribonucleotide binding	cell junction;cell part;clathrin coated vesicle membrane;clathrin-coated vesicle;coated vesicle;coated vesicle membrane;cytoplasmic membrane-bounded vesicle;cytoplasmic part;cytoplasmic vesicle;cytoplasmic vesicle membrane;cytoplasmic vesicle part;intracellular membrane-bounded organelle;intracellular organelle;intracellular organelle part;intracellular part;membrane;membrane-bounded organelle;me…
O70441;A0A096MIT7	483;483	O70441	O70441	Synapsin-3	Syn3	VSPQSGSPQQQRSPGSPQLSRASGGSSPNQA	S	483	2	___1	0.999989	29.2971	29.2932	29.3424	29.8266	29.1333	29.2498	28.8329	29.1131	29.9397	29.4105	29.3199	29.4311	28.9885	28.8761	28.8813	28.8614			+	1.20298	0.174014	2.31821	0.217864	0.811229	0.0233475	-0.357567	-0.0854864	-0.623511							biological regulation;cellular process;establishment of localization;establishment of localization in cell;neurotransmitter secretion;neurotransmitter transport;regulation of biological quality;regulation of neurotransmitter levels;secretion;secretion by cell;signal release;transport	adenyl nucleotide binding;adenyl ribonucleotide binding;ATP binding;binding;catalytic activity;nucleotide binding;protein binding;purine nucleotide binding;purine ribonucleoside triphosphate binding;purine ribonucleotide binding;ribonucleotide binding	cell junction;cell part;clathrin coated vesicle membrane;clathrin-coated vesicle;coated vesicle;coated vesicle membrane;cytoplasmic membrane-bounded vesicle;cytoplasmic part;cytoplasmic vesicle;cytoplasmic vesicle membrane;cytoplasmic vesicle part;intracellular membrane-bounded organelle;intracellular organelle;intracellular organelle part;intracellular part;membrane;membrane-bounded organelle;me…
O70441;A0A096MIT7	540;540	O70441	O70441	Synapsin-3	Syn3	PQKTASPHPHLNKSQSLTNSLSTSDTSHRGT	S	540	2	___1	0.999988	27.0107	26.5888	27.2346	26.0347	27.3238	27.5572	26.548	26.1734	NaN	NaN	23.7868	23.5462	24.7538	25.4057	25.2761	23.7679		+		0.169789	2.78821	0.942711	0.808516	0.00591087	0.112692	0.18339	3.05076	1.13442							biological regulation;cellular process;establishment of localization;establishment of localization in cell;neurotransmitter secretion;neurotransmitter transport;regulation of biological quality;regulation of neurotransmitter levels;secretion;secretion by cell;signal release;transport	adenyl nucleotide binding;adenyl ribonucleotide binding;ATP binding;binding;catalytic activity;nucleotide binding;protein binding;purine nucleotide binding;purine ribonucleoside triphosphate binding;purine ribonucleotide binding;ribonucleotide binding	cell junction;cell part;clathrin coated vesicle membrane;clathrin-coated vesicle;coated vesicle;coated vesicle membrane;cytoplasmic membrane-bounded vesicle;cytoplasmic part;cytoplasmic vesicle;cytoplasmic vesicle membrane;cytoplasmic vesicle part;intracellular membrane-bounded organelle;intracellular organelle;intracellular organelle part;intracellular part;membrane;membrane-bounded organelle;me…
A0A096MIV3	298	A0A096MIV3	A0A096MIV3	Tyrosine-protein phosphatase non-receptor type	Ptpn2	SNIQKRWKELSKEDLSPVCDHSQNRTMTEKY	S	298	2	___1	1	27.7928	28.7269	27.7473	28.7434	27.8187	27.8275	27.5774	27.3562	27.9608	27.1186	27.8354	27.5762	27.6786	27.341	27.7052	27.1919				1.04725	0.961335	0.261896	0.184255	0.134891	0.71022	-0.607632	0.629843	-0.143597
A0A096MIV3	304	A0A096MIV3	A0A096MIV3	Tyrosine-protein phosphatase non-receptor type	Ptpn2	WKELSKEDLSPVCDHSQNRTMTEKYNGKRIG	S	304	3	___1	0.862496	28.7289	29.073	NaN	NaN	NaN	NaN	NaN	NaN	28.6382	NaN	NaN	28.2456	NaN	NaN	NaN	NaN				0	0.656134	0	1	0.268871	1	NaN	0.45904	NaN
A0A096MIV8;A0A096MIW3;A0A0G2K087;A0A0G2KAG1	46;731;1103;1105	A0A096MIV8	A0A096MIV8		Suco	EVDPNDLYIVEPLKFSPEKKKKRCKYKTEKI	S	46	3	___1	1	23.7919	23.8551	24.1279	24.2251	23.9183	23.4914	23.8725	23.9175	23.5877	23.0215	23.2226	NaN	NaN	NaN	NaN	NaN		+		0.652347	1.93773	0	0.490786	0.0271242	1	-0.200049	0.722731	NaN
A0A096MIV8;A0A096MIW3;A0A0G2K087;A0A0G2KAG1;Q710E6;F1M9X3;A0A096MJ80	169;854;1226;1228;1225;1223;1225	A0A096MIV8	A0A096MIV8	SUN domain-containing ossification factor	Suco	DQGKLIKALIQTKSGSLPSLHDIIKGNKEIT	S	169	2	___1	0.999187	27.0855	27.5458	27.2836	27.4153	27.185	27.1675	27.1911	27.1743	27.2151	27.1795	27.2202	26.5277	26.8977	26.9247	26.9674	27.0549				0.767828	0.74355	0.166247	0.514587	0.294936	0.850088	-0.15308	0.296924	-0.0744591							biological regulation;developmental process;multicellular organismal development;multicellular organismal process;ossification;positive regulation of biological process;positive regulation of biosynthetic process;positive regulation of cell differentiation;positive regulation of cellular process;positive regulation of collagen biosynthetic process;positive regulation of collagen metabolic process…		cell part;cytoplasmic part;endoplasmic reticulum;endoplasmic reticulum membrane;endoplasmic reticulum part;integral to membrane;intracellular membrane-bounded organelle;intracellular organelle;intracellular organelle part;intracellular part;intrinsic to membrane;membrane;membrane part;membrane-bounded organelle;organelle;organelle membrane;organelle part;rough endoplasmic reticulum;rough endoplas…
A0A096MIV8;A0A096MIW3;A0A0G2K087;A0A0G2KAG1;Q710E6;F1M9X3;A0A096MJ80	24;709;1081;1083;1082;1080;1081	A0A096MIV8	A0A096MIV8	SUN domain-containing ossification factor	Suco	MNLKRRTSFPLIRSKSLQFTGKEVDPNDLYI	S	24	2	___1	1	28.8577	28.9771	29.0067	29.2062	29.1717	29.0454	28.9177	28.8671	28.2572	27.2985	28.1923	27.7249	28.4241	27.8968	28.2144	27.9245		+		0.03985	2.54988	0.427563	1	0.00905751	0.520899	-0.0114226	1.14368	0.246717							biological regulation;developmental process;multicellular organismal development;multicellular organismal process;ossification;positive regulation of biological process;positive regulation of biosynthetic process;positive regulation of cell differentiation;positive regulation of cellular process;positive regulation of collagen biosynthetic process;positive regulation of collagen metabolic process…		cell part;cytoplasmic part;endoplasmic reticulum;endoplasmic reticulum membrane;endoplasmic reticulum part;integral to membrane;intracellular membrane-bounded organelle;intracellular organelle;intracellular organelle part;intracellular part;intrinsic to membrane;membrane;membrane part;membrane-bounded organelle;organelle;organelle membrane;organelle part;rough endoplasmic reticulum;rough endoplas…
D4A552;A0A096MIX0	300;563	D4A552	D4A552		Morc3	LSVRSSILNAKTRRLSNPPIENSSYKNDDDE	S	300	2	___1	1	25.1292	25.7991	24.9878	25.1715	25.3963	25.3769	25.1402	24.8961	24.4749	25.7118	26.2341	25.649	25.2864	24.946	25.3972	25.0708				0.12064	0.241372	0.388966	0.906326	0.654734	0.511237	-0.0695047	-0.245582	-0.342372							aging;biological regulation;cell aging;cellular macromolecule metabolic process;cellular metabolic process;cellular process;cellular protein metabolic process;developmental process;macromolecule metabolic process;macromolecule modification;maintenance of location;maintenance of location in cell;maintenance of protein localization to organelle;maintenance of protein location;maintenance of protein…	binding;cation binding;ion binding;metal ion binding;transition metal ion binding;zinc ion binding	aggresome;cell part;cytoskeleton;inclusion body;intermediate filament cytoskeleton;intracellular non-membrane-bounded organelle;intracellular organelle;intracellular organelle part;intracellular part;non-membrane-bounded organelle;nuclear body;nuclear part;nucleoplasm part;organelle;organelle part;PML body
E9PT29;A0A096MIX2;A0A096MJW9	520;522;188	E9PT29	E9PT29		Ddx17	CDRRLRGVKDGGRRDSTSYRDRSETDRASYA	S	520	2	___1	0.977741	NaN	NaN	29.216	29.4299	28.8139	28.6141	27.9593	27.6817	27.8744	NaN	28.4111	28.4809	26.6882	26.3975	26.1404	25.7074		+	+	1.2212	1.58313	3.00477	0.114772	0.03123	0.00462195	-1.05573	1.06752	-2.02209								adenyl nucleotide binding;adenyl ribonucleotide binding;ATP binding;ATPase activity;ATPase activity, coupled;ATP-dependent helicase activity;binding;catalytic activity;helicase activity;hydrolase activity;hydrolase activity, acting on acid anhydrides;hydrolase activity, acting on acid anhydrides, in phosphorus-containing anhydrides;nucleic acid binding;nucleoside-triphosphatase activity;nucleotid…
A0A096MIY0	127	A0A096MIY0	A0A096MIY0		Dlx6	SNPHESDPLPGSAALSPRSPALPPVWDVSAS	S	127	3	___1	0.998721	27.1405	27.3269	27.3654	NaN	27.448	NaN	27.0225	27.154	NaN	26.4554	26.7874	26.4797	27.0556	NaN	NaN	26.4623		+		0.184296	2.27911	0.276179	0.866383	0.0177343	0.673872	-0.0694186	0.703425	0.184778
Q62698;A0A096MIY2;Q5D023	194;194;194	Q62698	Q62698	Cytoplasmic dynein 1 light intermediate chain 2	Dync1li2	KDFQDYIEPEEGCQGSPQRRGPLTSGSDEDN	S	194	3	___1	1	27.5205	26.4142	26.993	26.381	26.8003	27.2996	27.0706	27.1867	27.0997	27.284	27.4525	27.0655	26.1232	25.98	25.9247	25.7846			+	0.395532	0.674287	4.51598	0.580021	0.279607	0.00516364	0.262146	-0.398259	-1.27228							axon cargo transport;cellular component movement;cellular component organization;cellular component organization at cellular level;cellular component organization or biogenesis;cellular component organization or biogenesis at cellular level;cellular localization;cellular process;centrosome localization;cytoskeleton organization;cytoskeleton-dependent intracellular transport;establishment of local…	adenyl nucleotide binding;adenyl ribonucleotide binding;ATP binding;binding;catalytic activity;hydrolase activity;hydrolase activity, acting on acid anhydrides;hydrolase activity, acting on acid anhydrides, in phosphorus-containing anhydrides;microtubule motor activity;motor activity;nucleoside-triphosphatase activity;nucleotide binding;purine nucleotide binding;purine ribonucleoside triphosphate…	cell part;centrosome;cytoplasmic dynein complex;cytoplasmic part;cytoskeletal part;dynein complex;intracellular non-membrane-bounded organelle;intracellular organelle;intracellular organelle part;intracellular part;macromolecular complex;microtubule;microtubule associated complex;microtubule organizing center;non-membrane-bounded organelle;organelle;organelle part;protein complex	Phagosome;Vasopressin-regulated water reabsorption
Q62698;A0A096MIY2;Q5D023	205;205;205	Q62698	Q62698	Cytoplasmic dynein 1 light intermediate chain 2	Dync1li2	GCQGSPQRRGPLTSGSDEDNVALPLGDNVLT	S	205	3	___1	0.988449	25.4229	25.8698	NaN	NaN	25.1292	NaN	24.614	NaN	25.385	24.9686	NaN	25.2479	24.4623	24.8864	NaN	24.3733			+	0.820961	0.831123	1.45361	0.226897	0.202727	0.0643796	-0.774793	0.445876	-0.626478							axon cargo transport;cellular component movement;cellular component organization;cellular component organization at cellular level;cellular component organization or biogenesis;cellular component organization or biogenesis at cellular level;cellular localization;cellular process;centrosome localization;cytoskeleton organization;cytoskeleton-dependent intracellular transport;establishment of local…	adenyl nucleotide binding;adenyl ribonucleotide binding;ATP binding;binding;catalytic activity;hydrolase activity;hydrolase activity, acting on acid anhydrides;hydrolase activity, acting on acid anhydrides, in phosphorus-containing anhydrides;microtubule motor activity;motor activity;nucleoside-triphosphatase activity;nucleotide binding;purine nucleotide binding;purine ribonucleoside triphosphate…	cell part;centrosome;cytoplasmic dynein complex;cytoplasmic part;cytoskeletal part;dynein complex;intracellular non-membrane-bounded organelle;intracellular organelle;intracellular organelle part;intracellular part;macromolecular complex;microtubule;microtubule associated complex;microtubule organizing center;non-membrane-bounded organelle;organelle;organelle part;protein complex	Phagosome;Vasopressin-regulated water reabsorption
Q62698;A0A096MIY2;Q5D023;A0A096MKA1	429;443;443;200	Q62698	Q62698	Cytoplasmic dynein 1 light intermediate chain 2	Dync1li2	VLASFFNSLLSKKTGSPGSPSAGGVQSTAKK	S	429	2	___1	0.999824	26.201	26.3539	26.3188	24.3253	NaN	NaN	NaN	NaN	NaN	26.6907	NaN	NaN	NaN	NaN	NaN	NaN				0	0	0	1	1	1	NaN	-0.890994	NaN							axon cargo transport;cellular component movement;cellular component organization;cellular component organization at cellular level;cellular component organization or biogenesis;cellular component organization or biogenesis at cellular level;cellular localization;cellular process;centrosome localization;cytoskeleton organization;cytoskeleton-dependent intracellular transport;establishment of local…	adenyl nucleotide binding;adenyl ribonucleotide binding;ATP binding;binding;catalytic activity;hydrolase activity;hydrolase activity, acting on acid anhydrides;hydrolase activity, acting on acid anhydrides, in phosphorus-containing anhydrides;microtubule motor activity;motor activity;nucleoside-triphosphatase activity;nucleotide binding;purine nucleotide binding;purine ribonucleoside triphosphate…	cell part;centrosome;cytoplasmic dynein complex;cytoplasmic part;cytoskeletal part;dynein complex;intracellular non-membrane-bounded organelle;intracellular organelle;intracellular organelle part;intracellular part;macromolecular complex;microtubule;microtubule associated complex;microtubule organizing center;non-membrane-bounded organelle;organelle;organelle part;protein complex	Phagosome;Vasopressin-regulated water reabsorption
D3ZJX3;A0A096MIY9;A0A096MJJ5	79;72;79	D3ZJX3	D3ZJX3		Chic1	EEEEEEEVPPPPRVVSEENLRRYAPDPVLVR	S	79	2	___1	1	24.4623	24.6222	24.6776	24.2155	25.0854	24.6842	24.6399	24.7301	NaN	24.1886	NaN	24.5772	24.3796	24.2544	24.1443	24.1902				1.03412	0.222344	0.424543	0.29383	0.74769	0.614076	0.29049	0.111497	-0.140771
A0A096MJ27	457	A0A096MJ27	A0A096MJ27		Mdn1	EEDRAATDGSGESGVSPVDKDLQPQEEEEGE	S	457	2	___1	0.984932	27.6048	23.4975	NaN	NaN	27.7714	27.7204	27.1568	27.309	NaN	27.6503	NaN	28.2839	28.3272	28.2458	28.0899	28.4277				0.690455	0.437768	0.619888	0.238697	0.33111	0.372914	1.93824	-2.41589	0.305583
A0A096MJ27	474	A0A096MJ27	A0A096MJ27		Mdn1	VDKDLQPQEEEEGEKSDAEEQVPEATERKEH	S	474	2	___1	1	25.8166	25.9316	25.9147	25.8899	25.8294	26.038	25.8978	25.9758	25.6927	26.2941	26.0354	26.1184	25.724	25.7103	26.0927	25.9645				0.396924	0.526883	0.466253	0.842318	0.526466	0.56577	0.047049	-0.146951	-0.162262
A0A096MJ27	318	A0A096MJ27	A0A096MJ27		Mdn1	QEKINEQMDEREYDESEVDPYHGSQEQLPEP	S	318	4	___1	0.977803	26.4307	26.5313	26.2433	27.0289	26.4569	26.4887	25.4554	25.711	NaN	NaN	26.7605	NaN	NaN	NaN	NaN	NaN				0.856615	0	0	0.252732	1	1	-0.530539	-0.201975	NaN
A0A096MJ27	326	A0A096MJ27	A0A096MJ27		Mdn1	DEREYDESEVDPYHGSQEQLPEPEALDLPDD	S	326	3	___1	0.999998	28.8727	28.967	28.7036	29.0391	28.3912	28.0962	27.8119	27.8936	29.2325	28.7469	29.1111	28.8103	28.6196	28.5531	28.6269	28.6508	+			2.91012	0.233594	1.64949	0.0375231	0.774973	0.101318	-0.847389	-0.0795646	-0.362584
A0A096MJ27	188	A0A096MJ27	A0A096MJ27		Mdn1	DKEDLDSKPDTKGEDSAVEMSEDFDGKMHDG	S	188	2	___1	1	23.8505	24.4266	23.8927	23.9504	24.4176	24.1245	23.9758	23.8378	24.2447	23.881	24.1573	24.0831	23.553	23.6903	NaN	NaN			+	0.120301	0.151955	1.71846	0.914988	0.858023	0.0633159	0.0588603	-0.0614572	-0.469885
A0A096MJ27	294	A0A096MJ27	A0A096MJ27		Mdn1	GNLNKNKKHQGEEEDSEPEDVEQGQEKINEQ	S	294	3	___1	1	28.1027	28.7913	28.5712	28.9701	28.6215	28.6035	28.2694	28.3981	28.511	28.6345	28.7503	28.6272	28.5627	28.3972	28.5583	28.4213				0.272567	0.039247	1.16593	0.740606	1	0.393193	-0.13569	-0.0219135	-0.145851
A0A096MJ27	350	A0A096MJ27	A0A096MJ27		Mdn1	ALDLPDDLKLDSEDRSAGEDTDNEEAEEENP	S	350	2	___1	1	25.7526	NaN	NaN	NaN	NaN	NaN	NaN	NaN	NaN	NaN	NaN	NaN	26.6044	NaN	26.204	NaN				0	0	0	1	1	1	NaN	NaN	NaN
A0A096MJ27	214	A0A096MJ27	A0A096MJ27		Mdn1	KMHDGELEQEEDDEKSDSEDGDLDKQMGNLN	S	214	2	___1	1	NaN	25.4768	NaN	NaN	NaN	24.9661	NaN	24.4633	26.0421	26.0306	NaN	NaN	NaN	24.739	NaN	NaN				0	0	0	1	1	1	-0.762056	-0.559569	-1.29731
A0A096MJ27	216	A0A096MJ27	A0A096MJ27		Mdn1	HDGELEQEEDDEKSDSEDGDLDKQMGNLNGE	S	216	2	___1	1	25.2496	NaN	25.6009	25.1663	25.3542	NaN	24.1685	NaN	NaN	NaN	25.9368	25.1587	25.4477	NaN	24.9248	25.0779				0.50831	0.236962	0.466814	0.420265	0.674882	0.430286	-0.577581	-0.208827	-0.397624
A0A096MJ37	3	A0A096MJ37	A0A096MJ37		Urgcp	_____________MASPGIEVELLVKGHSDL	S	3	2	___1	1	22.0135	21.4481	21.8625	NaN	NaN	21.7898	NaN	NaN	22.0115	21.4244	NaN	NaN	NaN	NaN	NaN	NaN				0	0.0625299	0	1	0.952691	1	0.0151246	0.0567919	NaN
B0BNL7;A0A096MJ67	110;95	B0BNL7	B0BNL7		Rell1	QEVEEEKVEKIELNDSINENSDTVGQIVHYI	S	110	3	___1	1	NaN	25.9332	25.9436	25.8507	24.4489	NaN	NaN	NaN	25.1851	24.1146	25.3088	NaN	23.8939	23.7708	NaN	NaN		+		0	1.2821	0.901654	1	0.05584	0.127034	-1.46024	1.03967	-1.0371									cell part;cytoplasm;cytoskeleton;intracellular non-membrane-bounded organelle;intracellular organelle;intracellular part;membrane;microtubule cytoskeleton;non-membrane-bounded organelle;organelle;plasma membrane
B0BNL7;A0A096MJ67	245;230	B0BNL7	B0BNL7		Rell1	RVTKVEHKSNQKERRSLMSVSGIESVNGDVP	S	245	2	___1	0.999981	24.8763	24.7969	24.7938	NaN	24.873	NaN	24.6781	25.0482	NaN	NaN	NaN	NaN	NaN	NaN	NaN	NaN				0.149016	0	-4.34294e-08	0.917718	1	1	0.0441087	NaN	0									cell part;cytoplasm;cytoskeleton;intracellular non-membrane-bounded organelle;intracellular organelle;intracellular part;membrane;microtubule cytoskeleton;non-membrane-bounded organelle;organelle;plasma membrane
Q4V7C6;A0A096MJ75;A0A0G2K2C2	332;332;336	Q4V7C6	Q4V7C6	GMP synthase [glutamine-hydrolyzing]	Gmps	RTPRKRISKTLNMTTSPEEKRKIIGDTFVKI	S	332	2	___1	0.971316	27.2393	27.6344	27.2197	27.7886	27.2254	27.5787	26.9545	27.1425	27.1772	26.8896	27.3675	26.9631	27.0814	26.8864	26.891	26.8433				0.598399	1.07763	0.700557	0.474622	0.165986	0.451272	-0.245224	0.37115	-0.173862							amine metabolic process;biosynthetic process;carboxylic acid metabolic process;cellular amine metabolic process;cellular amino acid metabolic process;cellular biosynthetic process;cellular ketone metabolic process;cellular metabolic process;cellular nitrogen compound biosynthetic process;cellular nitrogen compound metabolic process;cellular process;glutamine family amino acid metabolic process;gl…	adenyl nucleotide binding;adenyl ribonucleotide binding;ATP binding;binding;carbon-nitrogen ligase activity, with glutamine as amido-N-donor;catalytic activity;enzyme binding;GMP synthase (glutamine-hydrolyzing) activity;GMP synthase activity;hydrolase activity;hydrolase activity, acting on acid anhydrides;hydrolase activity, acting on acid anhydrides, in phosphorus-containing anhydrides;ligase a…	cell part;cytoplasmic part;cytosol;intracellular part	Drug metabolism - other enzymes;Purine metabolism
P40615;A0A096MJ76;M0R3V2;A0A0G2K700	508;450;508;508	P40615	P40615	H/ACA ribonucleoprotein complex subunit 4	Dkc1	TRKKKKKKARAAEELSG______________	S	508	1	___1	1	30.6592	29.6088	30.1055	29.5163	NaN	30.8577	NaN	30.63	30.5455	NaN	NaN	31.3934	30.9785	30.5088	30.5002	NaN				0.898338	0.990119	0.324066	0.202048	0.0982177	0.581171	0.771419	-0.997029	-0.306979							cell proliferation;cellular macromolecule metabolic process;cellular metabolic process;cellular nitrogen compound metabolic process;cellular process;macromolecule metabolic process;macromolecule modification;metabolic process;ncRNA metabolic process;ncRNA processing;nitrogen compound metabolic process;nucleic acid metabolic process;nucleobase-containing compound metabolic process;primary metaboli…	binding;catalytic activity;DNA polymerase activity;intramolecular transferase activity;isomerase activity;nucleic acid binding;nucleotidyltransferase activity;protein binding;pseudouridine synthase activity;RNA binding;RNA-directed DNA polymerase activity;telomerase activity;transferase activity;transferase activity, transferring phosphorus-containing groups	Cajal body;cell part;intracellular non-membrane-bounded organelle;intracellular organelle;intracellular organelle part;intracellular part;macromolecular complex;non-membrane-bounded organelle;nuclear body;nuclear part;nucleolus;nucleoplasm;nucleoplasm part;organelle;organelle part;ribonucleoprotein complex;small nucleolar ribonucleoprotein complex;telomerase holoenzyme complex	Ribosome biogenesis in eukaryotes
P40615;A0A096MJ76;M0R3V2;A0A0G2K700	444;386;444;444	P40615	P40615	H/ACA ribonucleoprotein complex subunit 4	Dkc1	AAEATPGPGVTADAASIVKRKRDSDSDADEA	S	444	2	___1	0.99938	NaN	25.145	NaN	25.4065	25.2321	24.943	25.5537	25.3107	25.0776	NaN	NaN	NaN	25.59	24.504	25.2025	NaN				0.0258724	0	0	1	1	1	-0.0158339	0.198069	0.0211665							cell proliferation;cellular macromolecule metabolic process;cellular metabolic process;cellular nitrogen compound metabolic process;cellular process;macromolecule metabolic process;macromolecule modification;metabolic process;ncRNA metabolic process;ncRNA processing;nitrogen compound metabolic process;nucleic acid metabolic process;nucleobase-containing compound metabolic process;primary metaboli…	binding;catalytic activity;DNA polymerase activity;intramolecular transferase activity;isomerase activity;nucleic acid binding;nucleotidyltransferase activity;protein binding;pseudouridine synthase activity;RNA binding;RNA-directed DNA polymerase activity;telomerase activity;transferase activity;transferase activity, transferring phosphorus-containing groups	Cajal body;cell part;intracellular non-membrane-bounded organelle;intracellular organelle;intracellular organelle part;intracellular part;macromolecular complex;non-membrane-bounded organelle;nuclear body;nuclear part;nucleolus;nucleoplasm;nucleoplasm part;organelle;organelle part;ribonucleoprotein complex;small nucleolar ribonucleoprotein complex;telomerase holoenzyme complex	Ribosome biogenesis in eukaryotes
P40615;A0A096MJ76;M0R3V2;A0A0G2K700	452;394;452;452	P40615	P40615	H/ACA ribonucleoprotein complex subunit 4	Dkc1	GVTADAASIVKRKRDSDSDADEATPTTTPRV	S	452	2	___1	1	NaN	NaN	25.5807	NaN	NaN	NaN	NaN	NaN	NaN	NaN	NaN	NaN	NaN	NaN	NaN	NaN				0	0	-4.34294e-08	1	1	1	NaN	NaN	0							cell proliferation;cellular macromolecule metabolic process;cellular metabolic process;cellular nitrogen compound metabolic process;cellular process;macromolecule metabolic process;macromolecule modification;metabolic process;ncRNA metabolic process;ncRNA processing;nitrogen compound metabolic process;nucleic acid metabolic process;nucleobase-containing compound metabolic process;primary metaboli…	binding;catalytic activity;DNA polymerase activity;intramolecular transferase activity;isomerase activity;nucleic acid binding;nucleotidyltransferase activity;protein binding;pseudouridine synthase activity;RNA binding;RNA-directed DNA polymerase activity;telomerase activity;transferase activity;transferase activity, transferring phosphorus-containing groups	Cajal body;cell part;intracellular non-membrane-bounded organelle;intracellular organelle;intracellular organelle part;intracellular part;macromolecular complex;non-membrane-bounded organelle;nuclear body;nuclear part;nucleolus;nucleoplasm;nucleoplasm part;organelle;organelle part;ribonucleoprotein complex;small nucleolar ribonucleoprotein complex;telomerase holoenzyme complex	Ribosome biogenesis in eukaryotes
P40615;A0A096MJ76;M0R3V2;A0A0G2K700	454;396;454;454	P40615	P40615	H/ACA ribonucleoprotein complex subunit 4	Dkc1	TADAASIVKRKRDSDSDADEATPTTTPRVKK	S	454	2	___1	1	29.3541	28.7827	29.1514	29.4243	29.2451	28.5717	27.9798	28.2969	29.0909	29.5409	28.7007	28.4809	28.5545	28.6715	28.6468	28.4355				1.12099	0.353472	0.778629	0.160051	0.556553	0.268328	-0.654754	0.224777	-0.376273							cell proliferation;cellular macromolecule metabolic process;cellular metabolic process;cellular nitrogen compound metabolic process;cellular process;macromolecule metabolic process;macromolecule modification;metabolic process;ncRNA metabolic process;ncRNA processing;nitrogen compound metabolic process;nucleic acid metabolic process;nucleobase-containing compound metabolic process;primary metaboli…	binding;catalytic activity;DNA polymerase activity;intramolecular transferase activity;isomerase activity;nucleic acid binding;nucleotidyltransferase activity;protein binding;pseudouridine synthase activity;RNA binding;RNA-directed DNA polymerase activity;telomerase activity;transferase activity;transferase activity, transferring phosphorus-containing groups	Cajal body;cell part;intracellular non-membrane-bounded organelle;intracellular organelle;intracellular organelle part;intracellular part;macromolecular complex;non-membrane-bounded organelle;nuclear body;nuclear part;nucleolus;nucleoplasm;nucleoplasm part;organelle;organelle part;ribonucleoprotein complex;small nucleolar ribonucleoprotein complex;telomerase holoenzyme complex	Ribosome biogenesis in eukaryotes
P40615;A0A096MJ76;M0R3V2;A0A0G2K700	421;363;421;421	P40615	P40615	H/ACA ribonucleoprotein complex subunit 4	Dkc1	TDGTPASWTRDYVDYSDSSKKATAAEATPGP	S	421	2	___1	0.952714	25.5469	25.8332	25.4741	26.0882	25.8	25.7107	25.3851	25.4113	25.7871	25.2882	26.0337	25.8688	25.6851	25.5743	25.5593	25.3503				0.397543	0.0139932	0.534717	0.645412	1	0.489777	-0.158837	-0.00884581	-0.202201							cell proliferation;cellular macromolecule metabolic process;cellular metabolic process;cellular nitrogen compound metabolic process;cellular process;macromolecule metabolic process;macromolecule modification;metabolic process;ncRNA metabolic process;ncRNA processing;nitrogen compound metabolic process;nucleic acid metabolic process;nucleobase-containing compound metabolic process;primary metaboli…	binding;catalytic activity;DNA polymerase activity;intramolecular transferase activity;isomerase activity;nucleic acid binding;nucleotidyltransferase activity;protein binding;pseudouridine synthase activity;RNA binding;RNA-directed DNA polymerase activity;telomerase activity;transferase activity;transferase activity, transferring phosphorus-containing groups	Cajal body;cell part;intracellular non-membrane-bounded organelle;intracellular organelle;intracellular organelle part;intracellular part;macromolecular complex;non-membrane-bounded organelle;nuclear body;nuclear part;nucleolus;nucleoplasm;nucleoplasm part;organelle;organelle part;ribonucleoprotein complex;small nucleolar ribonucleoprotein complex;telomerase holoenzyme complex	Ribosome biogenesis in eukaryotes
M0RBD8;A0A096MJ77;A0A0G2K9L9	444;2621;2908	M0RBD8	M0RBD8		Mdn1	RGLSHGFLEKAHEASSPSQPDLSSLAHLTRR	S	444	3	___1	0.876959	26.9825	24.9086	NaN	25.5179	NaN	27.5148	27.5511	NaN	NaN	NaN	NaN	NaN	NaN	NaN	NaN	NaN				0.929335	0	-4.34294e-08	0.152152	1	1	1.72994	NaN	0
A0A096MJ94;E9PTV4	547;547	A0A096MJ94	A0A096MJ94		Bms1	ADGASTGERDTGEASSVGGARGARPPAAHQW	S	547	2	___1	0.973222	27.3926	27.1006	26.8347	26.6849	26.9051	27.0282	26.8203	26.8755	27.5972	27.6198	28.0418	27.8776	27.7497	27.6529	27.5566	27.1731		+		0.240398	2.21402	0.744716	0.799566	0.0167251	0.355114	-0.0959077	-0.780923	-0.251028							cellular component biogenesis;cellular component biogenesis at cellular level;cellular component organization or biogenesis;cellular component organization or biogenesis at cellular level;cellular process;ribonucleoprotein complex biogenesis;ribosome biogenesis		cell part;intracellular membrane-bounded organelle;intracellular organelle;intracellular part;membrane-bounded organelle;nucleus;organelle
A0A096MJ94;E9PTV4	657;657	A0A096MJ94	A0A096MJ94		Bms1	ENLLKEEEDHKEENSSSVETSGALKWKEDLS	S	657	3	___1	0.865107	NaN	26.5764	NaN	NaN	26.7881	NaN	NaN	NaN	NaN	28.1977	NaN	26.8288	NaN	28.3902	28.3623	27.5963				0	0	0.402011	1	1	0.448822	0.21162	-0.936819	0.603009							cellular component biogenesis;cellular component biogenesis at cellular level;cellular component organization or biogenesis;cellular component organization or biogenesis at cellular level;cellular process;ribonucleoprotein complex biogenesis;ribosome biogenesis		cell part;intracellular membrane-bounded organelle;intracellular organelle;intracellular part;membrane-bounded organelle;nucleus;organelle
A0A096MJ94;E9PTV4	802;802	A0A096MJ94	A0A096MJ94		Bms1	ETGDVHKGKPGLDTQSEDIEEEEEVKEETGP	S	802	2	___1	1	26.2052	26.5572	NaN	26.0778	26.2695	26.6554	26.4304	26.5404	26.5572	26.7093	26.9595	26.9937	26.6436	26.7758	26.705	26.644		+		0.577056	1.54773	0.469131	0.526636	0.0648199	0.634478	0.193847	-0.524832	-0.112791							cellular component biogenesis;cellular component biogenesis at cellular level;cellular component organization or biogenesis;cellular component organization or biogenesis at cellular level;cellular process;ribonucleoprotein complex biogenesis;ribosome biogenesis		cell part;intracellular membrane-bounded organelle;intracellular organelle;intracellular part;membrane-bounded organelle;nucleus;organelle
A0A096MJ94;E9PTV4	639;639	A0A096MJ94	A0A096MJ94		Bms1	HRGQKPESENVGDETSDIENLLKEEEDHKEE	S	639	3	___1	0.999999	31.3665	31.3988	31.4288	30.9006	30.9389	31.153	31.2761	31.3502	31.2489	31.4324	31.2115	31.169	31.3604	31.3484	31.3847	31.68				0.249016	0.0203087	0.921152	0.796517	1	0.382868	-0.09409	0.00823021	0.177936							cellular component biogenesis;cellular component biogenesis at cellular level;cellular component organization or biogenesis;cellular component organization or biogenesis at cellular level;cellular process;ribonucleoprotein complex biogenesis;ribosome biogenesis		cell part;intracellular membrane-bounded organelle;intracellular organelle;intracellular part;membrane-bounded organelle;nucleus;organelle
D4A560;A0A096MJ99;A0A096MK21	17;17;17	D4A560	D4A560		Vamp4	PPKFKRHLNDDDVTGSVKSERRNLLEDDSDE	S	17	2	___1	0.999995	NaN	NaN	NaN	27.2932	28.0816	27.612	27.3173	27.0107	26.4656	25.8178	26.2478	26.5705	26.3728	25.9839	26.0135	25.7562				0	0	0.538536	1	1	0.452398	0.212254	1.01776	-0.243793							biological regulation;cellular process;establishment of localization;establishment of localization in cell;establishment of protein localization;Golgi to plasma membrane protein transport;Golgi to plasma membrane transport;Golgi vesicle transport;intracellular protein transport;intracellular transport;post-Golgi vesicle-mediated transport;protein transport;regulation of biological process;regulat…		cell part;cytoplasmic part;Golgi apparatus part;integral to membrane;intracellular organelle part;intracellular part;intrinsic to membrane;macromolecular complex;membrane part;organelle part;protein complex;SNARE complex;trans-Golgi network	SNARE interactions in vesicular transport
D4A560;A0A096MJ99	88;88	D4A560	D4A560		Vamp4	KVIERGERLDELQDKSESLSDNATAFSNRSK	S	88	2	___1	0.999907	NaN	24.8096	24.8599	25.0422	24.9646	24.8426	NaN	24.8776	NaN	24.1496	24.5601	NaN	25.4602	25.4001	25.6466	25.0251			+	0.0381085	1.26728	1.9401	1	0.0878184	0.0201884	-0.00892067	0.549037	1.02815							biological regulation;cellular process;establishment of localization;establishment of localization in cell;establishment of protein localization;Golgi to plasma membrane protein transport;Golgi to plasma membrane transport;Golgi vesicle transport;intracellular protein transport;intracellular transport;post-Golgi vesicle-mediated transport;protein transport;regulation of biological process;regulat…		cell part;cytoplasmic part;Golgi apparatus part;integral to membrane;intracellular organelle part;intracellular part;intrinsic to membrane;macromolecular complex;membrane part;organelle part;protein complex;SNARE complex;trans-Golgi network	SNARE interactions in vesicular transport
D4A560;A0A096MJ99	90;90	D4A560	D4A560		Vamp4	IERGERLDELQDKSESLSDNATAFSNRSKQL	S	90	2	___1	0.999901	26.087	26.1623	26.3505	26.5365	26.1861	25.9633	26.0202	25.9006	24.1614	23.9006	24.8255	24.6236	25.6573	25.5527	25.8701	25.7604		+	+	1.19042	3.73517	3.01705	0.277805	0.00418705	0.00474689	-0.266545	1.90635	1.33239							biological regulation;cellular process;establishment of localization;establishment of localization in cell;establishment of protein localization;Golgi to plasma membrane protein transport;Golgi to plasma membrane transport;Golgi vesicle transport;intracellular protein transport;intracellular transport;post-Golgi vesicle-mediated transport;protein transport;regulation of biological process;regulat…		cell part;cytoplasmic part;Golgi apparatus part;integral to membrane;intracellular organelle part;intracellular part;intrinsic to membrane;macromolecular complex;membrane part;organelle part;protein complex;SNARE complex;trans-Golgi network	SNARE interactions in vesicular transport
D4A560;A0A096MJ99	30;30	D4A560	D4A560		Vamp4	TGSVKSERRNLLEDDSDEEEDFFLRGPSGPR	S	30	3	___1	1	27.5113	27.309	27.2886	27.4606	27.7863	27.9353	26.7881	27.1052	26.9135	25.6029	26.9509	27.0963	27.3704	26.5745	26.5302	26.2916				0.0137373	1.11313	0.0420344	1	0.092104	0.992093	0.0113497	0.751459	0.0507479							biological regulation;cellular process;establishment of localization;establishment of localization in cell;establishment of protein localization;Golgi to plasma membrane protein transport;Golgi to plasma membrane transport;Golgi vesicle transport;intracellular protein transport;intracellular transport;post-Golgi vesicle-mediated transport;protein transport;regulation of biological process;regulat…		cell part;cytoplasmic part;Golgi apparatus part;integral to membrane;intracellular organelle part;intracellular part;intrinsic to membrane;macromolecular complex;membrane part;organelle part;protein complex;SNARE complex;trans-Golgi network	SNARE interactions in vesicular transport
A0A096MJA7;D3ZS92	998;1001	A0A096MJA7	A0A096MJA7		Rttn	TQGQPEVRPVRPRDSSPSASLHRQCVFVTPS	S	998	2	___1	0.999611	25.0183	24.3094	24.1595	24.8046	24.5116	24.382	24.3759	24.2639	24.134	24.0387	24.8168	23.8418	24.1016	24.2049	23.6546	23.5577				0.399204	0.586099	0.579632	0.61976	0.337751	0.38342	-0.18961	0.365139	-0.328151
A0A096MJA9;A0A096MKE0;A0A0G2K2B5	208;288;340	A0A096MJA9	A0A096MJA9		Asph	RIEISDNAIDDSNIISEEINVASVEEQQDTP	S	208	3	___1	0.998299	NaN	NaN	NaN	NaN	24.1385	NaN	NaN	NaN	NaN	NaN	NaN	NaN	24.6628	24.6103	25.0058	25.2547				0	-4.34294e-08	0	1	1	1	NaN	0	NaN
A0A096MJA9;A0A096MKE0;A0A0G2K2B5	215;295;347	A0A096MJA9	A0A096MJA9		Asph	AIDDSNIISEEINVASVEEQQDTPPVKKKKP	S	215	3	___1	0.999955	25.2055	25.1681	25.361	25.7933	25.446	25.6977	25.6826	25.2866	25.2303	25.0483	NaN	25.233	26.5504	26.4481	26.0933	26.66			+	0.363085	0.543405	3.36506	0.675085	0.449928	0.00512222	0.146235	0.211438	1.26741
A0A096MJC8	199	A0A096MJC8	A0A096MJC8		Lcor	GSRDDEKDDACLDGGSPASVKLFLDSSGSPS	S	199	2	___1	1	27.6334	27.6462	NaN	27.7311	27.4008	26.9479	NaN	26.7503	27.7374	27.5589	NaN	27.4369	27.6512	27.3847	27.3745	27.3724				1.51099	0.427478	0.552163	0.105902	0.662109	0.570372	-0.637218	0.0925223	-0.132028
A0A096MJC8	263	A0A096MJC8	A0A096MJC8		Lcor	SGPPDAQQNPTGSADSPTVGCLSTLDSSSFN	S	263	4	___1	0.923411	NaN	NaN	25.2578	NaN	NaN	NaN	25.5465	25.9649	25.9953	NaN	26.2579	NaN	26.0115	25.8316	25.5122	25.1386				0	0	0.7763	1	1	0.22736	0.497875	-0.868814	-0.503135
A0A096MJC8	370	A0A096MJC8	A0A096MJC8		Lcor	NSSSAADKENALQCGSRTSSPQDLETDEQDA	S	370	2	___1	1	27.341	27.4277	27.636	27.9197	27.4133	27.5865	27.0701	27.39	27.426	27.0282	27.1351	26.8235	27.4762	27.4872	27.3168	27.5757				0.610644	1.42471	1.41485	0.493064	0.0844269	0.127198	-0.216134	0.47792	0.360793
A0A096MJC8	212	A0A096MJC8	A0A096MJC8		Lcor	GGSPASVKLFLDSSGSPSSLNVTEETMKDPP	S	212	2	___1	0.987645	25.0565	25.3771	24.6705	25.2823	25.4651	25.2995	25.3093	25.2034	25.5351	24.7648	25.2934	25.7064	25.2351	25.4682	25.1368	24.9666				0.640716	0.386399	0.213456	0.474257	0.529603	0.765857	0.222744	-0.228338	-0.12324
A0A096MJC8	374	A0A096MJC8	A0A096MJC8		Lcor	AADKENALQCGSRTSSPQDLETDEQDARPKQ	S	374	3	___1	0.999929	25.7466	26.3394	25.8886	26.143	26.4348	26.0417	25.7114	25.7359	26.3961	26.0524	26.4726	26.6446	25.7117	25.2394	25.8553	25.5581			+	0.08164	1.0322	2.346	0.953775	0.179212	0.0155102	-0.0484581	-0.361996	-0.800269
A0A096MK43;F1M0B4;A0A096MJD9;A0A096MJ09	98;98;98;98	A0A096MK43	A0A096MK43		Mef2c	DIVEALNKKENKGSESPDPDSSYALTPRTEE	S	98	2	___1	0.871282	NaN	NaN	23.6384	24.1139	NaN	23.456	24.0479	NaN	NaN	NaN	NaN	NaN	NaN	22.9813	NaN	NaN				0.110898	0	0	0.89478	1	1	-0.124176	NaN	NaN							anatomical structure development;biological regulation;biosynthetic process;carbohydrate homeostasis;cell communication;cell differentiation;cellular biosynthetic process;cellular chemical homeostasis;cellular developmental process;cellular glucose homeostasis;cellular homeostasis;cellular macromolecule biosynthetic process;cellular macromolecule metabolic process;cellular metabolic process;cellu…	binding;DNA binding;nucleic acid binding;nucleic acid binding transcription factor activity;protein binding;sequence-specific DNA binding RNA polymerase II transcription factor activity;sequence-specific DNA binding transcription factor activity	cell part;cytoplasm;intracellular membrane-bounded organelle;intracellular organelle;intracellular part;membrane-bounded organelle;nucleus;organelle
A0A096MK43;F1M0B4;A0A096MJD9;A0A096MK01;A0A096MK88;F1LZC6;A0A096MJY4;A0A096MJ09;A0A096MJZ6;A0A096MKI4;A0A096MJ23	443;451;451;397;445;453;453;411;373;413;421	A0A096MK43	A0A096MK43		Mef2c	DHRNEFHSPIGLTRPSPDERESPSVKRMRLS	S	443	3	___1	0.832261	NaN	23.9476	NaN	23.9978	24.9132	24.5201	NaN	24.9471	24.3131	NaN	NaN	NaN	24.5221	NaN	NaN	NaN				1.71773	0	0	0.075614	1	1	0.820762	-0.340405	0.208921							activation of immune response;adaptive immune response;adaptive immune response based on somatic recombination of immune receptors built from immunoglobulin superfamily domains;anatomical structure development;anatomical structure formation involved in morphogenesis;anatomical structure morphogenesis;antigen receptor-mediated signaling pathway;B cell activation;B cell homeostasis;B cell prolifera…	AT DNA binding;binding;chromatin binding;core promoter binding;core promoter proximal region DNA binding;core promoter proximal region sequence-specific DNA binding;core promoter sequence-specific DNA binding;DNA binding;miRNA binding;nucleic acid binding;nucleic acid binding transcription factor activity;protein binding;regulatory region DNA binding;regulatory region nucleic acid binding;RNA bin…	cell part;contractile fiber part;cytoplasm;cytoplasmic part;cytosol;intracellular membrane-bounded organelle;intracellular organelle;intracellular organelle part;intracellular part;macromolecular complex;membrane-bounded organelle;nuclear body;nuclear part;nuclear speck;nucleoplasm part;nucleus;organelle;organelle part;protein complex;sarcomere
A0A096MK43;F1M0B4;A0A096MJD9;A0A096MK01;A0A096MK88;F1LZC6;A0A096MJY4;A0A096MJ09;A0A096MJZ6;A0A096MKI4;A0A096MJ23	449;457;457;403;451;459;459;417;379;419;427	A0A096MK43	A0A096MK43		Mef2c	HSPIGLTRPSPDERESPSVKRMRLSEGWAT_	S	449	2	___1	0.999978	23.2956	24.0133	23.912	24.5757	24.3887	23.8608	NaN	24.3429	25.0953	23.7933	24.0191	23.728	24.7965	24.4633	24.3051	24.8931				0.301852	0.201244	0.624863	0.659609	0.712621	0.31292	0.248327	-0.20977	0.45557							activation of immune response;adaptive immune response;adaptive immune response based on somatic recombination of immune receptors built from immunoglobulin superfamily domains;anatomical structure development;anatomical structure formation involved in morphogenesis;anatomical structure morphogenesis;antigen receptor-mediated signaling pathway;B cell activation;B cell homeostasis;B cell prolifera…	AT DNA binding;binding;chromatin binding;core promoter binding;core promoter proximal region DNA binding;core promoter proximal region sequence-specific DNA binding;core promoter sequence-specific DNA binding;DNA binding;miRNA binding;nucleic acid binding;nucleic acid binding transcription factor activity;protein binding;regulatory region DNA binding;regulatory region nucleic acid binding;RNA bin…	cell part;contractile fiber part;cytoplasm;cytoplasmic part;cytosol;intracellular membrane-bounded organelle;intracellular organelle;intracellular organelle part;intracellular part;macromolecular complex;membrane-bounded organelle;nuclear body;nuclear part;nuclear speck;nucleoplasm part;nucleus;organelle;organelle part;protein complex;sarcomere
A0A096MK43;F1M0B4;A0A096MJD9;A0A096MK01;A0A096MK88;F1LZC6;A0A096MJY4;A0A096MJ09;A0A096MJZ6;A0A096MKI4;A0A096MJ23	220;220;220;174;222;222;222;220;174;222;222	A0A096MK43	A0A096MK43		Mef2c	GAGTSAGNGYGNPRNSPGLLVSPGNLNKNIQ	S	220	2	___1	1	29.2268	28.9828	28.9774	29.1456	28.9151	28.8714	28.968	29.1371	29.5908	28.9065	29.2426	28.8037	29.4509	29.1888	29.2028	29.2241				0.616672	0.102909	0.288808	0.63213	0.910723	0.701047	-0.110219	-0.0527849	0.130739							activation of immune response;adaptive immune response;adaptive immune response based on somatic recombination of immune receptors built from immunoglobulin superfamily domains;anatomical structure development;anatomical structure formation involved in morphogenesis;anatomical structure morphogenesis;antigen receptor-mediated signaling pathway;B cell activation;B cell homeostasis;B cell prolifera…	AT DNA binding;binding;chromatin binding;core promoter binding;core promoter proximal region DNA binding;core promoter proximal region sequence-specific DNA binding;core promoter sequence-specific DNA binding;DNA binding;miRNA binding;nucleic acid binding;nucleic acid binding transcription factor activity;protein binding;regulatory region DNA binding;regulatory region nucleic acid binding;RNA bin…	cell part;contractile fiber part;cytoplasm;cytoplasmic part;cytosol;intracellular membrane-bounded organelle;intracellular organelle;intracellular organelle part;intracellular part;macromolecular complex;membrane-bounded organelle;nuclear body;nuclear part;nuclear speck;nucleoplasm part;nucleus;organelle;organelle part;protein complex;sarcomere
A0A096MK43;F1M0B4;A0A096MJD9;A0A096MK01;A0A096MK88;F1LZC6;A0A096MJY4;A0A096MJ09;A0A096MJZ6;A0A096MKI4;A0A096MJ23	226;226;226;180;228;228;228;226;180;228;228	A0A096MK43	A0A096MK43		Mef2c	GNGYGNPRNSPGLLVSPGNLNKNIQAKSPPP	S	226	2	___1	1	NaN	24.6435	24.7919	24.7232	24.7868	24.7631	24.905	24.5318	24.4699	24.2256	24.425	23.7347	24.6188	24.5216	24.7305	NaN				0.0996894	1.26343	0.988943	0.966042	0.0976649	0.184644	0.0271708	0.505744	0.40985							activation of immune response;adaptive immune response;adaptive immune response based on somatic recombination of immune receptors built from immunoglobulin superfamily domains;anatomical structure development;anatomical structure formation involved in morphogenesis;anatomical structure morphogenesis;antigen receptor-mediated signaling pathway;B cell activation;B cell homeostasis;B cell prolifera…	AT DNA binding;binding;chromatin binding;core promoter binding;core promoter proximal region DNA binding;core promoter proximal region sequence-specific DNA binding;core promoter sequence-specific DNA binding;DNA binding;miRNA binding;nucleic acid binding;nucleic acid binding transcription factor activity;protein binding;regulatory region DNA binding;regulatory region nucleic acid binding;RNA bin…	cell part;contractile fiber part;cytoplasm;cytoplasmic part;cytosol;intracellular membrane-bounded organelle;intracellular organelle;intracellular organelle part;intracellular part;macromolecular complex;membrane-bounded organelle;nuclear body;nuclear part;nuclear speck;nucleoplasm part;nucleus;organelle;organelle part;protein complex;sarcomere
A0A096MK43;F1M0B4;A0A096MJD9;A0A096MK01;A0A096MK88;F1LZC6;A0A096MJY4	386;394;394;340;388;396;396	A0A096MK43	A0A096MK43		Mef2c	SLPSTQSLNIKSEPVSPPRDRTTTPSRYPQH	S	386	3	___1	0.999999	26.5242	26.9022	26.7878	27.0494	27.1017	27.1842	27.1822	26.7987	26.0005	25.7099	26.1932	25.9987	25.2553	23.7167	24.2843	NaN		+	+	0.880569	2.87344	1.9656	0.362628	0.00914038	0.0128263	0.250831	0.840334	-1.55682							activation of immune response;adaptive immune response;adaptive immune response based on somatic recombination of immune receptors built from immunoglobulin superfamily domains;anatomical structure development;anatomical structure formation involved in morphogenesis;anatomical structure morphogenesis;antigen receptor-mediated signaling pathway;B cell activation;B cell homeostasis;B cell prolifera…	AT DNA binding;binding;chromatin binding;core promoter binding;core promoter proximal region DNA binding;core promoter proximal region sequence-specific DNA binding;core promoter sequence-specific DNA binding;DNA binding;miRNA binding;nucleic acid binding;nucleic acid binding transcription factor activity;protein binding;regulatory region DNA binding;regulatory region nucleic acid binding;RNA bin…	cell part;contractile fiber part;cytoplasm;cytoplasmic part;cytosol;intracellular membrane-bounded organelle;intracellular organelle;intracellular organelle part;intracellular part;macromolecular complex;membrane-bounded organelle;nuclear body;nuclear part;nuclear speck;nucleoplasm part;nucleus;organelle;organelle part;protein complex;sarcomere
A0A096MJF6;M0R8P0	314;315	A0A096MJF6	A0A096MJF6		Dbf4	EKLLLEPSFQKDGEESNGQLLEQNLQCEETQ	S	314	3	___1	1	25.2821	25.2165	25.3818	25.6684	NaN	25.3382	24.9206	24.8361	25.5641	25.716	25.9186	25.3928	NaN	24.7753	NaN	NaN				1.00648	0.877617	0	0.263549	0.275529	1	-0.355591	-0.260645	-0.8725								binding;cation binding;ion binding;metal ion binding;nucleic acid binding;transition metal ion binding;zinc ion binding
A0A096MJF6;M0R8P0;D4A5D9	306;307;229	A0A096MJF6	A0A096MJF6		Dbf4	VLQNTEPREKLLLEPSFQKDGEESNGQLLEQ	S	306	2	___1	1	25.2707	25.4463	25.6275	25.4672	25.6766	24.9717	NaN	25.1164	24.8687	24.8329	25.1032	NaN	24.5466	24.6984	24.3671	24.1381		+		0.435931	2.24737	1.58139	0.591725	0.0310673	0.0707333	-0.198035	0.51802	-0.497374								binding;cation binding;ion binding;metal ion binding;nucleic acid binding;transition metal ion binding;zinc ion binding
A0A096MJF6;M0R8P0	435;436	A0A096MJF6	A0A096MJF6		Dbf4	SNLPQPKLTADITQFSAQDLQEKDLHVIGHD	S	435	2	___1	0.999987	26.0872	26.2106	26.3737	26.173	25.6711	25.1462	24.8387	24.8895	26.0675	25.508	25.9075	25.4351	25.1813	25.1921	25.5265	24.6648	+	+		2.77079	1.57848	1.33587	0.0343898	0.0694427	0.0844588	-1.07473	0.481608	-0.588333								binding;cation binding;ion binding;metal ion binding;nucleic acid binding;transition metal ion binding;zinc ion binding
A0A096MJF6;M0R8P0	363;364	A0A096MJF6	A0A096MJF6		Dbf4	GFKGCVGKPVSLINASEPDLKPDCEQLPLRD	S	363	3	___1	1	26.3464	26.2303	26.2126	26.6648	26.7226	26.2401	26.2446	26.3839	26.8536	26.1622	26.6172	26.2199	26.1687	25.9643	26.3381	26.0371				0.0801594	0.202179	0.929326	0.966405	0.772825	0.233954	0.0342937	-0.0997233	-0.336168								binding;cation binding;ion binding;metal ion binding;nucleic acid binding;transition metal ion binding;zinc ion binding
Q64649;A0A096MJV9;F1LLZ7;A0A096MJF7	740;680;739;739	Q64649	Q64649	Phosphorylase b kinase regulatory subunit alpha, skeletal muscle isoform	Phka1	FQPSRPSLNLLDSPESPQDSQVPSVRVEVHL	S	740	3	___1	0.997618	23.1031	NaN	23.4335	NaN	NaN	23.3693	NaN	NaN	24.184	23.0489	23.4563	24.4189	23.9494	24.1094	23.4606	23.9929				0	0.449433	0.107053	1	0.396269	0.889842	0.101007	-0.5087	0.101067							alcohol metabolic process;amine metabolic process;biosynthetic process;carbohydrate metabolic process;CDP-choline pathway;cellular amine metabolic process;cellular biogenic amine metabolic process;cellular biosynthetic process;cellular carbohydrate metabolic process;cellular glucan metabolic process;cellular lipid metabolic process;cellular macromolecule metabolic process;cellular metabolic proce…	catalytic activity;choline-phosphate cytidylyltransferase activity;cytidylyltransferase activity;hydrolase activity;hydrolase activity, acting on glycosyl bonds;hydrolase activity, hydrolyzing O-glycosyl compounds;nucleotidyltransferase activity;transferase activity;transferase activity, transferring phosphorus-containing groups	cell part;cytoplasmic part;intracellular part;macromolecular complex;membrane;phosphorylase kinase complex;plasma membrane;protein complex	Calcium signaling pathway;Insulin signaling pathway
A0A096MJG1;Q5BKE0	196;196	A0A096MJG1	A0A096MJG1	Transcription initiation factor TFIID subunit 9	Taf9	SLTGQRFTVQMPASQSPAVKASIPATPAVQN	S	196	2	___1	0.850884	24.7745	24.5072	24.1784	24.669	24.6591	24.4692	24.5498	24.4464	24.68	24.0812	NaN	23.8275	24.8961	NaN	24.0186	23.44				0.00283468	0.593176	0.0545359	1	0.345736	0.967594	-0.00117922	0.336058	-0.0779743							biological regulation;biosynthetic process;cellular biosynthetic process;cellular macromolecule metabolic process;cellular metabolic process;cellular nitrogen compound metabolic process;cellular process;macromolecule metabolic process;metabolic process;nitrogen compound metabolic process;nucleic acid metabolic process;nucleobase-containing compound metabolic process;primary metabolic process;regu…		cell part;histone methyltransferase complex;intracellular organelle part;intracellular part;macromolecular complex;methyltransferase complex;MLL1 complex;nuclear part;nucleoplasm part;organelle part;protein complex	Basal transcription factors;Ribosome biogenesis in eukaryotes
A0A096MJG1;Q5BKE0;A0A096MIX8	149;149;149	A0A096MJG1	A0A096MJG1	Transcription initiation factor TFIID subunit 9	Taf9	KKAPTPAGRITVPRLSVGSVSSRPSTPTLGT	S	149	2	___1	0.999981	26.4435	26.8748	26.4012	26.1483	26.73	26.526	26.1371	25.6712	25.9999	25.9839	26.9544	27.1037	26.3077	26.0329	26.2153	26.3206				0.303806	0.0451212	0.4192	0.67649	0.981584	0.504649	-0.200881	-0.0435338	-0.291391							biological regulation;biosynthetic process;cellular biosynthetic process;cellular macromolecule metabolic process;cellular metabolic process;cellular nitrogen compound metabolic process;cellular process;macromolecule metabolic process;metabolic process;nitrogen compound metabolic process;nucleic acid metabolic process;nucleobase-containing compound metabolic process;primary metabolic process;regu…		cell part;histone methyltransferase complex;intracellular organelle part;intracellular part;macromolecular complex;methyltransferase complex;MLL1 complex;nuclear part;nucleoplasm part;organelle part;protein complex	Basal transcription factors;Ribosome biogenesis in eukaryotes
A0A096MJH0	23	A0A096MJH0	A0A096MJH0		Ube2j1	GAPLPQPTQPAPKNTSMSPRQRRAQQQSQRR	S	23	2	___1	0.789701	NaN	NaN	NaN	NaN	NaN	NaN	NaN	NaN	NaN	26.4595	27.5036	NaN	NaN	27.0936	NaN	NaN				-4.34294e-08	0	0	1	1	1	0	NaN	0.112018
A0A096MJH0	25	A0A096MJH0	A0A096MJH0		Ube2j1	PLPQPTQPAPKNTSMSPRQRRAQQQSQRRSS	S	25	2	___1	0.989073	27.5988	27.8397	27.3319	27.6724	27.2223	26.9816	26.5444	26.4334	28.0217	NaN	NaN	26.6625	26.8957	NaN	26.8914	26.4312	+			2.06008	0.237382	0.457202	0.0589294	0.653576	0.400649	-0.815282	0.26863	-0.602604
A0A096MJH0	39	A0A096MJH0	A0A096MJH0		Ube2j1	MSPRQRRAQQQSQRRSSASPDVLQGQPPRAN	S	39	2	___1	0.997819	NaN	NaN	NaN	NaN	NaN	NaN	NaN	NaN	NaN	NaN	28.5932	NaN	NaN	NaN	NaN	NaN				-4.34294e-08	0	0	1	1	1	0	NaN	NaN
A0A096MJH0	40	A0A096MJH0	A0A096MJH0		Ube2j1	SPRQRRAQQQSQRRSSASPDVLQGQPPRANH	S	40	2	___1	0.996961	27.5037	27.975	27.4184	27.6044	27.9839	27.5467	28.0605	27.6234	27.4789	26.9567	27.171	27.6389	27.1344	26.5396	27.0843	27.1727				0.451623	0.794976	0.758239	0.599525	0.266678	0.297147	0.17828	0.313986	-0.32866
D3ZXW6;A0A096MJI4	403;519	D3ZXW6	D3ZXW6		Gigyf2	KKQKMVRADPSLLGFSVNASSERLNMGEIET	S	403	2	___1	0.797097	NaN	NaN	NaN	NaN	25.0227	NaN	24.5601	NaN	NaN	NaN	NaN	NaN	NaN	NaN	NaN	NaN				0	-4.34294e-08	-4.34294e-08	1	1	1	NaN	0	0
D3ZXW6;A0A096MJI4	407;523	D3ZXW6	D3ZXW6		Gigyf2	MVRADPSLLGFSVNASSERLNMGEIETLDDY	S	407	2	___1	0.806981	NaN	24.9603	NaN	NaN	NaN	NaN	NaN	NaN	25.4373	25.4187	25.2356	24.55	25.1023	NaN	24.7529	24.5303				0	0	0.595603	1	1	0.359595	NaN	-0.200119	-0.365213
D3ZXW6;A0A096MJI4	408;524	D3ZXW6	D3ZXW6		Gigyf2	VRADPSLLGFSVNASSERLNMGEIETLDDY_	S	408	2	___1	0.875546	24.7588	NaN	NaN	NaN	NaN	NaN	NaN	24.2569	NaN	NaN	NaN	NaN	NaN	24.8279	NaN	NaN				0	0	0	1	1	1	-0.501823	NaN	NaN
F7FJR8;A0A096MJM8	238;133	F7FJR8	F7FJR8		Las1l	AVTDDANTKGNEEVASHPELSPRHKELYEKA	S	238	3	___1	1	28.3205	28.8606	28.4143	28.4685	28.5018	28.017	28.0724	27.876	28.4955	28.3395	28.7707	28.7908	28.6681	28.0526	28.182	28.1121				1.16693	0.203682	0.996047	0.207201	0.789904	0.211168	-0.399213	-0.083128	-0.345425									cell part;cytoplasm;histone methyltransferase complex;intracellular organelle part;intracellular part;macromolecular complex;methyltransferase complex;MLL1 complex;nuclear part;nucleoplasm part;organelle part;protein complex
F7FJR8;A0A096MJM8	243;138	F7FJR8	F7FJR8		Las1l	ANTKGNEEVASHPELSPRHKELYEKARELLV	S	243	3	___1	1	27.8458	28.0229	27.6353	28.1912	28.7	28.4525	28.0785	28.1189	28.1269	27.8399	28.4306	28.5239	28.436	28.2909	28.4205	28.2706				1.14532	0.773404	0.327722	0.206762	0.278886	0.682223	0.413702	-0.306549	0.124158									cell part;cytoplasm;histone methyltransferase complex;intracellular organelle part;intracellular part;macromolecular complex;methyltransferase complex;MLL1 complex;nuclear part;nucleoplasm part;organelle part;protein complex
A0A096MJN2;M0R7Y8	357;62	A0A096MJN2	A0A096MJN2		Nudcd3;LOC100911029	SPFRGQRFDPAMFNISPGAVQF_________	S	357	2	___1	1	23.8279	23.5622	24.1303	23.6682	23.6543	22.961	23.3099	22.8526	NaN	NaN	NaN	NaN	NaN	NaN	22.1197	NaN				1.47289	0	0	0.117328	1	1	-0.602704	NaN	NaN
A0A0G2JVC7;A0A096MJW0;A0JN02;A0A096MJT3;E9PST0;A0A096MJN4	204;226;207;207;226;306	A0A0G2JVC7	A0A0G2JVC7		2004-09-01	IEHFGIKIYQFPDCDSDEDEDFKLQDQALKE	S	204	2	___1	0.999987	24.8455	24.6319	NaN	24.5446	24.7483	24.7505	24.2737	24.3399	24.2916	24.0359	24.619	25.0566	24.4995	24.4308	24.8618	24.6338				0.368057	0.258691	0.170643	0.673657	0.668287	0.818494	-0.145888	0.173219	0.105679							anatomical structure development;biological regulation;brain development;cell cycle;cell maturation;cellular component organization;cellular component organization at cellular level;cellular component organization or biogenesis;cellular component organization or biogenesis at cellular level;cellular developmental process;cellular process;cellular process involved in reproduction;developmental mat…	binding;GTP binding;guanyl nucleotide binding;guanyl ribonucleotide binding;nucleotide binding;purine nucleotide binding;purine ribonucleoside triphosphate binding;purine ribonucleotide binding;ribonucleotide binding	cell cortex part;cell part;cell projection;cilium;cytoplasmic part;cytoskeletal part;intracellular membrane-bounded organelle;intracellular organelle;intracellular organelle part;intracellular part;macromolecular complex;membrane-bounded organelle;mitochondrion;motile cilium;nucleus;organelle;organelle part;protein complex;septin complex
Q4KM37;A0A096MJP4	248;282	Q4KM37	Q4KM37	Centrosomal protein of 41 kDa	Cep41	TGSLPASCQQALPFGSVRKRPGPKMPALPAE	S	248	3	___1	1	24.756	24.5483	24.9521	24.4033	25.2352	25.3743	26.0856	25.131	24.5422	NaN	NaN	23.7576	NaN	NaN	23.8775	NaN				1.73543	0.792186	0	0.078625	0.201167	1	0.791609	0.515046	-0.272427							anatomical structure formation involved in morphogenesis;cell projection assembly;cell projection organization;cellular component assembly;cellular component assembly at cellular level;cellular component assembly involved in morphogenesis;cellular component organization;cellular component organization at cellular level;cellular component organization or biogenesis;cellular component organization …		cell part;cell projection;centriole;cilium;cytoplasmic part;cytoskeletal part;intracellular non-membrane-bounded organelle;intracellular organelle;intracellular organelle part;intracellular part;microtubule organizing center part;non-membrane-bounded organelle;organelle;organelle part;primary cilium
Q4KM37;A0A096MJP4	80;114	Q4KM37	Q4KM37	Centrosomal protein of 41 kDa	Cep41	SEADTDIAAKTNGKGSPEEQSPSPVQFINST	S	80	2	___1	1	27.8374	27.7486	27.9005	27.795	27.7367	27.9729	27.94	27.7303	27.753	27.9291	27.8994	27.8152	27.4654	27.4719	27.6226	27.6139			+	0.127693	0.224734	2.68842	0.960485	0.904722	0.0628592	0.0246072	-0.0288143	-0.305749							anatomical structure formation involved in morphogenesis;cell projection assembly;cell projection organization;cellular component assembly;cellular component assembly at cellular level;cellular component assembly involved in morphogenesis;cellular component organization;cellular component organization at cellular level;cellular component organization or biogenesis;cellular component organization …		cell part;cell projection;centriole;cilium;cytoplasmic part;cytoskeletal part;intracellular non-membrane-bounded organelle;intracellular organelle;intracellular organelle part;intracellular part;microtubule organizing center part;non-membrane-bounded organelle;organelle;organelle part;primary cilium
Q4KM37;A0A096MJP4	87;121	Q4KM37	Q4KM37	Centrosomal protein of 41 kDa	Cep41	AAKTNGKGSPEEQSPSPVQFINSTGAGDASR	S	87	3	___1	0.998911	25.8594	25.3278	25.9628	26.1678	25.5356	25.4053	25.43	25.6162	25.82	25.9308	26.1222	25.1821	25.8318	25.7953	25.8831	25.7029				0.909244	0.0878779	0.0679566	0.300944	0.915583	0.96768	-0.332698	0.0656443	0.039485							anatomical structure formation involved in morphogenesis;cell projection assembly;cell projection organization;cellular component assembly;cellular component assembly at cellular level;cellular component assembly involved in morphogenesis;cellular component organization;cellular component organization at cellular level;cellular component organization or biogenesis;cellular component organization …		cell part;cell projection;centriole;cilium;cytoplasmic part;cytoskeletal part;intracellular non-membrane-bounded organelle;intracellular organelle;intracellular organelle part;intracellular part;microtubule organizing center part;non-membrane-bounded organelle;organelle;organelle part;primary cilium
Q4KM37;A0A096MJP4	60;94	Q4KM37	Q4KM37	Centrosomal protein of 41 kDa	Cep41	QTLEVTAEEIQRLEDSDSATSEADTDIAAKT	S	60	2	___1	0.999969	25.1096	25.2846	25.2693	26.0986	25.9622	26.1978	25.2365	25.7731	25.181	24.8847	25.9981	25.0418	25.3606	24.5846	25.0872	25.1963				0.539022	0.193711	0.308663	0.450963	0.738322	0.627737	0.351872	0.164106	-0.219252							anatomical structure formation involved in morphogenesis;cell projection assembly;cell projection organization;cellular component assembly;cellular component assembly at cellular level;cellular component assembly involved in morphogenesis;cellular component organization;cellular component organization at cellular level;cellular component organization or biogenesis;cellular component organization …		cell part;cell projection;centriole;cilium;cytoplasmic part;cytoskeletal part;intracellular non-membrane-bounded organelle;intracellular organelle;intracellular organelle part;intracellular part;microtubule organizing center part;non-membrane-bounded organelle;organelle;organelle part;primary cilium
A0A096MJP8;F7FAQ0;A0A0G2K5D3;G3V8T1	598;972;972;164	A0A096MJP8	A0A096MJP8	M-phase phosphoprotein 8	Mphosph8	SPRKKKKKIKYKEDKSPDDLRKKRAKMGKLK	S	598	2	___1	1	28.3968	28.5654	28.7923	24.1244	28.5132	28.6447	28.4245	28.4419	NaN	28.6536	29.7111	28.9398	29.0518	29.016	28.9966	28.6431				0.408728	0.552058	0.244262	0.46655	0.247304	0.706162	1.03632	-1.63175	-0.174616							biological regulation;biosynthetic process;cellular biosynthetic process;cellular macromolecule biosynthetic process;cellular macromolecule metabolic process;cellular metabolic process;cellular nitrogen compound metabolic process;cellular process;macromolecule biosynthetic process;macromolecule metabolic process;metabolic process;negative regulation of biological process;negative regulation of bi…	binding;histone binding;methylated histone residue binding;protein binding	cell part;chromatin;chromosomal part;cytoplasm;heterochromatin;intracellular non-membrane-bounded organelle;intracellular organelle;intracellular organelle part;intracellular part;macromolecular complex;membrane;non-membrane-bounded organelle;nuclear chromatin;nuclear chromosome part;nuclear heterochromatin;nuclear nucleosome;nuclear part;nucleolus;nucleosome;organelle;organelle part;plasma membr…
A0A096MJP8;F7FAQ0;A0A0G2K5D3;G3V8T1	485;859;859;51	A0A096MJP8	A0A096MJP8	M-phase phosphoprotein 8	Mphosph8	EEKDAATKGTVAVGDSEEDGEDVFEVERILD	S	485	2	___1	1	NaN	25.1432	24.9913	25.5052	26.3037	25.9749	25.9446	25.7877	26.1108	26.2878	26.8837	26.3432	25.863	NaN	NaN	25.9736	+	+		2.1393	2.41679	0.902869	0.0561845	0.00938483	0.185087	0.789484	-1.19318	-0.488114							biological regulation;biosynthetic process;cellular biosynthetic process;cellular macromolecule biosynthetic process;cellular macromolecule metabolic process;cellular metabolic process;cellular nitrogen compound metabolic process;cellular process;macromolecule biosynthetic process;macromolecule metabolic process;metabolic process;negative regulation of biological process;negative regulation of bi…	binding;histone binding;methylated histone residue binding;protein binding	cell part;chromatin;chromosomal part;cytoplasm;heterochromatin;intracellular non-membrane-bounded organelle;intracellular organelle;intracellular organelle part;intracellular part;macromolecular complex;membrane;non-membrane-bounded organelle;nuclear chromatin;nuclear chromosome part;nuclear heterochromatin;nuclear nucleosome;nuclear part;nucleolus;nucleosome;organelle;organelle part;plasma membr…
A0A096MJP8;F7FAQ0;A0A0G2K5D3;G3V8T1	807;1181;1181;373	A0A096MJP8	A0A096MJP8	M-phase phosphoprotein 8	Mphosph8	NQDKGRSNPELSKLPSPVFAQTMKSLRLSGE	S	807	2	___1	0.999953	NaN	23.1915	22.96	NaN	23.134	23.3129	23.5326	NaN	NaN	23.2466	NaN	NaN	NaN	NaN	NaN	NaN				0.617892	0	0	0.461827	1	1	0.250683	-0.170809	NaN							biological regulation;biosynthetic process;cellular biosynthetic process;cellular macromolecule biosynthetic process;cellular macromolecule metabolic process;cellular metabolic process;cellular nitrogen compound metabolic process;cellular process;macromolecule biosynthetic process;macromolecule metabolic process;metabolic process;negative regulation of biological process;negative regulation of bi…	binding;histone binding;methylated histone residue binding;protein binding	cell part;chromatin;chromosomal part;cytoplasm;heterochromatin;intracellular non-membrane-bounded organelle;intracellular organelle;intracellular organelle part;intracellular part;macromolecular complex;membrane;non-membrane-bounded organelle;nuclear chromatin;nuclear chromosome part;nuclear heterochromatin;nuclear nucleosome;nuclear part;nucleolus;nucleosome;organelle;organelle part;plasma membr…
A0A096MJP8;F7FAQ0;A0A0G2K5D3;G3V8T1	570;944;944;136	A0A096MJP8	A0A096MJP8	M-phase phosphoprotein 8	Mphosph8	DIQKLSLNNDIFEADSDIDQQGDTKEDTSPR	S	570	3	___1	1	27.954	27.6417	27.5549	27.4084	27.7826	27.905	28.1945	28.0217	27.843	28.255	28.5304	27.8577	28.3049	28.4065	28.1816	28.0694				1.22661	1.26157	0.270126	0.224521	0.102859	0.72579	0.336229	-0.481802	0.119048							biological regulation;biosynthetic process;cellular biosynthetic process;cellular macromolecule biosynthetic process;cellular macromolecule metabolic process;cellular metabolic process;cellular nitrogen compound metabolic process;cellular process;macromolecule biosynthetic process;macromolecule metabolic process;metabolic process;negative regulation of biological process;negative regulation of bi…	binding;histone binding;methylated histone residue binding;protein binding	cell part;chromatin;chromosomal part;cytoplasm;heterochromatin;intracellular non-membrane-bounded organelle;intracellular organelle;intracellular organelle part;intracellular part;macromolecular complex;membrane;non-membrane-bounded organelle;nuclear chromatin;nuclear chromosome part;nuclear heterochromatin;nuclear nucleosome;nuclear part;nucleolus;nucleosome;organelle;organelle part;plasma membr…
Q4V8J5;A0A096MJP9	121;121	Q4V8J5	Q4V8J5		Ddi2	NPQQRQLPRTQAQLLSPGERTSTPQGLDSPA	S	121	2	___1	1	27.2809	27.6777	27.2882	27.5279	27.6794	27.8541	27.2756	27.0589	27.3541	27.1786	27.6251	27.4365	26.8834	26.6273	26.5127	26.3267			+	0.0391278	0.126225	2.79875	1	0.902498	0.00850775	0.0232754	0.0451417	-0.811013								aspartic-type endopeptidase activity;aspartic-type peptidase activity;catalytic activity;endopeptidase activity;hydrolase activity;peptidase activity;peptidase activity, acting on L-amino acid peptides
D4A8S0;A0A096MJQ6	376;359	D4A8S0	D4A8S0		Sox13	NSPSAPFRKDLISLDSSPAKERLEENCVHPL	S	376	2	___1	0.854234	NaN	NaN	NaN	24.2014	NaN	NaN	24.5479	NaN	NaN	NaN	NaN	NaN	24.5397	24.5327	23.8353	NaN				0	0	0	1	1	1	0.346518	NaN	NaN								binding;DNA binding;nucleic acid binding;sequence-specific DNA binding	cell part;intracellular membrane-bounded organelle;intracellular organelle;intracellular part;membrane-bounded organelle;nucleus;organelle
D4A8S0;A0A096MJQ6	377;360	D4A8S0	D4A8S0		Sox13	SPSAPFRKDLISLDSSPAKERLEENCVHPLE	S	377	2	___1	0.950536	NaN	24.1076	NaN	NaN	NaN	24.1083	NaN	24.6348	NaN	24.2585	23.6921	NaN	NaN	NaN	NaN	24.1857				0	0	0	1	1	1	0.263883	0.13233	0.210386								binding;DNA binding;nucleic acid binding;sequence-specific DNA binding	cell part;intracellular membrane-bounded organelle;intracellular organelle;intracellular part;membrane-bounded organelle;nucleus;organelle
D4A8S0;A0A096MJQ6	326;309	D4A8S0	D4A8S0		Sox13	PRPSSHGAPTRDLQSSPPNLPLGFLGEGDAV	S	326	3	___1	0.798749	NaN	22.586	NaN	25.6158	25.5939	25.3543	25.3421	25.7619	25.8781	25.5867	25.709	25.6569	25.9014	26.0226	NaN	25.5526				0.683108	0.796096	0.3618	0.2544	0.132203	0.672836	1.41219	-1.60678	0.117886								binding;DNA binding;nucleic acid binding;sequence-specific DNA binding	cell part;intracellular membrane-bounded organelle;intracellular organelle;intracellular part;membrane-bounded organelle;nucleus;organelle
B1WC78;A0A096MJV0;A0A096MJS4;D3Z9D3;A0A0G2K4G6	197;50;149;197;197	B1WC78	B1WC78		Brms1l	WNDELQSRKKRKDPFSPDKKKPVVVSGPYIV	S	197	2	___1	1	27.0859	26.9496	27.0989	27.3023	26.8336	26.3875	26.0015	26.171	26.5095	26.1761	26.4184	26.2874	NaN	NaN	NaN	NaN	+	+		2.10723	3.49836	0	0.0596319	0.00662738	1	-0.760764	0.761317	NaN
D4ABF1;A0A0G2K4A1;A0A096MJS9	199;190;200	D4ABF1	D4ABF1		Esco2	VDKENSCFPPENPPNSPPRVLSQKIRPRVTL	S	199	2	___1	1	24.3947	24.5743	24.6468	24.4256	24.4174	24.1981	23.8678	22.7934	24.3836	NaN	24.2144	24.1121	23.2522	NaN	23.5036	22.8698			+	0.969886	1.42919	2.16412	0.192528	0.15822	0.0135457	-0.691135	0.273647	-1.02813
D4ABF1;A0A0G2K4A1;A0A096MJS9	40;31;41	D4ABF1	D4ABF1		Esco2	TDISSSKLRFAENLYSSPNKKHNCQSSVQKE	S	40	2	___1	0.932017	NaN	NaN	NaN	NaN	NaN	23.7361	23.0162	23.117	NaN	23.0222	NaN	24.1924	NaN	NaN	NaN	NaN				0	0	0	1	1	1	NaN	NaN	NaN
D4ABF1;A0A0G2K4A1;A0A096MJS9	41;32;42	D4ABF1	D4ABF1		Esco2	DISSSKLRFAENLYSSPNKKHNCQSSVQKEE	S	41	2	___1	0.938204	27.6226	27.5911	27.5769	27.9941	27.8241	27.8187	27.1252	27.5325	NaN	NaN	28.0384	NaN	25.8391	NaN	26.0182	25.9681				0.257454	0	0	0.763442	1	1	-0.121039	-0.342271	-2.09665
D4ABF1;A0A0G2K4A1;A0A096MJS9	68;59;69	D4ABF1	D4ABF1		Esco2	QKEEKPCSHQRHFSSSPLKTTENNMLSFANH	S	68	2	___1	0.765366	26.8007	26.4882	26.1656	27.3259	24.5533	NaN	23.1406	NaN	NaN	NaN	NaN	25.1876	25.2586	25.5554	25.0078	24.774	+			2.12572	0	0	0.035771	1	1	-2.84817	1.50753	-0.0385957
A0A096MJT2;F1LQQ5	425;530	A0A096MJT2	A0A096MJT2	Tyrosine-protein phosphatase non-receptor type	Ptpn3	EDVFYTYKGSLSPKDSDSEVSQNHSPHRGSL	S	425	4	___1	0.762285	NaN	NaN	NaN	NaN	NaN	NaN	NaN	NaN	NaN	NaN	NaN	NaN	24.341	NaN	NaN	25.2445				-4.34294e-08	-4.34294e-08	0	1	1	1	0	0	NaN							biological regulation;negative regulation of biological process;negative regulation of catabolic process;negative regulation of cell cycle;negative regulation of cellular catabolic process;negative regulation of cellular metabolic process;negative regulation of cellular process;negative regulation of cellular protein metabolic process;negative regulation of macromolecule metabolic process;negativ…	catalytic activity;hydrolase activity;hydrolase activity, acting on ester bonds;phosphatase activity;phosphoprotein phosphatase activity;phosphoric ester hydrolase activity;protein tyrosine phosphatase activity	cell part;cytoplasm;cytoskeleton;internal side of plasma membrane;intracellular non-membrane-bounded organelle;intracellular organelle;intracellular part;membrane part;non-membrane-bounded organelle;organelle;plasma membrane part
F1LVK0;A0A096MJT6	3670;4124	F1LVK0	F1LVK0		RGD1307100	TSASKAGMPGSSGLGSPLGRSRHSSSQSDLT	S	3670	2	___1	0.999372	23.6237	24.1376	23.7904	24.7244	24.0341	23.9776	23.1805	23.9587	24.5337	22.7318	24.0438	NaN	23.9391	24.1706	NaN	NaN				0.388391	0.222188	0.148101	0.57778	0.663489	0.79275	-0.281282	0.299261	0.285085
F1LVK0;A0A096MJT6	1940;2363	F1LVK0	F1LVK0		RGD1307100	VSFYNWMSNAVGNRGSVVQESPVTKSGHNSL	S	1940	2	___1	0.999999	25.2012	24.3592	24.6803	23.8204	24.1782	23.8143	24.1214	24.1571	23.828	23.3173	23.4765	23.7669	23.6226	23.7449	23.9029	23.8766		+		0.724684	1.57903	0.665932	0.32289	0.037883	0.44345	-0.44752	0.918079	0.189546
F1LVK0;A0A096MJT6	3850;4304	F1LVK0	F1LVK0		RGD1307100	LPTSGPGTPDSIEGVSQHLSPESSRKAYCRT	S	3850	3	___1	0.767587	NaN	NaN	25.621	NaN	NaN	NaN	25.5905	25.7023	25.7691	NaN	NaN	NaN	NaN	25.8604	NaN	NaN				0	0	0	1	1	1	0.0253859	-0.148048	0.0913067
F1LVK0;A0A096MJT6	3854;4308	F1LVK0	F1LVK0		RGD1307100	GPGTPDSIEGVSQHLSPESSRKAYCRTWDQP	S	3854	3	___1	0.876569	25.5432	25.4473	NaN	25.8526	25.6359	25.6838	NaN	NaN	NaN	25.1649	26.0079	NaN	25.9013	NaN	26.1841	25.9801				0.100515	0.0261462	0.550436	0.9446	1	0.364006	0.0454626	0.0279856	0.435461
F1LVK0;A0A096MJT6	3122;3562	F1LVK0	F1LVK0		RGD1307100	NEQAKVIDDLKKLGASEGTINQEIQRYQQLE	S	3122	2	___1	0.999857	25.0159	NaN	NaN	NaN	NaN	NaN	NaN	24.6182	NaN	24.5377	NaN	25.1176	NaN	24.4315	NaN	24.377				0	0	0.547909	1	1	0.36923	-0.397749	0.188296	-0.423347
F1LVK0;A0A096MJT6	4160;4614	F1LVK0	F1LVK0		RGD1307100	PYLPPKTVTNNLEKNSQEQLLDAAHHRHWPG	S	4160	3	___1	1	28.241	28.1594	27.4962	28.2783	27.8552	28.03	27.5158	27.5926	28.8391	28.0661	27.9841	27.9956	28.4241	28.2643	28.4298	28.4219				0.645184	0.263407	0.331368	0.422062	0.660632	0.642905	-0.295338	-0.177467	0.163822
F1LVK0;A0A096MJT6	932;1355	F1LVK0	F1LVK0		RGD1307100	QFSSDVSRSDENVLDSPKQRRSFGSFPYTPS	S	932	2	___1	1	26.9126	27.1147	27.0953	27.4311	27.1798	26.974	26.5919	26.5302	27.2922	26.601	27.0717	26.7423	27.34	27.085	27.3659	26.9933				0.848346	0.511014	0.722094	0.326632	0.465578	0.349505	-0.31944	0.211606	0.269246
F1LVK0;A0A096MJT6;D4A1I0	3179;3619;21	F1LVK0	F1LVK0		RGD1307100	DKWGLGYKPSYSRSKSISASGRPPLKRMERA	S	3179	2	___1	0.943748	NaN	NaN	23.4735	NaN	23.5186	23.4104	24.7034	23.5777	NaN	NaN	NaN	NaN	NaN	NaN	NaN	NaN				0	0	-4.34294e-08	1	1	1	0.329074	NaN	0
F1LVK0;A0A096MJT6;D4A1I0	3416;3835;190	F1LVK0	F1LVK0		RGD1307100	LRRSYDRSSRSLDQDSPSKKKKFQTNYASTT	S	3416	2	___1	0.994	26.6245	26.5895	26.7938	27.1844	25.7535	NaN	25.9625	NaN	27.606	NaN	26.0648	26.6413	NaN	NaN	NaN	NaN	+			1.92819	0.0226158	0	0.0582014	1	1	-0.940065	0.0273778	NaN
F1LVK0;A0A096MJT6	900;1323	F1LVK0	F1LVK0		RGD1307100	KRQASVCSTRLGSTKSLTAAFYGDKQPVTVG	S	900	2	___1	0.920041	24.4517	NaN	NaN	24.7935	25.0761	24.9223	NaN	NaN	24.3059	NaN	24.9237	24.7443	24.9881	24.9929	NaN	NaN				0.739417	0.0440035	0.593333	0.337585	0.987434	0.374055	0.376602	-0.035394	0.332494
F1LVK0;A0A096MJT6	878;1301	F1LVK0	F1LVK0		RGD1307100	TSPVSPNTQDKSVGQSPLRSPLKRQASVCST	S	878	2	___1	0.999998	23.5616	23.6872	23.678	23.8107	NaN	NaN	23.4085	NaN	23.8778	23.7932	NaN	NaN	NaN	NaN	NaN	NaN				0	0.872861	0	1	0.413394	1	-0.275908	-0.151154	NaN
F1LVK0;A0A096MJT6;D4A1I0	3213;3653;55	F1LVK0	F1LVK0		RGD1307100	IGETDELPEIRVDAASPGPRVTFNIQDTLKN	S	3213	2	___1	1	26.5875	26.7125	26.3334	26.7233	26.5942	26.2144	25.758	25.7621	26.5902	25.8209	26.4094	25.5769	27.0054	26.7159	26.7308	26.567				1.21071	0.982203	1.36642	0.167561	0.15305	0.0722974	-0.506991	0.489801	0.655421
F1LVK0;A0A096MJT6	2330;2753	F1LVK0	F1LVK0		RGD1307100	PTEPTCRVVFENEQDSNSLTKTQRKRSLVTA	S	2330	2	___1	0.983728	NaN	25.7781	NaN	NaN	NaN	NaN	NaN	NaN	NaN	NaN	NaN	NaN	NaN	NaN	NaN	NaN				0	0	-4.34294e-08	1	1	1	NaN	NaN	0
F1LVK0;A0A096MJT6	2332;2755	F1LVK0	F1LVK0		RGD1307100	EPTCRVVFENEQDSNSLTKTQRKRSLVTAEP	S	2332	2	___1	0.981436	27.6148	27.8045	27.6222	27.458	27.5266	27.8336	27.588	27.6501	27.5383	27.0231	27.3223	27.4741	27.8302	27.6854	28.0596	27.6226				0.0928552	1.10394	1.65382	0.973324	0.20357	0.0723962	0.0247111	0.285421	0.460002
F1LVK0;A0A096MJT6	2180;2603	F1LVK0	F1LVK0		RGD1307100	TQTDIKLSRYTAGSASPTPTFKTRKHRDFRS	S	2180	2	___1	0.984494	NaN	NaN	NaN	NaN	NaN	25.5568	25.1595	25.269	NaN	NaN	NaN	NaN	25.8253	25.3955	25.749	25.6473				0	-4.34294e-08	0	1	1	1	NaN	0	NaN
A0A096MJT7;D4A9C6;A0A0G2QC37;M0RC59;M0RBQ1	181;181;181;249;249	A0A096MJT7	A0A096MJT7		Dcp2;LOC100912393	PLRDWLSRRFGDSSDSDNGFSSAGSTPARPT	S	181	3	___1	0.999115	26.265	26.5688	26.7971	26.6725	26.5339	26.9626	26.399	26.5628	26.3397	26.0415	26.1853	25.7897	26.2465	25.9456	26.04	26.0012		+		0.0842845	1.61178	0.0827979	0.959101	0.0662945	0.966328	0.0387182	0.486816	-0.030714								binding;catalytic activity;cation binding;hydrolase activity;ion binding;manganese ion binding;metal ion binding;nucleic acid binding;RNA binding;transition metal ion binding		RNA degradation
A0A096MJT7;D4A9C6;A0A0G2QC37;M0RC59;M0RBQ1	260;259;260;328;328	A0A096MJT7	A0A096MJT7		Dcp2;LOC100912393	KNQNMRGNGRKQYQDSPNQKKRVNGIHGQPT	S	260	2	___1	1	NaN	NaN	25.2402	NaN	NaN	NaN	NaN	NaN	NaN	NaN	25.3798	NaN	24.9851	24.3404	24.0535	24.683				0	0	0	1	1	1	NaN	-0.139578	-0.864302								binding;catalytic activity;cation binding;hydrolase activity;ion binding;manganese ion binding;metal ion binding;nucleic acid binding;RNA binding;transition metal ion binding		RNA degradation
D3ZR02;A0A096MJV6	269;269	D3ZR02	D3ZR02		Zfx	DPGEDDLGGTVDIVESEPENEHGVELLDPNN	S	269	3	___1	1	27.7656	26.9769	27.5195	27.0291	27.447	27.3755	27.1622	26.8903	26.6355	26.7709	26.7519	26.4757	26.767	27.0341	27.3009	27.2014		+		0.176917	1.76738	1.67017	0.836866	0.0390695	0.0812341	-0.104025	0.664305	0.417348							anatomical structure development;behavior;biological regulation;cell development;cellular developmental process;cellular process;cellular process involved in reproduction;death;developmental process;developmental process involved in reproduction;embryo development;fertilization;gamete generation;germ cell development;growth;homeostasis of number of cells;homeostatic process;male gamete generation…	binding;cation binding;DNA binding;ion binding;metal ion binding;nucleic acid binding	cell part;intracellular membrane-bounded organelle;intracellular organelle;intracellular part;membrane-bounded organelle;nucleus;organelle
A0A096MJV7;A0A0G2JXQ2	605;2329	A0A096MJV7;A0A0G2JXQ2	A0A0G2JXQ2		Chd9	VPTPPAVAVKEEHEQSPQMSKVKKHVREKEF	S	2329	2	___1	0.999383	NaN	NaN	22.6673	22.3619	24.6294	NaN	NaN	24.3371	NaN	NaN	NaN	NaN	NaN	NaN	NaN	NaN	+			1.94566	0	-4.34294e-08	0.0407308	1	1	1.96868	NaN	0
A0A096MJV7	1026	A0A096MJV7	A0A096MJV7		Chd9	DSKELEGKKERTESQSPENGGERCVPGSPST	S	1026	2	___1	0.999981	NaN	NaN	NaN	24.7106	24.2048	NaN	NaN	NaN	NaN	22.319	NaN	NaN	NaN	NaN	NaN	NaN				0	0	0	1	1	1	-0.505779	2.39161	NaN
A0A096MJX5	261	A0A096MJX5	A0A096MJX5		RGD1305178	RPLRVGDTEKPEPERSPPNRKRPANEKATDD	S	261	3	___1	1	29.8795	31.0546	30.3651	30.3257	30.3211	30.5371	30.7793	31.458	30.4949	30.3604	30.1701	30.5125	30.7206	31.0196	30.9213	30.8143			+	0.483289	0.029332	2.49457	0.482044	1	0.0289355	0.367638	0.0217981	0.484497
D4AD08;A0A096MJY0;A0A0G2KA92	1371;1364;1377	D4AD08	D4AD08		Chd2	ENKAPRLKDEHGLELSSPRHSDNPSEEGEVK	S	1371	2	___1	0.813102	NaN	NaN	25.3481	NaN	NaN	25.3016	NaN	25.057	NaN	25.1702	NaN	25.0926	25.8231	25.5287	25.9846	26.0896			+	0	0	1.76392	1	1	0.0349107	-0.16877	0.216703	0.725142							cell differentiation;cellular developmental process;cellular process;cellular response to stimulus;cellular response to stress;developmental process;hemopoietic stem cell differentiation;response to DNA damage stimulus;response to stimulus;response to stress;stem cell differentiation	adenyl nucleotide binding;adenyl ribonucleotide binding;ATP binding;binding;catalytic activity;DNA binding;helicase activity;hydrolase activity;hydrolase activity, acting on acid anhydrides;hydrolase activity, acting on acid anhydrides, in phosphorus-containing anhydrides;nucleic acid binding;nucleoside-triphosphatase activity;nucleotide binding;purine nucleotide binding;purine ribonucleoside tri…	cell part;intracellular membrane-bounded organelle;intracellular organelle;intracellular part;membrane-bounded organelle;nucleus;organelle
D4AD08;A0A096MJY0;A0A0G2KA92	1372;1365;1378	D4AD08	D4AD08		Chd2	NKAPRLKDEHGLELSSPRHSDNPSEEGEVKD	S	1372	3	___1	0.761968	25.9082	26.0825	26.1001	26.1721	NaN	NaN	NaN	NaN	24.8743	NaN	NaN	NaN	NaN	NaN	NaN	NaN				0	0	0	1	1	1	NaN	1.19139	NaN							cell differentiation;cellular developmental process;cellular process;cellular response to stimulus;cellular response to stress;developmental process;hemopoietic stem cell differentiation;response to DNA damage stimulus;response to stimulus;response to stress;stem cell differentiation	adenyl nucleotide binding;adenyl ribonucleotide binding;ATP binding;binding;catalytic activity;DNA binding;helicase activity;hydrolase activity;hydrolase activity, acting on acid anhydrides;hydrolase activity, acting on acid anhydrides, in phosphorus-containing anhydrides;nucleic acid binding;nucleoside-triphosphatase activity;nucleotide binding;purine nucleotide binding;purine ribonucleoside tri…	cell part;intracellular membrane-bounded organelle;intracellular organelle;intracellular part;membrane-bounded organelle;nucleus;organelle
D4AD08;A0A096MJY0;A0A0G2KA92	1380;1373;1386	D4AD08	D4AD08		Chd2	EHGLELSSPRHSDNPSEEGEVKDDGLEKSPT	S	1380	3	___1	1	23.4485	NaN	NaN	NaN	25.6449	24.4668	NaN	24.6832	NaN	NaN	24.7199	25.564	24.2954	24.5274	NaN	24.6498				0	0	0.815121	1	1	0.184487	1.48316	-1.69348	-0.651073							cell differentiation;cellular developmental process;cellular process;cellular response to stimulus;cellular response to stress;developmental process;hemopoietic stem cell differentiation;response to DNA damage stimulus;response to stimulus;response to stress;stem cell differentiation	adenyl nucleotide binding;adenyl ribonucleotide binding;ATP binding;binding;catalytic activity;DNA binding;helicase activity;hydrolase activity;hydrolase activity, acting on acid anhydrides;hydrolase activity, acting on acid anhydrides, in phosphorus-containing anhydrides;nucleic acid binding;nucleoside-triphosphatase activity;nucleotide binding;purine nucleotide binding;purine ribonucleoside tri…	cell part;intracellular membrane-bounded organelle;intracellular organelle;intracellular part;membrane-bounded organelle;nucleus;organelle
D4AD08;A0A096MJY0;A0A0G2KA92	1340;1333;1346	D4AD08	D4AD08		Chd2	LKLLRKGLEKKGTVTSGEEAKLKKRKPRVKK	S	1340	2	___1	0.997764	NaN	NaN	NaN	27.0504	NaN	NaN	NaN	NaN	27.7997	25.4809	NaN	27.2021	NaN	23.0286	23.2342	NaN			+	0	0	1.58201	1	1	0.0192109	NaN	0.222826	-3.69618							cell differentiation;cellular developmental process;cellular process;cellular response to stimulus;cellular response to stress;developmental process;hemopoietic stem cell differentiation;response to DNA damage stimulus;response to stimulus;response to stress;stem cell differentiation	adenyl nucleotide binding;adenyl ribonucleotide binding;ATP binding;binding;catalytic activity;DNA binding;helicase activity;hydrolase activity;hydrolase activity, acting on acid anhydrides;hydrolase activity, acting on acid anhydrides, in phosphorus-containing anhydrides;nucleic acid binding;nucleoside-triphosphatase activity;nucleotide binding;purine nucleotide binding;purine ribonucleoside tri…	cell part;intracellular membrane-bounded organelle;intracellular organelle;intracellular part;membrane-bounded organelle;nucleus;organelle
D4AD08;A0A096MJY0;A0A0G2KA92	1734;1727;1740	D4AD08	D4AD08		Chd2	RDYYDRHHHDSKRRRSDDFRPQNYHQQDFRR	S	1734	3	___1	0.999988	NaN	26.7079	26.1706	NaN	NaN	26.3493	NaN	25.228	26.3496	26.2344	26.8317	NaN	25.7747	25.6179	NaN	NaN			+	0.392367	0.0349663	1.30279	0.50714	1	0.0681911	-0.650612	-0.0326668	-0.775591							cell differentiation;cellular developmental process;cellular process;cellular response to stimulus;cellular response to stress;developmental process;hemopoietic stem cell differentiation;response to DNA damage stimulus;response to stimulus;response to stress;stem cell differentiation	adenyl nucleotide binding;adenyl ribonucleotide binding;ATP binding;binding;catalytic activity;DNA binding;helicase activity;hydrolase activity;hydrolase activity, acting on acid anhydrides;hydrolase activity, acting on acid anhydrides, in phosphorus-containing anhydrides;nucleic acid binding;nucleoside-triphosphatase activity;nucleotide binding;purine nucleotide binding;purine ribonucleoside tri…	cell part;intracellular membrane-bounded organelle;intracellular organelle;intracellular part;membrane-bounded organelle;nucleus;organelle
A0A096MJZ0	56	A0A096MJZ0	A0A096MJZ0		Dnal1	DASLSTLANCEKLSLSTNCIEKIANLNGLKN	S	56	2	___1	0.945681	24.7927	NaN	24.6702	NaN	NaN	NaN	NaN	NaN	24.8735	24.137	NaN	NaN	NaN	NaN	NaN	NaN				0	0.217453	0	1	0.693272	1	NaN	0.226224	NaN
A0A096MJZ8;A0A0G2JTU9;A0A096MJL8	1111;1111;264	A0A096MJZ8	A0A096MJZ8		Kdm5a	IIEKEKEKDLDLEPLSDLEEGLEETRDAAMV	S	1111	3	___1	1	23.4098	23.9002	23.5643	23.7808	23.9184	24.1948	NaN	NaN	24.0068	NaN	24.1244	23.747	23.3538	23.7685	23.6257	23.9178				0.996918	0.909	0.837661	0.248787	0.242801	0.288246	0.392869	-0.295665	-0.292983
A0A096MJZ8;A0A0G2JTU9;E9PSW7	223;223;223	A0A096MJZ8	A0A096MJZ8		Kdm5a	GTRMNIPPKRTRRVKSQSDSGEVNRNTELKK	S	223	2	___1	0.994668	27.1259	26.9743	NaN	NaN	26.0644	26.5196	NaN	25.7908	NaN	26.8707	26.8932	26.8224	NaN	NaN	NaN	26.0163				1.34048	1.2403	0	0.103891	0.268618	1	-0.925172	0.188044	-0.845812							biological regulation;positive regulation of biological process;positive regulation of biosynthetic process;positive regulation of cellular biosynthetic process;positive regulation of cellular metabolic process;positive regulation of cellular process;positive regulation of gene expression;positive regulation of macromolecule biosynthetic process;positive regulation of macromolecule metabolic proc…	binding;cation binding;chromatin binding;DNA binding;ion binding;metal ion binding;nucleic acid binding;transition metal ion binding;zinc ion binding	cell part;cyclin-dependent protein kinase activating kinase holoenzyme complex;cytoplasm;intracellular organelle part;intracellular part;macromolecular complex;nuclear part;organelle part;protein complex
A0A096MJZ8;A0A0G2JTU9;E9PSW7	204;204;204	A0A096MJZ8	A0A096MJZ8		Kdm5a	KEKVEAEVLSTDIQPSPERGTRMNIPPKRTR	S	204	2	___1	1	25.6447	25.5451	25.8083	25.3683	25.4645	25.1233	25.316	25.6089	25.7076	25.5675	25.8671	25.3159	25.2264	24.9223	25.2812	25.0528			+	0.75652	0.0542318	1.86952	0.44036	0.987495	0.0522193	-0.21341	-0.022922	-0.493829							biological regulation;positive regulation of biological process;positive regulation of biosynthetic process;positive regulation of cellular biosynthetic process;positive regulation of cellular metabolic process;positive regulation of cellular process;positive regulation of gene expression;positive regulation of macromolecule biosynthetic process;positive regulation of macromolecule metabolic proc…	binding;cation binding;chromatin binding;DNA binding;ion binding;metal ion binding;nucleic acid binding;transition metal ion binding;zinc ion binding	cell part;cyclin-dependent protein kinase activating kinase holoenzyme complex;cytoplasm;intracellular organelle part;intracellular part;macromolecular complex;nuclear part;organelle part;protein complex
A0A096MK18;M0R9S1	593;57	A0A096MK18	A0A096MK18		Ppip5k2	SSVASRSSPGIRRKISLNTYTPTKILPTPPA	S	593	2	___1	0.99999	25.2802	25.8798	25.3188	24.9219	25.049	24.8602	25.1412	24.5962	23.2855	22.4676	NaN	NaN	23.5907	23.225	23.4814	NaN		+		0.970154	2.50655	0.707704	0.24146	0.00629817	0.245923	-0.438528	2.47366	0.555853
E9PT63;A0A0G2K5G4;A0A096MK24	161;364;541	E9PT63	E9PT63		Morc4	INSPRLLPSVGEESRSPPRLKSLDSSAFQIS	S	161	3	___1	0.970545	NaN	26.3864	26.0924	26.4151	26.1361	25.1451	NaN	24.8782	NaN	24.8949	24.582	24.9133	24.3971	23.9601	24.6772	NaN		+		1.08124	3.2634	0.897893	0.143588	0.00581754	0.196235	-0.911486	1.50122	-0.451899								binding;cation binding;ion binding;metal ion binding;transition metal ion binding;zinc ion binding
O35763;F1LP60;A0A096MK30	576;575;576	O35763	O35763	Moesin	Msn	QIRQGNTKQRIDEFESM______________	S	576	2	___1	1	22.9275	NaN	22.3716	NaN	22.9838	23.0644	22.6512	23.1003	NaN	NaN	23.0831	23.1959	23.214	23.1247	23.5656	23.2794				0.584229	0.645509	0.459	0.447876	0.266835	0.576943	0.300384	-0.489946	0.156425							biological adhesion;biological regulation;cell adhesion;cell migration;cell motility;cell-cell adhesion;cellular component movement;cellular process;immune system process;leukocyte cell-cell adhesion;leukocyte migration;locomotion;membrane docking;membrane to membrane docking;regulation of biological process;regulation of cell migration;regulation of cell motility;regulation of cellular component…	actin binding;binding;binding, bridging;cytoskeletal protein binding;double-stranded RNA binding;nucleic acid binding;protein binding;protein binding, bridging;RNA binding	adherens junction;anchoring junction;apical plasma membrane;basolateral plasma membrane;cell junction;cell part;cell pole;cell projection;cell projection membrane;cell projection part;cell surface;cell tip;cell-substrate adherens junction;cell-substrate junction;cytoplasm;cytoplasmic part;cytoplasmic vesicle membrane;cytoplasmic vesicle part;cytoskeleton;extracellular membrane-bounded organelle;e…	Leukocyte transendothelial migration;Measles;Regulation of actin cytoskeleton
A0A096MK39	271	A0A096MK39	A0A096MK39		Hsf4	RARGPIISDIPEDCPSPEGHRLSPSSAGRRV	S	271	3	___1	0.999976	NaN	24.1926	23.6373	24.5193	NaN	NaN	24.0098	NaN	NaN	NaN	NaN	NaN	24.2631	NaN	23.6071	NaN				0	0	0	1	1	1	-0.106665	NaN	NaN
D3ZDW2;A0A096MK48	31;34	D3ZDW2	D3ZDW2		Serf1	QEISKGKRKEDSLTASQRKQRDSEIMQQKQK	S	31	2	___1	0.811501	23.84	NaN	NaN	25.9965	NaN	NaN	NaN	NaN	NaN	NaN	NaN	NaN	NaN	23.3066	23.2721	NaN				0	0	0	1	1	1	NaN	NaN	NaN
A0A096MKC0	651	A0A096MKC0	A0A096MKC0		Gigyf2	QYAQVLAQQQKAALSSQQQQQLALLLQQFQA	S	651	3	___1	0.861734	23.8652	NaN	NaN	23.9117	26.2453	26.1539	NaN	NaN	22.9571	NaN	22.7727	NaN	23.225	22.6577	NaN	NaN	+	+		3.30897	2.06989	0.0852886	0.0472857	0.0162389	0.930941	2.31115	1.02355	0.0764332
A0A096MKC0;B2RYE6	26;26	A0A096MKC0	A0A096MKC0		Gigyf2	GPEWLRALSSGGSITSPPLSPALPKYKLADY	S	26	2	___1	0.999586	28.6242	28.5726	28.6848	28.8512	28.8798	28.8536	28.8612	28.7871	28.3089	28.237	28.705	28.3237	28.8778	28.9092	28.8358	28.5032				1.35776	1.26203	1.47501	0.38338	0.172945	0.110393	0.162246	0.289554	0.387875
A0A096MKC0	190	A0A096MKC0	A0A096MKC0		Gigyf2	RKDVGRPNFEESGPTSVGRKHEFIRSESENW	S	190	3	___1	0.973629	26.2615	26.2712	26.3314	26.2455	26.2102	26.0409	25.7202	25.5669	25.9019	25.1816	25.33	24.7789	25.6533	25.2811	25.5093	25.2394		+		1.42309	2.24429	0.191174	0.166626	0.0126973	0.787081	-0.392858	0.979281	0.122664
A0A096MKC0	202	A0A096MKC0	A0A096MKC0		Gigyf2	GPTSVGRKHEFIRSESENWRIFREEQNGEDE	S	202	2	___1	0.999995	23.5296	24.4941	NaN	24.0776	23.4107	23.2423	NaN	NaN	NaN	NaN	23.6701	23.4782	NaN	NaN	NaN	NaN				0.827388	0.523125	0	0.232841	0.349346	1	-0.707277	0.459617	NaN
A0A096MKC0	276	A0A096MKC0	A0A096MKC0		Gigyf2	RDRDDERGYRRVRSGSGSIDDDRDSLPEWCL	S	276	2	___1	0.999918	24.8464	24.3827	24.635	NaN	24.3693	NaN	23.7893	NaN	NaN	NaN	23.9918	24.9397	NaN	NaN	NaN	NaN				0.838016	0.143348	0	0.254342	0.804321	1	-0.542017	0.15561	NaN
A0A096MKC0;B2RYE6	161;161	A0A096MKC0	A0A096MKC0		Gigyf2	GVFGRGGGREMHRSQSWEERGDRRFEKPGRK	S	161	2	___1	0.99996	24.4981	25.2903	24.7163	25.5881	24.5619	24.3866	NaN	23.624	26.0354	NaN	24.6656	NaN	24.4769	NaN	24.2484	NaN				1.08707	0.226919	0.536426	0.148464	0.653568	0.303661	-0.832366	-0.327304	-0.987876
A0A096MKE2;D4A719	2;2	A0A096MKE2	A0A096MKE2		Snx12	______________MSDTAVADTRRLNSKPQ	S	2	2	___1	0.983574	NaN	25.6583	24.9587	26.1645	NaN	NaN	NaN	NaN	25.7144	24.7295	NaN	NaN	25.1483	25.9771	25.7664	26.0111				0	0.245568	0.520322	1	0.623753	0.3687	NaN	0.371885	0.503798							establishment of localization;establishment of localization in cell;establishment of protein localization;intracellular protein transport;intracellular transport;protein transport;transport	binding;lipid binding;phosphatidylinositol binding;phospholipid binding	cell part;cytoplasmic part;endosome;intracellular membrane-bounded organelle;intracellular organelle;intracellular part;membrane-bounded organelle;organelle
Q5U2M4;A0A096MKE9	228;228	Q5U2M4	Q5U2M4	DNA ligase	Lig3	VKGASFITSTNPRKFSGFSAAKPNNSEQDPS	S	228	2	___1	0.997418	23.6099	24.4371	24.1769	24.2477	25.0207	24.6802	23.9161	23.3079	24.1197	NaN	23.7285	NaN	22.9023	NaN	NaN	NaN				0.0978789	0.264339	0	0.9086	0.652915	1	0.113316	0.193804	-1.02176							base-excision repair, DNA ligation;biological regulation;cellular macromolecule metabolic process;cellular metabolic process;cellular nitrogen compound metabolic process;cellular process;cellular response to stimulus;cellular response to stress;DNA ligation;DNA ligation involved in DNA repair;DNA metabolic process;DNA recombination;DNA repair;DNA strand elongation;DNA strand elongation involved i…	adenyl nucleotide binding;adenyl ribonucleotide binding;ATP binding;binding;catalytic activity;cation binding;DNA binding;DNA ligase (ATP) activity;DNA ligase activity;ion binding;ligase activity;ligase activity, forming phosphoric ester bonds;metal ion binding;nucleic acid binding;nucleotide binding;purine nucleotide binding;purine ribonucleoside triphosphate binding;purine ribonucleotide bindin…	cell part;chromosomal part;chromosome;intracellular membrane-bounded organelle;intracellular non-membrane-bounded organelle;intracellular organelle;intracellular organelle part;intracellular part;membrane-bounded organelle;non-membrane-bounded organelle;nuclear chromosome part;nuclear part;nucleus;organelle;organelle part;synaptonemal complex	Base excision repair
Q5U2M4;A0A096MKE9	211;211	Q5U2M4	Q5U2M4	DNA ligase	Lig3	KATVQAKLTTTGQVTSPVKGASFITSTNPRK	S	211	2	___1	0.972133	NaN	31.2239	31.33	31.6605	31.4794	31.361	30.8342	31.0232	31.3074	30.6889	31.3125	31.2444	30.2107	29.975	30.0053	29.8573			+	0.497464	0.586518	3.27744	0.534404	0.388044	0.00495238	-0.230365	0.266508	-1.12621							base-excision repair, DNA ligation;biological regulation;cellular macromolecule metabolic process;cellular metabolic process;cellular nitrogen compound metabolic process;cellular process;cellular response to stimulus;cellular response to stress;DNA ligation;DNA ligation involved in DNA repair;DNA metabolic process;DNA recombination;DNA repair;DNA strand elongation;DNA strand elongation involved i…	adenyl nucleotide binding;adenyl ribonucleotide binding;ATP binding;binding;catalytic activity;cation binding;DNA binding;DNA ligase (ATP) activity;DNA ligase activity;ion binding;ligase activity;ligase activity, forming phosphoric ester bonds;metal ion binding;nucleic acid binding;nucleotide binding;purine nucleotide binding;purine ribonucleoside triphosphate binding;purine ribonucleotide bindin…	cell part;chromosomal part;chromosome;intracellular membrane-bounded organelle;intracellular non-membrane-bounded organelle;intracellular organelle;intracellular organelle part;intracellular part;membrane-bounded organelle;non-membrane-bounded organelle;nuclear chromosome part;nuclear part;nucleus;organelle;organelle part;synaptonemal complex	Base excision repair
Q5U2M4;A0A096MKE9	244;244	Q5U2M4	Q5U2M4	DNA ligase	Lig3	GFSAAKPNNSEQDPSSPAPKTSLSASKCDPK	S	244	2	___1	0.99398	30.123	30.1575	30.2035	30.4595	30.0659	30.2312	29.8325	29.9365	30.4487	29.4369	30.5961	30.1415	29.7749	29.8271	29.6177	28.7172				0.978279	0.110279	0.935756	0.368256	0.880204	0.148357	-0.219372	0.080081	-0.671597							base-excision repair, DNA ligation;biological regulation;cellular macromolecule metabolic process;cellular metabolic process;cellular nitrogen compound metabolic process;cellular process;cellular response to stimulus;cellular response to stress;DNA ligation;DNA ligation involved in DNA repair;DNA metabolic process;DNA recombination;DNA repair;DNA strand elongation;DNA strand elongation involved i…	adenyl nucleotide binding;adenyl ribonucleotide binding;ATP binding;binding;catalytic activity;cation binding;DNA binding;DNA ligase (ATP) activity;DNA ligase activity;ion binding;ligase activity;ligase activity, forming phosphoric ester bonds;metal ion binding;nucleic acid binding;nucleotide binding;purine nucleotide binding;purine ribonucleoside triphosphate binding;purine ribonucleotide bindin…	cell part;chromosomal part;chromosome;intracellular membrane-bounded organelle;intracellular non-membrane-bounded organelle;intracellular organelle;intracellular organelle part;intracellular part;membrane-bounded organelle;non-membrane-bounded organelle;nuclear chromosome part;nuclear part;nucleus;organelle;organelle part;synaptonemal complex	Base excision repair
A0A096MKF1;F1LPI7	38;38	A0A096MKF1	A0A096MKF1		Ppip5k2	RFFHHADEEEEEEEESPPERQIVVGICSMAK	S	38	3	___1	1	25.8041	25.933	26.0184	26.139	26.9616	27.1793	27.0554	26.9843	26.4283	27.022	27.9006	27.7461	28.0573	27.8683	28.1485	28.023	+	+		4.79067	2.01501	1.13567	0.0851852	0.0137214	0.0965522	1.07152	-1.30061	0.750025								acid phosphatase activity;catalytic activity;hydrolase activity;hydrolase activity, acting on ester bonds;phosphatase activity;phosphoric ester hydrolase activity
D3ZDE6;A0A0G2K4W3;A0A096MKF8	636;636;636	D3ZDE6	D3ZDE6		Med12	SRGDLAFGTPGPRPPSPFDDPADDPERKEAE	S	636	3	___1	0.999991	26.7349	26.6834	NaN	26.7049	26.5798	26.4247	26.4533	26.3422	26.4213	26.3527	26.2263	26.2863	26.3964	26.577	26.7225	26.6123		+		2.12298	3.18291	1.73252	0.170212	0.0258502	0.154507	-0.257731	0.386117	0.255417							anatomical structure development;anatomical structure formation involved in morphogenesis;androgen receptor signaling pathway;axis elongation;axis elongation involved in somitogenesis;biological regulation;biosynthetic process;canonical Wnt receptor signaling pathway;cell development;cell surface receptor linked signaling pathway;cellular biosynthetic process;cellular developmental process;cellul…	binding;chromatin binding;DNA binding;enhancer binding;enhancer sequence-specific DNA binding;nucleic acid binding;protein binding transcription factor activity;receptor activity;regulatory region DNA binding;regulatory region nucleic acid binding;RNA polymerase II distal enhancer sequence-specific DNA binding;RNA polymerase II regulatory region DNA binding;RNA polymerase II regulatory region seq…	cell part;intracellular organelle part;intracellular part;macromolecular complex;mediator complex;nuclear part;nucleoplasm part;organelle part;protein complex
D3ZDE6;A0A0G2K4W3;A0A096MKF8	699;699;699	D3ZDE6	D3ZDE6		Med12	DFSLFSPTMPCEGKGSPSPEKPDVEKDVKPP	S	699	2	___1	1	NaN	27.9742	26.9825	27.5047	27.414	27.2519	26.73	26.9658	23.9363	27.5051	27.9212	27.6568	27.4672	27.0351	27.3592	26.709				0.615289	0.260027	0.154944	0.390226	0.571069	0.771606	-0.396702	0.732284	0.387764							anatomical structure development;anatomical structure formation involved in morphogenesis;androgen receptor signaling pathway;axis elongation;axis elongation involved in somitogenesis;biological regulation;biosynthetic process;canonical Wnt receptor signaling pathway;cell development;cell surface receptor linked signaling pathway;cellular biosynthetic process;cellular developmental process;cellul…	binding;chromatin binding;DNA binding;enhancer binding;enhancer sequence-specific DNA binding;nucleic acid binding;protein binding transcription factor activity;receptor activity;regulatory region DNA binding;regulatory region nucleic acid binding;RNA polymerase II distal enhancer sequence-specific DNA binding;RNA polymerase II regulatory region DNA binding;RNA polymerase II regulatory region seq…	cell part;intracellular organelle part;intracellular part;macromolecular complex;mediator complex;nuclear part;nucleoplasm part;organelle part;protein complex
D3ZDE6;A0A0G2K4W3;A0A096MKF8	689;689;689	D3ZDE6	D3ZDE6		Med12	SVLFEDMEKPDFSLFSPTMPCEGKGSPSPEK	S	689	2	___1	0.997354	23.5457	23.7643	22.6734	23.3292	NaN	NaN	23.1224	22.8351	23.4441	23.0524	23.471	23.5158	NaN	23.3903	23.2459	23.504				0.407065	0.0582091	0.0221876	0.541002	0.965052	1	-0.349419	-0.0426402	0.00928179							anatomical structure development;anatomical structure formation involved in morphogenesis;androgen receptor signaling pathway;axis elongation;axis elongation involved in somitogenesis;biological regulation;biosynthetic process;canonical Wnt receptor signaling pathway;cell development;cell surface receptor linked signaling pathway;cellular biosynthetic process;cellular developmental process;cellul…	binding;chromatin binding;DNA binding;enhancer binding;enhancer sequence-specific DNA binding;nucleic acid binding;protein binding transcription factor activity;receptor activity;regulatory region DNA binding;regulatory region nucleic acid binding;RNA polymerase II distal enhancer sequence-specific DNA binding;RNA polymerase II regulatory region DNA binding;RNA polymerase II regulatory region seq…	cell part;intracellular organelle part;intracellular part;macromolecular complex;mediator complex;nuclear part;nucleoplasm part;organelle part;protein complex
B0BNB6;A0A096MKG2;A0A0G2QC27	56;56;56	B0BNB6	B0BNB6		Nol6	QAEAPAEGLPQPVKLSREELYKEPTNEELNR	S	56	3	___1	1	23.3276	23.8015	23.4069	23.1248	24.134	23.5379	22.9998	NaN	NaN	24.4061	24.7141	23.9024	23.4873	23.9171	24.1489	23.7897		+		0.169405	1.79348	0.974497	0.82283	0.0251399	0.164129	0.142004	-0.925638	-0.505124
Q6P747;A0A096MKG6;F1M6V1	247;247;247	Q6P747	Q6P747	Heterochromatin protein 1-binding protein 3	Hp1bp3	QKSKTPQKSKNRKKGSAVDPEPQVKLEDVLP	S	247	2	___1	1	24.0219	24.5118	23.9914	24.4004	NaN	NaN	NaN	NaN	NaN	NaN	NaN	NaN	NaN	NaN	NaN	NaN				0	0	-4.34294e-08	1	1	1	NaN	NaN	0							cellular component assembly;cellular component assembly at cellular level;cellular component organization;cellular component organization at cellular level;cellular component organization or biogenesis;cellular component organization or biogenesis at cellular level;cellular macromolecular complex assembly;cellular macromolecular complex subunit organization;cellular process;chromatin organization…	binding;DNA binding;nucleic acid binding	cell part;chromosomal part;intracellular membrane-bounded organelle;intracellular organelle;intracellular organelle part;intracellular part;macromolecular complex;membrane-bounded organelle;nucleosome;nucleus;organelle;organelle part;protein-DNA complex
Q6P747;A0A096MKG6;F1M6V1	74;74;74	Q6P747	Q6P747	Heterochromatin protein 1-binding protein 3	Hp1bp3	EGEEEKPEPDGSSEESISTVEEPENETPPAP	S	74	3	___1	0.965277	NaN	NaN	25.2395	25.6157	NaN	25.6091	24.9831	NaN	25.0104	25.2834	25.0152	25.5306	26.3664	NaN	NaN	24.8054				0.123091	0.423356	0.297294	0.879934	0.511735	0.591255	-0.131533	0.21771	0.37601							cellular component assembly;cellular component assembly at cellular level;cellular component organization;cellular component organization at cellular level;cellular component organization or biogenesis;cellular component organization or biogenesis at cellular level;cellular macromolecular complex assembly;cellular macromolecular complex subunit organization;cellular process;chromatin organization…	binding;DNA binding;nucleic acid binding	cell part;chromosomal part;intracellular membrane-bounded organelle;intracellular organelle;intracellular organelle part;intracellular part;macromolecular complex;membrane-bounded organelle;nucleosome;nucleus;organelle;organelle part;protein-DNA complex
Q6P747;A0A096MKG6;F1M6V1	76;76;76	Q6P747	Q6P747	Heterochromatin protein 1-binding protein 3	Hp1bp3	EEEKPEPDGSSEESISTVEEPENETPPAPSR	S	76	3	___1	0.966307	27.1156	27.3102	27.2511	27.1872	27.1181	27.0622	27.0905	26.7425	26.861	27.2143	26.7016	NaN	NaN	26.1042	26.4119	NaN				1.14782	1.06584	1.21984	0.340197	0.207838	0.0881593	-0.21271	0.290423	-0.667572							cellular component assembly;cellular component assembly at cellular level;cellular component organization;cellular component organization at cellular level;cellular component organization or biogenesis;cellular component organization or biogenesis at cellular level;cellular macromolecular complex assembly;cellular macromolecular complex subunit organization;cellular process;chromatin organization…	binding;DNA binding;nucleic acid binding	cell part;chromosomal part;intracellular membrane-bounded organelle;intracellular organelle;intracellular organelle part;intracellular part;macromolecular complex;membrane-bounded organelle;nucleosome;nucleus;organelle;organelle part;protein-DNA complex
A0A096MKI6;D3ZTV2	691;691	A0A096MKI6	A0A096MKI6		Ercc5	SEKDAEEPKETLEEGSPRNTECLLQDSSDIK	S	691	2	___1	1	27.6881	27.3383	27.9787	28.142	27.3316	27.2277	27.2123	27.2303	28.6266	27.7468	27.6562	27.6565	27.5458	27.3505	27.1139	27.3842				1.62118	0.178099	1.19688	0.112117	0.770487	0.107305	-0.536295	-0.134742	-0.572934							cellular macromolecule metabolic process;cellular metabolic process;cellular nitrogen compound metabolic process;cellular process;cellular response to stimulus;cellular response to stress;determination of adult lifespan;DNA metabolic process;DNA repair;growth;macromolecule metabolic process;metabolic process;multicellular organism growth;multicellular organismal process;nitrogen compound metaboli…	binding;catalytic activity;DNA binding;endonuclease activity;hydrolase activity;hydrolase activity, acting on ester bonds;nuclease activity;nucleic acid binding;single-stranded DNA binding;structure-specific DNA binding	cell part;intracellular membrane-bounded organelle;intracellular organelle;intracellular part;membrane-bounded organelle;nucleus;organelle
A0A096MKI6;D3ZTV2	570;570	A0A096MKI6	A0A096MKI6		Ercc5	GLCPPKNTCNSSHLSSDDETEGGQNPASKAG	S	570	3	___1	0.799847	25.2046	NaN	25.3201	NaN	25.2779	24.9126	24.5448	24.7252	NaN	25.0372	25.2489	24.9593	25.3475	25.3712	25.0745	24.8855				0.769322	0.640906	0.224562	0.319391	0.440464	0.792651	-0.397259	0.180565	0.0878488							cellular macromolecule metabolic process;cellular metabolic process;cellular nitrogen compound metabolic process;cellular process;cellular response to stimulus;cellular response to stress;determination of adult lifespan;DNA metabolic process;DNA repair;growth;macromolecule metabolic process;metabolic process;multicellular organism growth;multicellular organismal process;nitrogen compound metaboli…	binding;catalytic activity;DNA binding;endonuclease activity;hydrolase activity;hydrolase activity, acting on ester bonds;nuclease activity;nucleic acid binding;single-stranded DNA binding;structure-specific DNA binding	cell part;intracellular membrane-bounded organelle;intracellular organelle;intracellular part;membrane-bounded organelle;nucleus;organelle
A0A096MKI6;D3ZTV2	341;341	A0A096MKI6	A0A096MKI6		Ercc5	YEKVKPESEPEATPPSPRTLHAIQVAMLGGS	S	341	2	___1	0.999997	28.6049	28.9109	28.581	29.2392	29.3339	29.268	28.7095	28.9713	28.4992	28.7846	29.4963	29.1682	29.3133	29.1418	29.0044	28.8186				0.515292	0.230786	0.127861	0.521547	0.706364	0.876223	0.236654	-0.153064	0.0824575							cellular macromolecule metabolic process;cellular metabolic process;cellular nitrogen compound metabolic process;cellular process;cellular response to stimulus;cellular response to stress;determination of adult lifespan;DNA metabolic process;DNA repair;growth;macromolecule metabolic process;metabolic process;multicellular organism growth;multicellular organismal process;nitrogen compound metaboli…	binding;catalytic activity;DNA binding;endonuclease activity;hydrolase activity;hydrolase activity, acting on ester bonds;nuclease activity;nucleic acid binding;single-stranded DNA binding;structure-specific DNA binding	cell part;intracellular membrane-bounded organelle;intracellular organelle;intracellular part;membrane-bounded organelle;nucleus;organelle
D3ZCL3;A0A096P6L1	17;17	D3ZCL3	D3ZCL3	U1 small nuclear ribonucleoprotein C	Snrpc	PKFYCDYCDTYLTHDSPSVRKTHCSGRKHKE	S	17	3	___1	0.885035	24.6688	24.5892	24.3023	25.5092	24.6833	23.8818	23.5419	NaN	24.8391	23.7264	NaN	NaN	24.4057	24.1709	23.7603	NaN				0.853454	0.395881	0.12702	0.222267	0.445955	0.843122	-0.731714	0.484587	-0.170476							cellular component assembly;cellular component assembly at cellular level;cellular component organization;cellular component organization at cellular level;cellular component organization or biogenesis;cellular component organization or biogenesis at cellular level;cellular macromolecular complex assembly;cellular macromolecular complex subunit organization;cellular process;macromolecular complex…	binding;cation binding;ion binding;metal ion binding;mRNA binding;nucleic acid binding;RNA binding;single-stranded RNA binding;snRNA binding;transition metal ion binding;U1 snRNA binding;zinc ion binding	Cajal body;cell part;commitment complex;intracellular organelle part;intracellular part;macromolecular complex;nuclear body;nuclear part;nucleoplasm part;organelle part;prespliceosome;ribonucleoprotein complex;small nuclear ribonucleoprotein complex;spliceosomal complex;U1 snRNP;U2-type prespliceosome;U2-type spliceosomal complex	Spliceosome
Q8VIG2;A0A096P6L2;A0A0G2JVE9	65;65;19	Q8VIG2	Q8VIG2	Meiosis arrest female protein 1	Marf1;LOC678813	YMENKKAAVELKDIPSPLHVGSKFFPAVPLP	S	65	2	___1	0.999837	23.9842	NaN	NaN	NaN	24.5463	24.6285	23.7787	24.2497	24.6257	NaN	24.6693	24.192	25.7725	25.5355	25.2471	25.4322			+	0	0	2.56853	1	1	0.0080402	0.316623	-0.511517	1.00113							biological regulation;cell cycle phase;cell cycle process;cellular process;female gamete generation;female meiosis;gamete generation;meiosis;multicellular organismal process;multicellular organismal reproductive process;negative regulation of catalytic activity;negative regulation of hydrolase activity;negative regulation of molecular function;negative regulation of phosphatase activity;oogenesis…	binding;nucleic acid binding;nucleotide binding;RNA binding	cell part;cytoplasmic part;intracellular membrane-bounded organelle;intracellular organelle;intracellular part;membrane-bounded organelle;microbody;organelle;peroxisome
Q8VIG2;A0A096P6L2;A0A0G2JVE9	713;713;667	Q8VIG2	Q8VIG2	Meiosis arrest female protein 1	Marf1;LOC678813	SSQKKENLSSQSIASSPAQKKKREGTVFQIS	S	713	2	___1	0.98671	NaN	24.2505	24.4798	24.5041	24.7125	24.7945	23.9349	24.225	25.9624	25.079	25.5987	24.8574	25.1895	25.0522	24.9946	24.4037		+		0.00702259	1.60641	0.749458	1	0.0339622	0.250162	0.00529496	-0.962941	-0.464389							biological regulation;cell cycle phase;cell cycle process;cellular process;female gamete generation;female meiosis;gamete generation;meiosis;multicellular organismal process;multicellular organismal reproductive process;negative regulation of catalytic activity;negative regulation of hydrolase activity;negative regulation of molecular function;negative regulation of phosphatase activity;oogenesis…	binding;nucleic acid binding;nucleotide binding;RNA binding	cell part;cytoplasmic part;intracellular membrane-bounded organelle;intracellular organelle;intracellular part;membrane-bounded organelle;microbody;organelle;peroxisome
Q8VIG2;A0A096P6L2;A0A0G2JVE9	1568;1568;1522	Q8VIG2	Q8VIG2	Meiosis arrest female protein 1	Marf1;LOC678813	VLKNDMKNRLSSFDLSPVNHEDQPAVSRQIL	S	1568	3	___1	0.999999	NaN	24.4911	25.0958	24.4111	24.1896	24.6271	24.0201	24.8616	24.8297	24.0389	24.574	NaN	24.3979	24.7174	NaN	NaN				0.350474	0.228081	0.0821936	0.623059	0.694359	0.9336	-0.241359	0.18513	0.076822							biological regulation;cell cycle phase;cell cycle process;cellular process;female gamete generation;female meiosis;gamete generation;meiosis;multicellular organismal process;multicellular organismal reproductive process;negative regulation of catalytic activity;negative regulation of hydrolase activity;negative regulation of molecular function;negative regulation of phosphatase activity;oogenesis…	binding;nucleic acid binding;nucleotide binding;RNA binding	cell part;cytoplasmic part;intracellular membrane-bounded organelle;intracellular organelle;intracellular part;membrane-bounded organelle;microbody;organelle;peroxisome
F1LST1;A0A096P6L8;P04937;P04937-2;P04937-3;P04937-4	2385;2475;2475;2385;2450;2356	F1LST1	F1LST1	Fibronectin;Anastellin	Fn1	IECFMPLDVQADRDDSRE_____________	S	2385	3	___1	1	26.9149	27.7484	26.9519	27.6384	27.3561	27.0222	26.8225	26.8755	28.0945	27.7718	28.1746	28.34	30.4406	30.2983	30.5357	30.386		+	+	0.544112	1.68449	5.71563	0.47339	0.0371583	0.00575	-0.294359	-0.781814	2.31989							acute inflammatory response;acute-phase response;anatomical structure formation involved in morphogenesis;angiogenesis;biological adhesion;biological regulation;carbohydrate homeostasis;cell activation;cell adhesion;cell migration;cell motility;cell-matrix adhesion;cell-substrate adhesion;cellular chemical homeostasis;cellular component movement;cellular component organization;cellular component …	binding;carbohydrate binding;cation binding;enzyme binding;extracellular matrix structural constituent;glycosaminoglycan binding;heparin binding;ion binding;mercury ion binding;metal ion binding;pattern binding;polysaccharide binding;protease binding;protein binding;structural molecule activity;transition metal ion binding	basement membrane;extracellular matrix;extracellular matrix part;extracellular region;extracellular region part;extracellular space;proteinaceous extracellular matrix
Q9JIS1;A0A096P6M3;A0A096P6M8;F1LNC5;Q9JIS1-7;Q9JIS1-8;Q9JIS1-9	1276;1219;1246;1276;1084;1246;1260	Q9JIS1	Q9JIS1	Regulating synaptic membrane exocytosis protein 2	Rims2	ISGDMCSLEKNDGSQSDTAVGALGTSGKKRR	S	1276	2	___1	0.999991	28.2572	27.9651	27.7725	27.8906	28.0411	27.9607	27.7091	28.0004	28.2031	27.6759	28.366	28.1813	28.5285	28.4984	28.6128	28.4136				0.12816	0.314835	1.40588	0.927215	0.65342	0.11221	-0.0435019	-0.135264	0.406758							biological regulation;calcium ion-dependent exocytosis;calcium ion-dependent exocytosis of neurotransmitter;cAMP-mediated signaling;cellular chemical homeostasis;cellular homeostasis;cellular ion homeostasis;cellular process;cellular response to stimulus;chemical homeostasis;cyclic-nucleotide-mediated signaling;establishment of localization;establishment of localization in cell;establishment of p…	binding;cation binding;ion binding;metal ion binding;protein binding;protein dimerization activity;protein domain specific binding;protein heterodimerization activity	cell junction;cell part;macromolecular complex;membrane;presynaptic membrane;protein complex;synapse;synapse part;synaptic membrane
Q9JIS1;A0A096P6M3;A0A096P6M8;F1LNC5;Q9JIS1-7;Q9JIS1-8;Q9JIS1-9;D3ZHZ8;A0A096P6L3;Q9JIS1-3;Q9JIS1-4;Q9JIS1-5;Q9JIS1-2;D4ABU5;Q9JIS1-6	369;311;313;369;177;369;369;177;369;369;369;369;369;369;369	Q9JIS1	Q9JIS1	Regulating synaptic membrane exocytosis protein 2	Rims2	RIHAEVSRARHERRHSDVSLANAELEDSRIS	S	369	2	___1	0.996998	26.8085	NaN	NaN	NaN	NaN	NaN	NaN	NaN	26.766	NaN	NaN	NaN	NaN	NaN	NaN	NaN				0	0	0	1	1	1	NaN	0.0424786	NaN							biological regulation;calcium ion-dependent exocytosis;calcium ion-dependent exocytosis of neurotransmitter;cAMP-mediated signaling;cellular chemical homeostasis;cellular homeostasis;cellular ion homeostasis;cellular process;cellular response to stimulus;chemical homeostasis;cyclic-nucleotide-mediated signaling;establishment of localization;establishment of localization in cell;establishment of p…	binding;cation binding;ion binding;metal ion binding;protein binding;protein dimerization activity;protein domain specific binding;protein heterodimerization activity	cell junction;cell part;macromolecular complex;membrane;presynaptic membrane;protein complex;synapse;synapse part;synaptic membrane
Q9JIS1;A0A096P6M3;A0A096P6M8;F1LNC5;Q9JIS1-7;Q9JIS1-8;Q9JIS1-9	1310;1253;1280;1310;1118;1280;1294	Q9JIS1	Q9JIS1	Regulating synaptic membrane exocytosis protein 2	Rims2	GAKMVAIVGLSRKSRSASQLSQTEGGGKKLR	S	1310	2	___1	0.999611	27.9221	28.0761	27.9549	27.8898	27.8676	28.0277	27.7727	27.795	28.3813	27.8242	28.28	28.0181	28.4567	28.1219	28.0419	28.003				0.643913	0.585417	0.0653034	0.659711	0.479599	0.978412	-0.0949645	-0.16519	0.0299587							biological regulation;calcium ion-dependent exocytosis;calcium ion-dependent exocytosis of neurotransmitter;cAMP-mediated signaling;cellular chemical homeostasis;cellular homeostasis;cellular ion homeostasis;cellular process;cellular response to stimulus;chemical homeostasis;cyclic-nucleotide-mediated signaling;establishment of localization;establishment of localization in cell;establishment of p…	binding;cation binding;ion binding;metal ion binding;protein binding;protein dimerization activity;protein domain specific binding;protein heterodimerization activity	cell junction;cell part;macromolecular complex;membrane;presynaptic membrane;protein complex;synapse;synapse part;synaptic membrane
Q9JIS1;A0A096P6M3;A0A096P6M8;F1LNC5;Q9JIS1-7;Q9JIS1-8;Q9JIS1-9;D3ZHZ8;A0A096P6L3;Q9JIS1-3;Q9JIS1-4;Q9JIS1-5;Q9JIS1-2;D4ABU5;Q9JIS1-6	1106;1048;1050;1106;914;1090;1090;914;1137;1068;1090;1106;1137;1030;1030	Q9JIS1	Q9JIS1	Regulating synaptic membrane exocytosis protein 2	Rims2	PALSRSHPRTGSVQTSPSSTPVTGRRGRQLP	S	1106	2	___1	0.960234	25.4979	25.5377	25.6772	26.0675	25.4338	25.8842	25.494	25.3984	NaN	NaN	25.4834	25.1605	24.6991	24.3456	24.9573	24.7549				0.357957	0.787854	1.37411	0.683103	0.242785	0.0720684	-0.142453	0.373117	-0.63275							biological regulation;calcium ion-dependent exocytosis;calcium ion-dependent exocytosis of neurotransmitter;cAMP-mediated signaling;cellular chemical homeostasis;cellular homeostasis;cellular ion homeostasis;cellular process;cellular response to stimulus;chemical homeostasis;cyclic-nucleotide-mediated signaling;establishment of localization;establishment of localization in cell;establishment of p…	binding;cation binding;ion binding;metal ion binding;protein binding;protein dimerization activity;protein domain specific binding;protein heterodimerization activity	cell junction;cell part;macromolecular complex;membrane;presynaptic membrane;protein complex;synapse;synapse part;synaptic membrane
Q9JIS1;A0A096P6M3;A0A096P6M8;F1LNC5;Q9JIS1-7;Q9JIS1-8;Q9JIS1-9;D3ZHZ8;A0A096P6L3;Q9JIS1-3;Q9JIS1-4;Q9JIS1-5;Q9JIS1-2;D4ABU5;Q9JIS1-6	432;374;376;432;240;432;432;240;432;432;432;432;432;432;432	Q9JIS1	Q9JIS1	Regulating synaptic membrane exocytosis protein 2	Rims2	EAQGQSSYPQRTTNHSPPTPRRSPIPLDRPE	S	432	2	___1	0.990756	25.6632	26.0053	25.5917	25.8744	25.5967	25.6758	25.5464	25.5551	24.8197	25.2629	25.0245	24.8769	25.1329	25.2808	25.338	25.0977		+		0.978718	2.91486	0.968115	0.407257	0.00939806	0.31896	-0.190142	0.787663	0.216376							biological regulation;calcium ion-dependent exocytosis;calcium ion-dependent exocytosis of neurotransmitter;cAMP-mediated signaling;cellular chemical homeostasis;cellular homeostasis;cellular ion homeostasis;cellular process;cellular response to stimulus;chemical homeostasis;cyclic-nucleotide-mediated signaling;establishment of localization;establishment of localization in cell;establishment of p…	binding;cation binding;ion binding;metal ion binding;protein binding;protein dimerization activity;protein domain specific binding;protein heterodimerization activity	cell junction;cell part;macromolecular complex;membrane;presynaptic membrane;protein complex;synapse;synapse part;synaptic membrane
Q9JIS1;A0A096P6M3;A0A096P6M8;F1LNC5;Q9JIS1-7;Q9JIS1-8;Q9JIS1-9;D3ZHZ8;A0A096P6L3;Q9JIS1-3;Q9JIS1-4;Q9JIS1-5;Q9JIS1-2;D4ABU5;Q9JIS1-6;Q9JIR4;A0A0G2KAV8;F1LYS1;A0A0G2KA18;A0A0G2K708;A0A0G2JT77;Q9JIR4-2	335;277;279;335;143;335;335;143;335;335;335;335;335;335;335;379;274;379;379;378;379;379	Q9JIS1	Q9JIS1	Regulating synaptic membrane exocytosis protein 2;Regulating synaptic membrane exocytosis protein 1	Rims2;Rims1	YERQRREEEYQARYRSDPNLARYPVKPQPYE	S	335	2	___1	0.999862	NaN	24.9304	NaN	27.0754	27.4162	26.8815	27.0165	26.8202	25.1736	25.4947	27.0339	26.5184	26.1522	26.0023	25.7433	24.1259				0.682264	0.0187923	0.374088	0.269538	1	0.482846	1.0307	-0.0522709	-0.549214							biological regulation;calcium ion-dependent exocytosis;calcium ion-dependent exocytosis of neurotransmitter;cAMP-mediated signaling;cellular chemical homeostasis;cellular component assembly;cellular component organization;cellular component organization or biogenesis;cellular homeostasis;cellular ion homeostasis;cellular process;cellular response to stimulus;chemical homeostasis;cyclic-nucleotide…	binding;cation binding;enzyme binding;ion binding;kinase binding;metal ion binding;protein binding;protein dimerization activity;protein domain specific binding;protein heterodimerization activity;protein kinase binding;SH3 domain binding	cell junction;cell part;macromolecular complex;membrane;presynaptic membrane;protein complex;synapse;synapse part;synaptic membrane
A0A0A0MP77;F1M386;A0A0G2JU11	877;1079;1240	A0A0A0MP77;F1M386	F1M386	Rap guanine nucleotide exchange factor 2	Rapgef2	RKKVPVKDLPPFGINSPQALKKILSLSEEGS	S	1079	3	___1	1	26.3115	25.8556	25.4128	25.8604	27.3183	27.1375	26.9417	27.3521	27.4686	27.4141	27.7413	27.0718	27.6193	27.7328	27.4049	27.3493	+	+		3.17552	3.31258	0.25548	0.04548	0.00609145	0.752741	1.32731	-1.56388	0.102635							activation of adenylate cyclase activity;activation of adenylate cyclase activity by adrenergic receptor signaling pathway;activation of adenylate cyclase activity by G-protein signaling pathway;adrenergic receptor signaling pathway;anatomical structure development;biological regulation;blood vessel development;brain-derived neurotrophic factor receptor signaling pathway;cAMP-mediated signaling;c…	adenyl nucleotide binding;adenyl ribonucleotide binding;adrenergic receptor binding;AMP binding;beta-1 adrenergic receptor binding;binding;cAMP binding;cyclic nucleotide binding;enzyme activator activity;enzyme binding;enzyme regulator activity;G-protein-coupled receptor binding;GTPase activator activity;GTPase regulator activity;guanyl-nucleotide exchange factor activity;kinase binding;nucleosid…	cell body;cell junction;cell part;cell projection;cell-cell junction;cytoplasm;cytoplasmic part;endosome;intracellular membrane-bounded organelle;intracellular organelle;intracellular part;late endosome;macromolecular complex;membrane;membrane-bounded organelle;neuron projection;neuronal cell body;organelle;perinuclear region of cytoplasm;plasma membrane;protein complex;synapse	MAPK signaling pathway
A0A0A0MP77;F1M386;A0A0G2JU11	1113;1315;1476	A0A0A0MP77;F1M386	F1M386	Rap guanine nucleotide exchange factor 2	Rapgef2	SDHSTKYNRQNQSRESLEQAQSRASWASSTG	S	1315	2	___1	1	25.0152	24.891	25.5731	24.8816	24.751	NaN	NaN	NaN	24.1665	NaN	NaN	NaN	NaN	NaN	NaN	NaN				0	0	0	1	1	1	-0.339177	0.923757	NaN							activation of adenylate cyclase activity;activation of adenylate cyclase activity by adrenergic receptor signaling pathway;activation of adenylate cyclase activity by G-protein signaling pathway;adrenergic receptor signaling pathway;anatomical structure development;biological regulation;blood vessel development;brain-derived neurotrophic factor receptor signaling pathway;cAMP-mediated signaling;c…	adenyl nucleotide binding;adenyl ribonucleotide binding;adrenergic receptor binding;AMP binding;beta-1 adrenergic receptor binding;binding;cAMP binding;cyclic nucleotide binding;enzyme activator activity;enzyme binding;enzyme regulator activity;G-protein-coupled receptor binding;GTPase activator activity;GTPase regulator activity;guanyl-nucleotide exchange factor activity;kinase binding;nucleosid…	cell body;cell junction;cell part;cell projection;cell-cell junction;cytoplasm;cytoplasmic part;endosome;intracellular membrane-bounded organelle;intracellular organelle;intracellular part;late endosome;macromolecular complex;membrane;membrane-bounded organelle;neuron projection;neuronal cell body;organelle;perinuclear region of cytoplasm;plasma membrane;protein complex;synapse	MAPK signaling pathway
A0A0A0MP77;F1M386;A0A0G2JU11	391;585;746	A0A0A0MP77;F1M386	F1M386	Rap guanine nucleotide exchange factor 2	Rapgef2	KHIPAALPVSGTLSSSNPDLLQSHHRILDFS	S	585	4	___1	0.988809	28.9388	29.0707	29.0802	28.868	28.898	28.6612	30.0128	29.3168	28.7847	28.646	29.4289	28.9134	28.8483	28.4307	28.2884	28.3664				0.32934	0.0944197	1.13747	0.642595	0.923779	0.140055	0.23277	0.0461569	-0.459816							activation of adenylate cyclase activity;activation of adenylate cyclase activity by adrenergic receptor signaling pathway;activation of adenylate cyclase activity by G-protein signaling pathway;adrenergic receptor signaling pathway;anatomical structure development;biological regulation;blood vessel development;brain-derived neurotrophic factor receptor signaling pathway;cAMP-mediated signaling;c…	adenyl nucleotide binding;adenyl ribonucleotide binding;adrenergic receptor binding;AMP binding;beta-1 adrenergic receptor binding;binding;cAMP binding;cyclic nucleotide binding;enzyme activator activity;enzyme binding;enzyme regulator activity;G-protein-coupled receptor binding;GTPase activator activity;GTPase regulator activity;guanyl-nucleotide exchange factor activity;kinase binding;nucleosid…	cell body;cell junction;cell part;cell projection;cell-cell junction;cytoplasm;cytoplasmic part;endosome;intracellular membrane-bounded organelle;intracellular organelle;intracellular part;late endosome;macromolecular complex;membrane;membrane-bounded organelle;neuron projection;neuronal cell body;organelle;perinuclear region of cytoplasm;plasma membrane;protein complex;synapse	MAPK signaling pathway
A0A0A0MP77;F1M386;A0A0G2JU11	973;1175;1336	A0A0A0MP77;F1M386	F1M386	Rap guanine nucleotide exchange factor 2	Rapgef2	DSVPVSLHDERRQRHSVSIVESNLGVGRMER	S	1175	3	___1	0.955812	23.3863	23.7448	23.2706	23.4747	NaN	23.4175	NaN	NaN	NaN	NaN	NaN	NaN	NaN	22.6821	NaN	NaN				0	0	0	1	1	1	-0.0515671	NaN	NaN							activation of adenylate cyclase activity;activation of adenylate cyclase activity by adrenergic receptor signaling pathway;activation of adenylate cyclase activity by G-protein signaling pathway;adrenergic receptor signaling pathway;anatomical structure development;biological regulation;blood vessel development;brain-derived neurotrophic factor receptor signaling pathway;cAMP-mediated signaling;c…	adenyl nucleotide binding;adenyl ribonucleotide binding;adrenergic receptor binding;AMP binding;beta-1 adrenergic receptor binding;binding;cAMP binding;cyclic nucleotide binding;enzyme activator activity;enzyme binding;enzyme regulator activity;G-protein-coupled receptor binding;GTPase activator activity;GTPase regulator activity;guanyl-nucleotide exchange factor activity;kinase binding;nucleosid…	cell body;cell junction;cell part;cell projection;cell-cell junction;cytoplasm;cytoplasmic part;endosome;intracellular membrane-bounded organelle;intracellular organelle;intracellular part;late endosome;macromolecular complex;membrane;membrane-bounded organelle;neuron projection;neuronal cell body;organelle;perinuclear region of cytoplasm;plasma membrane;protein complex;synapse	MAPK signaling pathway
A0A0A0MP77;F1M386;A0A0G2JU11	892;1094;1255	A0A0A0MP77;F1M386	F1M386	Rap guanine nucleotide exchange factor 2	Rapgef2	SPQALKKILSLSEEGSLERHRKQAEDTISNA	S	1094	2	___1	1	NaN	23.2564	24.4478	24.9205	24.4749	24.8043	24.5493	25.0022	22.724	23.4895	24.458	NaN	25.1704	25.4422	24.1366	25.3767			+	0.514212	0.389426	1.35181	0.429361	0.430584	0.0412713	0.499452	0.651098	1.47431							activation of adenylate cyclase activity;activation of adenylate cyclase activity by adrenergic receptor signaling pathway;activation of adenylate cyclase activity by G-protein signaling pathway;adrenergic receptor signaling pathway;anatomical structure development;biological regulation;blood vessel development;brain-derived neurotrophic factor receptor signaling pathway;cAMP-mediated signaling;c…	adenyl nucleotide binding;adenyl ribonucleotide binding;adrenergic receptor binding;AMP binding;beta-1 adrenergic receptor binding;binding;cAMP binding;cyclic nucleotide binding;enzyme activator activity;enzyme binding;enzyme regulator activity;G-protein-coupled receptor binding;GTPase activator activity;GTPase regulator activity;guanyl-nucleotide exchange factor activity;kinase binding;nucleosid…	cell body;cell junction;cell part;cell projection;cell-cell junction;cytoplasm;cytoplasmic part;endosome;intracellular membrane-bounded organelle;intracellular organelle;intracellular part;late endosome;macromolecular complex;membrane;membrane-bounded organelle;neuron projection;neuronal cell body;organelle;perinuclear region of cytoplasm;plasma membrane;protein complex;synapse	MAPK signaling pathway
A0A0A0MP77;F1M386;A0A0G2JU11	757;959;1120	A0A0A0MP77;F1M386	F1M386	Rap guanine nucleotide exchange factor 2	Rapgef2	LDVAQTGGHKKRVRRSSFLNAKKLYEDAQMA	S	959	2	___1	1	23.1093	22.7154	23.1939	26.5472	NaN	NaN	22.8809	NaN	23.3977	NaN	NaN	NaN	NaN	NaN	NaN	NaN				0	0	0	1	1	1	-1.01055	0.49378	NaN							activation of adenylate cyclase activity;activation of adenylate cyclase activity by adrenergic receptor signaling pathway;activation of adenylate cyclase activity by G-protein signaling pathway;adrenergic receptor signaling pathway;anatomical structure development;biological regulation;blood vessel development;brain-derived neurotrophic factor receptor signaling pathway;cAMP-mediated signaling;c…	adenyl nucleotide binding;adenyl ribonucleotide binding;adrenergic receptor binding;AMP binding;beta-1 adrenergic receptor binding;binding;cAMP binding;cyclic nucleotide binding;enzyme activator activity;enzyme binding;enzyme regulator activity;G-protein-coupled receptor binding;GTPase activator activity;GTPase regulator activity;guanyl-nucleotide exchange factor activity;kinase binding;nucleosid…	cell body;cell junction;cell part;cell projection;cell-cell junction;cytoplasm;cytoplasmic part;endosome;intracellular membrane-bounded organelle;intracellular organelle;intracellular part;late endosome;macromolecular complex;membrane;membrane-bounded organelle;neuron projection;neuronal cell body;organelle;perinuclear region of cytoplasm;plasma membrane;protein complex;synapse	MAPK signaling pathway
A0A0A0MP77;F1M386;A0A0G2JU11	758;960;1121	A0A0A0MP77;F1M386	F1M386	Rap guanine nucleotide exchange factor 2	Rapgef2	DVAQTGGHKKRVRRSSFLNAKKLYEDAQMAR	S	960	2	___1	1	25.7574	25.7615	25.9005	NaN	25.8904	25.7083	25.4417	25.3682	25.9024	26.036	26.2063	26.049	25.1674	25.0255	25.115	25.0461			+	0.645352	1.47124	5.02348	0.489498	0.177976	0.00669504	-0.204354	-0.241945	-0.959963							activation of adenylate cyclase activity;activation of adenylate cyclase activity by adrenergic receptor signaling pathway;activation of adenylate cyclase activity by G-protein signaling pathway;adrenergic receptor signaling pathway;anatomical structure development;biological regulation;blood vessel development;brain-derived neurotrophic factor receptor signaling pathway;cAMP-mediated signaling;c…	adenyl nucleotide binding;adenyl ribonucleotide binding;adrenergic receptor binding;AMP binding;beta-1 adrenergic receptor binding;binding;cAMP binding;cyclic nucleotide binding;enzyme activator activity;enzyme binding;enzyme regulator activity;G-protein-coupled receptor binding;GTPase activator activity;GTPase regulator activity;guanyl-nucleotide exchange factor activity;kinase binding;nucleosid…	cell body;cell junction;cell part;cell projection;cell-cell junction;cytoplasm;cytoplasmic part;endosome;intracellular membrane-bounded organelle;intracellular organelle;intracellular part;late endosome;macromolecular complex;membrane;membrane-bounded organelle;neuron projection;neuronal cell body;organelle;perinuclear region of cytoplasm;plasma membrane;protein complex;synapse	MAPK signaling pathway
A0A0A0MP77;F1M386;A0A0G2JU11	820;1022;1183	A0A0A0MP77;F1M386	F1M386	Rap guanine nucleotide exchange factor 2	Rapgef2	LPKNPADRKPVKSETSPVAPRAGPQQKAQPQ	S	1022	2	___1	0.999862	29.5767	29.8321	29.6559	NaN	29.4755	29.2442	28.6949	28.8948	29.8476	29.5272	29.7559	29.5952	29.1332	28.9632	28.8687	28.8163			+	1.43423	0.0212461	3.46775	0.118948	1	0.00563209	-0.61086	0.00674915	-0.736111							activation of adenylate cyclase activity;activation of adenylate cyclase activity by adrenergic receptor signaling pathway;activation of adenylate cyclase activity by G-protein signaling pathway;adrenergic receptor signaling pathway;anatomical structure development;biological regulation;blood vessel development;brain-derived neurotrophic factor receptor signaling pathway;cAMP-mediated signaling;c…	adenyl nucleotide binding;adenyl ribonucleotide binding;adrenergic receptor binding;AMP binding;beta-1 adrenergic receptor binding;binding;cAMP binding;cyclic nucleotide binding;enzyme activator activity;enzyme binding;enzyme regulator activity;G-protein-coupled receptor binding;GTPase activator activity;GTPase regulator activity;guanyl-nucleotide exchange factor activity;kinase binding;nucleosid…	cell body;cell junction;cell part;cell projection;cell-cell junction;cytoplasm;cytoplasmic part;endosome;intracellular membrane-bounded organelle;intracellular organelle;intracellular part;late endosome;macromolecular complex;membrane;membrane-bounded organelle;neuron projection;neuronal cell body;organelle;perinuclear region of cytoplasm;plasma membrane;protein complex;synapse	MAPK signaling pathway
A0A0A0MP77	733	A0A0A0MP77	A0A0A0MP77		Rapgef2	SVNMDPALMFRTRSLSQGSANATVLDVAQTG	S	733	2	___1	0.999218	26.1041	26.7128	25.8887	27.1236	26.8655	26.4657	26.081	26.3804	26.011	25.525	26.6366	26.2188	NaN	NaN	24.5617	NaN				0.00942315	0.440514	0	1	0.436844	1	-0.00912762	0.359444	-1.53616
A0A0A0MP77;F1M386;A0A0G2JU11	956;1158;1319	A0A0A0MP77;F1M386	F1M386	Rap guanine nucleotide exchange factor 2	Rapgef2	GHSEISSRSSIVSNSSFDSVPVSLHDERRQR	S	1158	3	___1	0.785382	26.6763	NaN	NaN	25.8346	26.5194	26.6729	26.512	NaN	26.3266	25.797	26.2068	25.5664	26.0533	25.8261	NaN	26.1024				0.396063	0.310166	0.0304122	0.56265	0.572101	1	0.312688	0.28122	0.0197384							activation of adenylate cyclase activity;activation of adenylate cyclase activity by adrenergic receptor signaling pathway;activation of adenylate cyclase activity by G-protein signaling pathway;adrenergic receptor signaling pathway;anatomical structure development;biological regulation;blood vessel development;brain-derived neurotrophic factor receptor signaling pathway;cAMP-mediated signaling;c…	adenyl nucleotide binding;adenyl ribonucleotide binding;adrenergic receptor binding;AMP binding;beta-1 adrenergic receptor binding;binding;cAMP binding;cyclic nucleotide binding;enzyme activator activity;enzyme binding;enzyme regulator activity;G-protein-coupled receptor binding;GTPase activator activity;GTPase regulator activity;guanyl-nucleotide exchange factor activity;kinase binding;nucleosid…	cell body;cell junction;cell part;cell projection;cell-cell junction;cytoplasm;cytoplasmic part;endosome;intracellular membrane-bounded organelle;intracellular organelle;intracellular part;late endosome;macromolecular complex;membrane;membrane-bounded organelle;neuron projection;neuronal cell body;organelle;perinuclear region of cytoplasm;plasma membrane;protein complex;synapse	MAPK signaling pathway
A0A0A0MP77;F1M386;A0A0G2JU11	307;501;662	A0A0A0MP77;F1M386	F1M386	Rap guanine nucleotide exchange factor 2	Rapgef2	PHLPKIGDIKKASRYSIPDLAVDVEQVIGLE	S	501	2	___1	0.999948	24.7067	24.9371	24.625	24.2826	23.5844	24.4831	NaN	23.4042	NaN	NaN	22.8474	NaN	NaN	22.4139	NaN	NaN				1.27833	0	0	0.119136	1	1	-0.813937	1.79039	-0.433525							activation of adenylate cyclase activity;activation of adenylate cyclase activity by adrenergic receptor signaling pathway;activation of adenylate cyclase activity by G-protein signaling pathway;adrenergic receptor signaling pathway;anatomical structure development;biological regulation;blood vessel development;brain-derived neurotrophic factor receptor signaling pathway;cAMP-mediated signaling;c…	adenyl nucleotide binding;adenyl ribonucleotide binding;adrenergic receptor binding;AMP binding;beta-1 adrenergic receptor binding;binding;cAMP binding;cyclic nucleotide binding;enzyme activator activity;enzyme binding;enzyme regulator activity;G-protein-coupled receptor binding;GTPase activator activity;GTPase regulator activity;guanyl-nucleotide exchange factor activity;kinase binding;nucleosid…	cell body;cell junction;cell part;cell projection;cell-cell junction;cytoplasm;cytoplasmic part;endosome;intracellular membrane-bounded organelle;intracellular organelle;intracellular part;late endosome;macromolecular complex;membrane;membrane-bounded organelle;neuron projection;neuronal cell body;organelle;perinuclear region of cytoplasm;plasma membrane;protein complex;synapse	MAPK signaling pathway
A0A0A0MP78;D3ZKB9	645;634	A0A0A0MP78	A0A0A0MP78	Teashirt homolog 3	Tshz3	KEPDSKLSPPKRATPSPCSSEQSEPIKMEAS	S	645	2	___1	0.999769	26.4459	26.7434	26.3771	26.8032	26.2038	26.379	25.9881	26.2458	26.2328	26.0596	26.2207	26.1895	26.3821	25.7346	25.9304	26.117		+		1.56691	1.98511	0.415142	0.151127	0.0569512	0.625567	-0.388197	0.41674	-0.134606							anatomical structure development;anatomical structure morphogenesis;biological regulation;biosynthetic process;cell differentiation;cell differentiation involved in kidney development;cellular biosynthetic process;cellular developmental process;cellular macromolecule biosynthetic process;cellular macromolecule metabolic process;cellular metabolic process;cellular nitrogen compound metabolic proce…	binding;cation binding;chromatin binding;DNA binding;ion binding;metal ion binding;nucleic acid binding;nucleic acid binding transcription factor activity;protein binding;sequence-specific DNA binding;sequence-specific DNA binding transcription factor activity	cell part;cell projection part;cytoplasmic part;growth cone;intracellular membrane-bounded organelle;intracellular organelle;intracellular part;membrane-bounded organelle;mitochondrion;nucleus;organelle;site of polarized growth
A0A0A0MP78;D3ZKB9	683;672	A0A0A0MP78	A0A0A0MP78	Teashirt homolog 3	Tshz3	QENSPSPPRDVCKEASPSAEPVENGKELVKP	S	683	2	___1	1	27.0769	27.5636	27.3106	27.6594	27.2421	27.1917	26.8108	26.9837	26.9327	26.5911	27.1033	26.6455	26.5045	26.6246	26.4325	26.1473		+		1.09465	1.77147	1.31814	0.247934	0.0447349	0.129205	-0.345579	0.584496	-0.390913							anatomical structure development;anatomical structure morphogenesis;biological regulation;biosynthetic process;cell differentiation;cell differentiation involved in kidney development;cellular biosynthetic process;cellular developmental process;cellular macromolecule biosynthetic process;cellular macromolecule metabolic process;cellular metabolic process;cellular nitrogen compound metabolic proce…	binding;cation binding;chromatin binding;DNA binding;ion binding;metal ion binding;nucleic acid binding;nucleic acid binding transcription factor activity;protein binding;sequence-specific DNA binding;sequence-specific DNA binding transcription factor activity	cell part;cell projection part;cytoplasmic part;growth cone;intracellular membrane-bounded organelle;intracellular organelle;intracellular part;membrane-bounded organelle;mitochondrion;nucleus;organelle;site of polarized growth
A0A0A0MP78;D3ZKB9	334;323	A0A0A0MP78	A0A0A0MP78	Teashirt homolog 3	Tshz3	PAARKKPSLELELPSSPDSTGGTPKATLSDA	S	334	3	___1	0.974021	24.8228	25.3066	25.3446	25.6022	25.5726	NaN	25.5419	25.321	25.0172	25.2936	25.0336	24.7302	NaN	NaN	NaN	24.3886				0.455309	0.592598	0	0.572457	0.395877	1	0.209466	0.25039	-0.630082							anatomical structure development;anatomical structure morphogenesis;biological regulation;biosynthetic process;cell differentiation;cell differentiation involved in kidney development;cellular biosynthetic process;cellular developmental process;cellular macromolecule biosynthetic process;cellular macromolecule metabolic process;cellular metabolic process;cellular nitrogen compound metabolic proce…	binding;cation binding;chromatin binding;DNA binding;ion binding;metal ion binding;nucleic acid binding;nucleic acid binding transcription factor activity;protein binding;sequence-specific DNA binding;sequence-specific DNA binding transcription factor activity	cell part;cell projection part;cytoplasmic part;growth cone;intracellular membrane-bounded organelle;intracellular organelle;intracellular part;membrane-bounded organelle;mitochondrion;nucleus;organelle;site of polarized growth
A0A0A0MP78;D3ZKB9	585;574	A0A0A0MP78	A0A0A0MP78	Teashirt homolog 3	Tshz3	KSTPLKPMFGNSEIVSPTKTQTLVSPPSSQT	S	585	2	___1	0.978097	25.7763	25.851	25.9126	25.8714	26.0579	NaN	NaN	NaN	NaN	NaN	25.1487	NaN	NaN	NaN	25.2228	24.5574				0	0	0	1	1	1	0.205094	0.704106	-0.258618							anatomical structure development;anatomical structure morphogenesis;biological regulation;biosynthetic process;cell differentiation;cell differentiation involved in kidney development;cellular biosynthetic process;cellular developmental process;cellular macromolecule biosynthetic process;cellular macromolecule metabolic process;cellular metabolic process;cellular nitrogen compound metabolic proce…	binding;cation binding;chromatin binding;DNA binding;ion binding;metal ion binding;nucleic acid binding;nucleic acid binding transcription factor activity;protein binding;sequence-specific DNA binding;sequence-specific DNA binding transcription factor activity	cell part;cell projection part;cytoplasmic part;growth cone;intracellular membrane-bounded organelle;intracellular organelle;intracellular part;membrane-bounded organelle;mitochondrion;nucleus;organelle;site of polarized growth
A0A0A0MP78;D3ZKB9	673;662	A0A0A0MP78	A0A0A0MP78	Teashirt homolog 3	Tshz3	EASSGSGFKSQENSPSPPRDVCKEASPSAEP	S	673	3	___1	0.981297	22.719	NaN	NaN	NaN	NaN	NaN	NaN	NaN	24.5709	NaN	NaN	NaN	NaN	NaN	NaN	24.5736				0	0	0	1	1	1	NaN	-1.85192	0.00265884							anatomical structure development;anatomical structure morphogenesis;biological regulation;biosynthetic process;cell differentiation;cell differentiation involved in kidney development;cellular biosynthetic process;cellular developmental process;cellular macromolecule biosynthetic process;cellular macromolecule metabolic process;cellular metabolic process;cellular nitrogen compound metabolic proce…	binding;cation binding;chromatin binding;DNA binding;ion binding;metal ion binding;nucleic acid binding;nucleic acid binding transcription factor activity;protein binding;sequence-specific DNA binding;sequence-specific DNA binding transcription factor activity	cell part;cell projection part;cytoplasmic part;growth cone;intracellular membrane-bounded organelle;intracellular organelle;intracellular part;membrane-bounded organelle;mitochondrion;nucleus;organelle;site of polarized growth
A0A0A0MP78;D3ZKB9	464;453	A0A0A0MP78	A0A0A0MP78	Teashirt homolog 3	Tshz3	AATTFTSPSNTPASVSPKLTVEIKKEVDKEK	S	464	3	___1	0.885573	26.5764	NaN	26.6455	26.5217	26.7086	26.1776	26.471	26.3394	26.0559	26.3464	26.5526	26.3198	25.8463	25.7908	25.9504	NaN			+	0.521988	1.05433	1.80813	0.589227	0.230525	0.0612193	-0.157068	0.262537	-0.456207							anatomical structure development;anatomical structure morphogenesis;biological regulation;biosynthetic process;cell differentiation;cell differentiation involved in kidney development;cellular biosynthetic process;cellular developmental process;cellular macromolecule biosynthetic process;cellular macromolecule metabolic process;cellular metabolic process;cellular nitrogen compound metabolic proce…	binding;cation binding;chromatin binding;DNA binding;ion binding;metal ion binding;nucleic acid binding;nucleic acid binding transcription factor activity;protein binding;sequence-specific DNA binding;sequence-specific DNA binding transcription factor activity	cell part;cell projection part;cytoplasmic part;growth cone;intracellular membrane-bounded organelle;intracellular organelle;intracellular part;membrane-bounded organelle;mitochondrion;nucleus;organelle;site of polarized growth
A0A0A0MP78;D3ZKB9	516;505	A0A0A0MP78	A0A0A0MP78	Teashirt homolog 3	Tshz3	ISSKYHYLTENDLEESPKGGLDILKSLENTV	S	516	2	___1	0.999797	25.3518	25.8762	NaN	24.4371	25.5348	NaN	25.3319	23.9906	NaN	NaN	NaN	23.1366	24.7225	24.8035	NaN	23.8181				0.157232	0	0	0.808349	1	1	-0.26926	2.08507	1.31141							anatomical structure development;anatomical structure morphogenesis;biological regulation;biosynthetic process;cell differentiation;cell differentiation involved in kidney development;cellular biosynthetic process;cellular developmental process;cellular macromolecule biosynthetic process;cellular macromolecule metabolic process;cellular metabolic process;cellular nitrogen compound metabolic proce…	binding;cation binding;chromatin binding;DNA binding;ion binding;metal ion binding;nucleic acid binding;nucleic acid binding transcription factor activity;protein binding;sequence-specific DNA binding;sequence-specific DNA binding transcription factor activity	cell part;cell projection part;cytoplasmic part;growth cone;intracellular membrane-bounded organelle;intracellular organelle;intracellular part;membrane-bounded organelle;mitochondrion;nucleus;organelle;site of polarized growth
D3ZEH5;A0A0A0MP80	389;536	D3ZEH5	D3ZEH5	SID1 transmembrane family member 2	Sidt2	ESTGSGDLSYSYQDRSFDPVGARPRLDSMSS	S	389	2	___1	1	24.3334	24.4063	24.416	NaN	NaN	24.3996	24.2244	24.1016	24.1323	23.5138	24.6528	24.2184	25.333	24.966	25.2407	25.3123			+	0.727012	0.397569	2.31365	0.540666	0.507008	0.011058	-0.143373	0.255926	1.08365							dsRNA transport;establishment of localization;establishment of RNA localization;nucleic acid transport;nucleobase-containing compound transport;RNA transport;transport	nucleic acid transmembrane transporter activity;nucleobase-containing compound transmembrane transporter activity;RNA transmembrane transporter activity;substrate-specific transmembrane transporter activity;substrate-specific transporter activity;transmembrane transporter activity;transporter activity	cell part;cytoplasmic part;integral to membrane;intracellular organelle part;intracellular part;intrinsic to membrane;lysosomal membrane;membrane;membrane part;organelle membrane;organelle part;vacuolar membrane;vacuolar part
Q5BK07;A0A0A0MXT8	186;186	Q5BK07	Q5BK07	Coiled-coil domain-containing protein 43	Ccdc43	VLNARKLERDSLRDESQRKKEQDKLQREKDK	S	186	3	___1	1	28.2582	28.0478	28.8084	NaN	27.7272	27.6539	28.6887	27.739	NaN	NaN	24.0953	24.7302	NaN	24.5731	24.8269	23.6906		+		0.550064	2.73608	0.0323114	0.424451	0.00599638	1	-0.419254	3.95868	-0.0492242
A0A0A0MXU2;A0A0G2K9F9;O35828	742;877;876	A0A0A0MXU2	A0A0A0MXU2	Coronin;Coronin-7	Coro7	PVSQAPREVPARRTPSSAQYLEEKSDQQKKE	S	742	2	___1	0.757431	25.1837	26.2043	25.6216	25.5136	25.6335	25.5467	25.2785	24.5534	NaN	NaN	NaN	NaN	22.5882	23.8734	NaN	22.5945				0.53976	0	0	0.442133	1	1	-0.377793	NaN	NaN							actin cytoskeleton organization;actin filament organization;actin filament polymerization;actin filament-based process;actin polymerization or depolymerization;cellular component assembly;cellular component assembly at cellular level;cellular component organization;cellular component organization at cellular level;cellular component organization or biogenesis;cellular component organization or bi…	actin binding;binding;cytoskeletal protein binding;protein binding	cell part;cytoplasmic membrane-bounded vesicle;cytoplasmic part;cytoplasmic vesicle;cytosol;Golgi apparatus;Golgi apparatus part;Golgi membrane;integral to membrane;intracellular membrane-bounded organelle;intracellular organelle;intracellular organelle part;intracellular part;intrinsic to membrane;membrane;membrane part;membrane-bounded organelle;membrane-bounded vesicle;organelle;organelle memb…
A0A0A0MXU2;A0A0G2K9F9;O35828	325;460;459	A0A0A0MXU2	A0A0A0MXU2	Coronin;Coronin-7	Coro7	SLSSTSGIGTSPSQRSLQSLLGPSSKFRHAE	S	325	2	___1	0.999999	24.3233	24.5254	24.4874	24.0631	24.4088	24.1832	24.2271	24.0715	23.747	23.7544	23.5324	NaN	NaN	23.4593	NaN	22.8127		+		0.451817	2.33024	0.895834	0.656144	0.0180255	0.175476	-0.127146	0.671839	-0.541963							actin cytoskeleton organization;actin filament organization;actin filament polymerization;actin filament-based process;actin polymerization or depolymerization;cellular component assembly;cellular component assembly at cellular level;cellular component organization;cellular component organization at cellular level;cellular component organization or biogenesis;cellular component organization or bi…	actin binding;binding;cytoskeletal protein binding;protein binding	cell part;cytoplasmic membrane-bounded vesicle;cytoplasmic part;cytoplasmic vesicle;cytosol;Golgi apparatus;Golgi apparatus part;Golgi membrane;integral to membrane;intracellular membrane-bounded organelle;intracellular organelle;intracellular organelle part;intracellular part;intrinsic to membrane;membrane;membrane part;membrane-bounded organelle;membrane-bounded vesicle;organelle;organelle memb…
F1M3L7;A0A0A0MXV1	625;625	F1M3L7	F1M3L7	Epidermal growth factor receptor kinase substrate 8	Eps8	RTEYGPRSADTPSAPSPPPTPAPVPVPLPPS	S	625	3	___1	0.774791	NaN	NaN	NaN	NaN	NaN	NaN	NaN	NaN	24.5351	23.8692	NaN	23.9462	NaN	24.8832	24.8506	24.3498				-4.34294e-08	0	0.995823	1	1	0.14456	0	NaN	0.577703							actin crosslink formation;actin cytoskeleton organization;actin cytoskeleton reorganization;actin filament bundle assembly;actin filament capping;actin filament organization;actin filament-based process;actin polymerization-dependent cell motility;adult behavior;adult locomotory behavior;barbed-end actin filament capping;behavior;behavioral response to ethanol;biological regulation;cell cycle pro…	actin binding;binding;cytoskeletal protein binding;enzyme binding;GTPase binding;protein binding;Rac GTPase binding;Ras GTPase binding;Rho GTPase binding;small GTPase binding	cell cortex;cell junction;cell part;cell projection;cell projection membrane;cell projection part;cytoplasmic part;cytoskeletal part;extracellular membrane-bounded organelle;extracellular organelle;extracellular region part;extracellular vesicular exosome;growth cone;intracellular organelle part;intracellular part;ionotropic glutamate receptor complex;leading edge membrane;macromolecular complex;…
P97586;A0A0A0MXV3	273;318	P97586	P97586	Cell growth regulator with EF hand domain protein 1	Cgref1	ETLETQNTPNVVEAHSIQLENDEI_______	S	273	3	___1	0.998699	28.8694	28.6186	29.1637	29.0151	28.4633	28.634	28.638	28.7127	26.4184	26.3404	26.7929	26.533	27.371	NaN	26.9536	27.0021		+	+	1.26664	5.37506	1.83411	0.236051	0.0055	0.0414367	-0.304679	2.39551	0.587725							biological adhesion;biological regulation;cell adhesion;cell cycle arrest;cell cycle process;cellular process;negative regulation of biological process;negative regulation of cell cycle;negative regulation of cell growth;negative regulation of cellular process;negative regulation of growth;regulation of biological process;regulation of cell cycle;regulation of cell growth;regulation of cellular c…	binding;calcium ion binding;cation binding;ion binding;metal ion binding	extracellular region
P97586;A0A0A0MXV3	228;273	P97586	P97586	Cell growth regulator with EF hand domain protein 1	Cgref1	VDALSPEGEARGQAESEGDAPGPREDAERQV	S	228	2	___1	1	28.461	29.6961	29.3048	29.6017	29.0778	28.8179	28.9503	29.0805	27.4054	27.5316	27.4268	28.2261	27.8762	28.1153	28.2929	28.435		+		0.441988	2.49324	1.22839	0.537769	0.00692143	0.108697	-0.284285	1.61848	0.532438							biological adhesion;biological regulation;cell adhesion;cell cycle arrest;cell cycle process;cellular process;negative regulation of biological process;negative regulation of cell cycle;negative regulation of cell growth;negative regulation of cellular process;negative regulation of growth;regulation of biological process;regulation of cell cycle;regulation of cell growth;regulation of cellular c…	binding;calcium ion binding;cation binding;ion binding;metal ion binding	extracellular region
P97586;A0A0A0MXV3	217;262	P97586	P97586	Cell growth regulator with EF hand domain protein 1	Cgref1	EQEAGHHIETKVDALSPEGEARGQAESEGDA	S	217	2	___1	1	24.6659	NaN	24.7399	25.3933	22.521	NaN	NaN	24.5569	23.9271	23.1413	23.9662	23.6701	NaN	NaN	NaN	25.7706		+		0.730916	2.08706	0	0.231177	0.0123221	1	-1.39404	1.25681	2.09445							biological adhesion;biological regulation;cell adhesion;cell cycle arrest;cell cycle process;cellular process;negative regulation of biological process;negative regulation of cell cycle;negative regulation of cell growth;negative regulation of cellular process;negative regulation of growth;regulation of biological process;regulation of cell cycle;regulation of cell growth;regulation of cellular c…	binding;calcium ion binding;cation binding;ion binding;metal ion binding	extracellular region
D4ACE5;M0R7I8;A0A0A0MXW6	678;678;684	D4ACE5	D4ACE5	Protein inturned	Intu	WFLAAPREKADSLTTSPILGRLQGPSKTAAS	S	678	2	___1	0.985423	23.6755	24.4353	23.5321	23.8049	23.8581	23.9053	23.8555	23.8801	24.7908	24.3685	25.0605	24.5573	NaN	24.6907	24.4547	24.6648		+		0.021856	1.80811	0.187959	1	0.0284716	0.816603	0.0127959	-0.832339	-0.0908734							anatomical structure development;anatomical structure formation involved in morphogenesis;appendage development;biological regulation;cell projection assembly;cell projection organization;cellular component assembly;cellular component assembly at cellular level;cellular component assembly involved in morphogenesis;cellular component organization;cellular component organization at cellular level;c…		cell part;cell surface;cytoplasm;intracellular part
A0A0A0MXW7;A0A0G2JWZ8;P62916	41;70;76	A0A0A0MXW7	A0A0A0MXW7	Transcription initiation factor IIB	Gtf2b	TKDPSRVGDSQNPLLSDGDLSTMIGKGTGAA	S	41	2	___1	0.999954	25.5112	25.7462	23.4472	26.0998	25.2765	25.1705	25.6001	25.1847	24.6157	NaN	24.3687	24.4892	24.5935	24.8224	24.6599	24.5282				0.0626276	0.440554	0.808111	0.955556	0.377758	0.439414	0.106845	0.709883	0.159758							biological regulation;biosynthetic process;cellular biosynthetic process;cellular macromolecule metabolic process;cellular metabolic process;cellular nitrogen compound metabolic process;cellular process;macromolecule metabolic process;metabolic process;nitrogen compound metabolic process;nucleic acid metabolic process;nucleobase-containing compound metabolic process;primary metabolic process;regu…	binding;cation binding;ion binding;metal ion binding;transition metal ion binding;zinc ion binding	cell part;intracellular membrane-bounded organelle;intracellular organelle;intracellular part;membrane-bounded organelle;nucleus;organelle	Basal transcription factors
F1LRS8;A0A0A0MXX0	510;510	F1LRS8	F1LRS8	CD2-associated protein	Cd2ap	KMPGRRLPGRFNGGHSPTQSPEKTLKLPKDD	S	510	2	___1	0.999943	27.1454	27.126	28.7212	28.8548	28.0458	28.9162	28.723	28.861	28.6289	28.3749	29.6153	28.9671	28.438	28.5333	22.8255	28.3512				0.618308	0.857017	0.617767	0.333883	0.135989	0.221243	0.67464	-0.934692	-1.85952							biological adhesion;biological regulation;catabolic process;cell adhesion;cell cycle phase;cell cycle process;cell migration;cell motility;cell-cell adhesion;cellular catabolic process;cellular component movement;cellular component organization;cellular component organization at cellular level;cellular component organization or biogenesis;cellular component organization or biogenesis at cellular …	beta-catenin binding;binding;cadherin binding;cell adhesion molecule binding;cytokine receptor binding;growth factor receptor binding;protein binding;protein complex binding;protein C-terminus binding;receptor binding;vascular endothelial growth factor receptor binding	cell leading edge;cell part;cell projection;cytoplasmic membrane-bounded vesicle;cytoplasmic part;cytoplasmic vesicle;cytoskeletal part;endocytic vesicle;filamentous actin;intracellular membrane-bounded organelle;intracellular non-membrane-bounded organelle;intracellular organelle;intracellular organelle part;intracellular part;macromolecular complex;membrane;membrane-bounded organelle;membrane-b…
F1LRS8;A0A0A0MXX0	580;580	F1LRS8	F1LRS8	CD2-associated protein	Cd2ap	LELKAKVEADDGKKSSLDELRAQIIELLCIV	S	580	2	___1	0.985099	25.1586	25.0135	25.3124	25.3865	24.9733	24.8698	24.5791	24.7763	25.4679	24.6224	24.8375	25.4556	24.5637	NaN	NaN	NaN				1.91592	0.209811	0	0.112859	0.747994	1	-0.41815	0.12192	-0.532125							biological adhesion;biological regulation;catabolic process;cell adhesion;cell cycle phase;cell cycle process;cell migration;cell motility;cell-cell adhesion;cellular catabolic process;cellular component movement;cellular component organization;cellular component organization at cellular level;cellular component organization or biogenesis;cellular component organization or biogenesis at cellular …	beta-catenin binding;binding;cadherin binding;cell adhesion molecule binding;cytokine receptor binding;growth factor receptor binding;protein binding;protein complex binding;protein C-terminus binding;receptor binding;vascular endothelial growth factor receptor binding	cell leading edge;cell part;cell projection;cytoplasmic membrane-bounded vesicle;cytoplasmic part;cytoplasmic vesicle;cytoskeletal part;endocytic vesicle;filamentous actin;intracellular membrane-bounded organelle;intracellular non-membrane-bounded organelle;intracellular organelle;intracellular organelle part;intracellular part;macromolecular complex;membrane;membrane-bounded organelle;membrane-b…
F1LRS8;A0A0A0MXX0	548;548	F1LRS8	F1LRS8	CD2-associated protein	Cd2ap	SEFKKDAGYSSKPSLSAPSSASKVNTAAFLS	S	548	2	___1	0.999865	NaN	NaN	NaN	NaN	NaN	NaN	NaN	NaN	24.6521	NaN	23.6513	NaN	NaN	NaN	NaN	NaN				-4.34294e-08	0	0	1	1	1	0	NaN	NaN							biological adhesion;biological regulation;catabolic process;cell adhesion;cell cycle phase;cell cycle process;cell migration;cell motility;cell-cell adhesion;cellular catabolic process;cellular component movement;cellular component organization;cellular component organization at cellular level;cellular component organization or biogenesis;cellular component organization or biogenesis at cellular …	beta-catenin binding;binding;cadherin binding;cell adhesion molecule binding;cytokine receptor binding;growth factor receptor binding;protein binding;protein complex binding;protein C-terminus binding;receptor binding;vascular endothelial growth factor receptor binding	cell leading edge;cell part;cell projection;cytoplasmic membrane-bounded vesicle;cytoplasmic part;cytoplasmic vesicle;cytoskeletal part;endocytic vesicle;filamentous actin;intracellular membrane-bounded organelle;intracellular non-membrane-bounded organelle;intracellular organelle;intracellular organelle part;intracellular part;macromolecular complex;membrane;membrane-bounded organelle;membrane-b…
F1LRS8;A0A0A0MXX0	552;552	F1LRS8	F1LRS8	CD2-associated protein	Cd2ap	KDAGYSSKPSLSAPSSASKVNTAAFLSPLEL	S	552	2	___1	0.802562	NaN	NaN	NaN	25.962	25.4855	25.5419	24.9287	24.555	26.3028	25.5346	NaN	24.6903	24.7031	NaN	NaN	NaN				0	0	0	1	1	1	-0.834187	0.452723	-0.806141							biological adhesion;biological regulation;catabolic process;cell adhesion;cell cycle phase;cell cycle process;cell migration;cell motility;cell-cell adhesion;cellular catabolic process;cellular component movement;cellular component organization;cellular component organization at cellular level;cellular component organization or biogenesis;cellular component organization or biogenesis at cellular …	beta-catenin binding;binding;cadherin binding;cell adhesion molecule binding;cytokine receptor binding;growth factor receptor binding;protein binding;protein complex binding;protein C-terminus binding;receptor binding;vascular endothelial growth factor receptor binding	cell leading edge;cell part;cell projection;cytoplasmic membrane-bounded vesicle;cytoplasmic part;cytoplasmic vesicle;cytoskeletal part;endocytic vesicle;filamentous actin;intracellular membrane-bounded organelle;intracellular non-membrane-bounded organelle;intracellular organelle;intracellular organelle part;intracellular part;macromolecular complex;membrane;membrane-bounded organelle;membrane-b…
F1LRS8;A0A0A0MXX0	554;554	F1LRS8	F1LRS8	CD2-associated protein	Cd2ap	AGYSSKPSLSAPSSASKVNTAAFLSPLELKA	S	554	2	___1	0.847273	25.8778	26.0292	25.6628	NaN	NaN	NaN	NaN	NaN	NaN	NaN	25.6967	NaN	NaN	24.9481	NaN	NaN				0	0	0	1	1	1	NaN	0.159962	-0.748587							biological adhesion;biological regulation;catabolic process;cell adhesion;cell cycle phase;cell cycle process;cell migration;cell motility;cell-cell adhesion;cellular catabolic process;cellular component movement;cellular component organization;cellular component organization at cellular level;cellular component organization or biogenesis;cellular component organization or biogenesis at cellular …	beta-catenin binding;binding;cadherin binding;cell adhesion molecule binding;cytokine receptor binding;growth factor receptor binding;protein binding;protein complex binding;protein C-terminus binding;receptor binding;vascular endothelial growth factor receptor binding	cell leading edge;cell part;cell projection;cytoplasmic membrane-bounded vesicle;cytoplasmic part;cytoplasmic vesicle;cytoskeletal part;endocytic vesicle;filamentous actin;intracellular membrane-bounded organelle;intracellular non-membrane-bounded organelle;intracellular organelle;intracellular organelle part;intracellular part;macromolecular complex;membrane;membrane-bounded organelle;membrane-b…
F1LRS8;A0A0A0MXX0	380;380	F1LRS8	F1LRS8	CD2-associated protein	Cd2ap	KAEDRDEKSLLEQKPSKPAAPQVPPKKPTPP	S	380	2	___1	1	25.9605	25.2632	25.8072	NaN	25.4626	25.325	24.7752	NaN	NaN	NaN	NaN	NaN	NaN	NaN	NaN	NaN				0.754506	0	-4.34294e-08	0.298937	1	1	-0.489378	NaN	0							biological adhesion;biological regulation;catabolic process;cell adhesion;cell cycle phase;cell cycle process;cell migration;cell motility;cell-cell adhesion;cellular catabolic process;cellular component movement;cellular component organization;cellular component organization at cellular level;cellular component organization or biogenesis;cellular component organization or biogenesis at cellular …	beta-catenin binding;binding;cadherin binding;cell adhesion molecule binding;cytokine receptor binding;growth factor receptor binding;protein binding;protein complex binding;protein C-terminus binding;receptor binding;vascular endothelial growth factor receptor binding	cell leading edge;cell part;cell projection;cytoplasmic membrane-bounded vesicle;cytoplasmic part;cytoplasmic vesicle;cytoskeletal part;endocytic vesicle;filamentous actin;intracellular membrane-bounded organelle;intracellular non-membrane-bounded organelle;intracellular organelle;intracellular organelle part;intracellular part;macromolecular complex;membrane;membrane-bounded organelle;membrane-b…
F1LRS8;A0A0A0MXX0	404;404	F1LRS8	F1LRS8	CD2-associated protein	Cd2ap	PKKPTPPTKANNLLRSPGTMYPKRPEKPVPP	S	404	2	___1	0.999925	28.0919	28.1583	28.585	28.387	27.9765	27.7606	27.2859	27.6785	25.3846	27.6732	28.0638	27.58	27.2394	27.2972	27.1858	26.8762				1.86238	0.933931	0.0141762	0.0805645	0.106188	1	-0.630182	1.13016	-0.0257392							biological adhesion;biological regulation;catabolic process;cell adhesion;cell cycle phase;cell cycle process;cell migration;cell motility;cell-cell adhesion;cellular catabolic process;cellular component movement;cellular component organization;cellular component organization at cellular level;cellular component organization or biogenesis;cellular component organization or biogenesis at cellular …	beta-catenin binding;binding;cadherin binding;cell adhesion molecule binding;cytokine receptor binding;growth factor receptor binding;protein binding;protein complex binding;protein C-terminus binding;receptor binding;vascular endothelial growth factor receptor binding	cell leading edge;cell part;cell projection;cytoplasmic membrane-bounded vesicle;cytoplasmic part;cytoplasmic vesicle;cytoskeletal part;endocytic vesicle;filamentous actin;intracellular membrane-bounded organelle;intracellular non-membrane-bounded organelle;intracellular organelle;intracellular organelle part;intracellular part;macromolecular complex;membrane;membrane-bounded organelle;membrane-b…
F1LRS8;A0A0A0MXX0	458;458	F1LRS8	F1LRS8	CD2-associated protein	Cd2ap	SKPKLDPEQLPVRPKSVDLDALVARNSKETD	S	458	2	___1	1	29.9201	29.8002	29.6792	30.2106	30.0178	30.2038	30.5536	30.698	28.9435	28.9269	29.3968	29.6842	29.3736	29.3106	29.2813	29.2046		+		1.27891	1.65732	0.107646	0.16577	0.0447501	0.919278	0.465813	0.66469	0.0547104							biological adhesion;biological regulation;catabolic process;cell adhesion;cell cycle phase;cell cycle process;cell migration;cell motility;cell-cell adhesion;cellular catabolic process;cellular component movement;cellular component organization;cellular component organization at cellular level;cellular component organization or biogenesis;cellular component organization or biogenesis at cellular …	beta-catenin binding;binding;cadherin binding;cell adhesion molecule binding;cytokine receptor binding;growth factor receptor binding;protein binding;protein complex binding;protein C-terminus binding;receptor binding;vascular endothelial growth factor receptor binding	cell leading edge;cell part;cell projection;cytoplasmic membrane-bounded vesicle;cytoplasmic part;cytoplasmic vesicle;cytoskeletal part;endocytic vesicle;filamentous actin;intracellular membrane-bounded organelle;intracellular non-membrane-bounded organelle;intracellular organelle;intracellular organelle part;intracellular part;macromolecular complex;membrane;membrane-bounded organelle;membrane-b…
F1LRS8;A0A0A0MXX0	232;232	F1LRS8	F1LRS8	CD2-associated protein	Cd2ap	GDIFKEGSVKLRTRTSSSETEEKKSEKPLIL	S	232	2	___1	0.842975	NaN	24.6341	24.7676	NaN	24.3464	23.6176	NaN	23.3233	23.0172	23.2355	23.1835	23.0343	22.3779	NaN	NaN	NaN		+		1.00716	4.19318	0	0.157039	0.00461905	1	-0.938435	1.58327	-0.739682							biological adhesion;biological regulation;catabolic process;cell adhesion;cell cycle phase;cell cycle process;cell migration;cell motility;cell-cell adhesion;cellular catabolic process;cellular component movement;cellular component organization;cellular component organization at cellular level;cellular component organization or biogenesis;cellular component organization or biogenesis at cellular …	beta-catenin binding;binding;cadherin binding;cell adhesion molecule binding;cytokine receptor binding;growth factor receptor binding;protein binding;protein complex binding;protein C-terminus binding;receptor binding;vascular endothelial growth factor receptor binding	cell leading edge;cell part;cell projection;cytoplasmic membrane-bounded vesicle;cytoplasmic part;cytoplasmic vesicle;cytoskeletal part;endocytic vesicle;filamentous actin;intracellular membrane-bounded organelle;intracellular non-membrane-bounded organelle;intracellular organelle;intracellular organelle part;intracellular part;macromolecular complex;membrane;membrane-bounded organelle;membrane-b…
F1LRS8;A0A0A0MXX0	563;563	F1LRS8	F1LRS8	CD2-associated protein	Cd2ap	SAPSSASKVNTAAFLSPLELKAKVEADDGKK	S	563	2	___1	1	24.2696	24.0634	NaN	23.4745	23.995	23.9924	23.7754	23.7904	24.2883	23.5996	23.507	NaN	23.7909	23.9511	23.649	23.5784				0.0801273	0.149511	0.0882716	0.955944	0.802317	0.936764	-0.0475095	0.137544	-0.0559211							biological adhesion;biological regulation;catabolic process;cell adhesion;cell cycle phase;cell cycle process;cell migration;cell motility;cell-cell adhesion;cellular catabolic process;cellular component movement;cellular component organization;cellular component organization at cellular level;cellular component organization or biogenesis;cellular component organization or biogenesis at cellular …	beta-catenin binding;binding;cadherin binding;cell adhesion molecule binding;cytokine receptor binding;growth factor receptor binding;protein binding;protein complex binding;protein C-terminus binding;receptor binding;vascular endothelial growth factor receptor binding	cell leading edge;cell part;cell projection;cytoplasmic membrane-bounded vesicle;cytoplasmic part;cytoplasmic vesicle;cytoskeletal part;endocytic vesicle;filamentous actin;intracellular membrane-bounded organelle;intracellular non-membrane-bounded organelle;intracellular organelle;intracellular organelle part;intracellular part;macromolecular complex;membrane;membrane-bounded organelle;membrane-b…
A0A0A0MXX8;D3ZYR1	681;681	A0A0A0MXX8	A0A0A0MXX8	F-BAR domain only protein 2	Fcho2	QSTPLNLATYWKCSASTTDLRVDYKYNPEAM	S	681	2	___1	0.94882	NaN	NaN	NaN	24.2383	NaN	NaN	NaN	NaN	24.2249	NaN	NaN	NaN	NaN	NaN	NaN	NaN				0	0	0	1	1	1	NaN	0.0133286	NaN							cellular component assembly;cellular component assembly at cellular level;cellular component organization;cellular component organization at cellular level;cellular component organization or biogenesis;cellular component organization or biogenesis at cellular level;cellular localization;cellular macromolecular complex assembly;cellular macromolecular complex subunit organization;cellular macromol…	binding;lipid binding;phosphatidylinositol binding;phosphatidylinositol-4,5-bisphosphate binding;phosphatidylserine binding;phospholipid binding	cell part;clathrin-coated vesicle;coated pit;coated vesicle;cytoplasmic membrane-bounded vesicle;cytoplasmic part;cytoplasmic vesicle;intracellular membrane-bounded organelle;intracellular organelle;intracellular part;membrane;membrane part;membrane-bounded organelle;membrane-bounded vesicle;organelle;plasma membrane;vesicle
A0A0A0MXX8;D3ZYR1	312;312	A0A0A0MXX8	A0A0A0MXX8	F-BAR domain only protein 2	Fcho2	KKEKDAESVECPDADSLNIPDVDEEGFSIKP	S	312	3	___1	1	28.0279	28.1293	27.6503	28.3357	27.8108	27.7911	27.5488	27.4288	27.5736	27.1931	27.6165	27.4489	27.2137	27.2263	27.1168	27.201		+		1.20313	1.81402	1.46647	0.204068	0.0433998	0.172495	-0.390925	0.577763	-0.268568							cellular component assembly;cellular component assembly at cellular level;cellular component organization;cellular component organization at cellular level;cellular component organization or biogenesis;cellular component organization or biogenesis at cellular level;cellular localization;cellular macromolecular complex assembly;cellular macromolecular complex subunit organization;cellular macromol…	binding;lipid binding;phosphatidylinositol binding;phosphatidylinositol-4,5-bisphosphate binding;phosphatidylserine binding;phospholipid binding	cell part;clathrin-coated vesicle;coated pit;coated vesicle;cytoplasmic membrane-bounded vesicle;cytoplasmic part;cytoplasmic vesicle;intracellular membrane-bounded organelle;intracellular organelle;intracellular part;membrane;membrane part;membrane-bounded organelle;membrane-bounded vesicle;organelle;plasma membrane;vesicle
A0A0A0MXX8;D3ZYR1	532;532	A0A0A0MXX8	A0A0A0MXX8	F-BAR domain only protein 2	Fcho2	LSAANTPTVGVSRGPSPVSLGNQDTLPVAIA	S	532	3	___1	0.98544	26.2702	26.4016	26.21	25.9773	25.8796	NaN	25.611	25.3128	25.3931	24.4235	25.041	24.482	24.5673	24.6052	24.2508	24.5696		+		1.78844	2.83902	0.655031	0.0884633	0.00634146	0.340287	-0.613638	1.37986	-0.336699							cellular component assembly;cellular component assembly at cellular level;cellular component organization;cellular component organization at cellular level;cellular component organization or biogenesis;cellular component organization or biogenesis at cellular level;cellular localization;cellular macromolecular complex assembly;cellular macromolecular complex subunit organization;cellular macromol…	binding;lipid binding;phosphatidylinositol binding;phosphatidylinositol-4,5-bisphosphate binding;phosphatidylserine binding;phospholipid binding	cell part;clathrin-coated vesicle;coated pit;coated vesicle;cytoplasmic membrane-bounded vesicle;cytoplasmic part;cytoplasmic vesicle;intracellular membrane-bounded organelle;intracellular organelle;intracellular part;membrane;membrane part;membrane-bounded organelle;membrane-bounded vesicle;organelle;plasma membrane;vesicle
A0A0A0MXX8;D3ZYR1	394;394	A0A0A0MXX8	A0A0A0MXX8	F-BAR domain only protein 2	Fcho2	VSIGNITLSPAVSRHSPVQMNRNSSNEELTK	S	394	2	___1	1	29.558	NaN	29.4936	30.5329	29.6541	29.5922	29.1372	29.1688	29.2782	29.3967	29.7575	29.3121	29.5722	29.6026	29.0021	28.9588				0.68991	0.641475	0.30961	0.331798	0.28589	0.667552	-0.473419	0.425348	-0.152193							cellular component assembly;cellular component assembly at cellular level;cellular component organization;cellular component organization at cellular level;cellular component organization or biogenesis;cellular component organization or biogenesis at cellular level;cellular localization;cellular macromolecular complex assembly;cellular macromolecular complex subunit organization;cellular macromol…	binding;lipid binding;phosphatidylinositol binding;phosphatidylinositol-4,5-bisphosphate binding;phosphatidylserine binding;phospholipid binding	cell part;clathrin-coated vesicle;coated pit;coated vesicle;cytoplasmic membrane-bounded vesicle;cytoplasmic part;cytoplasmic vesicle;intracellular membrane-bounded organelle;intracellular organelle;intracellular part;membrane;membrane part;membrane-bounded organelle;membrane-bounded vesicle;organelle;plasma membrane;vesicle
A0A0A0MXX8;D3ZYR1	403;403	A0A0A0MXX8	A0A0A0MXX8	F-BAR domain only protein 2	Fcho2	PAVSRHSPVQMNRNSSNEELTKSKPSSLPTE	S	403	2	___1	0.999942	30.2238	30.2472	30.1558	30.2958	30.5585	30.5144	30.2272	30.1107	30.3741	NaN	30.4209	30.1753	30.2404	29.9436	29.8926	29.6299				0.493282	0.597607	1.24568	0.648257	0.609827	0.138066	0.122054	-0.0928073	-0.396809							cellular component assembly;cellular component assembly at cellular level;cellular component organization;cellular component organization at cellular level;cellular component organization or biogenesis;cellular component organization or biogenesis at cellular level;cellular localization;cellular macromolecular complex assembly;cellular macromolecular complex subunit organization;cellular macromol…	binding;lipid binding;phosphatidylinositol binding;phosphatidylinositol-4,5-bisphosphate binding;phosphatidylserine binding;phospholipid binding	cell part;clathrin-coated vesicle;coated pit;coated vesicle;cytoplasmic membrane-bounded vesicle;cytoplasmic part;cytoplasmic vesicle;intracellular membrane-bounded organelle;intracellular organelle;intracellular part;membrane;membrane part;membrane-bounded organelle;membrane-bounded vesicle;organelle;plasma membrane;vesicle
A0A0A0MXX8;D3ZYR1	477;477	A0A0A0MXX8	A0A0A0MXX8	F-BAR domain only protein 2	Fcho2	PPRPASRPKLTSGKLSGINEIPRPFSPPITS	S	477	2	___1	1	23.1883	NaN	NaN	NaN	23.0371	23.0943	NaN	NaN	NaN	NaN	NaN	NaN	NaN	NaN	NaN	NaN				0	0	-4.34294e-08	1	1	1	-0.122588	NaN	0							cellular component assembly;cellular component assembly at cellular level;cellular component organization;cellular component organization at cellular level;cellular component organization or biogenesis;cellular component organization or biogenesis at cellular level;cellular localization;cellular macromolecular complex assembly;cellular macromolecular complex subunit organization;cellular macromol…	binding;lipid binding;phosphatidylinositol binding;phosphatidylinositol-4,5-bisphosphate binding;phosphatidylserine binding;phospholipid binding	cell part;clathrin-coated vesicle;coated pit;coated vesicle;cytoplasmic membrane-bounded vesicle;cytoplasmic part;cytoplasmic vesicle;intracellular membrane-bounded organelle;intracellular organelle;intracellular part;membrane;membrane part;membrane-bounded organelle;membrane-bounded vesicle;organelle;plasma membrane;vesicle
A0A0A0MXX8;D3ZYR1	373;373	A0A0A0MXX8	A0A0A0MXX8	F-BAR domain only protein 2	Fcho2	EIKPVHPNNVHHTMASLDELKVSIGNITLSP	S	373	4	___1	0.771573	NaN	NaN	NaN	NaN	24.4229	23.9719	NaN	NaN	NaN	NaN	NaN	NaN	23.1962	22.5098	NaN	NaN				0	-4.34294e-08	0	1	1	1	NaN	0	NaN							cellular component assembly;cellular component assembly at cellular level;cellular component organization;cellular component organization at cellular level;cellular component organization or biogenesis;cellular component organization or biogenesis at cellular level;cellular localization;cellular macromolecular complex assembly;cellular macromolecular complex subunit organization;cellular macromol…	binding;lipid binding;phosphatidylinositol binding;phosphatidylinositol-4,5-bisphosphate binding;phosphatidylserine binding;phospholipid binding	cell part;clathrin-coated vesicle;coated pit;coated vesicle;cytoplasmic membrane-bounded vesicle;cytoplasmic part;cytoplasmic vesicle;intracellular membrane-bounded organelle;intracellular organelle;intracellular part;membrane;membrane part;membrane-bounded organelle;membrane-bounded vesicle;organelle;plasma membrane;vesicle
A0A0A0MXX8;D3ZYR1	380;380	A0A0A0MXX8	A0A0A0MXX8	F-BAR domain only protein 2	Fcho2	NNVHHTMASLDELKVSIGNITLSPAVSRHSP	S	380	2	___1	0.999819	24.1023	24.1726	24.1543	24.2161	24.0809	24.2781	24.1189	24.2415	23.1656	23.0323	23.9694	23.5721	23.7358	23.9436	24.1665	23.4733		+		0.132071	1.8422	0.751386	0.975835	0.0314381	0.270979	0.0185633	0.72647	0.394982							cellular component assembly;cellular component assembly at cellular level;cellular component organization;cellular component organization at cellular level;cellular component organization or biogenesis;cellular component organization or biogenesis at cellular level;cellular localization;cellular macromolecular complex assembly;cellular macromolecular complex subunit organization;cellular macromol…	binding;lipid binding;phosphatidylinositol binding;phosphatidylinositol-4,5-bisphosphate binding;phosphatidylserine binding;phospholipid binding	cell part;clathrin-coated vesicle;coated pit;coated vesicle;cytoplasmic membrane-bounded vesicle;cytoplasmic part;cytoplasmic vesicle;intracellular membrane-bounded organelle;intracellular organelle;intracellular part;membrane;membrane part;membrane-bounded organelle;membrane-bounded vesicle;organelle;plasma membrane;vesicle
A0A0A0MXX8;D3ZYR1	387;387	A0A0A0MXX8	A0A0A0MXX8	F-BAR domain only protein 2	Fcho2	ASLDELKVSIGNITLSPAVSRHSPVQMNRNS	S	387	2	___1	0.92844	26.2219	26.5515	26.0473	26.041	26.852	26.4817	25.7885	25.9231	27.9167	27.3675	27.4735	25.9598	27.2279	26.9914	27.0318	26.8061				0.0590358	1.14837	0.145242	0.975264	0.0743372	0.81873	0.0458994	-0.963974	-0.165073							cellular component assembly;cellular component assembly at cellular level;cellular component organization;cellular component organization at cellular level;cellular component organization or biogenesis;cellular component organization or biogenesis at cellular level;cellular localization;cellular macromolecular complex assembly;cellular macromolecular complex subunit organization;cellular macromol…	binding;lipid binding;phosphatidylinositol binding;phosphatidylinositol-4,5-bisphosphate binding;phosphatidylserine binding;phospholipid binding	cell part;clathrin-coated vesicle;coated pit;coated vesicle;cytoplasmic membrane-bounded vesicle;cytoplasmic part;cytoplasmic vesicle;intracellular membrane-bounded organelle;intracellular organelle;intracellular part;membrane;membrane part;membrane-bounded organelle;membrane-bounded vesicle;organelle;plasma membrane;vesicle
A0A0A0MXY3;Q62763	345;345	A0A0A0MXY3	A0A0A0MXY3	Casein kinase I isoform gamma-3	Csnk1g3	QLPTPVGAVQQDPALSSNREAHQHRDKIQQS	S	345	2	___1	0.769866	24.9498	NaN	NaN	NaN	NaN	NaN	NaN	25.0613	NaN	NaN	24.497	NaN	NaN	NaN	NaN	NaN				0	0	0	1	1	1	0.111506	0.452715	NaN							biological regulation;cell surface receptor linked signaling pathway;cellular macromolecule metabolic process;cellular metabolic process;cellular process;cellular protein metabolic process;cellular response to stimulus;macromolecule metabolic process;macromolecule modification;metabolic process;phosphate-containing compound metabolic process;phosphorus metabolic process;phosphorylation;primary me…	adenyl nucleotide binding;adenyl ribonucleotide binding;ATP binding;binding;catalytic activity;cation binding;glycoprotein binding;ion binding;kinase activity;magnesium ion binding;metal ion binding;nucleotide binding;peptide binding;phosphoprotein binding;phosphotransferase activity, alcohol group as acceptor;protein binding;protein kinase activity;protein serine/threonine kinase activity;purine…	cell part;cytoplasm;intracellular part	Hedgehog signaling pathway
A0A0A0MXY3;Q62763	346;346	A0A0A0MXY3	A0A0A0MXY3	Casein kinase I isoform gamma-3	Csnk1g3	LPTPVGAVQQDPALSSNREAHQHRDKIQQSK	S	346	2	___1	0.866065	25.5262	25.0561	24.8556	25.5982	25.4761	NaN	25.8219	NaN	NaN	24.2704	25.4632	25.0276	24.2285	NaN	23.5282	24.0556				0.600944	0.407152	1.13529	0.402633	0.468369	0.0799063	0.389939	0.338682	-0.982972							biological regulation;cell surface receptor linked signaling pathway;cellular macromolecule metabolic process;cellular metabolic process;cellular process;cellular protein metabolic process;cellular response to stimulus;macromolecule metabolic process;macromolecule modification;metabolic process;phosphate-containing compound metabolic process;phosphorus metabolic process;phosphorylation;primary me…	adenyl nucleotide binding;adenyl ribonucleotide binding;ATP binding;binding;catalytic activity;cation binding;glycoprotein binding;ion binding;kinase activity;magnesium ion binding;metal ion binding;nucleotide binding;peptide binding;phosphoprotein binding;phosphotransferase activity, alcohol group as acceptor;protein binding;protein kinase activity;protein serine/threonine kinase activity;purine…	cell part;cytoplasm;intracellular part	Hedgehog signaling pathway
P47860;A0A0A0MXY5	2;2	P47860	P47860	ATP-dependent 6-phosphofructokinase, platelet type;ATP-dependent 6-phosphofructokinase	Pfkp	______________MSDQDSSTSSTSFPKYL	S	2	2	___1	1	26.9263	26.7323	26.8845	27.2424	27.0841	27.2354	26.7275	26.6698	27.0569	26.8962	27.2716	27.3056	26.7872	NaN	24.5875	NaN				0.0340049	0.613956	0.983572	1	0.443666	0.093849	-0.0171533	-0.18621	-1.44523							alcohol catabolic process;alcohol metabolic process;carbohydrate catabolic process;carbohydrate metabolic process;carbohydrate phosphorylation;catabolic process;cellular carbohydrate catabolic process;cellular carbohydrate metabolic process;cellular component assembly;cellular component organization;cellular component organization or biogenesis;cellular metabolic process;cellular process;fructose…	6-phosphofructokinase activity;adenyl nucleotide binding;adenyl ribonucleotide binding;ATP binding;binding;carbohydrate binding;carbohydrate kinase activity;catalytic activity;cation binding;fructose binding;fructose-6-phosphate binding;ion binding;kinase activity;metal ion binding;monosaccharide binding;nucleotide binding;phosphofructokinase activity;phosphotransferase activity, alcohol group as…	6-phosphofructokinase complex;cell part;cytoplasmic part;cytosolic part;intracellular part;macromolecular complex;protein complex	Fructose and mannose metabolism;Galactose metabolism;Glycolysis / Gluconeogenesis;Methane metabolism;Pentose phosphate pathway
D3ZHS6;A0A0A0MXZ5	292;305	D3ZHS6	D3ZHS6	Ubiquitin carboxyl-terminal hydrolase BAP1	Bap1	QESQLPEESKPASSKSPFGLEAGRTPAASEC	S	292	2	___1	1	26.6216	26.968	26.6608	26.9391	26.8118	26.7609	26.4659	26.5001	26.9114	26.6591	26.8442	26.96	26.5393	26.3595	26.191	26.1658			+	0.608281	0.158612	2.55298	0.54862	0.879226	0.0239451	-0.162694	-0.0463037	-0.529789							biological regulation;catabolic process;cellular catabolic process;cellular component organization;cellular component organization at cellular level;cellular component organization or biogenesis;cellular component organization or biogenesis at cellular level;cellular macromolecule catabolic process;cellular macromolecule metabolic process;cellular metabolic process;cellular process;cellular prote…	binding;catalytic activity;chromatin binding;cysteine-type peptidase activity;hydrolase activity;hydrolase activity, acting on ester bonds;peptidase activity;peptidase activity, acting on L-amino acid peptides;small conjugating protein-specific protease activity;thiolester hydrolase activity;ubiquitin thiolesterase activity;ubiquitin-specific protease activity	cell part;cytoplasm;intracellular membrane-bounded organelle;intracellular non-membrane-bounded organelle;intracellular organelle;intracellular organelle part;intracellular part;macromolecular complex;membrane-bounded organelle;non-membrane-bounded organelle;nuclear part;nucleolus;nucleus;organelle;organelle part;PcG protein complex;PR-DUB complex;protein complex
D3ZHS6;A0A0A0MXZ5	369;382	D3ZHS6	D3ZHS6	Ubiquitin carboxyl-terminal hydrolase BAP1	Bap1	VQRLPAFLDNHNYAKSPMQEEEDLAAGVGRS	S	369	2	___1	1	24.6758	25.0921	24.638	25.0348	25.7319	24.7934	NaN	25.5729	25.0468	25.2789	25.6759	25.7235	24.2721	24.4402	25.435	25.2719		+		0.883904	1.5314	0.869459	0.249634	0.0610969	0.179746	0.505881	-0.571085	-0.576462							biological regulation;catabolic process;cellular catabolic process;cellular component organization;cellular component organization at cellular level;cellular component organization or biogenesis;cellular component organization or biogenesis at cellular level;cellular macromolecule catabolic process;cellular macromolecule metabolic process;cellular metabolic process;cellular process;cellular prote…	binding;catalytic activity;chromatin binding;cysteine-type peptidase activity;hydrolase activity;hydrolase activity, acting on ester bonds;peptidase activity;peptidase activity, acting on L-amino acid peptides;small conjugating protein-specific protease activity;thiolester hydrolase activity;ubiquitin thiolesterase activity;ubiquitin-specific protease activity	cell part;cytoplasm;intracellular membrane-bounded organelle;intracellular non-membrane-bounded organelle;intracellular organelle;intracellular organelle part;intracellular part;macromolecular complex;membrane-bounded organelle;non-membrane-bounded organelle;nuclear part;nucleolus;nucleus;organelle;organelle part;PcG protein complex;PR-DUB complex;protein complex
D3ZHS6;A0A0A0MXZ5	327;340	D3ZHS6	D3ZHS6	Ubiquitin carboxyl-terminal hydrolase BAP1	Bap1	GAEEVAGSCPQTTTHSPPSKSKLVVKPSGSS	S	327	3	___1	0.985271	NaN	26.4052	25.9389	24.3135	26.9814	26.8277	25.9114	26.2529	NaN	26.4622	NaN	NaN	27.3748	26.8905	27.1756	26.2978				0.740348	0	0	0.249684	1	1	0.940829	-0.909647	0.472493							biological regulation;catabolic process;cellular catabolic process;cellular component organization;cellular component organization at cellular level;cellular component organization or biogenesis;cellular component organization or biogenesis at cellular level;cellular macromolecule catabolic process;cellular macromolecule metabolic process;cellular metabolic process;cellular process;cellular prote…	binding;catalytic activity;chromatin binding;cysteine-type peptidase activity;hydrolase activity;hydrolase activity, acting on ester bonds;peptidase activity;peptidase activity, acting on L-amino acid peptides;small conjugating protein-specific protease activity;thiolester hydrolase activity;ubiquitin thiolesterase activity;ubiquitin-specific protease activity	cell part;cytoplasm;intracellular membrane-bounded organelle;intracellular non-membrane-bounded organelle;intracellular organelle;intracellular organelle part;intracellular part;macromolecular complex;membrane-bounded organelle;non-membrane-bounded organelle;nuclear part;nucleolus;nucleus;organelle;organelle part;PcG protein complex;PR-DUB complex;protein complex
D3ZHS6;A0A0A0MXZ5	394;407	D3ZHS6	D3ZHS6	Ubiquitin carboxyl-terminal hydrolase BAP1	Bap1	AGVGRSRVPVRPQQYSDDEEDYEDEEEDVQN	S	394	3	___1	0.999999	24.9324	24.9038	25.3895	NaN	25.0495	25.3433	NaN	NaN	25.7391	25.8258	26.2014	25.7412	25.7352	25.6721	26.0404	26.2293		+		0.196518	2.12484	0.0900667	0.810977	0.018014	0.946001	0.121103	-0.801631	0.0423474							biological regulation;catabolic process;cellular catabolic process;cellular component organization;cellular component organization at cellular level;cellular component organization or biogenesis;cellular component organization or biogenesis at cellular level;cellular macromolecule catabolic process;cellular macromolecule metabolic process;cellular metabolic process;cellular process;cellular prote…	binding;catalytic activity;chromatin binding;cysteine-type peptidase activity;hydrolase activity;hydrolase activity, acting on ester bonds;peptidase activity;peptidase activity, acting on L-amino acid peptides;small conjugating protein-specific protease activity;thiolester hydrolase activity;ubiquitin thiolesterase activity;ubiquitin-specific protease activity	cell part;cytoplasm;intracellular membrane-bounded organelle;intracellular non-membrane-bounded organelle;intracellular organelle;intracellular organelle part;intracellular part;macromolecular complex;membrane-bounded organelle;non-membrane-bounded organelle;nuclear part;nucleolus;nucleus;organelle;organelle part;PcG protein complex;PR-DUB complex;protein complex
A0A0A0MXZ8	6	A0A0A0MXZ8	A0A0A0MXZ8	Inosine-5'-monophosphate dehydrogenase	Impdh1	__________MEEPLSPPPESGLLSPLLQGG	S	6	3	___1	0.995415	24.6594	25.8876	NaN	25.2218	25.297	NaN	24.7775	24.6702	23.663	23.7331	NaN	23.9494	NaN	NaN	NaN	NaN		+		0.35066	1.80554	0	0.589522	0.0161806	1	-0.341366	1.47442	NaN
A0A0A0MXZ9;O88764;O88764-2	378;366;383	A0A0A0MXZ9	A0A0A0MXZ9	Death-associated protein kinase 3	Dapk3	LRVAAEQREARCRDGSAGLGRDLRRLRTELG	S	378	2	___1	1	25.3827	24.8274	25.1337	25.53	25.3347	25.1366	24.9019	25.2749	24.6105	24.1929	24.8256	24.1413	24.5881	24.0931	24.2735	24.1542		+		0.115583	1.85768	0.359322	0.921118	0.0287528	0.625507	-0.0564175	0.775879	-0.165324							apoptosis;biological regulation;biosynthetic process;cell death;cell differentiation;cellular biosynthetic process;cellular component organization;cellular component organization at cellular level;cellular component organization or biogenesis;cellular component organization or biogenesis at cellular level;cellular developmental process;cellular macromolecule biosynthetic process;cellular macromol…	adenyl nucleotide binding;adenyl ribonucleotide binding;ATP binding;binding;calmodulin-dependent protein kinase activity;catalytic activity;identical protein binding;kinase activity;nucleotide binding;phosphotransferase activity, alcohol group as acceptor;protein binding;protein dimerization activity;protein homodimerization activity;protein kinase activity;protein serine/threonine kinase activit…	cell part;chromosomal part;chromosome, centromeric region;cytoplasm;cytoplasmic part;cytoskeletal part;intracellular membrane-bounded organelle;intracellular organelle;intracellular organelle part;intracellular part;membrane part;membrane raft;membrane-bounded organelle;microtubule organizing center;nuclear body;nuclear part;nucleoplasm part;nucleus;organelle;organelle part;PML body	Bladder cancer;Pathways in cancer
A0A0A0MXZ9;O88764;O88764-2	325;313;330	A0A0A0MXZ9	A0A0A0MXZ9	Death-associated protein kinase 3	Dapk3	REYSLKSHSSMPRNTSYASFERFSRVLEDVA	S	325	2	___1	0.997337	24.8374	25.1053	25.336	NaN	NaN	25.4947	25.0664	24.9174	24.918	24.2353	NaN	NaN	NaN	NaN	NaN	NaN				0.106724	0.699076	0	0.921175	0.238524	1	0.0665906	0.516246	NaN							apoptosis;biological regulation;biosynthetic process;cell death;cell differentiation;cellular biosynthetic process;cellular component organization;cellular component organization at cellular level;cellular component organization or biogenesis;cellular component organization or biogenesis at cellular level;cellular developmental process;cellular macromolecule biosynthetic process;cellular macromol…	adenyl nucleotide binding;adenyl ribonucleotide binding;ATP binding;binding;calmodulin-dependent protein kinase activity;catalytic activity;identical protein binding;kinase activity;nucleotide binding;phosphotransferase activity, alcohol group as acceptor;protein binding;protein dimerization activity;protein homodimerization activity;protein kinase activity;protein serine/threonine kinase activit…	cell part;chromosomal part;chromosome, centromeric region;cytoplasm;cytoplasmic part;cytoskeletal part;intracellular membrane-bounded organelle;intracellular organelle;intracellular organelle part;intracellular part;membrane part;membrane raft;membrane-bounded organelle;microtubule organizing center;nuclear body;nuclear part;nucleoplasm part;nucleus;organelle;organelle part;PML body	Bladder cancer;Pathways in cancer
Q66HD0;A0A0A0MY09;A0A0G2K4I4;Q66HD0-2	64;64;64;64	Q66HD0	Q66HD0	Endoplasmin	Hsp90b1	VQREEEAIQLDGLNASQIRELREKSEKFAFQ	S	64	3	___1	1	NaN	NaN	NaN	NaN	24.3052	NaN	NaN	NaN	NaN	NaN	NaN	NaN	NaN	NaN	NaN	NaN				0	-4.34294e-08	-4.34294e-08	1	1	1	NaN	0	0							catabolic process;cellular catabolic process;cellular macromolecule catabolic process;cellular macromolecule metabolic process;cellular metabolic process;cellular process;cellular protein metabolic process;ER-associated protein catabolic process;macromolecule catabolic process;macromolecule metabolic process;metabolic process;modification-dependent macromolecule catabolic process;modification-dep…	adenyl nucleotide binding;adenyl ribonucleotide binding;ATP binding;binding;nucleotide binding;purine nucleotide binding;purine ribonucleoside triphosphate binding;purine ribonucleotide binding;ribonucleotide binding	cell part;cytoplasmic membrane-bounded vesicle;cytoplasmic part;cytoplasmic vesicle;endoplasmic reticulum;endoplasmic reticulum lumen;endoplasmic reticulum part;intracellular membrane-bounded organelle;intracellular organelle;intracellular organelle lumen;intracellular organelle part;intracellular part;melanosome;membrane-bounded organelle;membrane-bounded vesicle;membrane-enclosed lumen;organell…	NOD-like receptor signaling pathway;Pathways in cancer;Plant-pathogen interaction;Prostate cancer;Protein processing in endoplasmic reticulum
Q66HD0;A0A0A0MY09;A0A0G2K4I4;Q66HD0-2	42;42;42;42	Q66HD0	Q66HD0	Endoplasmin	Hsp90b1	VDGTVEEDLGKSREGSRTDDEVVQREEEAIQ	S	42	3	___1	0.860929	22.9423	NaN	NaN	25.3093	26.567	NaN	NaN	NaN	NaN	24.2925	24.9247	25.1787	24.8654	24.956	24.648	NaN				0	0.277349	0.0295383	1	0.551122	1	2.44123	-0.672846	0.0244878							catabolic process;cellular catabolic process;cellular macromolecule catabolic process;cellular macromolecule metabolic process;cellular metabolic process;cellular process;cellular protein metabolic process;ER-associated protein catabolic process;macromolecule catabolic process;macromolecule metabolic process;metabolic process;modification-dependent macromolecule catabolic process;modification-dep…	adenyl nucleotide binding;adenyl ribonucleotide binding;ATP binding;binding;nucleotide binding;purine nucleotide binding;purine ribonucleoside triphosphate binding;purine ribonucleotide binding;ribonucleotide binding	cell part;cytoplasmic membrane-bounded vesicle;cytoplasmic part;cytoplasmic vesicle;endoplasmic reticulum;endoplasmic reticulum lumen;endoplasmic reticulum part;intracellular membrane-bounded organelle;intracellular organelle;intracellular organelle lumen;intracellular organelle part;intracellular part;melanosome;membrane-bounded organelle;membrane-bounded vesicle;membrane-enclosed lumen;organell…	NOD-like receptor signaling pathway;Pathways in cancer;Plant-pathogen interaction;Prostate cancer;Protein processing in endoplasmic reticulum
Q66HD0;A0A0A0MY09;A0A0G2K4I4;Q66HD0-2	447;447;447;447	Q66HD0	Q66HD0	Endoplasmin	Hsp90b1	FVKGVVDSDDLPLNVSRETLQQHKLLKVIRK	S	447	2	___1	1	25.3608	25.5808	25.3831	25.2927	24.881	25.3005	25.5753	25.7223	24.9956	24.5525	24.5805	24.9163	25.0642	24.9096	24.7372	25.0231		+		0.062959	2.59638	0.602676	0.978683	0.0147616	0.491399	-0.034585	0.643165	0.172317							catabolic process;cellular catabolic process;cellular macromolecule catabolic process;cellular macromolecule metabolic process;cellular metabolic process;cellular process;cellular protein metabolic process;ER-associated protein catabolic process;macromolecule catabolic process;macromolecule metabolic process;metabolic process;modification-dependent macromolecule catabolic process;modification-dep…	adenyl nucleotide binding;adenyl ribonucleotide binding;ATP binding;binding;nucleotide binding;purine nucleotide binding;purine ribonucleoside triphosphate binding;purine ribonucleotide binding;ribonucleotide binding	cell part;cytoplasmic membrane-bounded vesicle;cytoplasmic part;cytoplasmic vesicle;endoplasmic reticulum;endoplasmic reticulum lumen;endoplasmic reticulum part;intracellular membrane-bounded organelle;intracellular organelle;intracellular organelle lumen;intracellular organelle part;intracellular part;melanosome;membrane-bounded organelle;membrane-bounded vesicle;membrane-enclosed lumen;organell…	NOD-like receptor signaling pathway;Pathways in cancer;Plant-pathogen interaction;Prostate cancer;Protein processing in endoplasmic reticulum
Q66HD0;A0A0A0MY09;A0A0G2K4I4;Q66HD0-2	501;501;501;501	Q66HD0	Q66HD0	Endoplasmin	Hsp90b1	KEFGTNIKLGVIEDHSNRTRLAKLLRFQSSH	S	501	3	___1	1	24.1169	24.2447	24.048	24.2764	24.7846	25.1053	24.5838	24.3151	24.4449	24.0944	24.6717	25.0733	24.7093	24.4671	24.282	24.4721				1.62168	0.964127	0.151542	0.114049	0.181459	0.849111	0.525725	-0.399602	-0.088479							catabolic process;cellular catabolic process;cellular macromolecule catabolic process;cellular macromolecule metabolic process;cellular metabolic process;cellular process;cellular protein metabolic process;ER-associated protein catabolic process;macromolecule catabolic process;macromolecule metabolic process;metabolic process;modification-dependent macromolecule catabolic process;modification-dep…	adenyl nucleotide binding;adenyl ribonucleotide binding;ATP binding;binding;nucleotide binding;purine nucleotide binding;purine ribonucleoside triphosphate binding;purine ribonucleotide binding;ribonucleotide binding	cell part;cytoplasmic membrane-bounded vesicle;cytoplasmic part;cytoplasmic vesicle;endoplasmic reticulum;endoplasmic reticulum lumen;endoplasmic reticulum part;intracellular membrane-bounded organelle;intracellular organelle;intracellular organelle lumen;intracellular organelle part;intracellular part;melanosome;membrane-bounded organelle;membrane-bounded vesicle;membrane-enclosed lumen;organell…	NOD-like receptor signaling pathway;Pathways in cancer;Plant-pathogen interaction;Prostate cancer;Protein processing in endoplasmic reticulum
Q66HD0;A0A0A0MY09;A0A0G2K4I4;Q66HD0-2	172;172;172;172	Q66HD0	Q66HD0	Endoplasmin	Hsp90b1	EELVKNLGTIAKSGTSEFLNKMTEAQEDGQS	S	172	2	___1	0.971369	24.1203	24.5023	24.0558	24.2049	24.3281	24.5034	24.2324	24.1886	NaN	23.3815	NaN	23.9697	23.9316	23.6765	23.5219	NaN				0.324246	1.09993	0.0428855	0.759792	0.115749	0.999386	0.0922985	0.545237	0.0344035							catabolic process;cellular catabolic process;cellular macromolecule catabolic process;cellular macromolecule metabolic process;cellular metabolic process;cellular process;cellular protein metabolic process;ER-associated protein catabolic process;macromolecule catabolic process;macromolecule metabolic process;metabolic process;modification-dependent macromolecule catabolic process;modification-dep…	adenyl nucleotide binding;adenyl ribonucleotide binding;ATP binding;binding;nucleotide binding;purine nucleotide binding;purine ribonucleoside triphosphate binding;purine ribonucleotide binding;ribonucleotide binding	cell part;cytoplasmic membrane-bounded vesicle;cytoplasmic part;cytoplasmic vesicle;endoplasmic reticulum;endoplasmic reticulum lumen;endoplasmic reticulum part;intracellular membrane-bounded organelle;intracellular organelle;intracellular organelle lumen;intracellular organelle part;intracellular part;melanosome;membrane-bounded organelle;membrane-bounded vesicle;membrane-enclosed lumen;organell…	NOD-like receptor signaling pathway;Pathways in cancer;Plant-pathogen interaction;Prostate cancer;Protein processing in endoplasmic reticulum
P0C5Y8;A0A0A0MY10	1329;1329	P0C5Y8	P0C5Y8	Alsin	Als2	NIAVALTTNRRQHKDSPEILSRSQTQTLESL	S	1329	2	___1	1	26.4246	26.5912	26.5885	26.6804	26.6842	26.3946	25.9664	NaN	26.9319	26.1041	26.7091	26.7341	27.073	27.0192	27.024	26.9629				0.547383	0.0951619	1.16453	0.515362	0.920841	0.152888	-0.222767	-0.0486407	0.39996							anatomical structure morphogenesis;axonogenesis;biological regulation;cell death;cell part morphogenesis;cell projection morphogenesis;cell projection organization;cellular component morphogenesis;cellular component organization;cellular component organization at cellular level;cellular component organization or biogenesis;cellular component organization or biogenesis at cellular level;cellular d…	binding;enzyme activator activity;enzyme binding;enzyme regulator activity;GTPase binding;GTPase regulator activity;guanyl-nucleotide exchange factor activity;identical protein binding;kinase activator activity;kinase regulator activity;nucleoside-triphosphatase regulator activity;protein binding;protein dimerization activity;protein homodimerization activity;protein kinase activator activity;pro…	axon;cell body;cell part;cell projection;cell projection part;cytoplasm;cytoplasmic part;cytosol;dendrite;early endosome;endosome;growth cone;intracellular membrane-bounded organelle;intracellular organelle;intracellular part;macromolecular complex;membrane;membrane-bounded organelle;neuron projection;neuronal cell body;organelle;protein complex;site of polarized growth;vesicle	Amyotrophic lateral sclerosis (ALS)
P0C5Y8;A0A0A0MY10	486;486	P0C5Y8	P0C5Y8	Alsin	Als2	GGSRRLSLPGLLSQVSPRLLRKAARVKTRTV	S	486	3	___1	0.999999	26.0849	26.7432	26.4285	26.0529	26.9432	26.8677	26.1815	26.7506	27.2342	27.2263	27.5092	27.3281	27.8265	27.7801	27.6068	27.5002		+		0.741005	2.8936	1.90449	0.347525	0.0074261	0.0828107	0.358391	-0.997067	0.353956							anatomical structure morphogenesis;axonogenesis;biological regulation;cell death;cell part morphogenesis;cell projection morphogenesis;cell projection organization;cellular component morphogenesis;cellular component organization;cellular component organization at cellular level;cellular component organization or biogenesis;cellular component organization or biogenesis at cellular level;cellular d…	binding;enzyme activator activity;enzyme binding;enzyme regulator activity;GTPase binding;GTPase regulator activity;guanyl-nucleotide exchange factor activity;identical protein binding;kinase activator activity;kinase regulator activity;nucleoside-triphosphatase regulator activity;protein binding;protein dimerization activity;protein homodimerization activity;protein kinase activator activity;pro…	axon;cell body;cell part;cell projection;cell projection part;cytoplasm;cytoplasmic part;cytosol;dendrite;early endosome;endosome;growth cone;intracellular membrane-bounded organelle;intracellular organelle;intracellular part;macromolecular complex;membrane;membrane-bounded organelle;neuron projection;neuronal cell body;organelle;protein complex;site of polarized growth;vesicle	Amyotrophic lateral sclerosis (ALS)
P0C5Y8;A0A0A0MY10	1458;1458	P0C5Y8	P0C5Y8	Alsin	Als2	GRRSFCTGKSDSRSESPEPGYVVTSSGLLLP	S	1458	3	___1	0.971983	26.6749	26.6935	26.4622	26.644	26.6484	NaN	26.2309	25.8269	25.9374	25.675	25.932	26.0276	25.8769	25.7357	25.4167	25.4078		+		0.903281	3.64029	1.05211	0.279179	0.00653913	0.233968	-0.383256	0.725678	-0.283704							anatomical structure morphogenesis;axonogenesis;biological regulation;cell death;cell part morphogenesis;cell projection morphogenesis;cell projection organization;cellular component morphogenesis;cellular component organization;cellular component organization at cellular level;cellular component organization or biogenesis;cellular component organization or biogenesis at cellular level;cellular d…	binding;enzyme activator activity;enzyme binding;enzyme regulator activity;GTPase binding;GTPase regulator activity;guanyl-nucleotide exchange factor activity;identical protein binding;kinase activator activity;kinase regulator activity;nucleoside-triphosphatase regulator activity;protein binding;protein dimerization activity;protein homodimerization activity;protein kinase activator activity;pro…	axon;cell body;cell part;cell projection;cell projection part;cytoplasm;cytoplasmic part;cytosol;dendrite;early endosome;endosome;growth cone;intracellular membrane-bounded organelle;intracellular organelle;intracellular part;macromolecular complex;membrane;membrane-bounded organelle;neuron projection;neuronal cell body;organelle;protein complex;site of polarized growth;vesicle	Amyotrophic lateral sclerosis (ALS)
P0C5Y8;A0A0A0MY10	460;460	P0C5Y8	P0C5Y8	Alsin	Als2	EEQVKQESLQGKKSSSLMDIREEESEGGSRR	S	460	3	___1	0.999991	24.5724	24.2811	NaN	25.1148	24.8721	24.6724	24.1227	24.2531	24.6166	24.096	24.5715	24.4077	24.3957	24.2552	24.0531	23.9784				0.242419	0.409647	0.833582	0.739643	0.510293	0.321444	-0.175997	0.233113	-0.252368							anatomical structure morphogenesis;axonogenesis;biological regulation;cell death;cell part morphogenesis;cell projection morphogenesis;cell projection organization;cellular component morphogenesis;cellular component organization;cellular component organization at cellular level;cellular component organization or biogenesis;cellular component organization or biogenesis at cellular level;cellular d…	binding;enzyme activator activity;enzyme binding;enzyme regulator activity;GTPase binding;GTPase regulator activity;guanyl-nucleotide exchange factor activity;identical protein binding;kinase activator activity;kinase regulator activity;nucleoside-triphosphatase regulator activity;protein binding;protein dimerization activity;protein homodimerization activity;protein kinase activator activity;pro…	axon;cell body;cell part;cell projection;cell projection part;cytoplasm;cytoplasmic part;cytosol;dendrite;early endosome;endosome;growth cone;intracellular membrane-bounded organelle;intracellular organelle;intracellular part;macromolecular complex;membrane;membrane-bounded organelle;neuron projection;neuronal cell body;organelle;protein complex;site of polarized growth;vesicle	Amyotrophic lateral sclerosis (ALS)
F1LMN3;A0A0A0MY11;F1LMN3-2	429;428;429	F1LMN3	F1LMN3	Transcription factor E2F8	E2f8	PSSPVKSSKAESSQNSPPVPNKMAQLAAICK	S	429	2	___1	0.999927	29.7939	NaN	NaN	28.3848	27.5054	27.1569	26.2138	26.2777	NaN	25.7407	27.4659	27.0135	NaN	NaN	NaN	NaN	+	+		1.6256	1.15693	0	0.0560759	0.0509704	1	-2.30092	2.34931	NaN							anatomical structure development;anatomical structure formation involved in morphogenesis;angiogenesis;biological regulation;biosynthetic process;cell cycle;cell cycle comprising mitosis without cytokinesis;cell differentiation;cell differentiation involved in embryonic placenta development;cellular biosynthetic process;cellular developmental process;cellular macromolecule biosynthetic process;ce…	binding;DNA binding;nucleic acid binding;nucleic acid binding transcription factor activity;protein binding transcription factor activity;sequence-specific DNA binding transcription factor activity;transcription cofactor activity;transcription corepressor activity;transcription factor binding transcription factor activity	cell part;intracellular membrane-bounded organelle;intracellular organelle;intracellular organelle part;intracellular part;macromolecular complex;membrane-bounded organelle;nuclear part;nucleoplasm part;nucleus;organelle;organelle part;protein complex;transcription factor complex
F1LMN3;A0A0A0MY11;F1LMN3-2	416;415;416	F1LMN3	F1LMN3	Transcription factor E2F8	E2f8	KSIENDRRKISSAPSSPVKSSKAESSQNSPP	S	416	2	___1	0.937514	25.6637	25.6221	25.1604	24.8597	24.6471	24.6255	24.422	24.4361	25.1721	NaN	24.7981	25.3447	NaN	23.5783	NaN	NaN	+			2.11233	0.354997	0	0.0576792	0.557761	1	-0.793794	0.221506	-1.52666							anatomical structure development;anatomical structure formation involved in morphogenesis;angiogenesis;biological regulation;biosynthetic process;cell cycle;cell cycle comprising mitosis without cytokinesis;cell differentiation;cell differentiation involved in embryonic placenta development;cellular biosynthetic process;cellular developmental process;cellular macromolecule biosynthetic process;ce…	binding;DNA binding;nucleic acid binding;nucleic acid binding transcription factor activity;protein binding transcription factor activity;sequence-specific DNA binding transcription factor activity;transcription cofactor activity;transcription corepressor activity;transcription factor binding transcription factor activity	cell part;intracellular membrane-bounded organelle;intracellular organelle;intracellular organelle part;intracellular part;macromolecular complex;membrane-bounded organelle;nuclear part;nucleoplasm part;nucleus;organelle;organelle part;protein complex;transcription factor complex
F1LMN3;A0A0A0MY11;F1LMN3-2	71;70;71	F1LMN3	F1LMN3	Transcription factor E2F8	E2f8	PWTPTANLKMLISAVSPEIRSRDQKRGLSDN	S	71	2	___1	1	24.4609	24.4618	24.6182	25.0889	24.3904	24.4982	24.2272	24.2986	23.9333	23.481	24.098	23.9481	NaN	NaN	22.8241	22.705		+	+	0.975949	2.13306	2.24864	0.298945	0.0182509	0.0113224	-0.303833	0.792363	-1.10048							anatomical structure development;anatomical structure formation involved in morphogenesis;angiogenesis;biological regulation;biosynthetic process;cell cycle;cell cycle comprising mitosis without cytokinesis;cell differentiation;cell differentiation involved in embryonic placenta development;cellular biosynthetic process;cellular developmental process;cellular macromolecule biosynthetic process;ce…	binding;DNA binding;nucleic acid binding;nucleic acid binding transcription factor activity;protein binding transcription factor activity;sequence-specific DNA binding transcription factor activity;transcription cofactor activity;transcription corepressor activity;transcription factor binding transcription factor activity	cell part;intracellular membrane-bounded organelle;intracellular organelle;intracellular organelle part;intracellular part;macromolecular complex;membrane-bounded organelle;nuclear part;nucleoplasm part;nucleus;organelle;organelle part;protein complex;transcription factor complex
Q5TKR9;A0A0G2K1C6;A0A0A0MY12	1114;1114;1114	Q5TKR9	Q5TKR9	Histone acetyltransferase KAT6A;Histone acetyltransferase	Kat6a	SKRTASKDEEEEEEESDDADDTPVLKPVSLL	S	1114	2	___1	1	25.0016	NaN	24.9618	24.6244	24.9741	24.8325	24.6819	25.2193	25.6385	25.1019	25.1397	25.2642	26.0177	25.5171	26.0124	26.1755			+	0.144029	1.21262	1.8517	0.894797	0.124478	0.036721	0.064357	-0.423463	0.644606							aging;biological regulation;biosynthetic process;cell aging;cell differentiation;cellular biosynthetic process;cellular component assembly;cellular component assembly at cellular level;cellular component organization;cellular component organization at cellular level;cellular component organization or biogenesis;cellular component organization or biogenesis at cellular level;cellular developmental…	acetyltransferase activity;binding;catalytic activity;cation binding;DNA binding;histone acetyltransferase activity;ion binding;lysine N-acetyltransferase activity;metal ion binding;N-acetyltransferase activity;N-acyltransferase activity;nucleic acid binding;protein binding;transcription factor binding;transferase activity;transferase activity, transferring acyl groups;transferase activity, trans…	cell part;chromosomal part;H3 histone acetyltransferase complex;histone acetyltransferase complex;intracellular membrane-bounded organelle;intracellular non-membrane-bounded organelle;intracellular organelle;intracellular organelle part;intracellular part;macromolecular complex;membrane-bounded organelle;MOZ/MORF histone acetyltransferase complex;non-membrane-bounded organelle;nuclear body;nuclea…
Q5TKR9;A0A0G2K1C6;A0A0A0MY12	828;828;828	Q5TKR9	Q5TKR9	Histone acetyltransferase KAT6A;Histone acetyltransferase	Kat6a	VGKSVSRENKDQDSSSLIESEKKPEVKELAS	S	828	2	___1	0.984004	24.0199	24.3019	23.9815	24.6472	23.9068	23.8434	23.6974	23.9321	24.721	24.0943	24.8804	24.6496	24.8728	24.4277	24.5483	24.4799				1.28051	0.743372	0.00695596	0.190618	0.269125	1	-0.39271	-0.348659	-0.00411129							aging;biological regulation;biosynthetic process;cell aging;cell differentiation;cellular biosynthetic process;cellular component assembly;cellular component assembly at cellular level;cellular component organization;cellular component organization at cellular level;cellular component organization or biogenesis;cellular component organization or biogenesis at cellular level;cellular developmental…	acetyltransferase activity;binding;catalytic activity;cation binding;DNA binding;histone acetyltransferase activity;ion binding;lysine N-acetyltransferase activity;metal ion binding;N-acetyltransferase activity;N-acyltransferase activity;nucleic acid binding;protein binding;transcription factor binding;transferase activity;transferase activity, transferring acyl groups;transferase activity, trans…	cell part;chromosomal part;H3 histone acetyltransferase complex;histone acetyltransferase complex;intracellular membrane-bounded organelle;intracellular non-membrane-bounded organelle;intracellular organelle;intracellular organelle part;intracellular part;macromolecular complex;membrane-bounded organelle;MOZ/MORF histone acetyltransferase complex;non-membrane-bounded organelle;nuclear body;nuclea…
Q5TKR9;A0A0G2K1C6;A0A0A0MY12;M0R4T9	419;419;419;446	Q5TKR9;M0R4T9	Q5TKR9	Histone acetyltransferase KAT6A;Histone acetyltransferase	Kat6a;Kat6b	KTKGLIDGLTKFFTPSPDGRKARGEAVDYSE;KTKGLIDGLTKFFTPSPDGRRSRGEIIDFSK	S	419	2	___1	0.99959	24.6199	24.9695	24.7875	25.0757	24.5898	24.2998	24.086	24.5996	25.3927	25.025	25.5219	25.3189	24.7851	24.8097	24.9156	25.0636		+	+	1.5859	1.67606	1.85355	0.126715	0.0673716	0.0669553	-0.469289	-0.45151	-0.421159							aging;biological regulation;biosynthetic process;cell aging;cell differentiation;cellular biosynthetic process;cellular component assembly;cellular component assembly at cellular level;cellular component organization;cellular component organization at cellular level;cellular component organization or biogenesis;cellular component organization or biogenesis at cellular level;cellular developmental…	acetyltransferase activity;binding;catalytic activity;cation binding;DNA binding;histone acetyltransferase activity;ion binding;lysine N-acetyltransferase activity;metal ion binding;N-acetyltransferase activity;N-acyltransferase activity;nucleic acid binding;protein binding;transcription factor binding;transferase activity;transferase activity, transferring acyl groups;transferase activity, trans…	cell part;chromosomal part;H3 histone acetyltransferase complex;histone acetyltransferase complex;intracellular membrane-bounded organelle;intracellular non-membrane-bounded organelle;intracellular organelle;intracellular organelle part;intracellular part;macromolecular complex;membrane-bounded organelle;MOZ/MORF histone acetyltransferase complex;non-membrane-bounded organelle;nuclear body;nuclea…
Q5TKR9;A0A0G2K1C6;A0A0A0MY12	953;953;953	Q5TKR9	Q5TKR9	Histone acetyltransferase KAT6A;Histone acetyltransferase	Kat6a	RFSESADLWRGQLKKSPETLKCRLPEGNDRL	S	953	2	___1	0.999999	28.4271	28.3539	28.7004	28.9385	27.5706	27.46	27.87	27.5411	28.902	27.393	28.1679	28.3417	27.794	27.9699	28.2212	27.9554	+			3.08108	0.554797	0.276094	0.0353333	0.342754	0.657711	-0.994534	0.403794	-0.216013							aging;biological regulation;biosynthetic process;cell aging;cell differentiation;cellular biosynthetic process;cellular component assembly;cellular component assembly at cellular level;cellular component organization;cellular component organization at cellular level;cellular component organization or biogenesis;cellular component organization or biogenesis at cellular level;cellular developmental…	acetyltransferase activity;binding;catalytic activity;cation binding;DNA binding;histone acetyltransferase activity;ion binding;lysine N-acetyltransferase activity;metal ion binding;N-acetyltransferase activity;N-acyltransferase activity;nucleic acid binding;protein binding;transcription factor binding;transferase activity;transferase activity, transferring acyl groups;transferase activity, trans…	cell part;chromosomal part;H3 histone acetyltransferase complex;histone acetyltransferase complex;intracellular membrane-bounded organelle;intracellular non-membrane-bounded organelle;intracellular organelle;intracellular organelle part;intracellular part;macromolecular complex;membrane-bounded organelle;MOZ/MORF histone acetyltransferase complex;non-membrane-bounded organelle;nuclear body;nuclea…
Q5TKR9;A0A0G2K1C6;A0A0A0MY12	471;471;471	Q5TKR9	Q5TKR9	Histone acetyltransferase KAT6A;Histone acetyltransferase	Kat6a	DGWESKQESEERLFGSQEIMTERDMELFRDI	S	471	2	___1	0.91634	NaN	23.5075	NaN	NaN	NaN	22.6395	23.3378	23.3915	NaN	NaN	NaN	NaN	NaN	NaN	22.4726	NaN				0	0	0	1	1	1	-0.384521	NaN	NaN							aging;biological regulation;biosynthetic process;cell aging;cell differentiation;cellular biosynthetic process;cellular component assembly;cellular component assembly at cellular level;cellular component organization;cellular component organization at cellular level;cellular component organization or biogenesis;cellular component organization or biogenesis at cellular level;cellular developmental…	acetyltransferase activity;binding;catalytic activity;cation binding;DNA binding;histone acetyltransferase activity;ion binding;lysine N-acetyltransferase activity;metal ion binding;N-acetyltransferase activity;N-acyltransferase activity;nucleic acid binding;protein binding;transcription factor binding;transferase activity;transferase activity, transferring acyl groups;transferase activity, trans…	cell part;chromosomal part;H3 histone acetyltransferase complex;histone acetyltransferase complex;intracellular membrane-bounded organelle;intracellular non-membrane-bounded organelle;intracellular organelle;intracellular organelle part;intracellular part;macromolecular complex;membrane-bounded organelle;MOZ/MORF histone acetyltransferase complex;non-membrane-bounded organelle;nuclear body;nuclea…
Q5TKR9;A0A0G2K1C6;A0A0A0MY12	1000;1000;1000	Q5TKR9	Q5TKR9	Histone acetyltransferase KAT6A;Histone acetyltransferase	Kat6a	ESSEEEEEPESPRSNSPPVLTKPTLKRKKPI	S	1000	2	___1	0.999929	23.2177	23.9513	23.6888	24.1617	23.9977	23.9971	23.3238	23.7939	24.5413	24.4854	24.0559	23.8234	24.6394	24.4763	24.6918	24.8071				0.0309926	0.894053	1.21317	1	0.179517	0.134614	0.0232677	-0.471619	0.427165							aging;biological regulation;biosynthetic process;cell aging;cell differentiation;cellular biosynthetic process;cellular component assembly;cellular component assembly at cellular level;cellular component organization;cellular component organization at cellular level;cellular component organization or biogenesis;cellular component organization or biogenesis at cellular level;cellular developmental…	acetyltransferase activity;binding;catalytic activity;cation binding;DNA binding;histone acetyltransferase activity;ion binding;lysine N-acetyltransferase activity;metal ion binding;N-acetyltransferase activity;N-acyltransferase activity;nucleic acid binding;protein binding;transcription factor binding;transferase activity;transferase activity, transferring acyl groups;transferase activity, trans…	cell part;chromosomal part;H3 histone acetyltransferase complex;histone acetyltransferase complex;intracellular membrane-bounded organelle;intracellular non-membrane-bounded organelle;intracellular organelle;intracellular organelle part;intracellular part;macromolecular complex;membrane-bounded organelle;MOZ/MORF histone acetyltransferase complex;non-membrane-bounded organelle;nuclear body;nuclea…
P18265;A0A0G2K7W7;F1LP91	21;21;21	P18265	P18265	Glycogen synthase kinase-3 alpha	Gsk3a	PSGGGPGGSGRARTSSFAEPGGGGGGGGGGP	S	21	2	___1	0.987629	26.3457	NaN	26.5454	26.91	26.3706	25.9261	26.0755	25.5036	26.3465	25.718	25.5672	26.1557	24.5972	24.2372	24.1703	NaN			+	1.25409	1.28947	2.93242	0.139402	0.0751974	0.00487075	-0.63146	0.653531	-1.61193	+	enzymatic activity, inhibited	apoptosis, altered			phosphorylation decreases apoptosis	anatomical structure development;anatomical structure morphogenesis;biological regulation;carbohydrate metabolic process;cardiac chamber morphogenesis;cardiac left ventricle morphogenesis;cardiac ventricle morphogenesis;catabolic process;cell migration;cell motility;cell surface receptor linked signaling pathway;cellular carbohydrate metabolic process;cellular catabolic process;cellular component…	adenyl nucleotide binding;adenyl ribonucleotide binding;ATP binding;binding;catalytic activity;enzyme binding;kinase activity;kinase binding;nucleotide binding;phosphotransferase activity, alcohol group as acceptor;protein binding;protein kinase A binding;protein kinase A catalytic subunit binding;protein kinase activity;protein kinase binding;protein serine/threonine kinase activity;purine nucle…	cell part;cytoplasmic part;cytosol;intracellular part	Chemokine signaling pathway
Q9WTQ1;A0A0G2K928;D4A229	748;706;735	Q9WTQ1;D4A229	D4A229	Serine/threonine-protein kinase D1;Serine/threonine-protein kinase	Prkd1;Prkd3	DFGFARIIGEKSFRRSVVGTPAYLAPEVLRN;DFGFARIIGEKSFRRSVVGTPAYLAPEVLRS	S	735	2	___1	1	28.4208	28.7341	28.5952	27.808	28.3554	28.4278	28.2185	27.6326	23.6373	24.352	24.8775	24.1491	25.8129	26.5448	26.7605	25.0959		+	+	0.367199	4.81805	2.11683	0.615228	0.00586667	0.0085298	-0.230957	4.13557	1.79956	+	enzymatic activity, induced					anatomical structure formation involved in morphogenesis;angiogenesis;apoptosis;biological regulation;cell death;cell surface receptor linked signaling pathway;cellular component organization;cellular component organization at cellular level;cellular component organization or biogenesis;cellular component organization or biogenesis at cellular level;cellular macromolecule metabolic process;cellul…	adenyl nucleotide binding;adenyl ribonucleotide binding;ATP binding;binding;catalytic activity;cation binding;ion binding;kinase activity;metal ion binding;nucleotide binding;phosphotransferase activity, alcohol group as acceptor;protein binding;protein kinase activity;protein kinase C activity;protein serine/threonine kinase activity;purine nucleotide binding;purine ribonucleoside triphosphate b…	cell cortex;cell junction;cell part;cell-cell junction;cytoplasm;cytoplasmic part;cytosol;Golgi apparatus part;intracellular membrane-bounded organelle;intracellular organelle;intracellular organelle part;intracellular part;membrane;membrane-bounded organelle;nucleus;organelle;organelle part;plasma membrane;trans-Golgi network
A0A0A0MY42;A0A0G2K924;A0A0G2JXE5;Q7TP65-2;Q7TP65	474;536;536;536;536	A0A0A0MY42	A0A0A0MY42	Ankyrin repeat and LEM domain-containing protein 2	Ankle2	PRDPVMTLRAFVGPLSPSKAEDFRKLWKTPP	S	474	2	___1	0.89296	25.6054	25.4647	25.7998	26.0755	NaN	NaN	25.2791	NaN	25.5171	NaN	NaN	NaN	24.621	24.2627	24.1432	24.5043				0	0	0	1	1	1	-0.457273	0.219257	-1.13428							biological regulation;cell cycle phase;cell cycle process;cellular component organization;cellular component organization at cellular level;cellular component organization or biogenesis;cellular component organization or biogenesis at cellular level;cellular membrane organization;cellular process;membrane organization;mitosis;mitotic nuclear envelope reassembly;negative regulation of biological p…	binding;enzyme binding;phosphatase binding;protein binding;protein phosphatase 2A binding;protein phosphatase binding	cell part;cytoplasmic part;endoplasmic reticulum part;integral to endoplasmic reticulum membrane;integral to membrane;integral to organelle membrane;intracellular organelle part;intracellular part;intrinsic to endoplasmic reticulum membrane;intrinsic to membrane;intrinsic to organelle membrane;membrane part;organelle part
A0A0A0MY42;A0A0G2K924;A0A0G2JXE5;Q7TP65-2;Q7TP65	205;267;267;267;267	A0A0A0MY42	A0A0A0MY42	Ankyrin repeat and LEM domain-containing protein 2	Ankle2	EDAEKFARGICDYLPSPSKNMSLLSPVKAMP	S	205	2	___1	0.976889	24.0119	23.7036	24.1469	24.7821	24.2346	23.9163	23.5819	24.1593	24.3132	23.5663	24.1132	23.2116	NaN	NaN	NaN	NaN				0.290232	0.482559	0	0.693951	0.406031	1	-0.188077	0.360039	NaN							biological regulation;cell cycle phase;cell cycle process;cellular component organization;cellular component organization at cellular level;cellular component organization or biogenesis;cellular component organization or biogenesis at cellular level;cellular membrane organization;cellular process;membrane organization;mitosis;mitotic nuclear envelope reassembly;negative regulation of biological p…	binding;enzyme binding;phosphatase binding;protein binding;protein phosphatase 2A binding;protein phosphatase binding	cell part;cytoplasmic part;endoplasmic reticulum part;integral to endoplasmic reticulum membrane;integral to membrane;integral to organelle membrane;intracellular organelle part;intracellular part;intrinsic to endoplasmic reticulum membrane;intrinsic to membrane;intrinsic to organelle membrane;membrane part;organelle part
A0A0A0MY42;A0A0G2K924;A0A0G2JXE5;Q7TP65-2;Q7TP65	727;789;789;789;789	A0A0A0MY42	A0A0A0MY42	Ankyrin repeat and LEM domain-containing protein 2	Ankle2	KILASSKGVVESGLASPAAIARLENKQVRTN	S	727	2	___1	1	24.9017	24.0799	24.68	24.8459	24.4825	24.2768	NaN	24.5909	23.8578	23.4005	NaN	NaN	NaN	24.1088	NaN	NaN		+		0.312427	1.46803	0	0.685316	0.040741	1	-0.176812	0.997667	0.47957							biological regulation;cell cycle phase;cell cycle process;cellular component organization;cellular component organization at cellular level;cellular component organization or biogenesis;cellular component organization or biogenesis at cellular level;cellular membrane organization;cellular process;membrane organization;mitosis;mitotic nuclear envelope reassembly;negative regulation of biological p…	binding;enzyme binding;phosphatase binding;protein binding;protein phosphatase 2A binding;protein phosphatase binding	cell part;cytoplasmic part;endoplasmic reticulum part;integral to endoplasmic reticulum membrane;integral to membrane;integral to organelle membrane;intracellular organelle part;intracellular part;intrinsic to endoplasmic reticulum membrane;intrinsic to membrane;intrinsic to organelle membrane;membrane part;organelle part
A0A0A0MY42;A0A0G2K924;A0A0G2JXE5;Q7TP65-2;Q7TP65	214;276;276;276;276	A0A0A0MY42	A0A0A0MY42	Ankyrin repeat and LEM domain-containing protein 2	Ankle2	ICDYLPSPSKNMSLLSPVKAMPLCSNDGPKA	S	214	2	___1	0.99999	23.0699	NaN	NaN	NaN	23.6873	NaN	NaN	NaN	NaN	NaN	NaN	NaN	NaN	NaN	NaN	NaN				0	0	-4.34294e-08	1	1	1	0.617435	NaN	0							biological regulation;cell cycle phase;cell cycle process;cellular component organization;cellular component organization at cellular level;cellular component organization or biogenesis;cellular component organization or biogenesis at cellular level;cellular membrane organization;cellular process;membrane organization;mitosis;mitotic nuclear envelope reassembly;negative regulation of biological p…	binding;enzyme binding;phosphatase binding;protein binding;protein phosphatase 2A binding;protein phosphatase binding	cell part;cytoplasmic part;endoplasmic reticulum part;integral to endoplasmic reticulum membrane;integral to membrane;integral to organelle membrane;intracellular organelle part;intracellular part;intrinsic to endoplasmic reticulum membrane;intrinsic to membrane;intrinsic to organelle membrane;membrane part;organelle part
A0A0A0MY42;A0A0G2K924;A0A0G2JXE5;Q7TP65-2;Q7TP65	628;690;690;690;690	A0A0A0MY42	A0A0A0MY42	Ankyrin repeat and LEM domain-containing protein 2	Ankle2	QSQPSVDKFQNSKSGSPSLGQKADPGEAAVG	S	628	2	___1	0.999613	26.5539	26.8643	26.9918	27.329	26.8232	26.4718	26.1099	26.3149	26.9637	26.0449	26.795	25.7895	26.2362	26.1158	26.2841	26.4839				1.21067	0.818903	0.153592	0.168468	0.189755	0.827662	-0.5048	0.536467	-0.118299							biological regulation;cell cycle phase;cell cycle process;cellular component organization;cellular component organization at cellular level;cellular component organization or biogenesis;cellular component organization or biogenesis at cellular level;cellular membrane organization;cellular process;membrane organization;mitosis;mitotic nuclear envelope reassembly;negative regulation of biological p…	binding;enzyme binding;phosphatase binding;protein binding;protein phosphatase 2A binding;protein phosphatase binding	cell part;cytoplasmic part;endoplasmic reticulum part;integral to endoplasmic reticulum membrane;integral to membrane;integral to organelle membrane;intracellular organelle part;intracellular part;intrinsic to endoplasmic reticulum membrane;intrinsic to membrane;intrinsic to organelle membrane;membrane part;organelle part
Q5I0E6;A0A0A0MY47;Q5I0E6-2	306;222;301	Q5I0E6	Q5I0E6	RNA polymerase II subunit B1 CTD phosphatase Rpap2	Rpap2	ATCKLPAKKENTQISSPGPLCDRLNTSTVSE	S	306	2	___1	0.891101	24.6059	24.462	23.1641	NaN	NaN	NaN	NaN	NaN	24.6245	22.7164	NaN	23.0657	24.6281	NaN	NaN	NaN				0	0.337573	0	1	0.486947	1	NaN	0.60846	1.15922							biological regulation;biosynthetic process;cellular biosynthetic process;cellular macromolecule biosynthetic process;cellular macromolecule metabolic process;cellular metabolic process;cellular nitrogen compound metabolic process;cellular process;cellular protein metabolic process;dephosphorylation;dephosphorylation of RNA polymerase II C-terminal domain;macromolecule biosynthetic process;macromo…	binding;catalytic activity;cation binding;CTD phosphatase activity;hydrolase activity;hydrolase activity, acting on ester bonds;ion binding;metal ion binding;phosphatase activity;phosphoprotein phosphatase activity;phosphoric ester hydrolase activity;protein serine/threonine phosphatase activity	cell part;cytoplasm;DNA-directed RNA polymerase II, holoenzyme;intracellular membrane-bounded organelle;intracellular organelle;intracellular organelle part;intracellular part;macromolecular complex;membrane-bounded organelle;nuclear part;nucleoplasm part;nucleus;organelle;organelle part;protein complex
Q3ZAU7;A0A0A6YYD9	44;51	Q3ZAU7	Q3ZAU7	Centromere protein L	Cenpl	QKRLKLARRQSSVFPSPSRRKIPQCSQLQED	S	44	2	___1	0.985567	NaN	25.5831	25.5604	25.5747	25.1636	24.8033	24.3221	NaN	25.0314	24.8585	25.2184	24.8749	24.708	24.0767	23.7622	NaN		+	+	1.53233	2.67116	1.62776	0.091964	0.0162256	0.0389421	-0.809759	0.576965	-0.813458									cell part;chromosomal part;chromosome, centromeric region;intracellular membrane-bounded organelle;intracellular organelle;intracellular organelle part;intracellular part;membrane-bounded organelle;nucleus;organelle;organelle part
P29410;A0A0G2JSG6;P29410-2	151;151;151	P29410	P29410	Adenylate kinase 2, mitochondrial;Adenylate kinase 2, mitochondrial, N-terminally processed	Ak2	IRRITGRLIHPKSGRSYHEEFNPPKEAMKDD	S	151	2	___1	0.999933	NaN	24.4715	NaN	24.8376	24.3752	NaN	NaN	NaN	NaN	NaN	24.0565	NaN	23.8573	24.0459	NaN	NaN				0	0	0	1	1	1	-0.279346	0.598111	-0.104909							2'-deoxyribonucleotide metabolic process;adenine metabolic process;ADP biosynthetic process;ADP metabolic process;AMP metabolic process;anatomical structure development;ATP metabolic process;biosynthetic process;brain development;cellular aromatic compound metabolic process;cellular biosynthetic process;cellular metabolic process;cellular nitrogen compound biosynthetic process;cellular nitrogen c…	adenyl nucleotide binding;adenyl ribonucleotide binding;adenylate kinase activity;ATP binding;binding;catalytic activity;kinase activity;nucleobase-containing compound kinase activity;nucleotide binding;nucleotide kinase activity;phosphotransferase activity, phosphate group as acceptor;purine nucleotide binding;purine ribonucleoside triphosphate binding;purine ribonucleotide binding;ribonucleotid…	cell part;cytoplasmic part;cytosol;intracellular membrane-bounded organelle;intracellular organelle;intracellular organelle part;intracellular part;membrane;membrane-bounded organelle;membrane-enclosed lumen;mitochondrial inner membrane;mitochondrial intermembrane space;mitochondrial membrane;mitochondrial part;mitochondrion;organelle;organelle envelope lumen;organelle inner membrane;organelle me…	Purine metabolism
P29147;A0A0G2JSH2	249;250	P29147	P29147	D-beta-hydroxybutyrate dehydrogenase, mitochondrial	Bdh1	SVVEPGNFIAATSLYSPERIQAIAKKMWDEL	S	249	3	___1	0.999985	26.3949	26.6932	26.1769	26.7972	26.4272	26.2471	26.3261	26.3281	25.0007	24.1363	25.3595	24.6608	24.5773	24.4487	24.2947	24.2664		+		0.591478	2.94956	0.706921	0.531234	0.00534911	0.29109	-0.183462	1.72626	-0.392528							adipose tissue development;anatomical structure development;brain development;developmental process;liver development;organ development;response to cadmium ion;response to chemical stimulus;response to corticosteroid stimulus;response to corticosterone stimulus;response to drug;response to endogenous stimulus;response to estradiol stimulus;response to estrogen stimulus;response to ethanol;respons…	3-hydroxybutyrate dehydrogenase activity;binding;catalytic activity;lipid binding;oxidoreductase activity;oxidoreductase activity, acting on CH-OH group of donors;oxidoreductase activity, acting on the CH-OH group of donors, NAD or NADP as acceptor;phospholipid binding	cell part;cytoplasmic part;intracellular membrane-bounded organelle;intracellular organelle;intracellular organelle lumen;intracellular organelle part;intracellular part;membrane;membrane-bounded organelle;membrane-enclosed lumen;mitochondrial inner membrane;mitochondrial matrix;mitochondrial membrane;mitochondrial part;nucleus;organelle;organelle inner membrane;organelle lumen;organelle membrane…	Butanoate metabolism;Synthesis and degradation of ketone bodies
P18266;A0A0G2JSH4	389;389	P18266	P18266	Glycogen synthase kinase-3 beta	Gsk3b	ATILIPPHARIQAAASPPANATAASDTNAGD	S	389	3	___1	0.993812	24.4264	24.1751	24.6721	NaN	NaN	24.4182	NaN	NaN	24.7118	24.4952	24.6075	NaN	NaN	24.4546	NaN	NaN				0	0.503861	0	1	0.497712	1	-0.00630569	-0.18034	-0.1503							anatomical structure development;anatomical structure formation involved in morphogenesis;anatomical structure morphogenesis;axonogenesis;biological regulation;canonical Wnt receptor signaling pathway;canonical Wnt receptor signaling pathway involved in positive regulation of apoptosis;carbohydrate metabolic process;cell cycle process;cell differentiation;cell migration;cell morphogenesis;cell mo…	adenyl nucleotide binding;adenyl ribonucleotide binding;ATP binding;binding;catalytic activity;cytoskeletal protein binding;enzyme binding;glutamate receptor binding;integrin binding;ionotropic glutamate receptor binding;kinase activity;kinase binding;nucleotide binding;phosphotransferase activity, alcohol group as acceptor;protein binding;protein complex binding;protein kinase activity;protein k…	beta-catenin destruction complex;cell body;cell part;cell projection;cell projection part;centrosome;cytoplasm;cytoplasmic part;cytoskeletal part;cytosol;dendritic shaft;dendritic spine;growth cone;intracellular membrane-bounded organelle;intracellular non-membrane-bounded organelle;intracellular organelle;intracellular organelle part;intracellular part;macromolecular complex;membrane;membrane pa…	Alzheimer's disease;Axon guidance;B cell receptor signaling pathway;Basal cell carcinoma;Cell cycle;Chemokine signaling pathway;Circadian rhythm - fly;Colorectal cancer;Endometrial cancer;ErbB signaling pathway;Focal adhesion;Hedgehog signaling pathway;Hepatitis C;Insulin signaling pathway;Measles;Melanogenesis;Neurotrophin signaling pathway;Pathways in cancer;Prostate cancer;T cell receptor sign…
P18266;A0A0G2JSH4;A0A0G2KB98	25;25;25	P18266	P18266	Glycogen synthase kinase-3 beta	Gsk3b	FAESCKPVQQPSAFGSMKVSRDKDGSKVTTV	S	25	2	___1	0.999717	27.7073	27.0424	27.6392	26.6065	27.562	27.1381	27.4271	27.1394	25.1573	25.4166	NaN	NaN	25.9627	25.5572	26.0237	26.3608		+		0.0872757	2.09777	1.24608	0.938594	0.00976954	0.0828303	0.0677924	1.96188	0.689099							anatomical structure development;anatomical structure formation involved in morphogenesis;anatomical structure morphogenesis;axonogenesis;biological regulation;canonical Wnt receptor signaling pathway;canonical Wnt receptor signaling pathway involved in positive regulation of apoptosis;carbohydrate metabolic process;cell cycle process;cell differentiation;cell migration;cell morphogenesis;cell mo…	adenyl nucleotide binding;adenyl ribonucleotide binding;ATP binding;binding;catalytic activity;cytoskeletal protein binding;enzyme binding;glutamate receptor binding;integrin binding;ionotropic glutamate receptor binding;kinase activity;kinase binding;nucleotide binding;phosphotransferase activity, alcohol group as acceptor;protein binding;protein complex binding;protein kinase activity;protein k…	beta-catenin destruction complex;cell body;cell part;cell projection;cell projection part;centrosome;cytoplasm;cytoplasmic part;cytoskeletal part;cytosol;dendritic shaft;dendritic spine;growth cone;intracellular membrane-bounded organelle;intracellular non-membrane-bounded organelle;intracellular organelle;intracellular organelle part;intracellular part;macromolecular complex;membrane;membrane pa…	Alzheimer's disease;Axon guidance;B cell receptor signaling pathway;Basal cell carcinoma;Cell cycle;Chemokine signaling pathway;Circadian rhythm - fly;Colorectal cancer;Endometrial cancer;ErbB signaling pathway;Focal adhesion;Hedgehog signaling pathway;Hepatitis C;Insulin signaling pathway;Measles;Melanogenesis;Neurotrophin signaling pathway;Pathways in cancer;Prostate cancer;T cell receptor sign…
Q9JJH5;C9DRP5;R9PXY6;Q9JJH5-2;Q9JJH5-3	469;224;469;469;469	Q9JJH5	Q9JJH5	6-phosphofructo-2-kinase/fructose-2,6-bisphosphatase 2;6-phosphofructo-2-kinase;Fructose-2,6-bisphosphatase	Pfkfb2;pfkfb2	HNFPKSQTPVRMRRNSFTPLSSSNTIRRPRN	S	469	2	___1	0.984675	24.6841	24.7389	24.5351	24.2301	24.0748	24.6662	23.8597	23.8475	24.6802	24.4116	24.672	25.3037	23.8682	24.2688	24.3947	24.1513			+	1.003	0.445252	1.45202	0.233732	0.495739	0.0700223	-0.435006	-0.219821	-0.596152	+	enzymatic activity, induced					alcohol catabolic process;alcohol metabolic process;biological regulation;carbohydrate catabolic process;carbohydrate metabolic process;carbohydrate phosphorylation;carboxylic acid metabolic process;catabolic process;cellular carbohydrate catabolic process;cellular carbohydrate metabolic process;cellular ketone metabolic process;cellular metabolic process;cellular process;dephosphorylation;fructo…	6-phosphofructo-2-kinase activity;adenyl nucleotide binding;adenyl ribonucleotide binding;ATP binding;binding;carbohydrate kinase activity;carbohydrate phosphatase activity;catalytic activity;enzyme binding;fructose-2,6-bisphosphate 2-phosphatase activity;hydrolase activity;hydrolase activity, acting on ester bonds;kinase activity;kinase binding;nucleotide binding;phosphatase activity;phosphofruc…	cell part;cytoplasm;intracellular part	Fructose and mannose metabolism
Q9Z1X1;A0A0G2JSI3;A0A0G2JXJ7	947;947;948	Q9Z1X1	Q9Z1X1	Extended synaptotagmin-1	Esyt1	ASPVLEVRHRLTHGDSPSEALIGPLGQVKLT	S	947	2	___1	0.88953	24.0999	NaN	24.1199	24.5159	NaN	NaN	23.9143	NaN	NaN	NaN	24.108	NaN	NaN	NaN	NaN	24.1798				0	0	0	1	1	1	-0.330903	0.137185	0.0717487							establishment of localization;lipid transport;organic substance transport;transport	binding;cation binding;ion binding;lipid binding;metal ion binding	cell part;cytoplasmic part;endoplasmic reticulum part;integral to endoplasmic reticulum membrane;integral to membrane;integral to organelle membrane;intracellular organelle part;intracellular part;intrinsic to endoplasmic reticulum membrane;intrinsic to membrane;intrinsic to organelle membrane;membrane;membrane part;organelle part;plasma membrane
Q0PMD2;A0A0G2JSJ5	360;374	Q0PMD2	Q0PMD2	Anthrax toxin receptor 1	Antxr1	CTVIIKEVPPPPVEESEEEDDDGLPKKKWPT	S	360	2	___1	1	28.3037	28.7086	28.3468	28.8679	28.8683	28.7225	28.491	28.7275	29.1046	28.1715	28.953	28.7196	29.0818	29.0963	29.2204	29.1083				0.404824	0.308025	0.963313	0.655276	0.621217	0.200211	0.145558	-0.180412	0.389518							actin cytoskeleton organization;actin cytoskeleton reorganization;actin filament-based process;anatomical structure morphogenesis;biological adhesion;cell adhesion;cell morphogenesis;cell morphogenesis involved in differentiation;cell-substrate adhesion;cellular component morphogenesis;cellular component organization;cellular component organization at cellular level;cellular component organizatio…	binding;cation binding;ion binding;metal ion binding;molecular transducer activity;receptor activity;signal transducer activity;signaling receptor activity;transmembrane signaling receptor activity	cell part;cell projection membrane;cell projection part;filopodium membrane;integral to membrane;intrinsic to membrane;lamellipodium membrane;leading edge membrane;membrane part;plasma membrane part
P49134;A0A0G2JSK5	786;785	P49134	P49134	Integrin beta-1	Itgb1	KMNAKWDTGENPIYKSAVTTVVNPKYEGK__	S	786	2	___1	0.997592	23.8371	23.5874	24.3635	23.9049	NaN	NaN	24.5609	23.5723	NaN	NaN	NaN	NaN	NaN	NaN	NaN	NaN				0.136389	0	-4.34294e-08	0.859735	1	1	0.143373	NaN	0							actin cytoskeleton organization;actin filament-based process;actomyosin structure organization;anatomical structure homeostasis;anatomical structure morphogenesis;biological adhesion;biological regulation;blood vessel endothelial cell migration;calcium ion homeostasis;calcium-independent cell-matrix adhesion;cardiac cell differentiation;cardiac muscle cell differentiation;cation homeostasis;cell …	actin binding;actinin binding;alpha-actinin binding;binding;cation binding;collagen binding;cytoskeletal protein binding;enzyme binding;extracellular matrix binding;fibronectin binding;glycoprotein binding;integrin binding;ion binding;kinase binding;laminin binding;metal ion binding;peptide binding;protease binding;protein binding;protein complex binding;protein dimerization activity;protein doma…	acrosomal vesicle;adherens junction;alpha3-beta1 integrin complex;alpha7-beta1 integrin complex;alpha9-beta1 integrin complex;anchoring junction;basement membrane;cell junction;cell part;cell projection;cell projection membrane;cell projection part;cell surface;cell-cell contact zone;cell-cell junction;cell-substrate adherens junction;cell-substrate junction;cytoplasmic membrane-bounded vesicle;c…	Arrhythmogenic right ventricular cardiomyopathy (ARVC);Axon guidance;Bacterial invasion of epithelial cells;Cell adhesion molecules (CAMs);Dilated cardiomyopathy;ECM-receptor interaction;Focal adhesion;Hypertrophic cardiomyopathy (HCM);Leishmaniasis;Leukocyte transendothelial migration;Pathogenic Escherichia coli infection;Pathways in cancer;Phagosome;Regulation of actin cytoskeleton;Shigellosis;…
Q7TQ20;A0A0G2JSM0	60;60	Q7TQ20	Q7TQ20	DnaJ homolog subfamily C member 2;DnaJ homolog subfamily C member 2, N-terminally processed	Dnajc2	NASTSFQELEDKKELSEESEDEELQLEEFPM	S	60	3	___1	1	23.4727	23.3832	23.4906	NaN	23.518	23.5038	23.2654	NaN	23.6776	NaN	23.8026	22.8101	23.1714	NaN	23.8227	22.9138				0.0787859	0.0198975	0.111818	0.986785	1	0.874642	-0.0197589	0.0187543	-0.127461							biological regulation;biosynthetic process;cellular biosynthetic process;cellular component organization;cellular component organization at cellular level;cellular component organization or biogenesis;cellular component organization or biogenesis at cellular level;cellular macromolecule biosynthetic process;cellular macromolecule metabolic process;cellular metabolic process;cellular nitrogen comp…	binding;chromatin binding;DNA binding;histone binding;nucleic acid binding;protein binding;small conjugating protein binding;ubiquitin binding	cell part;cytoplasmic part;cytosol;intracellular membrane-bounded organelle;intracellular organelle;intracellular organelle part;intracellular part;membrane;membrane-bounded organelle;nuclear membrane;nuclear part;nucleus;organelle;organelle membrane;organelle part
Q7TQ20;A0A0G2JSM0;Q7TQ20-2	183;183;109	Q7TQ20	Q7TQ20	DnaJ homolog subfamily C member 2;DnaJ homolog subfamily C member 2, N-terminally processed	Dnajc2	VPSKSEAKENFFQVFSPVFERNSRWSNKKNV	S	183	2	___1	1	25.0574	25.3814	25.5251	25.4008	25.1802	NaN	24.3606	24.8433	25.1328	24.2853	25.1784	NaN	NaN	24.5831	24.2491	23.8594				1.18961	0.858302	0.821953	0.162492	0.189391	0.185023	-0.546453	0.475672	-0.634974							biological regulation;biosynthetic process;cellular biosynthetic process;cellular component organization;cellular component organization at cellular level;cellular component organization or biogenesis;cellular component organization or biogenesis at cellular level;cellular macromolecule biosynthetic process;cellular macromolecule metabolic process;cellular metabolic process;cellular nitrogen comp…	binding;chromatin binding;DNA binding;histone binding;nucleic acid binding;protein binding;small conjugating protein binding;ubiquitin binding	cell part;cytoplasmic part;cytosol;intracellular membrane-bounded organelle;intracellular organelle;intracellular organelle part;intracellular part;membrane;membrane-bounded organelle;nuclear membrane;nuclear part;nucleus;organelle;organelle membrane;organelle part
Q7TQ20;A0A0G2JSM0	47;47	Q7TQ20	Q7TQ20	DnaJ homolog subfamily C member 2;DnaJ homolog subfamily C member 2, N-terminally processed	Dnajc2	GRWFEAFVKRRNRNASTSFQELEDKKELSEE	S	47	2	___1	0.999981	28.4901	28.5054	28.4403	28.4675	28.7557	28.6118	28.1202	28.3704	28.8205	28.5882	28.4517	28.4004	28.6205	28.3535	28.6307	28.5156				0.0276128	0.416837	0.114651	1	0.671496	0.940093	-0.0113068	-0.0893517	-0.0351348							biological regulation;biosynthetic process;cellular biosynthetic process;cellular component organization;cellular component organization at cellular level;cellular component organization or biogenesis;cellular component organization or biogenesis at cellular level;cellular macromolecule biosynthetic process;cellular macromolecule metabolic process;cellular metabolic process;cellular nitrogen comp…	binding;chromatin binding;DNA binding;histone binding;nucleic acid binding;protein binding;small conjugating protein binding;ubiquitin binding	cell part;cytoplasmic part;cytosol;intracellular membrane-bounded organelle;intracellular organelle;intracellular organelle part;intracellular part;membrane;membrane-bounded organelle;nuclear membrane;nuclear part;nucleus;organelle;organelle membrane;organelle part
Q7TQ20;A0A0G2JSM0	49;49	Q7TQ20	Q7TQ20	DnaJ homolog subfamily C member 2;DnaJ homolog subfamily C member 2, N-terminally processed	Dnajc2	WFEAFVKRRNRNASTSFQELEDKKELSEESE	S	49	2	___1	0.999904	28.0283	28.7108	28.2747	28.2168	26.7401	27.4981	27.3305	27.0169	27.8217	26.013	26.5987	25.8602	27.3432	26.8743	27.1498	26.9035	+	+		2.71269	1.99792	0.490832	0.0349558	0.0111689	0.390961	-1.16128	1.73426	0.49427							biological regulation;biosynthetic process;cellular biosynthetic process;cellular component organization;cellular component organization at cellular level;cellular component organization or biogenesis;cellular component organization or biogenesis at cellular level;cellular macromolecule biosynthetic process;cellular macromolecule metabolic process;cellular metabolic process;cellular nitrogen comp…	binding;chromatin binding;DNA binding;histone binding;nucleic acid binding;protein binding;small conjugating protein binding;ubiquitin binding	cell part;cytoplasmic part;cytosol;intracellular membrane-bounded organelle;intracellular organelle;intracellular organelle part;intracellular part;membrane;membrane-bounded organelle;nuclear membrane;nuclear part;nucleus;organelle;organelle membrane;organelle part
A0A0G2JSM4	9	A0A0G2JSM4	A0A0G2JSM4			_______MADWTRAQSSGAVEEILDRENKRM	S	9	2	___1	0.950744	24.6553	24.7618	23.8452	24.2457	NaN	23.941	NaN	NaN	NaN	NaN	NaN	NaN	NaN	NaN	NaN	NaN				0	0	-4.34294e-08	1	1	1	-0.436002	NaN	0
A0A0G2JSM4;O35152	37;37	A0A0G2JSM4	A0A0G2JSM4	BET1-like protein	Bet1l	KRMADSLASKVTRLKSLALDIDRDTEDQNRY	S	37	3	___1	1	25.3683	25.939	25.2312	NaN	25.4737	25.3772	25.6252	NaN	NaN	NaN	NaN	NaN	NaN	NaN	NaN	NaN				0.0306795	0	-4.34294e-08	1	1	1	-0.0208098	NaN	0							cellular process;endosome transport;establishment of localization;establishment of localization in cell;establishment of protein localization;intracellular transport;protein transport;retrograde transport, endosome to Golgi;transport;vesicle-mediated transport		cell part;cytoplasmic part;endosome;Golgi apparatus part;Golgi membrane;Golgi stack;integral to Golgi membrane;integral to membrane;integral to organelle membrane;intracellular membrane-bounded organelle;intracellular organelle;intracellular organelle part;intracellular part;intrinsic to Golgi membrane;intrinsic to membrane;intrinsic to organelle membrane;membrane;membrane part;membrane-bounded o…	SNARE interactions in vesicular transport
Q63028;A0A0G2JSM7;Q63028-2;D3ZZ99	12;12;12;12	Q63028;D3ZZ99	Q63028	Alpha-adducin	Add1	____MNGDTRAAVVTSPPPTTAPHKERYFDR	S	12	2	___1	0.99928	26.906	27.0402	26.7685	27.5465	27.2099	26.6092	26.4642	26.5685	26.0966	25.3853	25.8843	25.3335	26.0132	25.5314	25.7553	25.6204		+		0.718854	2.81841	0.0936121	0.358409	0.00641485	0.932437	-0.352347	1.39035	0.0551381							actin cytoskeleton organization;actin filament bundle assembly;actin filament capping;actin filament organization;actin filament-based process;anatomical structure homeostasis;anatomical structure morphogenesis;barbed-end actin filament capping;biological regulation;cell communication;cell differentiation;cell morphogenesis;cell volume homeostasis;cellular component assembly;cellular component as…	binding;protein binding;protein complex binding;receptor binding;structural molecule activity;T cell receptor binding	cell part;cell projection;cell projection part;cytoplasmic part;cytoskeletal part;cytoskeleton;dendrite;dendritic spine;F-actin capping protein complex;intracellular membrane-bounded organelle;intracellular non-membrane-bounded organelle;intracellular organelle;intracellular organelle part;intracellular part;macromolecular complex;membrane;membrane-bounded organelle;neuron projection;neuron spine…
Q63028;A0A0G2JSM7;Q63028-2;D3ZZ99	600;600;600;646	Q63028;D3ZZ99	Q63028	Alpha-adducin	Add1	GSEENLDETREQKEKSPPDQSAVPNTPPSTP	S	600	3	___1	0.885732	NaN	24.9494	24.7538	24.728	24.5201	NaN	24.0452	NaN	NaN	NaN	24.0636	23.3867	NaN	NaN	NaN	NaN		+		1.11586	1.56706	0	0.179443	0.0318168	1	-0.52774	1.08528	NaN							actin cytoskeleton organization;actin filament bundle assembly;actin filament capping;actin filament organization;actin filament-based process;anatomical structure homeostasis;anatomical structure morphogenesis;barbed-end actin filament capping;biological regulation;cell communication;cell differentiation;cell morphogenesis;cell volume homeostasis;cellular component assembly;cellular component as…	binding;protein binding;protein complex binding;receptor binding;structural molecule activity;T cell receptor binding	cell part;cell projection;cell projection part;cytoplasmic part;cytoskeletal part;cytoskeleton;dendrite;dendritic spine;F-actin capping protein complex;intracellular membrane-bounded organelle;intracellular non-membrane-bounded organelle;intracellular organelle;intracellular organelle part;intracellular part;macromolecular complex;membrane;membrane-bounded organelle;neuron projection;neuron spine…
Q63028;A0A0G2JSM7;Q63028-2;D3ZZ99	465;465;465;465	Q63028;D3ZZ99	Q63028	Alpha-adducin	Add1	SGRGDDASEEGQNGSSPKSKTKPPNAYASCP;SGRGDDASEEGQNGSSPKSKTKWTKEDGHRT	S	465	2	___1	0.86469	29.7155	29.5174	29.8482	30.448	29.1092	29.2679	29.5017	29.1922	29.4062	28.8419	28.7351	28.1526	28.7782	28.9675	28.7813	28.3052		+		1.52077	1.82336	0.0945154	0.110478	0.020456	0.917537	-0.614507	1.09833	-0.0758805							actin cytoskeleton organization;actin filament bundle assembly;actin filament capping;actin filament organization;actin filament-based process;anatomical structure homeostasis;anatomical structure morphogenesis;barbed-end actin filament capping;biological regulation;cell communication;cell differentiation;cell morphogenesis;cell volume homeostasis;cellular component assembly;cellular component as…	binding;protein binding;protein complex binding;receptor binding;structural molecule activity;T cell receptor binding	cell part;cell projection;cell projection part;cytoplasmic part;cytoskeletal part;cytoskeleton;dendrite;dendritic spine;F-actin capping protein complex;intracellular membrane-bounded organelle;intracellular non-membrane-bounded organelle;intracellular organelle;intracellular organelle part;intracellular part;macromolecular complex;membrane;membrane-bounded organelle;neuron projection;neuron spine…
Q63028;A0A0G2JSM7;Q63028-2;D3ZZ99	586;586;586;632	Q63028;D3ZZ99	Q63028	Alpha-adducin	Add1	ELEEYRREVERKQKGSEENLDETREQKEKSP	S	586	2	___1	1	27.786	27.3836	27.4301	NaN	27.7993	27.4061	26.8295	27.5342	NaN	25.8507	26.1434	25.6826	26.0294	25.6644	NaN	25.6679		+		0.209803	3.04836	0.226981	0.787054	0.00558502	0.772481	-0.140965	1.64102	-0.105035							actin cytoskeleton organization;actin filament bundle assembly;actin filament capping;actin filament organization;actin filament-based process;anatomical structure homeostasis;anatomical structure morphogenesis;barbed-end actin filament capping;biological regulation;cell communication;cell differentiation;cell morphogenesis;cell volume homeostasis;cellular component assembly;cellular component as…	binding;protein binding;protein complex binding;receptor binding;structural molecule activity;T cell receptor binding	cell part;cell projection;cell projection part;cytoplasmic part;cytoskeletal part;cytoskeleton;dendrite;dendritic spine;F-actin capping protein complex;intracellular membrane-bounded organelle;intracellular non-membrane-bounded organelle;intracellular organelle;intracellular organelle part;intracellular part;macromolecular complex;membrane;membrane-bounded organelle;neuron projection;neuron spine…
Q63028;A0A0G2JSM7;Q63028-2;D3ZZ99	355;355;355;355	Q63028;D3ZZ99	Q63028	Alpha-adducin	Add1	NLVLLDPGKYKAKSRSPGTPAGEGSGSPPKW	S	355	2	___1	0.999973	NaN	24.7934	24.8486	25.8327	NaN	NaN	NaN	NaN	23.9283	23.8318	24.4829	23.6384	NaN	23.9456	23.7611	23.6903		+		0	1.69193	0.320533	1	0.0240171	0.645506	NaN	1.18787	-0.171372							actin cytoskeleton organization;actin filament bundle assembly;actin filament capping;actin filament organization;actin filament-based process;anatomical structure homeostasis;anatomical structure morphogenesis;barbed-end actin filament capping;biological regulation;cell communication;cell differentiation;cell morphogenesis;cell volume homeostasis;cellular component assembly;cellular component as…	binding;protein binding;protein complex binding;receptor binding;structural molecule activity;T cell receptor binding	cell part;cell projection;cell projection part;cytoplasmic part;cytoskeletal part;cytoskeleton;dendrite;dendritic spine;F-actin capping protein complex;intracellular membrane-bounded organelle;intracellular non-membrane-bounded organelle;intracellular organelle;intracellular organelle part;intracellular part;macromolecular complex;membrane;membrane-bounded organelle;neuron projection;neuron spine…
Q63028;A0A0G2JSM7;Q63028-2;D3ZZ99	364;364;364;364	Q63028;D3ZZ99	Q63028	Alpha-adducin	Add1	YKAKSRSPGTPAGEGSGSPPKWQIGEQEFEA	S	364	2	___1	0.983151	27.4836	28.0292	27.7586	NaN	28.2174	NaN	27.9421	28.0709	28.0536	26.8264	27.5942	27.2228	NaN	27.4421	27.5141	27.1816				0.840863	0.433843	0.0486193	0.327431	0.45016	0.985161	0.319696	0.332878	-0.0449794							actin cytoskeleton organization;actin filament bundle assembly;actin filament capping;actin filament organization;actin filament-based process;anatomical structure homeostasis;anatomical structure morphogenesis;barbed-end actin filament capping;biological regulation;cell communication;cell differentiation;cell morphogenesis;cell volume homeostasis;cellular component assembly;cellular component as…	binding;protein binding;protein complex binding;receptor binding;structural molecule activity;T cell receptor binding	cell part;cell projection;cell projection part;cytoplasmic part;cytoskeletal part;cytoskeleton;dendrite;dendritic spine;F-actin capping protein complex;intracellular membrane-bounded organelle;intracellular non-membrane-bounded organelle;intracellular organelle;intracellular organelle part;intracellular part;macromolecular complex;membrane;membrane-bounded organelle;neuron projection;neuron spine…
P48056;A0A0G2JSN3	586;600	P48056	P48056	Sodium- and chloride-dependent betaine transporter	Slc6a12	RLITPDPSLPQPGRRSPQDGSSAQNCSTSPV	S	586	2	___1	1	26.5674	27.1102	NaN	27.1151	NaN	27.0193	26.4534	26.4601	25.9381	25.6744	25.8508	26.3242	26.0341	25.8742	NaN	25.3723		+		0.476177	2.16308	0.33814	0.516808	0.0138868	0.62411	-0.286634	0.984054	-0.186656							amine transport;amino acid transport;biological regulation;carboxylic acid transport;cell volume homeostasis;cellular chemical homeostasis;cellular homeostasis;cellular hyperosmotic response;cellular process;cellular response to abiotic stimulus;cellular response to osmotic stress;cellular response to stimulus;cellular response to stress;cellular water homeostasis;chemical homeostasis;establishme…	active transmembrane transporter activity;amine transmembrane transporter activity;amino acid transmembrane transporter activity;carboxylic acid transmembrane transporter activity;cation transmembrane transporter activity;cation:amino acid symporter activity;gamma-aminobutyric acid:sodium symporter activity;inorganic cation transmembrane transporter activity;ion transmembrane transporter activity…	cell part;integral to membrane;integral to plasma membrane;intrinsic to membrane;intrinsic to plasma membrane;membrane part;plasma membrane part
P48056;A0A0G2JSN3	591;605	P48056	P48056	Sodium- and chloride-dependent betaine transporter	Slc6a12	DPSLPQPGRRSPQDGSSAQNCSTSPVKQELI	S	591	2	___1	0.93334	NaN	NaN	26.4404	NaN	26.7579	NaN	NaN	NaN	NaN	NaN	NaN	NaN	NaN	NaN	NaN	NaN				0	0	-4.34294e-08	1	1	1	0.317469	NaN	0							amine transport;amino acid transport;biological regulation;carboxylic acid transport;cell volume homeostasis;cellular chemical homeostasis;cellular homeostasis;cellular hyperosmotic response;cellular process;cellular response to abiotic stimulus;cellular response to osmotic stress;cellular response to stimulus;cellular response to stress;cellular water homeostasis;chemical homeostasis;establishme…	active transmembrane transporter activity;amine transmembrane transporter activity;amino acid transmembrane transporter activity;carboxylic acid transmembrane transporter activity;cation transmembrane transporter activity;cation:amino acid symporter activity;gamma-aminobutyric acid:sodium symporter activity;inorganic cation transmembrane transporter activity;ion transmembrane transporter activity…	cell part;integral to membrane;integral to plasma membrane;intrinsic to membrane;intrinsic to plasma membrane;membrane part;plasma membrane part
P48056;A0A0G2JSN3	592;606	P48056	P48056	Sodium- and chloride-dependent betaine transporter	Slc6a12	PSLPQPGRRSPQDGSSAQNCSTSPVKQELIA	S	592	2	___1	0.897084	NaN	NaN	NaN	NaN	NaN	NaN	NaN	NaN	NaN	NaN	NaN	NaN	NaN	NaN	26.0119	NaN				-4.34294e-08	-4.34294e-08	0	1	1	1	0	0	NaN							amine transport;amino acid transport;biological regulation;carboxylic acid transport;cell volume homeostasis;cellular chemical homeostasis;cellular homeostasis;cellular hyperosmotic response;cellular process;cellular response to abiotic stimulus;cellular response to osmotic stress;cellular response to stimulus;cellular response to stress;cellular water homeostasis;chemical homeostasis;establishme…	active transmembrane transporter activity;amine transmembrane transporter activity;amino acid transmembrane transporter activity;carboxylic acid transmembrane transporter activity;cation transmembrane transporter activity;cation:amino acid symporter activity;gamma-aminobutyric acid:sodium symporter activity;inorganic cation transmembrane transporter activity;ion transmembrane transporter activity…	cell part;integral to membrane;integral to plasma membrane;intrinsic to membrane;intrinsic to plasma membrane;membrane part;plasma membrane part
P48056;A0A0G2JSN3	599;613	P48056	P48056	Sodium- and chloride-dependent betaine transporter	Slc6a12	RRSPQDGSSAQNCSTSPVKQELIAWEKETHL	S	599	2	___1	0.914935	25.4898	25.6441	25.177	25.4259	25.2952	25.6127	24.7778	24.9333	25.134	25.0259	25.5902	25.3986	24.5899	24.5918	NaN	NaN			+	0.63186	0.403338	1.65534	0.438445	0.586368	0.0424022	-0.279475	0.147048	-0.696302							amine transport;amino acid transport;biological regulation;carboxylic acid transport;cell volume homeostasis;cellular chemical homeostasis;cellular homeostasis;cellular hyperosmotic response;cellular process;cellular response to abiotic stimulus;cellular response to osmotic stress;cellular response to stimulus;cellular response to stress;cellular water homeostasis;chemical homeostasis;establishme…	active transmembrane transporter activity;amine transmembrane transporter activity;amino acid transmembrane transporter activity;carboxylic acid transmembrane transporter activity;cation transmembrane transporter activity;cation:amino acid symporter activity;gamma-aminobutyric acid:sodium symporter activity;inorganic cation transmembrane transporter activity;ion transmembrane transporter activity…	cell part;integral to membrane;integral to plasma membrane;intrinsic to membrane;intrinsic to plasma membrane;membrane part;plasma membrane part
B5DF89;A0A0G2JSP3	737;715	B5DF89	B5DF89	Cullin-3	Cul3	LVAEVTQQLKARFLPSPVVIKKRIEGLIERE	S	737	2	___1	1	22.7586	23.2654	23.2798	23.4273	23.4487	23.2601	23.8414	23.2648	22.8477	22.6349	22.887	23.2614	22.5081	23.3343	23.1832	23.0903				0.649831	0.678827	0.217534	0.435327	0.336993	0.76376	0.271006	0.275028	0.121222							actin cytoskeleton organization;actin filament bundle assembly;actin filament organization;actin filament-based process;anatomical structure morphogenesis;biological regulation;catabolic process;cell division;cell migration;cell morphogenesis;cell morphogenesis involved in differentiation;cell motility;cell surface receptor linked signaling pathway;cellular catabolic process;cellular component as…	acid-amino acid ligase activity;binding;catalytic activity;ligase activity;ligase activity, forming carbon-nitrogen bonds;POZ domain binding;protein binding;protein domain specific binding;small conjugating protein ligase activity;ubiquitin-protein ligase activity	cell part;Cul3-RING ubiquitin ligase complex;cullin-RING ubiquitin ligase complex;cytoplasmic part;cytoskeletal part;Golgi apparatus part;Golgi membrane;intracellular membrane-bounded organelle;intracellular organelle;intracellular organelle part;intracellular part;macromolecular complex;membrane;membrane-bounded organelle;microtubule;nucleus;organelle;organelle membrane;organelle part;polar micr…	Ubiquitin mediated proteolysis
A0A0G2JSQ4;P04692-7;P04692-5;P04692-8;P04692-4;A0A0G2JX64;Q923Z2;Q63607;P04692-6;P04692-2;P04692;Q91XN6;A0A0G2K7F7;P04692-3	138;138;138;138;138;174;174;174;174;174;174;174;183;174	A0A0G2JSQ4	A0A0G2JSQ4	Tropomyosin alpha-1 chain	Tpm1	DRKYEEVARKLVIIESDLERAEERAELSEGK	S	138	2	___1	1	24.9619	24.9275	24.9227	24.7371	25.1037	24.7807	25.0511	25.017	24.9152	24.1771	24.2666	24.7102	24.3145	24.5224	24.67	24.5454				0.532038	1.04241	0.00733788	0.672627	0.173836	1	0.100839	0.370014	-0.00418854							actin filament capping;actin filament-based movement;actin filament-based process;actin-mediated cell contraction;actin-myosin filament sliding;biological regulation;cardiac muscle contraction;cell projection organization;cellular component movement;cellular component organization;cellular component organization at cellular level;cellular component organization or biogenesis;cellular component or…	actin binding;actin filament binding;binding;cytoskeletal protein binding;identical protein binding;protein binding;protein dimerization activity;protein homodimerization activity;protein N-terminus binding	cell part;cytoplasm;cytoskeleton;intracellular non-membrane-bounded organelle;intracellular organelle;intracellular part;macromolecular complex;non-membrane-bounded organelle;organelle;protein complex	Cardiac muscle contraction;Dilated cardiomyopathy;Hypertrophic cardiomyopathy (HCM)
A0A0G2JSQ4;P04692-7;P04692-8;A0A0G2JX64;Q923Z2;Q63607;P04692-6;P04692-2	216;216;216;252;252;252;252;252	A0A0G2JSQ4	A0A0G2JSQ4	Tropomyosin alpha-1 chain	Tpm1	TRAEFAERSVTKLEKSIDDLEEKVAHAKEEN	S	216	2	___1	1	24.7301	24.768	24.8623	25.0471	25.0232	NaN	25.3913	NaN	25.0309	24.6154	24.851	24.5446	24.8626	24.8335	24.9029	NaN				1.07907	0.288613	0.335572	0.243303	0.725697	0.702901	0.355393	0.091403	0.105873							actin filament capping;actin filament-based movement;actin filament-based process;actin-mediated cell contraction;actin-myosin filament sliding;biological regulation;cardiac muscle contraction;cell projection organization;cellular component movement;cellular component organization;cellular component organization at cellular level;cellular component organization or biogenesis;cellular component or…	actin binding;actin filament binding;binding;cytoskeletal protein binding;identical protein binding;protein binding;protein dimerization activity;protein homodimerization activity;protein N-terminus binding	cell part;cytoplasm;cytoskeleton;intracellular non-membrane-bounded organelle;intracellular organelle;intracellular part;macromolecular complex;non-membrane-bounded organelle;organelle;protein complex	Cardiac muscle contraction;Dilated cardiomyopathy;Hypertrophic cardiomyopathy (HCM)
P52632;A0A0G2JXI4;A0A0G2JSR4	128;128;128	P52632	P52632	Signal transducer and activator of transcription 5B	Stat5b	LYNEQRLVREANNGSSPAGSLADAMSQKHLQ	S	128	2	___1	0.937357	NaN	NaN	NaN	NaN	25.1415	24.334	NaN	24.4107	24.4046	NaN	23.3231	NaN	25.066	24.1669	24.3697	24.6519				0	0	0.725335	1	1	0.216638	NaN	NaN	0.699773							2-oxoglutarate metabolic process;acute inflammatory response;acute-phase response;allantoin metabolic process;amine metabolic process;anatomical structure development;biological regulation;biosynthetic process;body fluid secretion;branched chain family amino acid metabolic process;C21-steroid hormone metabolic process;carboxylic acid metabolic process;cell activation;cell differentiation;cellular…	binding;calcium ion binding;cation binding;chromatin binding;core promoter binding;core promoter sequence-specific DNA binding;DNA binding;double-stranded DNA binding;ion binding;metal ion binding;molecular transducer activity;nucleic acid binding;nucleic acid binding transcription factor activity;protein binding;protein dimerization activity;regulatory region DNA binding;regulatory region nuclei…	cell part;cytoplasm;cytoplasmic part;cytosol;intracellular membrane-bounded organelle;intracellular organelle;intracellular part;membrane-bounded organelle;nucleus;organelle	Acute myeloid leukemia;Chemokine signaling pathway;Chronic myeloid leukemia;ErbB signaling pathway;Jak-STAT signaling pathway;ko05152;Measles;Pathways in cancer
P43244;A0A0G2JSR7	760;760	P43244	P43244	Matrin-3	Matr3	SAENADDPNKDASDNSDGQNDENKEDYTIPD	S	760	2	___1	1	21.9452	NaN	NaN	NaN	NaN	NaN	NaN	NaN	NaN	NaN	NaN	NaN	NaN	NaN	NaN	NaN				0	0	-4.34294e-08	1	1	1	NaN	NaN	0								binding;cation binding;ion binding;metal ion binding;nucleic acid binding;nucleotide binding;RNA binding;transition metal ion binding;zinc ion binding	cell part;intracellular organelle part;intracellular part;nuclear matrix;nuclear part;organelle part
P43244;A0A0G2JSR7	41;41	P43244	P43244	Matrin-3	Matr3	IGLLAAATQSLSMPASLGRMNQGTARLASLM	S	41	3	___1	0.999398	24.2755	24.7286	24.5472	24.7231	24.5305	24.739	24.0379	24.596	23.4696	22.8641	NaN	23.7642	23.1637	23.1059	23.5599	22.9955		+		0.196856	2.27955	0.241713	0.830745	0.0103897	0.717467	-0.09272	1.20264	-0.15972								binding;cation binding;ion binding;metal ion binding;nucleic acid binding;nucleotide binding;RNA binding;transition metal ion binding;zinc ion binding	cell part;intracellular organelle part;intracellular part;nuclear matrix;nuclear part;organelle part
P43244;A0A0G2JSR7	188;188	P43244	P43244	Matrin-3	Matr3	VPRDDWEEKRHFRRDSFDDRGPSLNPVLDYD	S	188	2	___1	1	32.4352	32.7756	32.5572	32.279	32.7576	32.4928	31.9655	31.7667	32.183	31.7141	32.1216	32.5378	31.4821	31.783	31.8833	31.5801				0.47908	0.959439	1.26066	0.524604	0.192253	0.118372	-0.266122	0.372636	-0.456978								binding;cation binding;ion binding;metal ion binding;nucleic acid binding;nucleotide binding;RNA binding;transition metal ion binding;zinc ion binding	cell part;intracellular organelle part;intracellular part;nuclear matrix;nuclear part;organelle part
P43244;A0A0G2JSR7	195;195	P43244	P43244	Matrin-3	Matr3	EKRHFRRDSFDDRGPSLNPVLDYDHGSRSQE	S	195	4	___1	0.999971	24.5565	NaN	24.7503	25.067	24.825	24.9375	25.1078	NaN	24.6467	23.6242	25.0222	NaN	24.0949	24.3883	24.4753	NaN				0.414034	0.335212	0.0917501	0.632126	0.525717	0.909269	0.165478	0.360235	-0.111532								binding;cation binding;ion binding;metal ion binding;nucleic acid binding;nucleotide binding;RNA binding;transition metal ion binding;zinc ion binding	cell part;intracellular organelle part;intracellular part;nuclear matrix;nuclear part;organelle part
P43244;A0A0G2JSR7	206;206	P43244	P43244	Matrin-3	Matr3	DRGPSLNPVLDYDHGSRSQESGYYDRMDYED	S	206	2	___1	1	27.329	27.7347	27.2209	27.3313	27.5129	27.225	27.5555	26.9101	26.1908	25.857	26.9527	26.7439	27.02	26.9444	27.2767	26.7816		+		0.220189	1.89871	1.09277	0.805619	0.0204503	0.125103	-0.103107	0.967885	0.569535								binding;cation binding;ion binding;metal ion binding;nucleic acid binding;nucleotide binding;RNA binding;transition metal ion binding;zinc ion binding	cell part;intracellular organelle part;intracellular part;nuclear matrix;nuclear part;organelle part
P43244;A0A0G2JSR7	109;109	P43244	P43244	Matrin-3	Matr3	PLPLSSQHRGDTDQASNILASFGLSARDLDE	S	109	2	___1	0.999649	23.6021	NaN	22.7702	23.3156	22.9478	22.806	22.9063	22.9988	NaN	NaN	NaN	NaN	NaN	NaN	NaN	NaN				0.712027	0	-4.34294e-08	0.379518	1	1	-0.31454	NaN	0								binding;cation binding;ion binding;metal ion binding;nucleic acid binding;nucleotide binding;RNA binding;transition metal ion binding;zinc ion binding	cell part;intracellular organelle part;intracellular part;nuclear matrix;nuclear part;organelle part
P43244;A0A0G2JSR7	208;208	P43244	P43244	Matrin-3	Matr3	GPSLNPVLDYDHGSRSQESGYYDRMDYEDDR	S	208	2	___1	1	25.8085	26.5627	26.3335	24.5699	26.0775	26.3615	25.3258	25.1843	24.5701	25.6876	25.9763	NaN	25.6085	25.4239	25.1452	25.5736				0.0541182	0.25896	0.0235809	0.970684	0.601338	1	-0.0813451	0.407323	0.0264651								binding;cation binding;ion binding;metal ion binding;nucleic acid binding;nucleotide binding;RNA binding;transition metal ion binding;zinc ion binding	cell part;intracellular organelle part;intracellular part;nuclear matrix;nuclear part;organelle part
P43244;A0A0G2JSR7	745;745	P43244	P43244	Matrin-3	Matr3	ENGIKNEENTEPGAESAENADDPNKDASDNS	S	745	2	___1	1	26.9954	26.8292	26.8008	25.6147	27.6007	27.2952	26.7732	27.0057	25.0528	26.4695	26.867	26.7273	26.7727	26.4215	26.5045	25.9937				0.834154	0.213596	0.120075	0.247284	0.678855	0.858648	0.608681	0.280866	0.143949								binding;cation binding;ion binding;metal ion binding;nucleic acid binding;nucleotide binding;RNA binding;transition metal ion binding;zinc ion binding	cell part;intracellular organelle part;intracellular part;nuclear matrix;nuclear part;organelle part
P43244;A0A0G2JSR7	598;598	P43244	P43244	Matrin-3	Matr3	GIDLLKKDKSRKRSYSPDGKESPSDKKSKTD	S	598	2	___1	1	32.1665	32.2832	32.3377	32.1782	31.7687	31.7263	31.5988	31.7843	31.9596	31.8008	32.0136	32.0307	31.8497	31.7696	31.6681	31.564	+			3.93269	2.31465	1.58452	0.0376069	0.0794263	0.183842	-0.521918	0.290238	-0.238356								binding;cation binding;ion binding;metal ion binding;nucleic acid binding;nucleotide binding;RNA binding;transition metal ion binding;zinc ion binding	cell part;intracellular organelle part;intracellular part;nuclear matrix;nuclear part;organelle part
P43244;A0A0G2JSR7	164;164	P43244	P43244	Matrin-3	Matr3	RTEEGPTLSYGRDGRSATREPPYRVPRDDWE	S	164	3	___1	0.87997	NaN	NaN	24.4595	24.1801	24.9293	24.6883	25.4303	24.7689	23.9277	NaN	NaN	22.3923	NaN	24.5909	24.5295	22.5909				1.13069	0.559823	0.284244	0.158278	0.254242	0.56967	0.63443	1.15979	0.743801								binding;cation binding;ion binding;metal ion binding;nucleic acid binding;nucleotide binding;RNA binding;transition metal ion binding;zinc ion binding	cell part;intracellular organelle part;intracellular part;nuclear matrix;nuclear part;organelle part
P43244;A0A0G2JSR7	4;4	P43244	P43244	Matrin-3	Matr3	____________MSKSFQQSSLGRDSQGHGR	S	4	2	___1	1	NaN	NaN	25.4225	25.6614	NaN	NaN	25.3025	NaN	24.32	NaN	NaN	NaN	NaN	NaN	24.6924	24.0668				0	0	0	1	1	1	-0.239493	1.22192	0.0595407								binding;cation binding;ion binding;metal ion binding;nucleic acid binding;nucleotide binding;RNA binding;transition metal ion binding;zinc ion binding	cell part;intracellular organelle part;intracellular part;nuclear matrix;nuclear part;organelle part
P43244;A0A0G2JSR7	9;9	P43244	P43244	Matrin-3	Matr3	_______MSKSFQQSSLGRDSQGHGRDLSAA	S	9	2	___1	0.98666	25.7139	24.2013	25.4312	NaN	25.8556	26.4515	25.5063	25.8458	NaN	24.8447	24.6443	24.9691	25.1181	25.0553	24.1512	24.3585				0.861058	0.247224	0.193169	0.211692	0.636283	0.770055	0.799361	0.296086	-0.148567								binding;cation binding;ion binding;metal ion binding;nucleic acid binding;nucleotide binding;RNA binding;transition metal ion binding;zinc ion binding	cell part;intracellular organelle part;intracellular part;nuclear matrix;nuclear part;organelle part
P43244;A0A0G2JSR7	604;604	P43244	P43244	Matrin-3	Matr3	KDKSRKRSYSPDGKESPSDKKSKTDGAQKTE	S	604	2	___1	0.999307	NaN	NaN	NaN	NaN	NaN	NaN	NaN	NaN	NaN	NaN	NaN	NaN	NaN	25.0436	24.8177	24.8352				-4.34294e-08	-4.34294e-08	0	1	1	1	0	0	NaN								binding;cation binding;ion binding;metal ion binding;nucleic acid binding;nucleotide binding;RNA binding;transition metal ion binding;zinc ion binding	cell part;intracellular organelle part;intracellular part;nuclear matrix;nuclear part;organelle part
P43244;A0A0G2JSR7	511;511	P43244	P43244	Matrin-3	Matr3	RVIHLSNLPHSGYSDSAVLKLAEPYGKIKNY	S	511	3	___1	0.896237	24.6228	24.393	NaN	24.2048	24.9999	24.7542	24.1568	24.0408	NaN	23.3231	24.5233	24.2453	NaN	NaN	NaN	22.7727				0.101047	0.419427	0	0.917988	0.448815	1	0.0810372	0.376336	-1.25789								binding;cation binding;ion binding;metal ion binding;nucleic acid binding;nucleotide binding;RNA binding;transition metal ion binding;zinc ion binding	cell part;intracellular organelle part;intracellular part;nuclear matrix;nuclear part;organelle part
Q91ZS3;A0A0G2JSR9;Q91ZS3-2	93;114;114	Q91ZS3	Q91ZS3	45 kDa calcium-binding protein	Sdf4	QEVFLGKDMDGFDEDSEPRRSRRKLMVIFSK	S	93	2	___1	1	23.4091	23.9699	24.2271	24.1957	24.4328	23.9187	23.4853	23.8017	23.9483	24.0736	24.6879	24.5874	25.6037	25.38	25.3787	25.1469			+	0.0525067	0.685348	2.65684	0.983355	0.28274	0.00711811	-0.0408192	-0.373837	1.05305							anatomical structure development;calcium ion-dependent exocytosis;cell differentiation;cellular developmental process;cellular process;cerebellum development;developmental process;establishment of localization;establishment of localization in cell;exocytosis;fat cell differentiation;response to abiotic stimulus;response to chemical stimulus;response to ethanol;response to light stimulus;response …	binding;calcium ion binding;cation binding;identical protein binding;ion binding;metal ion binding;protein binding	cell part;cytoplasm;cytoplasmic part;endosome;Golgi apparatus part;Golgi lumen;intracellular membrane-bounded organelle;intracellular organelle;intracellular organelle lumen;intracellular organelle part;intracellular part;late endosome;membrane-bounded organelle;membrane-enclosed lumen;organelle;organelle lumen;organelle part
Q91ZS3;A0A0G2JSR9;Q91ZS3-2	348;369;369	Q91ZS3	Q91ZS3	45 kDa calcium-binding protein	Sdf4	LEPEEILKYSEFFTGSKLMDYARNVHEEF__	S	348	2	___1	0.888972	24.1134	24.5933	24.2413	24.7266	24.4865	24.178	23.9839	NaN	NaN	NaN	23.0501	NaN	23.6311	22.3001	NaN	NaN				0.420829	0	0	0.597835	1	1	-0.202508	1.3685	-0.0845127							anatomical structure development;calcium ion-dependent exocytosis;cell differentiation;cellular developmental process;cellular process;cerebellum development;developmental process;establishment of localization;establishment of localization in cell;exocytosis;fat cell differentiation;response to abiotic stimulus;response to chemical stimulus;response to ethanol;response to light stimulus;response …	binding;calcium ion binding;cation binding;identical protein binding;ion binding;metal ion binding;protein binding	cell part;cytoplasm;cytoplasmic part;endosome;Golgi apparatus part;Golgi lumen;intracellular membrane-bounded organelle;intracellular organelle;intracellular organelle lumen;intracellular organelle part;intracellular part;late endosome;membrane-bounded organelle;membrane-enclosed lumen;organelle;organelle lumen;organelle part
O70239;A0A0G2JSS2	492;497	O70239	O70239	Axin-1	Axin1	VMRTPGCQSPGPGHRSPDSGHVAKTAVLGGT	S	492	2	___1	0.999997	28.4428	21.3213	27.9237	26.9451	26.3427	26.3524	26.0633	26.3813	26.7392	NaN	26.8839	26.605	26.6221	26.4397	26.3565	25.9182				0.0263876	0.110268	1.0802	1	0.82105	0.165341	0.126725	-0.584472	-0.408543	+		cytoskeletal reorganization			Phosphorylation regulates responsive to Sema3A induced growth cone collapse.	activation of JUN kinase activity;activation of MAPK activity;anatomical structure development;anatomical structure formation involved in morphogenesis;anatomical structure morphogenesis;anterior/posterior pattern specification;apoptosis;axial mesoderm formation;axis specification;biological regulation;canonical Wnt receptor signaling pathway;canonical Wnt receptor signaling pathway involved in n…	armadillo repeat domain binding;beta-catenin binding;binding;enzyme activator activity;enzyme binding;enzyme regulator activity;GTPase activator activity;GTPase regulator activity;identical protein binding;kinase binding;molecular transducer activity;nucleoside-triphosphatase regulator activity;protein binding;protein dimerization activity;protein domain specific binding;protein homodimerization …	beta-catenin destruction complex;cell cortex;cell part;cytoplasmic membrane-bounded vesicle;cytoplasmic microtubule;cytoplasmic part;cytoplasmic vesicle;cytoskeletal part;intracellular membrane-bounded organelle;intracellular organelle;intracellular organelle part;intracellular part;lateral plasma membrane;macromolecular complex;membrane;membrane part;membrane-bounded organelle;membrane-bounded v…	Basal cell carcinoma;Colorectal cancer;Endometrial cancer;Pathways in cancer;Wnt signaling pathway
O70239;A0A0G2JSS2	485;490	O70239	O70239	Axin-1	Axin1	LDEHVQRVMRTPGCQSPGPGHRSPDSGHVAK	S	485	2	___1	1	NaN	NaN	NaN	25.4526	25.7267	24.8094	25.0973	24.4544	25.8589	NaN	24.9061	24.704	24.9069	24.1429	24.968	24.7247				0	0	0.582709	1	1	0.333474	-0.430689	0.296261	-0.470726	+		cytoskeletal reorganization			Phosphorylation regulates responsive to Sema3A induced growth cone collapse.	activation of JUN kinase activity;activation of MAPK activity;anatomical structure development;anatomical structure formation involved in morphogenesis;anatomical structure morphogenesis;anterior/posterior pattern specification;apoptosis;axial mesoderm formation;axis specification;biological regulation;canonical Wnt receptor signaling pathway;canonical Wnt receptor signaling pathway involved in n…	armadillo repeat domain binding;beta-catenin binding;binding;enzyme activator activity;enzyme binding;enzyme regulator activity;GTPase activator activity;GTPase regulator activity;identical protein binding;kinase binding;molecular transducer activity;nucleoside-triphosphatase regulator activity;protein binding;protein dimerization activity;protein domain specific binding;protein homodimerization …	beta-catenin destruction complex;cell cortex;cell part;cytoplasmic membrane-bounded vesicle;cytoplasmic microtubule;cytoplasmic part;cytoplasmic vesicle;cytoskeletal part;intracellular membrane-bounded organelle;intracellular organelle;intracellular organelle part;intracellular part;lateral plasma membrane;macromolecular complex;membrane;membrane part;membrane-bounded organelle;membrane-bounded v…	Basal cell carcinoma;Colorectal cancer;Endometrial cancer;Pathways in cancer;Wnt signaling pathway
A0A0G2JSU2	1189	A0A0G2JSU2	A0A0G2JSU2			EYAYDVPTSVEGSGQSGSPKSRPGSSEGHSR	S	1189	2	___1	0.778247	25.8368	NaN	NaN	26.2542	25.6409	25.5369	24.7085	25.5478	NaN	NaN	26.6277	26.3044	25.7559	25.1002	25.4951	25.4962			+	0.913934	0.59839	1.94823	0.20635	0.310817	0.0203928	-0.686979	-0.420568	-1.00419
A0A0G2JSU2	1191	A0A0G2JSU2	A0A0G2JSU2			AYDVPTSVEGSGQSGSPKSRPGSSEGHSRSR	S	1191	3	___1	0.944783	NaN	NaN	NaN	NaN	24.4246	NaN	NaN	NaN	25.2553	NaN	25.1249	24.9339	22.8808	NaN	24.2576	24.7676				0	0	0.929609	1	1	0.115411	NaN	NaN	-1.13602
A0A0G2JSU2	1246	A0A0G2JSU2	A0A0G2JSU2			LPKSGRNVEKPLSTSSKKDAPRKPAAADLES	S	1246	2	___1	0.989513	25.9509	26.4788	NaN	NaN	26.2594	25.9941	26.2337	NaN	NaN	24.6707	24.232	24.6298	24.2147	NaN	NaN	23.4564		+		0.0805821	2.10804	0.861515	0.953209	0.0102337	0.167338	-0.0524489	1.70399	-0.67528
Q63945;A0A0G2JSU3;Q63945-2;D3ZC07;D4ADL2;D4A466	160;160;148;291;160;148	Q63945;Q63945-2	Q63945-2	Protein SET	Set;Pkn3;LOC102547754;RGD1563307	YFENKVLSKEFHLNESGDPSSKSTEIKWKSG	S	148	2	___1	1	26.6367	26.4748	26.5987	26.8088	27.1777	27.1565	27.0771	27.0799	26.1975	26.5359	26.6154	26.7414	26.7186	26.9507	27.0105	25.9053	+			3.26718	0.339138	0.171195	0.0467898	0.673693	0.807019	0.493043	0.107229	0.123733							ameboidal cell migration;biological regulation;cell migration;cell motility;cellular component assembly;cellular component assembly at cellular level;cellular component movement;cellular component organization;cellular component organization at cellular level;cellular component organization or biogenesis;cellular component organization or biogenesis at cellular level;cellular macromolecular compl…	adenyl nucleotide binding;adenyl ribonucleotide binding;ATP binding;binding;catalytic activity;DNA binding;kinase activity;nucleic acid binding;nucleotide binding;phosphotransferase activity, alcohol group as acceptor;protein kinase activity;protein serine/threonine kinase activity;purine nucleotide binding;purine ribonucleoside triphosphate binding;purine ribonucleotide binding;ribonucleotide bi…	cell part;cytoplasm;cytoplasmic part;cytosol;endoplasmic reticulum;intracellular membrane-bounded organelle;intracellular organelle;intracellular organelle part;intracellular part;membrane-bounded organelle;nuclear part;nucleoplasm;nucleus;organelle;organelle part;perinuclear region of cytoplasm
Q63945;A0A0G2JSU3;Q63945-2;D3ZC07;F6Q1X3	62;62;50;193;60	Q63945;Q63945-2	Q63945-2	Protein SET	Set;Pkn3;LOC317165	IDEVQNEIDRLNEQASEEILKVEQKYNKLRQ	S	50	2	___1	1	27.8747	28.4896	28.5467	28.7188	28.4561	28.8376	28.2713	28.259	27.4144	27.2962	27.6051	27.3622	27.4257	27.6633	27.1244	26.8193		+		0.0764031	2.63068	0.357146	0.957793	0.00931546	0.629682	0.0485334	0.98797	-0.161326							ameboidal cell migration;biological regulation;cell migration;cell motility;cellular component assembly;cellular component assembly at cellular level;cellular component movement;cellular component organization;cellular component organization at cellular level;cellular component organization or biogenesis;cellular component organization or biogenesis at cellular level;cellular macromolecular compl…	adenyl nucleotide binding;adenyl ribonucleotide binding;ATP binding;binding;catalytic activity;DNA binding;kinase activity;nucleic acid binding;nucleotide binding;phosphotransferase activity, alcohol group as acceptor;protein kinase activity;protein serine/threonine kinase activity;purine nucleotide binding;purine ribonucleoside triphosphate binding;purine ribonucleotide binding;ribonucleotide bi…	cell part;cytoplasm;cytoplasmic part;cytosol;endoplasmic reticulum;intracellular membrane-bounded organelle;intracellular organelle;intracellular organelle part;intracellular part;membrane-bounded organelle;nuclear part;nucleoplasm;nucleus;organelle;organelle part;perinuclear region of cytoplasm
Q63945;A0A0G2JSU3	7;7	Q63945	Q63945	Protein SET	Set	_________MAPKRQSAILPQPKKPRPVAAP	S	7	2	___1	1	23.4428	24.0101	23.701	23.6815	23.9538	23.9282	24.0326	23.9572	23.5663	23.0997	23.6553	22.7536	23.1614	23.1396	23.2324	NaN				1.14651	0.931732	0.135971	0.2936	0.17754	0.862991	0.259101	0.440135	-0.0909227							cellular component assembly;cellular component assembly at cellular level;cellular component organization;cellular component organization at cellular level;cellular component organization or biogenesis;cellular component organization or biogenesis at cellular level;cellular macromolecular complex assembly;cellular macromolecular complex subunit organization;cellular process;chromatin organization…	binding;DNA binding;nucleic acid binding	cell part;cytoplasm;cytoplasmic part;cytosol;endoplasmic reticulum;intracellular membrane-bounded organelle;intracellular organelle;intracellular organelle part;intracellular part;membrane-bounded organelle;nuclear part;nucleoplasm;organelle;organelle part;perinuclear region of cytoplasm
Q63945;A0A0G2JSU3;P80347	30;30;3	Q63945	Q63945	Protein SET;Fuctinin-1	Set	KPRPVAAPKLEDKSASPGLPKGEKEQQEAIE	S	30	2	___1	1	32.4248	32.7176	32.582	32.7013	32.6496	32.5866	32.2087	32.4238	32.371	31.7173	31.9525	31.8879	32.0261	31.9014	31.8325	31.6534		+		0.540845	2.16904	0.347785	0.604924	0.025024	0.666137	-0.13926	0.624257	-0.128818							cellular component assembly;cellular component assembly at cellular level;cellular component organization;cellular component organization at cellular level;cellular component organization or biogenesis;cellular component organization or biogenesis at cellular level;cellular macromolecular complex assembly;cellular macromolecular complex subunit organization;cellular process;chromatin organization…	binding;DNA binding;nucleic acid binding	cell part;cytoplasm;cytoplasmic part;cytosol;endoplasmic reticulum;intracellular membrane-bounded organelle;intracellular organelle;intracellular organelle part;intracellular part;membrane-bounded organelle;nuclear part;nucleoplasm;nucleus;organelle;organelle part;perinuclear region of cytoplasm
Q8VBU2;A0A0G2JSU4;A0A0G2JSV0;Q8VBU2-2	332;318;332;318	Q8VBU2	Q8VBU2	Protein NDRG2	Ndrg2	MASSCMTRLSRSRTASLTSAASIDGSRSRSR	S	332	2	___1	0.999979	32.0665	32.111	29.9154	30.0084	29.845	31.7146	30.1109	31.6537	32.3734	28.7418	29.0651	29.4779	28.6896	28.8943	29.0293	29.1104				0.0894846	0.488696	0.544947	0.908039	0.308999	0.297356	-0.194279	1.11077	-0.9837							anatomical structure development;biological regulation;cell differentiation;cell surface receptor linked signaling pathway;cellular developmental process;cellular process;cellular response to stimulus;developmental process;negative regulation of biological process;negative regulation of cell communication;negative regulation of cell proliferation;negative regulation of cellular process;negative r…		cell part;cell projection part;centrosome;cytoplasmic part;cytoskeletal part;Golgi apparatus;growth cone;intracellular membrane-bounded organelle;intracellular non-membrane-bounded organelle;intracellular organelle;intracellular organelle part;intracellular part;membrane-bounded organelle;microtubule organizing center;non-membrane-bounded organelle;nucleus;organelle;organelle part;perinuclear reg…
Q8VBU2;A0A0G2JSU4;A0A0G2JSV0;Q8VBU2-2	335;321;335;321	Q8VBU2	Q8VBU2	Protein NDRG2	Ndrg2	SCMTRLSRSRTASLTSAASIDGSRSRSRTLS	S	335	2	___1	0.996049	NaN	NaN	NaN	NaN	NaN	NaN	NaN	23.4726	NaN	NaN	NaN	24.9509	NaN	NaN	NaN	NaN				0	0	0	1	1	1	NaN	NaN	NaN							anatomical structure development;biological regulation;cell differentiation;cell surface receptor linked signaling pathway;cellular developmental process;cellular process;cellular response to stimulus;developmental process;negative regulation of biological process;negative regulation of cell communication;negative regulation of cell proliferation;negative regulation of cellular process;negative r…		cell part;cell projection part;centrosome;cytoplasmic part;cytoskeletal part;Golgi apparatus;growth cone;intracellular membrane-bounded organelle;intracellular non-membrane-bounded organelle;intracellular organelle;intracellular organelle part;intracellular part;membrane-bounded organelle;microtubule organizing center;non-membrane-bounded organelle;nucleus;organelle;organelle part;perinuclear reg…
Q8VBU2;A0A0G2JSU4;A0A0G2JSV0;Q8VBU2-2	338;324;338;324	Q8VBU2	Q8VBU2	Protein NDRG2	Ndrg2	TRLSRSRTASLTSAASIDGSRSRSRTLSQSS	S	338	2	___1	0.998328	27.419	27.0993	27.4142	27.7184	28.4932	28.5641	27.6576	28.3432	28.6626	28.6793	28.4434	28.5921	29.0781	29.2522	29.0033	29.3476	+	+	+	1.89503	3.86742	3.03038	0.0654261	0.00543636	0.0131365	0.851806	-1.18161	0.57597							anatomical structure development;biological regulation;cell differentiation;cell surface receptor linked signaling pathway;cellular developmental process;cellular process;cellular response to stimulus;developmental process;negative regulation of biological process;negative regulation of cell communication;negative regulation of cell proliferation;negative regulation of cellular process;negative r…		cell part;cell projection part;centrosome;cytoplasmic part;cytoskeletal part;Golgi apparatus;growth cone;intracellular membrane-bounded organelle;intracellular non-membrane-bounded organelle;intracellular organelle;intracellular organelle part;intracellular part;membrane-bounded organelle;microtubule organizing center;non-membrane-bounded organelle;nucleus;organelle;organelle part;perinuclear reg…
Q8VBU2;A0A0G2JSU4;A0A0G2JSV0;Q8VBU2-2	350;336;350;336	Q8VBU2	Q8VBU2	Protein NDRG2	Ndrg2	SAASIDGSRSRSRTLSQSSESGTLPSGPPGH	S	350	2	___1	0.999736	26.9962	27.1002	27.1197	27.3741	27.3603	27.227	26.8319	27.4327	26.74	26.3135	26.7802	27.5112	26.8156	26.6638	26.9905	26.8541				0.161316	0.555592	0.00674609	0.882874	0.379598	1	0.065443	0.31134	-0.00518465							anatomical structure development;biological regulation;cell differentiation;cell surface receptor linked signaling pathway;cellular developmental process;cellular process;cellular response to stimulus;developmental process;negative regulation of biological process;negative regulation of cell communication;negative regulation of cell proliferation;negative regulation of cellular process;negative r…		cell part;cell projection part;centrosome;cytoplasmic part;cytoskeletal part;Golgi apparatus;growth cone;intracellular membrane-bounded organelle;intracellular non-membrane-bounded organelle;intracellular organelle;intracellular organelle part;intracellular part;membrane-bounded organelle;microtubule organizing center;non-membrane-bounded organelle;nucleus;organelle;organelle part;perinuclear reg…
Q8VBU2;A0A0G2JSU4;A0A0G2JSV0;Q8VBU2-2	353;339;353;339	Q8VBU2	Q8VBU2	Protein NDRG2	Ndrg2	SIDGSRSRSRTLSQSSESGTLPSGPPGHTME	S	353	2	___1	0.999923	NaN	NaN	NaN	NaN	23.6262	NaN	NaN	23.4169	25.0451	24.9308	25.0993	24.711	24.2922	24.1585	NaN	NaN			+	0	0	2.22383	1	1	0.0210673	NaN	NaN	-0.721179							anatomical structure development;biological regulation;cell differentiation;cell surface receptor linked signaling pathway;cellular developmental process;cellular process;cellular response to stimulus;developmental process;negative regulation of biological process;negative regulation of cell communication;negative regulation of cell proliferation;negative regulation of cellular process;negative r…		cell part;cell projection part;centrosome;cytoplasmic part;cytoskeletal part;Golgi apparatus;growth cone;intracellular membrane-bounded organelle;intracellular non-membrane-bounded organelle;intracellular organelle;intracellular organelle part;intracellular part;membrane-bounded organelle;microtubule organizing center;non-membrane-bounded organelle;nucleus;organelle;organelle part;perinuclear reg…
O89038;A0A0G2JSU7	231;231	O89038	O89038	Myocyte-specific enhancer factor 2D	Mef2d	ACPNPVGNGYVSARASPGLLPVANGNGLNKV	S	231	2	___1	1	25.7218	25.2335	25.3353	25.2856	25.3936	25.6272	25.254	25.4721	25.7137	25.988	26.323	25.4953	26.9691	27.0253	26.8034	26.996			+	0.117005	1.21884	2.92245	0.935886	0.108625	0.00548949	0.0426888	-0.485964	1.06844							adult heart development;anatomical structure development;apoptosis;biological regulation;cell death;cell differentiation;cellular developmental process;cellular process;chondrocyte differentiation;death;developmental process;endochondral ossification;heart development;multicellular organismal process;muscle cell differentiation;nervous system development;organ development;ossification;osteoblast …	binding;DNA binding;nucleic acid binding;nucleic acid binding transcription factor activity;protein binding;regulatory region DNA binding;regulatory region nucleic acid binding;RNA polymerase II regulatory region DNA binding;RNA polymerase II regulatory region sequence-specific DNA binding;sequence-specific DNA binding;sequence-specific DNA binding RNA polymerase II transcription factor activity;…	cell part;intracellular membrane-bounded organelle;intracellular organelle;intracellular part;membrane-bounded organelle;nucleus;organelle
O89038;A0A0G2JSU7	98;98	O89038	O89038	Myocyte-specific enhancer factor 2D	Mef2d	DIIETLRKKGFNGCDSPEPDGEDSLEQSPLL	S	98	3	___1	0.999824	26.1441	NaN	NaN	26.6112	25.6907	25.3379	25.502	25.6637	26.1417	25.9527	25.4244	24.238	NaN	NaN	NaN	25.5661	+			1.93303	0.644009	0	0.0637091	0.219147	1	-0.82905	0.938437	0.126887							adult heart development;anatomical structure development;apoptosis;biological regulation;cell death;cell differentiation;cellular developmental process;cellular process;chondrocyte differentiation;death;developmental process;endochondral ossification;heart development;multicellular organismal process;muscle cell differentiation;nervous system development;organ development;ossification;osteoblast …	binding;DNA binding;nucleic acid binding;nucleic acid binding transcription factor activity;protein binding;regulatory region DNA binding;regulatory region nucleic acid binding;RNA polymerase II regulatory region DNA binding;RNA polymerase II regulatory region sequence-specific DNA binding;sequence-specific DNA binding;sequence-specific DNA binding RNA polymerase II transcription factor activity;…	cell part;intracellular membrane-bounded organelle;intracellular organelle;intracellular part;membrane-bounded organelle;nucleus;organelle
O89038;A0A0G2JSU7	180;180	O89038	O89038	Myocyte-specific enhancer factor 2D	Mef2d	TPSLVTSSLTDPRLLSPQQPALQRNSVSPGL	S	180	2	___1	1	26.793	26.9956	26.439	26.4909	26.8795	26.6355	26.1496	26.3235	26.8158	26.819	27.3537	26.6459	27.3219	27.1148	27.436	27.2859				0.381855	0.522307	1.19871	0.635317	0.447194	0.153644	-0.182629	-0.22897	0.381051							adult heart development;anatomical structure development;apoptosis;biological regulation;cell death;cell differentiation;cellular developmental process;cellular process;chondrocyte differentiation;death;developmental process;endochondral ossification;heart development;multicellular organismal process;muscle cell differentiation;nervous system development;organ development;ossification;osteoblast …	binding;DNA binding;nucleic acid binding;nucleic acid binding transcription factor activity;protein binding;regulatory region DNA binding;regulatory region nucleic acid binding;RNA polymerase II regulatory region DNA binding;RNA polymerase II regulatory region sequence-specific DNA binding;sequence-specific DNA binding;sequence-specific DNA binding RNA polymerase II transcription factor activity;…	cell part;intracellular membrane-bounded organelle;intracellular organelle;intracellular part;membrane-bounded organelle;nucleus;organelle
O89038;A0A0G2JSU7	192;192	O89038	O89038	Myocyte-specific enhancer factor 2D	Mef2d	RLLSPQQPALQRNSVSPGLPQRPASAGAMLG	S	192	2	___1	1	24.2803	23.8243	NaN	24.0885	24.4144	23.9641	23.4378	23.3811	25.5836	NaN	25.5008	24.7394	26.039	25.2445	25.7666	25.9701		+		0.366945	1.80739	0.741694	0.600373	0.0187011	0.248536	-0.265018	-1.21023	0.4804							adult heart development;anatomical structure development;apoptosis;biological regulation;cell death;cell differentiation;cellular developmental process;cellular process;chondrocyte differentiation;death;developmental process;endochondral ossification;heart development;multicellular organismal process;muscle cell differentiation;nervous system development;organ development;ossification;osteoblast …	binding;DNA binding;nucleic acid binding;nucleic acid binding transcription factor activity;protein binding;regulatory region DNA binding;regulatory region nucleic acid binding;RNA polymerase II regulatory region DNA binding;RNA polymerase II regulatory region sequence-specific DNA binding;sequence-specific DNA binding;sequence-specific DNA binding RNA polymerase II transcription factor activity;…	cell part;intracellular membrane-bounded organelle;intracellular organelle;intracellular part;membrane-bounded organelle;nucleus;organelle
O89038;A0A0G2JSU7	121;121	O89038	O89038	Myocyte-specific enhancer factor 2D	Mef2d	SLEQSPLLEDKYRRASEELDGLFRRYGSSVP	S	121	2	___1	1	24.8226	25.1155	25.1207	24.2587	24.848	NaN	24.6535	23.4874	23.3113	23.5383	NaN	24.557	NaN	NaN	NaN	NaN		+		0.528226	1.299	0	0.419553	0.0551589	1	-0.49974	1.02719	NaN							adult heart development;anatomical structure development;apoptosis;biological regulation;cell death;cell differentiation;cellular developmental process;cellular process;chondrocyte differentiation;death;developmental process;endochondral ossification;heart development;multicellular organismal process;muscle cell differentiation;nervous system development;organ development;ossification;osteoblast …	binding;DNA binding;nucleic acid binding;nucleic acid binding transcription factor activity;protein binding;regulatory region DNA binding;regulatory region nucleic acid binding;RNA polymerase II regulatory region DNA binding;RNA polymerase II regulatory region sequence-specific DNA binding;sequence-specific DNA binding;sequence-specific DNA binding RNA polymerase II transcription factor activity;…	cell part;intracellular membrane-bounded organelle;intracellular organelle;intracellular part;membrane-bounded organelle;nucleus;organelle
O89038;A0A0G2JSU7	430;430	O89038	O89038	Myocyte-specific enhancer factor 2D	Mef2d	TVTTHPHISIKSEPVSPSRERSPAPPPPAVF	S	430	2	___1	0.962606	28.8782	29.1115	28.7858	28.6351	29.0445	28.888	28.5873	28.3798	29.3379	28.1764	29.1399	28.8879	29.3076	29.1414	29.1383	28.9302				0.298349	0.0419476	0.405334	0.731612	0.990744	0.537849	-0.127759	-0.0328798	0.243871	+		apoptosis, induced				adult heart development;anatomical structure development;apoptosis;biological regulation;cell death;cell differentiation;cellular developmental process;cellular process;chondrocyte differentiation;death;developmental process;endochondral ossification;heart development;multicellular organismal process;muscle cell differentiation;nervous system development;organ development;ossification;osteoblast …	binding;DNA binding;nucleic acid binding;nucleic acid binding transcription factor activity;protein binding;regulatory region DNA binding;regulatory region nucleic acid binding;RNA polymerase II regulatory region DNA binding;RNA polymerase II regulatory region sequence-specific DNA binding;sequence-specific DNA binding;sequence-specific DNA binding RNA polymerase II transcription factor activity;…	cell part;intracellular membrane-bounded organelle;intracellular organelle;intracellular part;membrane-bounded organelle;nucleus;organelle
O89038;A0A0G2JSU7	251;251	O89038	O89038	Myocyte-specific enhancer factor 2D	Mef2d	PVANGNGLNKVIPAKSPPPPTHNTQLGAPSR	S	251	2	___1	1	23.7074	24.1233	23.6674	24.8028	24.5523	24.5042	24.7551	24.5639	24.4234	24.0679	24.3938	24.5926	25.1147	24.4337	24.9921	25.1156				0.989808	0.465442	1.49259	0.214018	0.44369	0.0724292	0.518655	-0.294182	0.544635							adult heart development;anatomical structure development;apoptosis;biological regulation;cell death;cell differentiation;cellular developmental process;cellular process;chondrocyte differentiation;death;developmental process;endochondral ossification;heart development;multicellular organismal process;muscle cell differentiation;nervous system development;organ development;ossification;osteoblast …	binding;DNA binding;nucleic acid binding;nucleic acid binding transcription factor activity;protein binding;regulatory region DNA binding;regulatory region nucleic acid binding;RNA polymerase II regulatory region DNA binding;RNA polymerase II regulatory region sequence-specific DNA binding;sequence-specific DNA binding;sequence-specific DNA binding RNA polymerase II transcription factor activity;…	cell part;intracellular membrane-bounded organelle;intracellular organelle;intracellular part;membrane-bounded organelle;nucleus;organelle
P47727;M0R3X6;A0A0G2JSV2;A0A0G2K658	151;151;151;203	P47727	P47727	Carbonyl reductase [NADPH] 1	Cbr1	VNVSSSVSLRALKSCSPELQQKFRSETITEE	S	151	2	___1	0.999983	25.6797	25.9481	25.6252	NaN	25.6469	25.6415	25.2103	25.4648	26.2537	25.4327	26.2401	26.3691	26.1013	25.6889	26.2403	26.1881				0.860369	0.54819	0.0263589	0.360235	0.378709	1	-0.260084	-0.322886	-0.0192094							catabolic process;cellular catabolic process;cellular ketone metabolic process;cellular macromolecule metabolic process;cellular metabolic process;cellular process;cellular protein metabolic process;coenzyme catabolic process;coenzyme metabolic process;cofactor catabolic process;cofactor metabolic process;drug metabolic process;fat-soluble vitamin catabolic process;fat-soluble vitamin metabolic p…	15-hydroxyprostaglandin dehydrogenase (NADP+) activity;carbonyl reductase (NADPH) activity;catalytic activity;oxidoreductase activity;oxidoreductase activity, acting on CH-OH group of donors;oxidoreductase activity, acting on the CH-OH group of donors, NAD or NADP as acceptor;prostaglandin-E2 9-reductase activity	cell part;cell projection;cytoplasmic part;cytosol;intracellular membrane-bounded organelle;intracellular organelle;intracellular part;membrane;membrane-bounded organelle;microvillus;nucleus;organelle;plasma membrane	Arachidonic acid metabolism
P18666;P13832;A0A0G2JSW0;B0BMS8	20;20;20;20	P18666	P18666	Myosin regulatory light chain 12B;Myosin regulatory light chain RLC-A	Myl12b;Rlc-a;Myl9	KAKTKTTKKRPQRATSNVFAMFDQSQIQEFK	S	20	2	___1	1	28.5741	28.5716	28.3359	28.3552	28.8925	28.6765	28.7181	28.8279	28.7651	27.9955	28.506	28.3476	29.3825	28.7365	28.8463	28.1745				2.08867	0.11936	0.612523	0.135809	0.893358	0.343393	0.319589	0.0556636	0.381425	+	intracellular localization; protein conformation	exocytosis, altered				biological regulation;establishment of localization;establishment of localization in cell;establishment of protein localization;establishment of protein localization in membrane;establishment of protein localization in plasma membrane;intracellular protein transport;intracellular transport;protein targeting;protein targeting to plasma membrane;protein transport;regulation of anatomical structure …	binding;calcium ion binding;cation binding;ion binding;metal ion binding	actin filament bundle;actomyosin;apical part of cell;cell part;contractile fiber part;cytoplasmic part;cytoskeletal part;intracellular organelle part;intracellular part;macromolecular complex;myosin complex;myosin II complex;organelle part;protein complex;stress fiber;Z disc	Focal adhesion;Leukocyte transendothelial migration;Regulation of actin cytoskeleton;Tight junction;Vascular smooth muscle contraction
A0A0G2JSX8;P0C0T2	628;734	A0A0G2JSX8	A0A0G2JSX8	Ankyrin repeat and SAM domain-containing protein 6	Anks6	GKRPPSGTSATSKSTSPTLTPSPSPKGHTAE	S	628	2	___1	0.992751	24.9738	25.0075	25.2199	25.3123	25.1513	24.803	NaN	23.806	NaN	24.8523	NaN	NaN	24.3582	NaN	NaN	24.3151				0.736552	0	0	0.296466	1	1	-0.541617	0.276035	-0.515687								binding;identical protein binding;protein binding;protein dimerization activity;protein homodimerization activity	cell part;cell projection;cilium;cytoplasm;intracellular part
A0A0G2JSY5;Q4V8D7	175;222	A0A0G2JSY5	A0A0G2JSY5	Protein FAM221A	Fam221a	LDDSGIGAPSVDVLDSPVSVMDHPFLRAMQP	S	175	3	___1	0.994185	25.3077	26.0681	25.486	25.9487	25.6563	25.127	25.267	25.5175	25.592	NaN	25.8171	25.9001	24.5525	24.7598	24.3614	NaN			+	0.691622	0.107383	2.92424	0.389784	0.894049	0.00516667	-0.310658	-0.0670849	-1.21185
A0A0G2JSY9;G3V838;Q8CHI9-2;Q8CHI9	332;332;332;332	A0A0G2JSY9	A0A0G2JSY9	Sulfotransferase;Carbohydrate sulfotransferase 15	Chst15	FDLAAHQIHQGLQAASAEQTSKMNRIIIGEA	S	332	4	___1	0.999982	24.4303	24.6758	24.451	24.9846	24.6807	24.536	24.0203	23.9761	NaN	NaN	23.4739	NaN	25.0733	24.4762	24.4548	24.9221				0.738253	0	0	0.359546	1	1	-0.332138	1.16146	1.25766							alcohol biosynthetic process;alcohol metabolic process;biosynthetic process;carbohydrate biosynthetic process;carbohydrate metabolic process;cellular biosynthetic process;cellular carbohydrate biosynthetic process;cellular carbohydrate metabolic process;cellular metabolic process;cellular process;hexose biosynthetic process;hexose metabolic process;metabolic process;monosaccharide biosynthetic pr…	3'-phosphoadenosine 5'-phosphosulfate binding;adenyl nucleotide binding;binding;catalytic activity;N-acetylgalactosamine 4-sulfate 6-O-sulfotransferase activity;nucleotide binding;purine nucleotide binding;sulfotransferase activity;transferase activity;transferase activity, transferring sulfur-containing groups	cell part;cytoplasmic part;Golgi apparatus part;Golgi membrane;integral to membrane;intracellular organelle part;intracellular part;intrinsic to membrane;membrane;membrane part;organelle membrane;organelle part	Glycosaminoglycan biosynthesis - chondroitin sulfate
A0A0G2JSZ4;A0A0G2JTF4;A0A0G2JT35;Q2MJT0;M0R6R7	235;235;235;235;233	A0A0G2JSZ4;M0R6R7	A0A0G2JSZ4	Myocyte-specific enhancer factor 2A	Mef2a	AGNSPVGNGFVNSRASPNLIGNTGANSVGKV	S	235	2	___1	1	26.8848	27.0613	26.3583	22.2503	26.9264	26.8812	26.222	NaN	NaN	27.9632	28.4587	27.8012	28.3531	27.9817	28.0454	27.9551				0.318531	0.876535	0.0160184	0.560502	0.0979303	1	1.03786	-2.43569	0.0094436							actin cytoskeleton organization;actin filament-based process;actomyosin structure organization;anatomical structure formation involved in morphogenesis;anatomical structure morphogenesis;apoptosis;biological regulation;biosynthetic process;BMK cascade;carbohydrate homeostasis;cardiac conduction;cardiac myofibril assembly;cell death;cell part morphogenesis;cell projection morphogenesis;cell projec…	activating transcription factor binding;binding;chromatin binding;DNA binding;enzyme binding;histone acetyltransferase binding;histone deacetylase binding;nucleic acid binding;nucleic acid binding transcription factor activity;protein binding;protein binding transcription factor activity;regulatory region DNA binding;regulatory region nucleic acid binding;RNA polymerase II core promoter proximal …	cell part;chromatin;chromosomal part;intracellular membrane-bounded organelle;intracellular organelle;intracellular organelle part;intracellular part;membrane-bounded organelle;nuclear chromatin;nuclear chromosome part;nuclear part;nucleoplasm;nucleus;organelle;organelle part
A0A0G2JSZ4;A0A0G2JTF4;A0A0G2JT35;Q2MJT0	98;98;98;98	A0A0G2JSZ4	A0A0G2JSZ4	Myocyte-specific enhancer factor 2A	Mef2a	DIVEALNKKEHRGCDSPDPDTSYVLTPHTEE	S	98	2	___1	1	26.8375	27.1479	26.951	27.3893	27.2907	26.9447	26.6207	27.0065	26.7058	26.0176	25.7548	26.3585	26.5605	26.1725	26.2296	26.2288		+		0.259232	1.96687	0.150614	0.767562	0.0205167	0.849901	-0.115791	0.872231	0.0886388							anatomical structure morphogenesis;apoptosis;biological regulation;biosynthetic process;BMK cascade;carbohydrate homeostasis;cell death;cell part morphogenesis;cell projection morphogenesis;cell projection organization;cellular biosynthetic process;cellular chemical homeostasis;cellular component morphogenesis;cellular component organization;cellular component organization at cellular level;cellu…	activating transcription factor binding;binding;chromatin binding;DNA binding;enzyme binding;histone acetyltransferase binding;histone deacetylase binding;nucleic acid binding;nucleic acid binding transcription factor activity;protein binding;regulatory region DNA binding;regulatory region nucleic acid binding;RNA polymerase II regulatory region DNA binding;RNA polymerase II regulatory region seq…	cell part;intracellular membrane-bounded organelle;intracellular organelle;intracellular organelle part;intracellular part;membrane-bounded organelle;nuclear part;nucleoplasm;nucleus;organelle;organelle part
A0A0G2JSZ4;A0A0G2JTF4;A0A0G2JT35;Q2MJT0;M0R6R7	467;475;478;467;465	A0A0G2JSZ4;M0R6R7	A0A0G2JSZ4	Myocyte-specific enhancer factor 2A	Mef2a	SYDGSDREDPRGDFHSPIVLGRPPNAEDRES	S	467	3	___1	1	23.5496	23.7693	23.6489	23.0037	NaN	24.1558	23.7589	NaN	NaN	NaN	24.4976	24.561	NaN	NaN	25.1974	25.7157		+		0.759292	1.81872	1.14913	0.303507	0.0210141	0.0793678	0.464456	-1.03645	0.927219							actin cytoskeleton organization;actin filament-based process;actomyosin structure organization;anatomical structure formation involved in morphogenesis;anatomical structure morphogenesis;apoptosis;biological regulation;biosynthetic process;BMK cascade;carbohydrate homeostasis;cardiac conduction;cardiac myofibril assembly;cell death;cell part morphogenesis;cell projection morphogenesis;cell projec…	activating transcription factor binding;binding;chromatin binding;DNA binding;enzyme binding;histone acetyltransferase binding;histone deacetylase binding;nucleic acid binding;nucleic acid binding transcription factor activity;protein binding;protein binding transcription factor activity;regulatory region DNA binding;regulatory region nucleic acid binding;RNA polymerase II core promoter proximal …	cell part;chromatin;chromosomal part;intracellular membrane-bounded organelle;intracellular organelle;intracellular organelle part;intracellular part;membrane-bounded organelle;nuclear chromatin;nuclear chromosome part;nuclear part;nucleoplasm;nucleus;organelle;organelle part
A0A0G2JSZ4;A0A0G2JTF4;A0A0G2JT35;Q2MJT0;M0R6R7	482;490;493;482;480	A0A0G2JSZ4;M0R6R7	A0A0G2JSZ4	Myocyte-specific enhancer factor 2A	Mef2a	SPIVLGRPPNAEDRESPSVKRMRMDTWVT__	S	482	4	___1	0.993124	26.6577	26.4414	26.6012	27.1987	27.0474	NaN	NaN	26.7634	27.4196	27.5063	27.1053	27.5813	27.6685	27.7286	27.9658	28.1631		+	+	0.277522	1.88112	1.67309	0.709675	0.0326951	0.0682567	0.180668	-0.678366	0.478393							actin cytoskeleton organization;actin filament-based process;actomyosin structure organization;anatomical structure formation involved in morphogenesis;anatomical structure morphogenesis;apoptosis;biological regulation;biosynthetic process;BMK cascade;carbohydrate homeostasis;cardiac conduction;cardiac myofibril assembly;cell death;cell part morphogenesis;cell projection morphogenesis;cell projec…	activating transcription factor binding;binding;chromatin binding;DNA binding;enzyme binding;histone acetyltransferase binding;histone deacetylase binding;nucleic acid binding;nucleic acid binding transcription factor activity;protein binding;protein binding transcription factor activity;regulatory region DNA binding;regulatory region nucleic acid binding;RNA polymerase II core promoter proximal …	cell part;chromatin;chromosomal part;intracellular membrane-bounded organelle;intracellular organelle;intracellular organelle part;intracellular part;membrane-bounded organelle;nuclear chromatin;nuclear chromosome part;nuclear part;nucleoplasm;nucleus;organelle;organelle part
A0A0G2JSZ4;A0A0G2JTF4;A0A0G2JT35;M0R6R7	400;408;411;398	A0A0G2JSZ4;M0R6R7	A0A0G2JSZ4		Mef2a	SINTNQNINIKSEPISPPRDRMTPSGFQQQQ	S	400	2	___1	1	25.6185	25.8142	21.4942	26.0105	25.8676	25.6344	25.5827	25.6601	NaN	25.7068	26.021	25.7708	26.437	26.2951	26.2104	25.9012				0.382989	0.365219	1.22061	0.49572	0.429821	0.149121	0.951837	-1.09854	0.378043							actin cytoskeleton organization;actin filament-based process;actomyosin structure organization;anatomical structure formation involved in morphogenesis;biological regulation;BMK cascade;cardiac conduction;cardiac myofibril assembly;cellular component assembly;cellular component assembly at cellular level;cellular component assembly involved in morphogenesis;cellular component organization;cellula…	binding;chromatin binding;DNA binding;nucleic acid binding;nucleic acid binding transcription factor activity;protein binding transcription factor activity;RNA polymerase II core promoter proximal region sequence-specific DNA binding transcription factor activity;RNA polymerase II core promoter proximal region sequence-specific DNA binding transcription factor activity involved in positive regula…	cell part;chromatin;chromosomal part;intracellular organelle part;intracellular part;nuclear chromatin;nuclear chromosome part;nuclear part;organelle part
A0A0G2JSZ4;A0A0G2JTF4;A0A0G2JT35;Q2MJT0;M0R6R7	255;255;255;255;253	A0A0G2JSZ4;M0R6R7	A0A0G2JSZ4	Myocyte-specific enhancer factor 2A	Mef2a	GNTGANSVGKVMPTKSPPPPGGGSVGMNSRK	S	255	2	___1	0.999997	NaN	NaN	NaN	NaN	NaN	24.7962	24.6072	NaN	NaN	24.8023	23.9596	NaN	25.426	25.1704	25.4554	25.2423			+	0	0	1.55916	1	1	0.036985	NaN	NaN	0.942608							actin cytoskeleton organization;actin filament-based process;actomyosin structure organization;anatomical structure formation involved in morphogenesis;anatomical structure morphogenesis;apoptosis;biological regulation;biosynthetic process;BMK cascade;carbohydrate homeostasis;cardiac conduction;cardiac myofibril assembly;cell death;cell part morphogenesis;cell projection morphogenesis;cell projec…	activating transcription factor binding;binding;chromatin binding;DNA binding;enzyme binding;histone acetyltransferase binding;histone deacetylase binding;nucleic acid binding;nucleic acid binding transcription factor activity;protein binding;protein binding transcription factor activity;regulatory region DNA binding;regulatory region nucleic acid binding;RNA polymerase II core promoter proximal …	cell part;chromatin;chromosomal part;intracellular membrane-bounded organelle;intracellular organelle;intracellular organelle part;intracellular part;membrane-bounded organelle;nuclear chromatin;nuclear chromosome part;nuclear part;nucleoplasm;nucleus;organelle;organelle part
Q63081;A0A0G2JSZ5	428;433	Q63081	Q63081	Protein disulfide-isomerase A6	Pdia6	DGKDGELPVEDDIDLSDVELDDLEKDEL___	S	428	3	___1	1	30.6275	30.7489	30.9416	31.0125	31.2383	31.1086	30.1835	30.0353	30.6724	29.8812	30.6039	30.7703	30.8376	30.6183	30.7503	30.5301				0.240715	0.784089	0.417966	0.73395	0.253236	0.556993	-0.191181	0.350674	0.202158							apoptotic cell clearance;biological adhesion;biological regulation;cell activation;cell adhesion;cell redox homeostasis;cell-cell adhesion;cellular component organization;cellular component organization or biogenesis;cellular homeostasis;cellular macromolecule metabolic process;cellular membrane organization;cellular metabolic process;cellular process;cellular protein metabolic process;cellular r…	binding;calcium ion binding;catalytic activity;cation binding;intramolecular oxidoreductase activity;intramolecular oxidoreductase activity, interconverting keto- and enol-groups;intramolecular oxidoreductase activity, transposing S-S bonds;ion binding;isomerase activity;metal ion binding;protein disulfide isomerase activity	cell part;cytoplasmic membrane-bounded vesicle;cytoplasmic part;cytoplasmic vesicle;endoplasmic reticulum;endoplasmic reticulum lumen;endoplasmic reticulum part;endoplasmic reticulum-Golgi intermediate compartment;intracellular membrane-bounded organelle;intracellular organelle;intracellular organelle lumen;intracellular organelle part;intracellular part;melanosome;membrane;membrane-bounded organ…	Protein processing in endoplasmic reticulum
Q63081;A0A0G2JSZ5	129;134	Q63081	Q63081	Protein disulfide-isomerase A6	Pdia6	YQGGRTGEAIVDAALSALRQLVKDRLGGRSG	S	129	2	___1	0.999999	NaN	NaN	NaN	NaN	NaN	22.9956	23.5451	NaN	NaN	NaN	NaN	NaN	NaN	NaN	NaN	NaN				0	-4.34294e-08	-4.34294e-08	1	1	1	NaN	0	0							apoptotic cell clearance;biological adhesion;biological regulation;cell activation;cell adhesion;cell redox homeostasis;cell-cell adhesion;cellular component organization;cellular component organization or biogenesis;cellular homeostasis;cellular macromolecule metabolic process;cellular membrane organization;cellular metabolic process;cellular process;cellular protein metabolic process;cellular r…	binding;calcium ion binding;catalytic activity;cation binding;intramolecular oxidoreductase activity;intramolecular oxidoreductase activity, interconverting keto- and enol-groups;intramolecular oxidoreductase activity, transposing S-S bonds;ion binding;isomerase activity;metal ion binding;protein disulfide isomerase activity	cell part;cytoplasmic membrane-bounded vesicle;cytoplasmic part;cytoplasmic vesicle;endoplasmic reticulum;endoplasmic reticulum lumen;endoplasmic reticulum part;endoplasmic reticulum-Golgi intermediate compartment;intracellular membrane-bounded organelle;intracellular organelle;intracellular organelle lumen;intracellular organelle part;intracellular part;melanosome;membrane;membrane-bounded organ…	Protein processing in endoplasmic reticulum
Q9JK72;E9PSS2;A0A0G2JSZ9	267;221;267	Q9JK72	Q9JK72	Copper chaperone for superoxide dismutase;Superoxide dismutase [Cu-Zn]	Ccs	WEERGRPIAGQGRKDSAQPPAHL________	S	267	2	___1	1	29.6998	30.1885	29.8914	30.0267	28.6183	28.4893	28.7063	27.7741	24.653	23.7122	25.1715	23.9772	24.0669	24.2992	25.0772	24.4684	+	+		3.22805	5.43764	0.0917626	0.0517681	0.0163077	0.91207	-1.5546	5.57312	0.0994143							biological regulation;cation transport;cellular metabolic process;cellular process;cellular response to chemical stimulus;cellular response to oxidative stress;cellular response to oxygen radical;cellular response to reactive oxygen species;cellular response to stimulus;cellular response to stress;cellular response to superoxide;establishment of localization;ion transport;metabolic process;metal …	antioxidant activity;binding;catalytic activity;cation binding;copper chaperone activity;copper ion binding;enzyme binding;ion binding;metal ion binding;metallochaperone activity;oxidoreductase activity;oxidoreductase activity, acting on superoxide radicals as acceptor;protein binding;superoxide dismutase activity;superoxide dismutase copper chaperone activity;transition metal ion binding;zinc io…	cell part;cytoplasm;intracellular part	Amyotrophic lateral sclerosis (ALS)
A0A0G2JT06;P97834;A0A0G2JW80	509;454;470	A0A0G2JT06	A0A0G2JT06	COP9 signalosome complex subunit 1	Gps1	VLRNQIHVKSPPREGSQGELTPANSQSRMST	S	509	2	___1	1	28.8209	29.3329	29.0246	29.2897	29.3593	29.2198	28.8267	28.8098	29.3709	28.9763	29.6537	29.3791	28.466	28.4046	28.4265	28.1394			+	0.129159	0.582811	3.106	0.905075	0.417152	0.0055414	-0.0631294	-0.227981	-0.985858							cellular macromolecule metabolic process;cellular metabolic process;cellular process;cellular protein metabolic process;cullin deneddylation;macromolecule metabolic process;macromolecule modification;metabolic process;primary metabolic process;protein deneddylation;protein metabolic process;protein modification by small protein conjugation or removal;protein modification by small protein removal;…	binding;protein binding	cell part;cytoplasm;intracellular organelle part;intracellular part;macromolecular complex;nuclear part;organelle part;protein complex;signalosome
A0A0G2JT06;P97834;A0A0G2JW80	275;220;236	A0A0G2JT06	A0A0G2JT06	COP9 signalosome complex subunit 1	Gps1	AESTPEIAEQRGERDSQTQAILTKLKCAAGL	S	275	3	___1	0.992437	25.1931	25.3808	25.4156	25.5611	25.3329	25.6641	25.5147	25.3526	NaN	23.9396	24.8619	25.0484	24.493	24.2772	24.2615	23.9359		+		0.303883	1.29875	0.53644	0.792233	0.0651886	0.390791	0.0783854	0.771035	-0.374751							cellular macromolecule metabolic process;cellular metabolic process;cellular process;cellular protein metabolic process;cullin deneddylation;macromolecule metabolic process;macromolecule modification;metabolic process;primary metabolic process;protein deneddylation;protein metabolic process;protein modification by small protein conjugation or removal;protein modification by small protein removal;…	binding;protein binding	cell part;cytoplasm;intracellular organelle part;intracellular part;macromolecular complex;nuclear part;organelle part;protein complex;signalosome
A0A0G2JT06	4	A0A0G2JT06	A0A0G2JT06			____________MRGSPAPSSASSSASDLSR	S	4	2	___1	0.999998	27.603	27.5408	27.3079	28.257	27.7864	27.677	27.0629	27.4671	28.5446	28.183	28.7539	28.3136	28.3073	28.1138	27.8589	27.7675		+		0.288225	1.74293	1.3215	0.700775	0.0346067	0.114444	-0.178843	-0.771587	-0.436911
A0A0G2JT06;P97834;A0A0G2JW80	503;448;464	A0A0G2JT06	A0A0G2JT06	COP9 signalosome complex subunit 1	Gps1	MILRAAVLRNQIHVKSPPREGSQGELTPANS	S	503	3	___1	0.890933	NaN	NaN	25.3551	26.3779	NaN	NaN	26.497	NaN	26.2671	NaN	NaN	NaN	NaN	NaN	NaN	NaN				0	0	0	1	1	1	0.630512	-0.400652	NaN							cellular macromolecule metabolic process;cellular metabolic process;cellular process;cellular protein metabolic process;cullin deneddylation;macromolecule metabolic process;macromolecule modification;metabolic process;primary metabolic process;protein deneddylation;protein metabolic process;protein modification by small protein conjugation or removal;protein modification by small protein removal;…	binding;protein binding	cell part;cytoplasm;intracellular organelle part;intracellular part;macromolecular complex;nuclear part;organelle part;protein complex;signalosome
Q7TPK1;A0A0G2JXJ2;A0A0G2JT07	511;519;566	Q7TPK1	Q7TPK1	E3 ubiquitin-protein ligase UHRF1	Uhrf1	QKLTNNNRALALNCHSPINEKGAEAEDWRQG	S	511	3	___1	1	24.048	24.1461	24.3989	NaN	24.956	NaN	24.1482	24.4282	24.5102	NaN	23.4805	NaN	NaN	NaN	NaN	NaN				0.533045	0.185017	0	0.471461	0.736422	1	0.313101	0.202317	NaN							biological regulation;biosynthetic process;cell cycle;cellular biosynthetic process;cellular component organization;cellular component organization at cellular level;cellular component organization or biogenesis;cellular component organization or biogenesis at cellular level;cellular macromolecule biosynthetic process;cellular macromolecule metabolic process;cellular metabolic process;cellular ni…	acid-amino acid ligase activity;binding;catalytic activity;cation binding;histone binding;ion binding;ligase activity;ligase activity, forming carbon-nitrogen bonds;metal ion binding;methylated histone residue binding;protein binding;small conjugating protein ligase activity;transition metal ion binding;ubiquitin-protein ligase activity;zinc ion binding	cell part;chromatin;chromosomal part;euchromatin;heterochromatin;intracellular organelle part;intracellular part;nuclear chromatin;nuclear chromosome part;nuclear matrix;nuclear part;organelle part;replication fork
Q7TPK1;A0A0G2JXJ2;A0A0G2JT07	91;91;146	Q7TPK1	Q7TPK1	E3 ubiquitin-protein ligase UHRF1	Uhrf1	SLALPLSTKERDSELSDSDSGYGVGHSESDK	S	91	2	___1	1	29.4499	29.6962	29.7685	29.7878	29.8673	29.4573	28.7185	28.8613	29.0502	28.7587	28.8771	28.2567	28.2842	28.2526	28.2163	27.1176		+		0.80369	2.61704	1.22593	0.292811	0.00966178	0.0803685	-0.44947	0.939954	-0.767949							biological regulation;biosynthetic process;cell cycle;cellular biosynthetic process;cellular component organization;cellular component organization at cellular level;cellular component organization or biogenesis;cellular component organization or biogenesis at cellular level;cellular macromolecule biosynthetic process;cellular macromolecule metabolic process;cellular metabolic process;cellular ni…	acid-amino acid ligase activity;binding;catalytic activity;cation binding;histone binding;ion binding;ligase activity;ligase activity, forming carbon-nitrogen bonds;metal ion binding;methylated histone residue binding;protein binding;small conjugating protein ligase activity;transition metal ion binding;ubiquitin-protein ligase activity;zinc ion binding	cell part;chromatin;chromosomal part;euchromatin;heterochromatin;intracellular organelle part;intracellular part;nuclear chromatin;nuclear chromosome part;nuclear matrix;nuclear part;organelle part;replication fork
Q7TPK1;A0A0G2JXJ2;A0A0G2JT07	93;93;148	Q7TPK1	Q7TPK1	E3 ubiquitin-protein ligase UHRF1	Uhrf1	ALPLSTKERDSELSDSDSGYGVGHSESDKSS	S	93	3	___1	0.994639	26.2506	26.5727	26.4562	24.5215	26.4153	25.6679	25.6527	25.8663	24.4078	25.6362	25.6462	24.1032	24.8268	NaN	NaN	24.0573				0.0334332	0.790317	0.318403	1	0.153271	0.549176	-0.049737	1.00195	-0.506292							biological regulation;biosynthetic process;cell cycle;cellular biosynthetic process;cellular component organization;cellular component organization at cellular level;cellular component organization or biogenesis;cellular component organization or biogenesis at cellular level;cellular macromolecule biosynthetic process;cellular macromolecule metabolic process;cellular metabolic process;cellular ni…	acid-amino acid ligase activity;binding;catalytic activity;cation binding;histone binding;ion binding;ligase activity;ligase activity, forming carbon-nitrogen bonds;metal ion binding;methylated histone residue binding;protein binding;small conjugating protein ligase activity;transition metal ion binding;ubiquitin-protein ligase activity;zinc ion binding	cell part;chromatin;chromosomal part;euchromatin;heterochromatin;intracellular organelle part;intracellular part;nuclear chromatin;nuclear chromosome part;nuclear matrix;nuclear part;organelle part;replication fork
Q7TPK1;A0A0G2JXJ2;A0A0G2JT07	76;76;131	Q7TPK1	Q7TPK1	E3 ubiquitin-protein ligase UHRF1	Uhrf1	YDVRLNDTIQLLVRQSLALPLSTKERDSELS	S	76	2	___1	1	24.677	24.3359	25.1212	24.6963	24.3882	24.0947	24.7429	24.6294	24.1761	24.0948	23.6199	23.0206	23.5835	22.7522	23.2258	NaN		+		0.521176	1.70534	0.683387	0.514028	0.0284407	0.26316	-0.243814	0.979755	-0.540686							biological regulation;biosynthetic process;cell cycle;cellular biosynthetic process;cellular component organization;cellular component organization at cellular level;cellular component organization or biogenesis;cellular component organization or biogenesis at cellular level;cellular macromolecule biosynthetic process;cellular macromolecule metabolic process;cellular metabolic process;cellular ni…	acid-amino acid ligase activity;binding;catalytic activity;cation binding;histone binding;ion binding;ligase activity;ligase activity, forming carbon-nitrogen bonds;metal ion binding;methylated histone residue binding;protein binding;small conjugating protein ligase activity;transition metal ion binding;ubiquitin-protein ligase activity;zinc ion binding	cell part;chromatin;chromosomal part;euchromatin;heterochromatin;intracellular organelle part;intracellular part;nuclear chromatin;nuclear chromosome part;nuclear matrix;nuclear part;organelle part;replication fork
Q7TPK1;A0A0G2JXJ2;A0A0G2JT07	295;303;350	Q7TPK1	Q7TPK1	E3 ubiquitin-protein ligase UHRF1	Uhrf1	PNERSPLIGSPSRRKSGPSCQYCKDDENKPC	S	295	2	___1	0.99894	24.7113	24.7117	24.6763	25.3977	24.308	24.3547	24.0631	23.5672	24.6001	23.6739	24.7745	23.7332	23.4584	23.431	23.0005	NaN			+	1.72501	1.0482	1.25853	0.0788535	0.109801	0.0680256	-0.801023	0.678832	-0.898825							biological regulation;biosynthetic process;cell cycle;cellular biosynthetic process;cellular component organization;cellular component organization at cellular level;cellular component organization or biogenesis;cellular component organization or biogenesis at cellular level;cellular macromolecule biosynthetic process;cellular macromolecule metabolic process;cellular metabolic process;cellular ni…	acid-amino acid ligase activity;binding;catalytic activity;cation binding;histone binding;ion binding;ligase activity;ligase activity, forming carbon-nitrogen bonds;metal ion binding;methylated histone residue binding;protein binding;small conjugating protein ligase activity;transition metal ion binding;ubiquitin-protein ligase activity;zinc ion binding	cell part;chromatin;chromosomal part;euchromatin;heterochromatin;intracellular organelle part;intracellular part;nuclear chromatin;nuclear chromosome part;nuclear matrix;nuclear part;organelle part;replication fork
Q7TPK1;A0A0G2JXJ2;A0A0G2JT07	289;289;344	Q7TPK1	Q7TPK1	E3 ubiquitin-protein ligase UHRF1	Uhrf1	VLKIELPNERSPLIGSPSRRKSGPSCQYCKD	S	289	2	___1	0.909563	28.7746	28.7928	29.0194	29.233	28.8309	28.5957	28.0527	28.2243	NaN	27.862	28.5539	27.8837	27.3682	26.9238	27.1495	26.9091		+	+	1.36674	1.86884	2.15921	0.139765	0.024509	0.0146279	-0.529066	0.855131	-1.0122							biological regulation;biosynthetic process;cell cycle;cellular biosynthetic process;cellular component organization;cellular component organization at cellular level;cellular component organization or biogenesis;cellular component organization or biogenesis at cellular level;cellular macromolecule biosynthetic process;cellular macromolecule metabolic process;cellular metabolic process;cellular ni…	acid-amino acid ligase activity;binding;catalytic activity;cation binding;histone binding;ion binding;ligase activity;ligase activity, forming carbon-nitrogen bonds;metal ion binding;methylated histone residue binding;protein binding;small conjugating protein ligase activity;transition metal ion binding;ubiquitin-protein ligase activity;zinc ion binding	cell part;chromatin;chromosomal part;euchromatin;heterochromatin;intracellular organelle part;intracellular part;nuclear chromatin;nuclear chromosome part;nuclear matrix;nuclear part;organelle part;replication fork
Q7TPK1;A0A0G2JXJ2;A0A0G2JT07	641;649;696	Q7TPK1	Q7TPK1	E3 ubiquitin-protein ligase UHRF1	Uhrf1	EQGPSSSKIGKSKRKSTGPATTSPRVSKKSK	S	641	2	___1	0.824306	NaN	NaN	NaN	30.724	23.863	NaN	NaN	NaN	29.5439	NaN	NaN	NaN	NaN	NaN	25.7916	NaN				0	0	0	1	1	1	-6.86106	1.18011	-3.75228							biological regulation;biosynthetic process;cell cycle;cellular biosynthetic process;cellular component organization;cellular component organization at cellular level;cellular component organization or biogenesis;cellular component organization or biogenesis at cellular level;cellular macromolecule biosynthetic process;cellular macromolecule metabolic process;cellular metabolic process;cellular ni…	acid-amino acid ligase activity;binding;catalytic activity;cation binding;histone binding;ion binding;ligase activity;ligase activity, forming carbon-nitrogen bonds;metal ion binding;methylated histone residue binding;protein binding;small conjugating protein ligase activity;transition metal ion binding;ubiquitin-protein ligase activity;zinc ion binding	cell part;chromatin;chromosomal part;euchromatin;heterochromatin;intracellular organelle part;intracellular part;nuclear chromatin;nuclear chromosome part;nuclear matrix;nuclear part;organelle part;replication fork
Q7TPK1;A0A0G2JXJ2;A0A0G2JT07	648;656;703	Q7TPK1	Q7TPK1	E3 ubiquitin-protein ligase UHRF1	Uhrf1	KIGKSKRKSTGPATTSPRVSKKSKLEPYTLP	S	648	2	___1	0.966057	29.9661	30.4539	30.5726	NaN	29.992	29.9133	29.4015	29.7326	NaN	29.8788	30.2633	29.3745	28.7285	28.6881	NaN	29.0448			+	1.31691	0.707994	1.65245	0.138265	0.239923	0.0296714	-0.57104	0.492023	-1.01841							biological regulation;biosynthetic process;cell cycle;cellular biosynthetic process;cellular component organization;cellular component organization at cellular level;cellular component organization or biogenesis;cellular component organization or biogenesis at cellular level;cellular macromolecule biosynthetic process;cellular macromolecule metabolic process;cellular metabolic process;cellular ni…	acid-amino acid ligase activity;binding;catalytic activity;cation binding;histone binding;ion binding;ligase activity;ligase activity, forming carbon-nitrogen bonds;metal ion binding;methylated histone residue binding;protein binding;small conjugating protein ligase activity;transition metal ion binding;ubiquitin-protein ligase activity;zinc ion binding	cell part;chromatin;chromosomal part;euchromatin;heterochromatin;intracellular organelle part;intracellular part;nuclear chromatin;nuclear chromosome part;nuclear matrix;nuclear part;organelle part;replication fork
Q7TPK1;A0A0G2JXJ2;A0A0G2JT07	364;372;419	Q7TPK1	Q7TPK1	E3 ubiquitin-protein ligase UHRF1	Uhrf1	VPPEPEWYCPSCRTDSSEVVQAGEKLKKSKK	S	364	2	___1	0.99756	NaN	NaN	24.3075	24.7696	NaN	NaN	NaN	23.4669	NaN	NaN	23.4992	NaN	NaN	NaN	NaN	NaN				0	0	0	1	1	1	-1.07169	1.03933	NaN							biological regulation;biosynthetic process;cell cycle;cellular biosynthetic process;cellular component organization;cellular component organization at cellular level;cellular component organization or biogenesis;cellular component organization or biogenesis at cellular level;cellular macromolecule biosynthetic process;cellular macromolecule metabolic process;cellular metabolic process;cellular ni…	acid-amino acid ligase activity;binding;catalytic activity;cation binding;histone binding;ion binding;ligase activity;ligase activity, forming carbon-nitrogen bonds;metal ion binding;methylated histone residue binding;protein binding;small conjugating protein ligase activity;transition metal ion binding;ubiquitin-protein ligase activity;zinc ion binding	cell part;chromatin;chromosomal part;euchromatin;heterochromatin;intracellular organelle part;intracellular part;nuclear chromatin;nuclear chromosome part;nuclear matrix;nuclear part;organelle part;replication fork
Q7TPK1;A0A0G2JXJ2;A0A0G2JT07	750;758;805	Q7TPK1	Q7TPK1	E3 ubiquitin-protein ligase UHRF1	Uhrf1	AQVFSCPACRYDLDHSSPTRVNQPLQTILNQ	S	750	2	___1	0.76712	NaN	NaN	NaN	27.1586	27.6226	NaN	NaN	27.1591	NaN	24.7925	NaN	26.2299	NaN	25.1329	24.4217	NaN				0	0	0.34039	1	1	0.503368	0.232317	1.64738	-0.73388							biological regulation;biosynthetic process;cell cycle;cellular biosynthetic process;cellular component organization;cellular component organization at cellular level;cellular component organization or biogenesis;cellular component organization or biogenesis at cellular level;cellular macromolecule biosynthetic process;cellular macromolecule metabolic process;cellular metabolic process;cellular ni…	acid-amino acid ligase activity;binding;catalytic activity;cation binding;histone binding;ion binding;ligase activity;ligase activity, forming carbon-nitrogen bonds;metal ion binding;methylated histone residue binding;protein binding;small conjugating protein ligase activity;transition metal ion binding;ubiquitin-protein ligase activity;zinc ion binding	cell part;chromatin;chromosomal part;euchromatin;heterochromatin;intracellular organelle part;intracellular part;nuclear chromatin;nuclear chromosome part;nuclear matrix;nuclear part;organelle part;replication fork
D3ZA69;A0A0G2JT23	20;20	D3ZA69	D3ZA69		Nrbp2	EPAPRRGREREREDESEDESDILEESPCGRW	S	20	3	___1	0.999998	NaN	24.2452	NaN	24.6164	24.5869	NaN	24.5827	24.4354	NaN	24.5903	24.8377	24.7154	24.2641	NaN	NaN	NaN				0.26453	0.72919	0	0.780053	0.308063	1	0.104139	-0.283627	-0.450413							biological regulation;cell differentiation;cellular developmental process;cellular process;developmental process;negative regulation of apoptosis;negative regulation of autophagy;negative regulation of biological process;negative regulation of catabolic process;negative regulation of cell communication;negative regulation of cell death;negative regulation of cellular catabolic process;negative re…	adenyl nucleotide binding;adenyl ribonucleotide binding;ATP binding;binding;catalytic activity;kinase activity;nucleotide binding;phosphotransferase activity, alcohol group as acceptor;protein kinase activity;purine nucleotide binding;purine ribonucleoside triphosphate binding;purine ribonucleotide binding;ribonucleotide binding;transferase activity;transferase activity, transferring phosphorus-c…	cell part;cytoplasm;intracellular part
A0A0G2JT47;P57769	83;83	A0A0G2JT47	A0A0G2JT47	Sorting nexin-16	Snx16	CGSPLIRTKFTGTDSSIEYSARPRDTEEQHP	S	83	2	___1	0.990091	24.8979	25.3363	24.9125	25.1093	25.597	25.5523	25.2391	25.3563	NaN	22.457	23.928	NaN	25.2402	24.8081	25.1028	25.1486		+	+	1.50881	1.76733	1.78897	0.163098	0.0147807	0.0158506	0.372165	1.87147	1.88239							cellular process;early endosome to late endosome transport;endosome to lysosome transport;endosome transport;establishment of localization;establishment of localization in cell;establishment of protein localization;establishment of protein localization to organelle;establishment of protein localization to vacuole;intracellular protein transport;intracellular transport;lysosomal transport;protein …	binding;lipid binding;phosphatidylinositol binding;phospholipid binding	cell part;cytoplasmic part;early endosome;early endosome membrane;endosomal part;endosome;endosome membrane;extrinsic to endosome membrane;extrinsic to membrane;extrinsic to organelle membrane;intracellular membrane-bounded organelle;intracellular organelle;intracellular organelle part;intracellular part;late endosome;late endosome membrane;lysosome;lytic vacuole;membrane;membrane part;membrane-b…
A0A0G2JT47;P57769	47;47	A0A0G2JT47	A0A0G2JT47	Sorting nexin-16	Snx16	SVSTSSNSSKGQLEDSSVGTCKHTNVQDQMD	S	47	2	___1	0.77402	NaN	NaN	NaN	28.0068	NaN	NaN	27.0102	NaN	NaN	NaN	NaN	NaN	NaN	NaN	NaN	NaN				0	0	-4.34294e-08	1	1	1	-0.996634	NaN	0							cellular process;early endosome to late endosome transport;endosome to lysosome transport;endosome transport;establishment of localization;establishment of localization in cell;establishment of protein localization;establishment of protein localization to organelle;establishment of protein localization to vacuole;intracellular protein transport;intracellular transport;lysosomal transport;protein …	binding;lipid binding;phosphatidylinositol binding;phospholipid binding	cell part;cytoplasmic part;early endosome;early endosome membrane;endosomal part;endosome;endosome membrane;extrinsic to endosome membrane;extrinsic to membrane;extrinsic to organelle membrane;intracellular membrane-bounded organelle;intracellular organelle;intracellular organelle part;intracellular part;late endosome;late endosome membrane;lysosome;lytic vacuole;membrane;membrane part;membrane-b…
A0A0G2JT47;P57769	70;70	A0A0G2JT47	A0A0G2JT47	Sorting nexin-16	Snx16	TNVQDQMDSASSVCGSPLIRTKFTGTDSSIE	S	70	3	___1	0.999944	24.4702	23.288	NaN	NaN	NaN	23.8318	NaN	NaN	24.2295	NaN	24.2781	NaN	NaN	NaN	NaN	NaN				0	0.228237	0	1	0.646375	1	-0.0472736	-0.374716	NaN							cellular process;early endosome to late endosome transport;endosome to lysosome transport;endosome transport;establishment of localization;establishment of localization in cell;establishment of protein localization;establishment of protein localization to organelle;establishment of protein localization to vacuole;intracellular protein transport;intracellular transport;lysosomal transport;protein …	binding;lipid binding;phosphatidylinositol binding;phospholipid binding	cell part;cytoplasmic part;early endosome;early endosome membrane;endosomal part;endosome;endosome membrane;extrinsic to endosome membrane;extrinsic to membrane;extrinsic to organelle membrane;intracellular membrane-bounded organelle;intracellular organelle;intracellular organelle part;intracellular part;late endosome;late endosome membrane;lysosome;lytic vacuole;membrane;membrane part;membrane-b…
B2GVB8;A0A0G2JT49	1007;1078	B2GVB8	B2GVB8		Adnp2	QGDGDEPQLTVDTDASPGSEKGLSAVPLKRQ	S	1007	3	___1	0.996338	24.4712	24.1452	24.3574	24.2516	24.2513	NaN	NaN	NaN	23.9056	24.3205	NaN	NaN	NaN	NaN	NaN	NaN				0	0.514415	0	1	0.481007	1	-0.0550985	0.193279	NaN							biological regulation;cell communication;cell differentiation;cellular developmental process;cellular process;cellular response to chemical stimulus;cellular response to external stimulus;cellular response to extracellular stimulus;cellular response to nutrient;cellular response to nutrient levels;cellular response to oxidative stress;cellular response to retinoic acid;cellular response to stimul…	binding;cation binding;DNA binding;ion binding;metal ion binding;nucleic acid binding;nucleic acid binding transcription factor activity;sequence-specific DNA binding;sequence-specific DNA binding transcription factor activity
B2GVB8;A0A0G2JT49	1010;1081	B2GVB8	B2GVB8		Adnp2	GDEPQLTVDTDASPGSEKGLSAVPLKRQKNE	S	1010	3	___1	0.999961	NaN	NaN	NaN	NaN	NaN	NaN	24.5337	NaN	NaN	NaN	NaN	NaN	NaN	NaN	NaN	NaN				0	-4.34294e-08	-4.34294e-08	1	1	1	NaN	0	0							biological regulation;cell communication;cell differentiation;cellular developmental process;cellular process;cellular response to chemical stimulus;cellular response to external stimulus;cellular response to extracellular stimulus;cellular response to nutrient;cellular response to nutrient levels;cellular response to oxidative stress;cellular response to retinoic acid;cellular response to stimul…	binding;cation binding;DNA binding;ion binding;metal ion binding;nucleic acid binding;nucleic acid binding transcription factor activity;sequence-specific DNA binding;sequence-specific DNA binding transcription factor activity
M0R4R4;M0RD55;A0A0G2JT50	94;96;99	M0R4R4	M0R4R4		Gas7	TPAHPPETAHMSLRKSTGDSQNLGSSSPGKK	S	94	2	___1	0.884824	23.9682	24.6092	25.1668	23.5104	24.9466	24.8856	24.7902	24.6615	26.036	23.7477	23.8976	23.6334	NaN	NaN	NaN	NaN				0.662821	0.0074417	0	0.337482	1	1	0.507321	-0.0150294	NaN							actin cytoskeleton organization;actin filament bundle assembly;actin filament organization;actin filament polymerization;actin filament-based process;actin polymerization or depolymerization;anatomical structure morphogenesis;biological regulation;cell part morphogenesis;cell projection morphogenesis;cell projection organization;cellular component assembly;cellular component assembly at cellular …		actin filament;cell part;cell projection;cytoskeletal part;intracellular organelle part;intracellular part;macromolecular complex;organelle part;protein complex;ruffle
M0R4R4;M0RD55;A0A0G2JT50	98;100;103	M0R4R4	M0R4R4		Gas7	PPETAHMSLRKSTGDSQNLGSSSPGKKQSKE	S	98	2	___1	1	27.9725	27.8853	28.3304	27.3567	27.4635	27.5843	27.8414	27.394	NaN	23.334	NaN	24.073	23.1	NaN	23.6523	23.5756		+		0.680949	3.42525	0.2882	0.391956	0.00515044	0.631643	-0.315439	4.18271	-0.260863							actin cytoskeleton organization;actin filament bundle assembly;actin filament organization;actin filament polymerization;actin filament-based process;actin polymerization or depolymerization;anatomical structure morphogenesis;biological regulation;cell part morphogenesis;cell projection morphogenesis;cell projection organization;cellular component assembly;cellular component assembly at cellular …		actin filament;cell part;cell projection;cytoskeletal part;intracellular organelle part;intracellular part;macromolecular complex;organelle part;protein complex;ruffle
M0R4R4;M0RD55;A0A0G2JT50	105;107;110	M0R4R4	M0R4R4		Gas7	SLRKSTGDSQNLGSSSPGKKQSKENTITINC	S	105	2	___1	0.943927	28.4867	28.4792	28.5687	28.7401	27.9396	27.9085	27.3017	27.5687	28.7609	27.8038	28.4166	28.0002	27.4517	27.3506	27.3866	27.1242	+		+	2.79988	0.706638	2.1795	0.036691	0.295406	0.0159745	-0.889046	0.323277	-0.91712							actin cytoskeleton organization;actin filament bundle assembly;actin filament organization;actin filament polymerization;actin filament-based process;actin polymerization or depolymerization;anatomical structure morphogenesis;biological regulation;cell part morphogenesis;cell projection morphogenesis;cell projection organization;cellular component assembly;cellular component assembly at cellular …		actin filament;cell part;cell projection;cytoskeletal part;intracellular organelle part;intracellular part;macromolecular complex;organelle part;protein complex;ruffle
D3ZQM2;A0A0G2JT53	385;605	D3ZQM2	D3ZQM2		Zfp521	LALNYIHNGKKSRALSPLSPVAIEQTSLKMM	S	385	2	___1	1	24.816	25.4883	25.3405	25.5289	NaN	24.9936	25.1717	24.9805	24.566	24.3189	24.7903	24.874	23.9874	22.5489	24.2007	24.7625		+		0.556518	1.72186	0.772677	0.49606	0.0415126	0.189444	-0.244832	0.656143	-0.76244								binding;cation binding;ion binding;metal ion binding;nucleic acid binding	cell part;intracellular membrane-bounded organelle;intracellular organelle;intracellular part;membrane-bounded organelle;nucleus;organelle
D3ZQM2;A0A0G2JT53	326;546	D3ZQM2	D3ZQM2		Zfp521	HIRQVHCDLSGSRFGSPVLGTPKEPVVEVYS	S	326	2	___1	1	24.8727	25.3189	25.3341	25.327	25.4369	25.0253	24.9882	25.2833	24.8902	24.5598	25.003	24.7314	24.0859	24.2643	24.0706	24.0768			+	0.0680295	1.50604	3.11496	0.978739	0.0895088	0.00863602	-0.0297575	0.417094	-0.671701								binding;cation binding;ion binding;metal ion binding;nucleic acid binding	cell part;intracellular membrane-bounded organelle;intracellular organelle;intracellular part;membrane-bounded organelle;nucleus;organelle
D3ZQM2;A0A0G2JT53	53;273	D3ZQM2	D3ZQM2		Zfp521	PEDLQKHIAECHPECSPNEDRAALQCVYCHE	S	53	3	___1	1	26.9092	27.0882	26.7045	NaN	26.8494	27.1074	26.3328	26.3153	27.6421	27.0496	27.437	27.8048	27.0582	27.0367	27.0858	26.9158				0.438821	1.38062	1.47523	0.558548	0.0726522	0.0902598	-0.249424	-0.58272	-0.459229								binding;cation binding;ion binding;metal ion binding;nucleic acid binding	cell part;intracellular membrane-bounded organelle;intracellular organelle;intracellular part;membrane-bounded organelle;nucleus;organelle
D3ZQM2;A0A0G2JT53	966;1186	D3ZQM2	D3ZQM2		Zfp521	STQLKTPQVSPMPRISPSQSDEKKTYQCIKC	S	966	2	___1	0.999858	26.5942	NaN	NaN	27.018	26.692	26.8085	26.3362	26.3822	26.8755	26.5115	NaN	26.5968	NaN	NaN	NaN	NaN				0.507689	0.264331	0	0.516792	0.686237	1	-0.251346	0.144825	NaN								binding;cation binding;ion binding;metal ion binding;nucleic acid binding	cell part;intracellular membrane-bounded organelle;intracellular organelle;intracellular part;membrane-bounded organelle;nucleus;organelle
P06494;M0R4L1;A0A0G2JT61;Q8K3F9;F1LRR9	1056;505;1056;1058;1058	P06494	P06494	Receptor tyrosine-protein kinase erbB-2;Receptor protein-tyrosine kinase	Erbb2	TGSTAHRRHRSSSTRSGGGELTLGLEPSEEG	S	1056	2	___1	1	28.3881	27.9502	28.2375	28.4993	28.3467	28.2066	28.3091	28.3052	27.4427	27.5204	27.6296	27.3608	27.5978	28.0226	27.9966	27.7334		+		0.0670787	2.98177	1.59665	0.986671	0.009229	0.111183	0.0230951	0.780435	0.349251							anatomical structure development;axon ensheathment;axon guidance;biological regulation;biosynthetic process;cell differentiation;cell surface receptor linked signaling pathway;cellular biosynthetic process;cellular component organization;cellular component organization or biogenesis;cellular developmental process;cellular macromolecule biosynthetic process;cellular macromolecule metabolic process…	adenyl nucleotide binding;adenyl ribonucleotide binding;ATP binding;binding;catalytic activity;DNA binding;enzyme binding;glycoprotein binding;heat shock protein binding;Hsp90 protein binding;kinase activity;molecular transducer activity;nucleic acid binding;nucleotide binding;phosphotransferase activity, alcohol group as acceptor;protein binding;protein dimerization activity;protein heterodimeri…	apical plasma membrane;basal plasma membrane;basolateral plasma membrane;cell part;cell projection;cytoplasmic part;cytoplasmic vesicle;endosomal part;endosome membrane;integral to membrane;intracellular membrane-bounded organelle;intracellular organelle;intracellular organelle part;intracellular part;intrinsic to membrane;lateral loop;macromolecular complex;membrane;membrane part;membrane raft;m…	Adherens junction;Bladder cancer;Calcium signaling pathway;Endometrial cancer;ErbB signaling pathway;Focal adhesion;Non-small cell lung cancer;Pancreatic cancer;Pathways in cancer;Prostate cancer
A0A0G2K2F8;A0A0G2JT65;M0RCC0	927;927;928	A0A0G2K2F8	A0A0G2K2F8		Zfp106	SQKAAMYLEPEVAPLSPSVRTGERVGTGPTQ	S	927	2	___1	0.900336	24.8764	24.6808	24.7225	24.5911	24.3911	23.9646	24.2844	24.7495	24.5199	24.6097	25.2145	24.567	24.6301	24.8768	24.5419	24.3411				1.1231	0.0196533	0.272729	0.229203	1	0.713273	-0.370327	-0.0100522	-0.130338							biological regulation;cell surface receptor linked signaling pathway;cellular process;cellular response to chemical stimulus;cellular response to endogenous stimulus;cellular response to hormone stimulus;cellular response to insulin stimulus;cellular response to organic substance;cellular response to peptide hormone stimulus;cellular response to stimulus;enzyme linked receptor protein signaling p…	binding;cation binding;ion binding;metal ion binding	cell part;cytoplasmic part;cytosol;intracellular part;membrane
A0A0G2K2F8;A0A0G2JT65;M0RCC0	1367;1368;1124	A0A0G2K2F8	A0A0G2K2F8		Zfp106	LRKKKTLRATHVPENSDTEQDVFTTKPARKV	S	1367	2	___1	1	28.9883	29.1171	29.0049	28.1112	28.4137	28.1697	27.8351	27.8057	28.7707	28.6164	28.2977	27.7071	28.0859	27.9027	27.9533	27.8449				1.46572	0.664587	0.833781	0.103599	0.266648	0.23625	-0.74935	0.45741	-0.401283							biological regulation;cell surface receptor linked signaling pathway;cellular process;cellular response to chemical stimulus;cellular response to endogenous stimulus;cellular response to hormone stimulus;cellular response to insulin stimulus;cellular response to organic substance;cellular response to peptide hormone stimulus;cellular response to stimulus;enzyme linked receptor protein signaling p…	binding;cation binding;ion binding;metal ion binding	cell part;cytoplasmic part;cytosol;intracellular part;membrane
A0A0G2K2F8;A0A0G2JT65;M0RCC0	905;905;906	A0A0G2K2F8	A0A0G2K2F8		Zfp106	FFTGEGAGKEKEAQQSPSPSTASQKAAMYLE	S	905	2	___1	0.99998	26.1959	26.5836	26.0254	26.8322	26.2572	26.0214	25.5821	25.9822	26.4414	26.4215	26.6602	26.1383	25.7162	25.7713	25.522	25.5126			+	1.00182	0.0095445	3.10275	0.229857	1	0.00735756	-0.44858	-0.00602245	-0.784797							biological regulation;cell surface receptor linked signaling pathway;cellular process;cellular response to chemical stimulus;cellular response to endogenous stimulus;cellular response to hormone stimulus;cellular response to insulin stimulus;cellular response to organic substance;cellular response to peptide hormone stimulus;cellular response to stimulus;enzyme linked receptor protein signaling p…	binding;cation binding;ion binding;metal ion binding	cell part;cytoplasmic part;cytosol;intracellular part;membrane
A0A0G2K2F8;A0A0G2JT65;M0RCC0	907;907;908	A0A0G2K2F8	A0A0G2K2F8		Zfp106	TGEGAGKEKEAQQSPSPSTASQKAAMYLEPE	S	907	2	___1	0.90353	NaN	26.2285	26.5053	26.7107	26.3349	26.2115	25.84	26.1776	26.0275	25.891	26.9117	26.3483	25.7132	25.7839	25.5631	25.3479			+	0.984511	0.258505	1.51151	0.275557	0.660648	0.0556594	-0.340475	0.186889	-0.692585							biological regulation;cell surface receptor linked signaling pathway;cellular process;cellular response to chemical stimulus;cellular response to endogenous stimulus;cellular response to hormone stimulus;cellular response to insulin stimulus;cellular response to organic substance;cellular response to peptide hormone stimulus;cellular response to stimulus;enzyme linked receptor protein signaling p…	binding;cation binding;ion binding;metal ion binding	cell part;cytoplasmic part;cytosol;intracellular part;membrane
A0A0G2K2F8;A0A0G2JT65;M0RCC0;A0A0G2JX03;M0R988	655;655;656;655;656	A0A0G2K2F8	A0A0G2K2F8		Zfp106	EQGSQILGTPENLSASPHNSTVHQKEAELQV	S	655	4	___1	0.863992	26.572	26.6053	26.5832	NaN	26.012	25.7414	25.835	NaN	26.6065	26.1743	NaN	25.5659	NaN	25.3017	NaN	NaN	+			3.084	0.712921	0	0.038323	0.242312	1	-0.724019	0.471254	-0.813838							biological regulation;cell surface receptor linked signaling pathway;cellular process;cellular response to chemical stimulus;cellular response to endogenous stimulus;cellular response to hormone stimulus;cellular response to insulin stimulus;cellular response to organic substance;cellular response to peptide hormone stimulus;cellular response to stimulus;enzyme linked receptor protein signaling p…	binding;cation binding;ion binding;metal ion binding	cell part;cytoplasmic part;cytosol;intracellular part;membrane
A0A0G2K2F8;A0A0G2JT65	1324;1325	A0A0G2K2F8	A0A0G2K2F8			RLSFTPETPAEKETQSPADQPEQQAESTLTS	S	1324	2	___1	0.999926	24.7908	24.7408	NaN	25.1225	24.6436	24.5063	NaN	24.8052	24.4928	24.5723	24.9178	24.8489	NaN	24.3281	24.0026	24.0612			+	0.721852	0.501975	1.93836	0.434544	0.501649	0.0375465	-0.233008	0.176775	-0.577313
A0A0G2K2F8;A0A0G2JT65;M0RCC0	874;874;875	A0A0G2K2F8	A0A0G2K2F8		Zfp106	EGVSISSSSGLARKRSLSESSVVLDRAPVYG	S	874	2	___1	0.925085	NaN	25.0283	24.6164	24.5633	24.9131	NaN	NaN	24.3311	NaN	23.8984	24.0547	23.2743	NaN	NaN	23.5948	23.7791		+		0.143244	1.62249	0.0597582	0.864605	0.0312305	0.967944	-0.11392	0.993554	-0.0555261							biological regulation;cell surface receptor linked signaling pathway;cellular process;cellular response to chemical stimulus;cellular response to endogenous stimulus;cellular response to hormone stimulus;cellular response to insulin stimulus;cellular response to organic substance;cellular response to peptide hormone stimulus;cellular response to stimulus;enzyme linked receptor protein signaling p…	binding;cation binding;ion binding;metal ion binding	cell part;cytoplasmic part;cytosol;intracellular part;membrane
A0A0G2K2F8;A0A0G2JT65;M0RCC0	876;876;877	A0A0G2K2F8	A0A0G2K2F8		Zfp106	VSISSSSGLARKRSLSESSVVLDRAPVYGFF	S	876	2	___1	0.999997	28.5667	28.6939	28.6023	28.7649	28.7202	28.5271	28.3619	28.5787	28.4694	27.8266	28.2425	28.0211	28.2274	27.9126	28.0271	27.8463		+		0.600481	1.91445	0.3649	0.636633	0.044584	0.647706	-0.109925	0.517016	-0.136573							biological regulation;cell surface receptor linked signaling pathway;cellular process;cellular response to chemical stimulus;cellular response to endogenous stimulus;cellular response to hormone stimulus;cellular response to insulin stimulus;cellular response to organic substance;cellular response to peptide hormone stimulus;cellular response to stimulus;enzyme linked receptor protein signaling p…	binding;cation binding;ion binding;metal ion binding	cell part;cytoplasmic part;cytosol;intracellular part;membrane
A0A0G2K2F8;A0A0G2JT65;M0RCC0;A0A0G2JX03;M0R988	469;469;470;469;470	A0A0G2K2F8	A0A0G2K2F8		Zfp106	QSEPHQKSNKIPLLKSPLLPLPTPKSGPHKH	S	469	2	___1	1	NaN	23.6343	23.605	22.2336	23.2852	NaN	23.1079	22.8134	22.9758	23.3254	23.8276	22.7002	23.0669	NaN	NaN	NaN				0.0640858	0.0352716	0	0.956983	0.994316	1	-0.0888208	-0.0496217	-0.140403							biological regulation;cell surface receptor linked signaling pathway;cellular process;cellular response to chemical stimulus;cellular response to endogenous stimulus;cellular response to hormone stimulus;cellular response to insulin stimulus;cellular response to organic substance;cellular response to peptide hormone stimulus;cellular response to stimulus;enzyme linked receptor protein signaling p…	binding;cation binding;ion binding;metal ion binding	cell part;cytoplasmic part;cytosol;intracellular part;membrane
D3ZGS5;A0A0G2JT68	282;265	D3ZGS5	D3ZGS5		Uaca	RELWRKGPPLQQRNLSHTQDEGNVKSNQREH	S	282	2	___1	0.999981	25.0605	24.9306	24.5343	NaN	24.6004	24.7945	24.5853	24.1847	NaN	NaN	NaN	23.1961	23.0123	23.583	23.4273	24.1752				0.709155	0	0	0.387465	1	1	-0.300609	1.64575	0.353356							biological regulation;cellular process;cellular response to stimulus;cellular response to stress;DNA damage response, signal transduction resulting in induction of apoptosis;induction of apoptosis;induction of apoptosis by intracellular signals;induction of apoptosis by oxidative stress;induction of programmed cell death;intracellular signal transduction;negative regulation of biological process;…		apoptosome;cell part;cytoplasmic part;cytosolic part;envelope;intracellular membrane-bounded organelle;intracellular organelle;intracellular organelle part;intracellular part;macromolecular complex;membrane;membrane-bounded organelle;mitochondrion;nuclear envelope;nuclear part;organelle;organelle envelope;organelle part;perinuclear region of cytoplasm;protein complex
A0A0G2JT74;Q5PQL8	161;68	A0A0G2JT74	A0A0G2JT74	Protein FAM149B1	Fam149b1	RQIITSSEGYGLYPRSPSAVSASHEAILPQE	S	161	3	___1	0.963407	23.7608	24.1402	24.2505	24.2311	24.3395	24.5326	NaN	24.4622	24.0701	23.8215	23.9722	23.6737	24.0634	24.0196	23.8982	23.1859				1.2313	0.718509	0.159952	0.214988	0.375436	0.838713	0.349086	0.211307	-0.0925984
A0A0G2JT85	585	A0A0G2JT85	A0A0G2JT85			VLRRHKRMHGRAEARSPVVLDELSQAIETSD	S	585	2	___1	1	22.3999	22.5898	22.7083	22.9221	23.035	NaN	NaN	NaN	NaN	NaN	NaN	NaN	NaN	21.9556	NaN	NaN				0	0	0	1	1	1	0.379981	NaN	NaN
Q4V884;A0A0G2JT88	560;542	Q4V884	Q4V884		Cdc16	YDFDVHTMKTLKNIISPPWDFRDFEVEKQNT	S	560	2	___1	1	23.3187	23.6983	NaN	23.5739	22.9456	22.3683	NaN	22.545	22.8818	NaN	22.9779	22.3047	22.4329	22.0519	22.1787	NaN	+	+		1.95311	1.56316	0.984551	0.0582222	0.0410131	0.161794	-0.910622	0.808842	-0.500303							cell division;cellular macromolecule metabolic process;cellular metabolic process;cellular process;cellular protein metabolic process;macromolecule metabolic process;macromolecule modification;metabolic process;primary metabolic process;protein K11-linked ubiquitination;protein metabolic process;protein modification by small protein conjugation;protein modification by small protein conjugation or…		anaphase-promoting complex;cell part;centrosome;cullin-RING ubiquitin ligase complex;cytoplasm;cytoplasmic part;cytoskeletal part;intracellular non-membrane-bounded organelle;intracellular organelle;intracellular organelle part;intracellular part;macromolecular complex;microtubule;microtubule organizing center;non-membrane-bounded organelle;nuclear part;nuclear ubiquitin ligase complex;organelle;…	Cell cycle;Cell cycle - yeast;Meiosis - yeast;Oocyte meiosis;Progesterone-mediated oocyte maturation;Ubiquitin mediated proteolysis
D3ZTV7;A0A0G2JT90	618;624	D3ZTV7	D3ZTV7		Ash2l	ADVLYHVETEVDGRRSPPWEP__________	S	618	2	___1	1	25.7733	26.4809	25.6201	26.4585	26.2858	25.8013	25.3236	25.4088	26.3662	25.4909	25.8408	26.226	25.6177	25.1368	25.4255	25.3881				0.561022	0.128064	1.42927	0.43062	0.844574	0.072665	-0.378293	0.102237	-0.588936							biological regulation;cellular process;cellular response to stimulus;cellular response to stress;positive regulation of biological process;positive regulation of biosynthetic process;positive regulation of cell proliferation;positive regulation of cellular biosynthetic process;positive regulation of cellular metabolic process;positive regulation of cellular process;positive regulation of gene exp…	binding;catalytic activity;DNA binding;histone methyltransferase activity;histone methyltransferase activity (H3-K4 specific);histone-lysine N-methyltransferase activity;lysine N-methyltransferase activity;methyltransferase activity;N-methyltransferase activity;nucleic acid binding;protein methyltransferase activity;protein-lysine N-methyltransferase activity;regulatory region DNA binding;regulat…	cell part;chromatin remodeling complex;histone methyltransferase complex;intracellular organelle part;intracellular part;macromolecular complex;methyltransferase complex;nuclear part;nucleoplasm part;organelle part;protein complex;Set1C/COMPASS complex
Q9WU82;A0A0G2JT93	675;675	Q9WU82	Q9WU82	Catenin beta-1	Ctnnb1	FRMSEDKPQDYKKRLSVELTSSLFRTEPMAW	S	675	2	___1	0.999998	24.0367	24.1328	24.506	24.3964	23.9452	23.7286	24.2938	23.7498	23.4941	23.2057	NaN	23.1089	23.0243	23.3669	23.5904	23.1539		+		1.023	2.78462	0.0276183	0.267665	0.00833981	1	-0.338645	0.998409	0.0142991							adherens junction assembly;adherens junction organization;anatomical structure development;anatomical structure formation involved in morphogenesis;anatomical structure homeostasis;anatomical structure morphogenesis;anterior/posterior axis specification;appendage morphogenesis;axis specification;biological adhesion;biological regulation;biosynthetic process;bone resorption;branching involved in u…	alpha-catenin binding;binding;cadherin binding;cell adhesion molecule binding;chromatin binding;DNA binding;double-stranded DNA binding;enzyme binding;glutamate receptor binding;ionotropic glutamate receptor binding;kinase binding;nitric-oxide synthase binding;nucleic acid binding;nucleic acid binding transcription factor activity;protein binding;protein binding transcription factor activity;prot…	adherens junction;anchoring junction;apical part of cell;basolateral plasma membrane;beta-catenin destruction complex;beta-catenin-TCF7L2 complex;catenin complex;catenin-TCF7L2 complex;cell cortex;cell junction;cell part;cell periphery;cell projection;cell projection membrane;cell projection part;cell-cell adherens junction;cell-cell junction;centrosome;contractile fiber part;cytoplasm;cytoplasmi…	Adherens junction;Arrhythmogenic right ventricular cardiomyopathy (ARVC);Bacterial invasion of epithelial cells;Basal cell carcinoma;Colorectal cancer;Endometrial cancer;Focal adhesion;Leukocyte transendothelial migration;Melanogenesis;Pathogenic Escherichia coli infection;Pathways in cancer;Prostate cancer;Thyroid cancer;Tight junction;Wnt signaling pathway
Q9WU82;A0A0G2JT93	552;552	Q9WU82	Q9WU82	Catenin beta-1	Ctnnb1	VQLLVRAHQDTQRRTSMGGTQQQFVEGVRME	S	552	3	___1	0.874094	25.865	26.4002	26.2455	26.2718	25.5883	NaN	26.1384	25.6093	24.4218	NaN	23.5851	NaN	24.2847	24.2361	24.3022	NaN		+		1.02046	2.68046	0.346456	0.234348	0.00592996	0.57385	-0.416923	2.19216	0.270851							adherens junction assembly;adherens junction organization;anatomical structure development;anatomical structure formation involved in morphogenesis;anatomical structure homeostasis;anatomical structure morphogenesis;anterior/posterior axis specification;appendage morphogenesis;axis specification;biological adhesion;biological regulation;biosynthetic process;bone resorption;branching involved in u…	alpha-catenin binding;binding;cadherin binding;cell adhesion molecule binding;chromatin binding;DNA binding;double-stranded DNA binding;enzyme binding;glutamate receptor binding;ionotropic glutamate receptor binding;kinase binding;nitric-oxide synthase binding;nucleic acid binding;nucleic acid binding transcription factor activity;protein binding;protein binding transcription factor activity;prot…	adherens junction;anchoring junction;apical part of cell;basolateral plasma membrane;beta-catenin destruction complex;beta-catenin-TCF7L2 complex;catenin complex;catenin-TCF7L2 complex;cell cortex;cell junction;cell part;cell periphery;cell projection;cell projection membrane;cell projection part;cell-cell adherens junction;cell-cell junction;centrosome;contractile fiber part;cytoplasm;cytoplasmi…	Adherens junction;Arrhythmogenic right ventricular cardiomyopathy (ARVC);Bacterial invasion of epithelial cells;Basal cell carcinoma;Colorectal cancer;Endometrial cancer;Focal adhesion;Leukocyte transendothelial migration;Melanogenesis;Pathogenic Escherichia coli infection;Pathways in cancer;Prostate cancer;Thyroid cancer;Tight junction;Wnt signaling pathway
Q9WU82;A0A0G2JT93	191;191	Q9WU82	Q9WU82	Catenin beta-1	Ctnnb1	HQLSKKEASRHAIMRSPQMVSAIVRTMQNTN	S	191	2	___1	1	25.079	25.3318	25.5539	25.5505	26.0965	26.1476	25.5764	25.6374	25.1608	24.757	24.9961	25.3217	25.1782	24.8349	25.0733	25.0751				1.38702	0.997147	0.0459658	0.144557	0.207176	1	0.48567	0.319863	-0.0185404							adherens junction assembly;adherens junction organization;anatomical structure development;anatomical structure formation involved in morphogenesis;anatomical structure homeostasis;anatomical structure morphogenesis;anterior/posterior axis specification;appendage morphogenesis;axis specification;biological adhesion;biological regulation;biosynthetic process;bone resorption;branching involved in u…	alpha-catenin binding;binding;cadherin binding;cell adhesion molecule binding;chromatin binding;DNA binding;double-stranded DNA binding;enzyme binding;glutamate receptor binding;ionotropic glutamate receptor binding;kinase binding;nitric-oxide synthase binding;nucleic acid binding;nucleic acid binding transcription factor activity;protein binding;protein binding transcription factor activity;prot…	adherens junction;anchoring junction;apical part of cell;basolateral plasma membrane;beta-catenin destruction complex;beta-catenin-TCF7L2 complex;catenin complex;catenin-TCF7L2 complex;cell cortex;cell junction;cell part;cell periphery;cell projection;cell projection membrane;cell projection part;cell-cell adherens junction;cell-cell junction;centrosome;contractile fiber part;cytoplasm;cytoplasmi…	Adherens junction;Arrhythmogenic right ventricular cardiomyopathy (ARVC);Bacterial invasion of epithelial cells;Basal cell carcinoma;Colorectal cancer;Endometrial cancer;Focal adhesion;Leukocyte transendothelial migration;Melanogenesis;Pathogenic Escherichia coli infection;Pathways in cancer;Prostate cancer;Thyroid cancer;Tight junction;Wnt signaling pathway
D3ZHI9;A0A0G2JTA1	32;32	D3ZHI9	D3ZHI9		Ppp2r5e	FSRKSVRKARQKRSQSSSQFRSQGKPIELTP	S	32	2	___1	0.998634	24.9642	24.5596	25.1439	NaN	25.3119	24.8971	24.0871	24.7386	NaN	NaN	NaN	NaN	24.5583	24.5655	24.376	24.2518				0.147551	0	0	0.851831	1	1	-0.130547	NaN	NaN							biological regulation;cellular process;cellular response to stimulus;regulation of biological process;regulation of cellular process;response to stimulus;signal transduction	enzyme regulator activity;phosphatase regulator activity;protein phosphatase regulator activity;protein phosphatase type 2A regulator activity	cell part;cytoplasm;intracellular membrane-bounded organelle;intracellular organelle;intracellular part;macromolecular complex;membrane-bounded organelle;organelle;protein complex;protein phosphatase type 2A complex;protein serine/threonine phosphatase complex	Meiosis - yeast;mRNA surveillance pathway;Oocyte meiosis;Wnt signaling pathway
D3ZHI9;A0A0G2JTA1	33;33	D3ZHI9	D3ZHI9		Ppp2r5e	SRKSVRKARQKRSQSSSQFRSQGKPIELTPL	S	33	2	___1	0.974615	NaN	NaN	NaN	NaN	NaN	NaN	NaN	NaN	NaN	NaN	25.6556	NaN	NaN	NaN	NaN	NaN				-4.34294e-08	0	0	1	1	1	0	NaN	NaN							biological regulation;cellular process;cellular response to stimulus;regulation of biological process;regulation of cellular process;response to stimulus;signal transduction	enzyme regulator activity;phosphatase regulator activity;protein phosphatase regulator activity;protein phosphatase type 2A regulator activity	cell part;cytoplasm;intracellular membrane-bounded organelle;intracellular organelle;intracellular part;macromolecular complex;membrane-bounded organelle;organelle;protein complex;protein phosphatase type 2A complex;protein serine/threonine phosphatase complex	Meiosis - yeast;mRNA surveillance pathway;Oocyte meiosis;Wnt signaling pathway
[truncated: 24,099 more rows]
[truncated: 2 more columns]
