# Supplementary material for: MiT/TFE factors control ER‐phagy via transcriptional regulation of FAM134B
Source: EMBO J. 2020 Jul 27;39(17):e105696. doi: 10.15252/embj.2020105696 (PMC7459426; doi:10.15252/embj.2020105696)
Supplement: Supplementary file 5 — Table EV4 [file EMBJ-39-e105696-s005.xlsx]

## Sheet: EV table legend
Ev Table 4: table legend of quant-seq data of RCS wild type and FGFR3/4KO treated with FGF18 or with vehicle (5%ABS) depicted in figure 3D

## Sheet: EV table 4
QUANTSEQ DATA OF RCS (WT)+/- FGF18 vs FGFR3/4KO +/-FGF18
EnsemblGeneID	Symbol	Perc_MM_reads	RCS_1_L1	RCS_2_L2	RCS_3_L3	FGFR3/4KO_1_L7	FGFR3/4KO_2_L8	FGFR3/4KO_3_L9	RCS_FGF18_1_L4	RCS_FGF18_2_L5	RCS_FGF18_3_L6	FGFR3/4KO_FGF18_2_L11	FGFR3/4KO_FGF18_3_L12	FGFR3/4KO_FGF18_1_L10	logFC_CTR1vsCTR	FDR_CTR1vsCTR	logFC_EXPvsCTR	FDR_EXPvsCTR	logFC_EXP1vsCTR	FDR_EXP1vsCTR	logFC_EXPvsCTR1	FDR_EXPvsCTR1	logFC_EXP1vsCTR1	FDR_EXP1vsCTR1	logFC_EXP1vsEXP	FDR_EXP1vsEXP
ENSRNOG00000000001.5	AABR07013255.1	0	4.48	5.73	9.5	7.41	10.7	6.49	5.01	6.58	9.45	9.64	13.44	3.57	0.264	0.820123	0.057	0.957543	0.582	0.451062	-0.206	0.821218	0.319	0.91896	0.525	0.421386
ENSRNOG00000000017.7	Steap1	0	109.02	111.74	90.74	51.89	40.11	46.49	61.84	50.76	82.65	62.24	74.38	35.71	-1.032	0.000357063	-0.651	0.0169839	-0.634	0.0276737	0.381	0.263536	0.397	0.728885	0.016	0.975962
ENSRNOG00000000024.7	Hebp1	0	14.93	20.06	20.05	13.34	16.04	7.57	17.55	12.22	18.89	9.64	7.17	3.57	-0.612	0.328787	-0.135	0.823061	-1.228	0.012437	0.477	0.378051	-0.616	0.76802	-1.093	0.0150714
ENSRNOG00000000033.5	Tmcc2	0	13.44	14.33	10.55	7.41	8.02	12.97	15.88	13.16	8.26	13.15	4.48	14.28	-0.222	0.818588	0.082	0.921195	-0.044	0.96327	0.305	0.660988	0.179	0.967596	-0.126	0.849156
ENSRNOG00000000034.6	Nuak2	0	16.43	8.6	14.77	11.86	10.7	20.54	7.52	2.82	11.81	21.04	31.37	19.04	0.306	0.708108	-0.845	0.187585	0.987	0.0445783	-1.152	0.0468808	0.681	0.663453	1.833	4.54454e-05
ENSRNOG00000000036.6	Klhdc8a	0	0	0	0	0	0	0	8.36	10.34	16.53	0	0	0	0	1	6.337	3.49782e-07	0	1	6.337	2.78167e-06	0	1	-6.337	2.91703e-08
ENSRNOG00000000041.2	Slc26a1	0	4.48	5.73	4.22	4.45	2.67	3.24	0.84	0.94	1.18	0.88	5.38	7.14	-0.31	0.843581	-2.079	0.0546391	0.06	0.966095	-1.769	0.142773	0.37	0.938458	2.139	0.0319602
ENSRNOG00000000042.6	Xpr1	0	0	1.43	3.17	1.48	8.02	1.08	0	4.7	0	3.51	0	2.38	0.95	0.709445	-0.775	0.754768	0.384	0.888505	-1.725	0.403375	-0.566	0.957221	1.159	0.573912
ENSRNOG00000000043.6	Idua	0	1.49	2.87	5.28	4.45	8.02	1.08	5.85	1.88	0	6.14	2.69	2.38	0.279	0.892254	-0.378	0.814034	0.311	0.847267	-0.658	0.640547	0.032	1	0.69	0.571411
ENSRNOG00000000044.6	Tmem175	0	23.9	20.06	16.88	23.72	8.02	19.46	31.76	30.08	37.78	24.55	26.89	13.09	0.018	0.984973	0.787	0.0260295	0.303	0.535527	0.769	0.0392247	0.285	0.851365	-0.485	0.148325
ENSRNOG00000000047.4	Cd82	0	117.98	128.93	119.23	265.37	264.73	189.19	453.77	589.34	654.11	193.73	212.39	258.29	1.069	2.35908e-06	2.3	1.70043e-31	0.996	6.99268e-06	1.231	4.64121e-10	-0.073	0.966292	-1.304	1.12914e-11
ENSRNOG00000000054.6	Abhd8	0	119.48	118.9	155.11	117.12	144.4	148.11	84.4	103.39	87.37	127.99	122.78	144.02	0.148	0.627856	-0.461	0.0268089	0.135	0.611524	-0.609	0.00217225	-0.012	1	0.597	0.00125493
ENSRNOG00000000062.5	Pcgf3	0	13.44	14.33	18.99	19.27	13.37	18.38	15.88	10.34	5.9	13.15	18.82	9.52	0.254	0.726778	-0.439	0.440596	-0.025	0.976516	-0.693	0.169293	-0.278	0.875664	0.414	0.415018
ENSRNOG00000000064.4	Atp5i	0	1551.71	1485.59	1369.59	1377.27	1518.86	1364.32	1346.26	1343.17	1225.56	1304.42	1221.49	1455.69	0.055	0.810116	-0.101	0.572434	-0.012	0.961956	-0.156	0.317569	-0.067	0.923586	0.089	0.59766
ENSRNOG00000000065.5	Pde6b	0	0	5.73	0	2.97	0	2.16	0.84	5.64	3.54	0	2.69	7.14	1.295	0.631832	2.001	0.326343	1.996	0.350904	0.706	0.708961	0.701	0.923441	-0.004	0.998562
ENSRNOG00000000066.5	Fbxo28	0	8.96	2.87	7.39	7.41	13.37	5.41	6.69	5.64	11.81	12.27	10.75	3.57	0.368	0.742589	0.336	0.710014	0.647	0.424979	-0.032	0.977771	0.278	0.935077	0.31	0.667977
ENSRNOG00000000075.6	Mtf2	0.015	16.43	20.06	23.21	25.2	29.41	14.05	9.19	8.46	15.35	19.29	17.03	16.66	0.164	0.81271	-0.85	0.0624722	-0.043	0.950035	-1.014	0.022719	-0.207	0.920847	0.808	0.0561572
ENSRNOG00000000081.6	Antxr2	0	16.43	5.73	12.66	11.86	5.35	3.24	18.38	7.52	0	1.75	6.27	7.14	-0.658	0.626737	-0.471	0.702776	-1.05	0.341103	0.186	0.893566	-0.393	0.942444	-0.579	0.609972
ENSRNOG00000000082.7	Hltf	0.003	37.34	30.08	16.88	23.72	18.72	15.14	20.06	13.16	5.9	23.67	21.51	13.09	-0.427	0.534982	-0.925	0.0629934	-0.332	0.580549	-0.498	0.400225	0.095	0.984085	0.593	0.24455
ENSRNOG00000000095.6	Gpr89b	0	209.08	266.46	220.53	182.35	192.53	174.05	183.01	172.01	219.61	218.28	189.99	258.29	-0.244	0.364253	-0.21	0.372376	0.054	0.872003	0.034	0.911771	0.298	0.668622	0.264	0.20962
ENSRNOG00000000098.7	Rnf115	0	16.43	21.49	18.99	19.27	24.07	22.7	30.08	20.68	30.7	21.04	19.72	17.85	0.301	0.592205	0.572	0.118559	0.195	0.710035	0.271	0.510184	-0.106	0.97339	-0.377	0.262326
ENSRNOG00000000104.5	Thoc3	0	162.79	160.45	166.71	123.05	155.1	143.78	105.29	125.95	127.52	158.67	134.43	188.06	-0.125	0.691311	-0.388	0.0599586	0.074	0.810075	-0.263	0.244849	0.198	0.796457	0.461	0.0157863
ENSRNOG00000000108.3	Aga	0	801.99	872.44	656.31	636	625.73	622.7	781.35	902.34	996.51	630.29	717.84	935.55	-0.199	0.470679	0.274	0.220651	0.044	0.90195	0.473	0.0156247	0.243	0.76802	-0.23	0.31122
ENSRNOG00000000111.5	Coprs	0	0	1.43	0	0	2.67	0	0.84	0	1.18	0	0	0	-0.282	0.948098	0.494	0.86273	-1.965	0.432358	0.776	0.777476	-1.683	0.848029	-2.459	0.240686
ENSRNOG00000000112.5	Champ1	0.003	188.18	191.97	198.37	130.46	168.47	157.84	140.39	157.91	158.21	142.01	147.87	145.21	-0.252	0.250599	-0.28	0.110813	-0.265	0.155191	-0.028	0.914525	-0.013	1	0.015	0.956417
ENSRNOG00000000113.5	Elac1	0	0	2.87	1.06	0	0	5.41	2.51	6.58	10.63	2.63	5.38	3.57	0.48	0.851297	2.242	0.0518767	1.613	0.244113	1.761	0.157909	1.133	0.811674	-0.628	0.551528
ENSRNOG00000000121.5	Pigv	0	7.47	20.06	16.88	22.24	21.39	6.49	13.37	13.16	35.42	14.9	21.51	21.42	0.223	0.831776	0.242	0.773335	0.506	0.479731	0.02	0.986318	0.283	0.92224	0.264	0.708752
ENSRNOG00000000122.4	Ak2	0.075	109.02	104.58	87.58	62.27	88.24	94.05	50.14	53.58	82.65	93.8	95.89	96.41	-0.183	0.608064	-0.74	0.00234531	0.085	0.810075	-0.557	0.0368884	0.268	0.76802	0.825	0.000241615
ENSRNOG00000000123.6	Rnf19b	0	4.48	0	0	0	5.35	2.16	1.67	0	0	0	1.79	0	1.001	0.75812	-0.749	0.810442	-0.641	0.852134	-1.75	0.463847	-1.642	0.848029	0.108	0.978271
ENSRNOG00000000127.7	Kpna6	0	16.43	34.38	25.32	29.65	21.39	29.19	23.4	23.5	21.25	24.55	33.16	46.42	0.222	0.723247	-0.091	0.88062	0.497	0.262272	-0.313	0.503032	0.275	0.851365	0.589	0.113743
ENSRNOG00000000130.7	Dnajb5	0	5.97	10.03	10.55	7.41	5.35	9.73	2.51	2.82	5.9	12.27	7.17	9.52	-0.057	0.960582	-1.253	0.0652524	0.239	0.756666	-1.195	0.0966851	0.296	0.912034	1.491	0.00921248
ENSRNOG00000000145.5	Pik3r3	0	2.99	0	1.06	0	0	0	5.85	7.52	1.18	1.75	0	0	-3.27	0.251409	1.875	0.166162	-0.776	0.737318	5.145	0.00610971	2.494	0.76802	-2.651	0.0354023
ENSRNOG00000000150.7	Dnajc1	0.165	16.43	8.6	16.88	25.2	21.39	25.95	23.4	18.8	14.17	21.04	18.82	14.28	0.899	0.0474476	0.499	0.27495	0.509	0.287338	-0.4	0.32351	-0.39	0.76802	0.011	0.986034
ENSRNOG00000000151.7	Ldlrap1	0	7.47	12.89	9.5	10.38	16.04	8.65	22.56	8.46	3.54	8.77	1.79	10.71	0.257	0.842418	-0.002	1	-0.316	0.776216	-0.259	0.80165	-0.573	0.849123	-0.313	0.743291
ENSRNOG00000000155.6	Cog3	0.123	2.99	5.73	2.11	13.34	13.37	1.08	5.85	2.82	2.36	3.51	5.38	2.38	1.44	0.219123	0.169	0.913425	0.261	0.871516	-1.271	0.186359	-1.179	0.712746	0.092	0.950322
ENSRNOG00000000156.6	LOC100911486	0	0	0	0	1.48	2.67	0	0.84	5.64	0	0	0	0	3.208	0.279291	3.947	0.0978375	0	1	0.74	0.7544	-3.208	0.668622	-3.947	0.0617076
ENSRNOG00000000157.5	Atg12	0	109.02	91.69	119.23	169.01	155.1	161.08	123.68	109.03	110.99	165.68	146.97	136.88	0.701	8.01338e-05	0.164	0.473101	0.632	0.000145349	-0.537	0.00107891	-0.068	0.942444	0.469	0.00240136
ENSRNOG00000000158.5	Cdo1	0	31.36	24.35	24.27	41.51	18.72	32.43	6.69	19.74	11.81	27.18	27.78	30.95	0.404	0.427611	-1.073	0.0139817	0.255	0.598542	-1.477	0.000210334	-0.149	0.938426	1.328	0.000486194
ENSRNOG00000000161.7	Chm	0.036	11.95	11.46	10.55	8.9	10.7	3.24	9.19	15.04	2.36	5.26	3.58	2.38	-0.612	0.534263	-0.192	0.837164	-1.374	0.0708537	0.42	0.628902	-0.762	0.796457	-1.182	0.0969313
ENSRNOG00000000164.4	Lamp2	0.003	8.96	25.79	26.38	40.03	42.78	38.92	52.65	50.76	36.6	31.56	40.33	35.71	0.928	0.0138822	1.128	0.000164522	0.808	0.0219777	0.199	0.570318	-0.121	0.942444	-0.32	0.264794
ENSRNOG00000000166.7	Apex2	0	0	5.73	8.44	5.93	10.7	4.32	4.18	9.4	2.36	6.14	8.07	9.52	0.31	0.822612	0.022	0.987642	0.667	0.476506	-0.289	0.784913	0.357	0.92224	0.646	0.412324
ENSRNOG00000000169.5	Spata5l1	0.027	5.97	27.22	24.27	34.1	13.37	25.95	9.19	15.98	18.89	25.42	25.09	27.38	0.372	0.573491	-0.508	0.375817	0.417	0.455974	-0.88	0.0611377	0.045	0.998034	0.925	0.0289751
ENSRNOG00000000170.5	Slc30a4	0	46.3	47.28	43.26	32.62	37.44	44.32	45.96	49.82	42.51	44.71	36.74	29.76	-0.115	0.803115	0.096	0.787255	-0.122	0.748975	0.211	0.51003	-0.006	1	-0.217	0.425655
ENSRNOG00000000172.7	Sqrdl	0	4.48	0	4.22	2.97	2.67	0	5.85	5.64	3.54	3.51	0	0	-0.779	0.674176	0.804	0.478044	-1.871	0.249784	1.584	0.172289	-1.092	0.854182	-2.676	0.0250168
ENSRNOG00000000175.6	Mier2	0	17.92	8.6	13.72	4.45	5.35	12.97	4.18	8.46	5.9	3.51	14.34	16.66	-0.584	0.551735	-1.039	0.165891	-0.001	1	-0.455	0.620238	0.582	0.848029	1.037	0.140638
ENSRNOG00000000177.3	Plpp2	0	200.12	240.67	239.52	81.54	133.7	105.95	200.56	195.51	245.59	113.08	121.88	120.22	-1.039	8.21368e-08	-0.036	0.903523	-0.793	8.36271e-06	1.003	7.12662e-08	0.246	0.76802	-0.757	9.06437e-06
ENSRNOG00000000185.5	Mpst	0.001	135.91	128.93	111.85	97.85	85.57	92.97	112.82	99.63	112.17	79.77	62.73	103.55	-0.319	0.258111	-0.138	0.612191	-0.557	0.0167279	0.181	0.492934	-0.239	0.788747	-0.419	0.0580512
ENSRNOG00000000186.7	Tst	0	35.84	17.19	21.1	20.76	26.74	15.14	15.04	15.98	22.43	16.66	22.4	20.23	-0.142	0.85302	-0.338	0.511965	-0.087	0.899719	-0.195	0.732267	0.055	0.991098	0.251	0.590107
ENSRNOG00000000190.7	Ep300	0	4.48	0	7.39	0	0	2.16	0.84	3.76	3.54	5.26	1.79	1.19	-1.848	0.2942	-0.551	0.713386	-0.385	0.82133	1.298	0.434593	1.463	0.769289	0.165	0.91817
ENSRNOG00000000204.7	Syncrip	0.039	110.52	120.34	134	139.36	165.79	162.16	90.25	73.31	44.87	144.64	137.12	76.18	0.451	0.114592	-0.672	0.0079923	0.185	0.569529	-1.123	9.32804e-07	-0.266	0.76802	0.857	0.000268602
ENSRNOG00000000219.7	Ano10	0	2.99	1.43	1.06	0	0	1.08	2.51	1.88	1.18	0.88	0	2.38	-1.433	0.514957	0.209	0.903523	-0.659	0.716791	1.642	0.320305	0.774	0.924138	-0.868	0.51454
ENSRNOG00000000221.5	Abhd5	0.184	20.91	27.22	14.77	11.86	5.35	8.65	22.56	11.28	22.43	14.03	9.86	20.23	-1.067	0.102968	-0.071	0.926594	-0.363	0.568741	0.996	0.0810821	0.704	0.743191	-0.292	0.6023
ENSRNOG00000000230.7	Lmf1	0.104	7.47	8.6	4.22	1.48	0	6.49	16.71	6.58	7.08	4.38	6.27	8.33	-0.879	0.484452	0.668	0.431205	0.065	0.959076	1.547	0.0689481	0.945	0.76802	-0.603	0.42523
ENSRNOG00000000231.6	Kctd17	0	103.05	70.2	84.41	71.16	123.01	98.38	76.05	108.09	101.54	85.03	74.38	95.22	0.251	0.507308	0.215	0.503789	0.131	0.731034	-0.035	0.929987	-0.119	0.92732	-0.084	0.792814
ENSRNOG00000000233.6	Grm6	0	0	0	0	1.48	0	0	0	0.94	1.18	0	0	1.19	2.216	0.462941	2.477	0.316435	1.736	0.510529	0.261	0.929001	-0.48	0.978253	-0.74	0.74363
ENSRNOG00000000236.7	Zfp207	0	34.35	31.52	40.1	26.69	34.76	23.78	23.4	26.32	16.53	17.53	27.78	10.71	-0.289	0.57059	-0.601	0.0979156	-0.825	0.0326613	-0.311	0.481268	-0.536	0.702794	-0.225	0.623454
ENSRNOG00000000237.7	RGD1310429	0	1.49	4.3	3.17	0	5.35	1.08	7.52	5.64	2.36	2.63	0	2.38	-1.115	0.538442	0.867	0.405781	-0.704	0.62441	1.982	0.0882799	0.411	0.968943	-1.571	0.0875552
ENSRNOG00000000244.7	Coil	0	35.84	32.95	43.26	28.17	21.39	18.38	20.06	28.2	29.52	14.03	18.82	21.42	-0.648	0.129056	-0.496	0.160613	-0.934	0.00686786	0.152	0.757261	-0.286	0.851365	-0.438	0.244177
ENSRNOG00000000246.6	Amz2	0	101.56	85.95	92.85	74.13	98.94	94.05	103.62	74.25	114.53	106.95	94.99	105.93	0.024	0.956763	0.158	0.5877	0.284	0.275538	0.134	0.645971	0.259	0.76802	0.125	0.62751
ENSRNOG00000000247.6	Mfsd11	0.002	32.86	54.44	37.99	41.51	21.39	45.41	59.33	55.46	72.02	34.19	40.33	30.95	0.049	0.942199	0.658	0.0197915	-0.066	0.900408	0.609	0.0387341	-0.115	0.953387	-0.724	0.00455998
ENSRNOG00000000248.6	Srsf2	0.002	928.93	919.72	917.98	831.7	1024.16	951.35	572.43	519.78	504.16	848.57	948.16	803.43	0.121	0.503803	-0.723	1.94359e-10	0.061	0.744012	-0.844	8.70991e-14	-0.06	0.924327	0.784	1.36643e-12
ENSRNOG00000000249.5	Mettl23	0	8.96	10.03	11.61	11.86	5.35	8.65	21.73	15.98	16.53	13.15	8.07	4.76	-0.078	0.94807	0.879	0.0601567	-0.055	0.951217	0.957	0.051435	0.023	1	-0.934	0.0260889
ENSRNOG00000000250.6	Jmjd6	0	129.93	133.23	137.17	97.85	141.72	142.7	71.03	77.07	92.09	125.36	115.61	120.22	0.054	0.886637	-0.684	0.00028188	-0.002	0.998528	-0.737	0.000158865	-0.056	0.976154	0.681	0.000136531
ENSRNOG00000000257.6	Smpd3	0.001	200.12	204.86	202.59	621.18	655.14	645.4	161.28	135.35	126.33	689.03	570.86	612.99	1.765	8.85914e-42	-0.446	0.00795366	1.775	1.31303e-44	-2.211	8.41527e-66	0.009	1	2.22	9.33783e-70
ENSRNOG00000000258.6	Prmt7	0	19.42	7.16	15.83	20.76	13.37	15.14	15.88	5.64	11.81	21.04	14.34	8.33	0.336	0.688847	-0.269	0.718473	0.212	0.786953	-0.605	0.326233	-0.124	0.978253	0.481	0.410912
ENSRNOG00000000262.6	Zfp821	0	5.97	2.87	9.5	5.93	5.35	3.24	5.85	6.58	4.72	1.75	5.38	8.33	-0.36	0.778361	-0.078	0.945419	-0.255	0.822863	0.282	0.788533	0.105	0.991923	-0.177	0.847041
ENSRNOG00000000264.5	Def8	0	22.4	28.65	20.05	22.24	13.37	34.59	26.74	18.8	22.43	20.16	26.89	30.95	0.235	0.70829	0.026	0.967325	0.279	0.576997	-0.209	0.672666	0.044	0.994743	0.253	0.549164
ENSRNOG00000000274.7	Phyhipl	0	2.99	1.43	0	2.97	2.67	2.16	7.52	2.82	1.18	1.75	4.48	2.38	0.975	0.600078	1.525	0.233795	1.19	0.419459	0.55	0.678615	0.215	0.983693	-0.335	0.774505
ENSRNOG00000000275.8	Fam13c	0	1.49	1.43	1.06	0	0	0	0.84	3.76	0	0.88	0	0	-3.267	0.252808	0.207	0.929846	-1.531	0.486325	3.473	0.138704	1.736	0.848029	-1.737	0.334539
ENSRNOG00000000277.8	Tet1	0	14.93	20.06	17.94	5.93	5.35	3.24	10.86	6.58	2.36	7.01	3.58	3.57	-1.813	0.00469816	-1.226	0.0154835	-1.7	0.0015336	0.587	0.489515	0.114	0.99021	-0.473	0.516731
ENSRNOG00000000279.7	Rtn4ip1	0	2.99	14.33	9.5	14.83	24.07	11.89	6.69	18.8	12.99	8.77	17.03	7.14	0.908	0.269833	0.553	0.483902	0.441	0.608648	-0.355	0.639066	-0.467	0.849123	-0.112	0.890564
ENSRNOG00000000283.4	Dgcr14	0	13.44	8.6	14.77	13.34	37.44	14.05	12.54	15.04	20.07	14.9	24.2	21.42	0.485	0.513993	0.385	0.522852	0.827	0.1021	-0.101	0.88803	0.342	0.851045	0.443	0.332066
ENSRNOG00000000288.7	Scarf2	0	61.23	50.14	60.14	93.4	114.98	114.59	69.36	64.86	74.38	99.06	106.65	97.6	1.007	4.91327e-07	0.338	0.163057	0.965	1.56585e-07	-0.669	0.000261922	-0.042	0.978526	0.627	0.000176962
ENSRNOG00000000302.7	Sesn1	0	46.3	38.68	45.37	20.76	13.37	14.05	26.74	22.56	25.98	15.78	16.13	23.81	-1.314	8.62669e-05	-0.727	0.00826736	-1.132	8.16566e-05	0.587	0.138087	0.182	0.92769	-0.405	0.245209
ENSRNOG00000000303.7	Cep57l1	0	23.9	18.62	25.32	22.24	24.07	16.22	19.22	12.22	15.35	11.4	19.72	3.57	-0.082	0.927233	-0.466	0.353951	-0.798	0.134223	-0.384	0.468816	-0.716	0.668622	-0.332	0.558554
ENSRNOG00000000304.7	Cd164	0	95.58	84.52	72.81	78.57	125.68	112.43	115.32	131.59	101.54	122.73	115.61	83.32	0.433	0.131684	0.548	0.0139034	0.518	0.0295166	0.114	0.694316	0.085	0.949522	-0.029	0.924758
ENSRNOG00000000306.5	Smpd2	0	5.97	14.33	15.83	22.24	10.7	16.22	12.54	9.4	10.63	21.04	17.03	11.9	0.548	0.391318	-0.136	0.858247	0.575	0.276448	-0.684	0.171078	0.027	1	0.711	0.10094
ENSRNOG00000000307.6	Mical1	0	14.93	7.16	6.33	13.34	5.35	11.89	11.7	31.02	25.98	9.64	6.27	9.52	0.35	0.730362	1.406	0.0118034	0.021	0.986741	1.056	0.0683514	-0.329	0.914044	-1.385	0.00736722
ENSRNOG00000000308.6	Zbtb24	0.015	8.96	10.03	11.61	8.9	8.02	6.49	9.19	15.04	9.45	8.77	10.75	7.14	-0.336	0.709187	0.184	0.787255	-0.051	0.952836	0.52	0.401422	0.285	0.920847	-0.235	0.677695
ENSRNOG00000000312.4	Fig4	0	1.49	5.73	2.11	5.93	0	0	1.67	4.7	0	2.63	0.9	1.19	-1.385	0.543519	-0.395	0.83016	-0.748	0.679066	0.99	0.623208	0.637	0.947664	-0.353	0.830543
ENSRNOG00000000314.7	Sec63	0.001	219.54	223.48	280.67	363.22	302.17	295.13	210.59	205.85	219.61	291.04	259.89	357.08	0.51	0.0117613	-0.125	0.622384	0.417	0.0448778	-0.635	0.000312076	-0.093	0.923441	0.542	0.00260653
ENSRNOG00000000316.6	Sobp	0	43.31	53.01	29.54	40.03	48.13	48.65	48.47	31.96	16.53	35.94	51.98	48.8	0.243	0.67154	-0.266	0.603973	0.286	0.541079	-0.509	0.235055	0.042	0.994567	0.552	0.158493
ENSRNOG00000000322.7	Atg5	0	10.45	18.62	14.77	7.41	16.04	17.3	17.55	18.8	22.43	17.53	13.44	13.09	0.001	1	0.461	0.326815	0.159	0.806011	0.46	0.336859	0.158	0.95734	-0.301	0.481122
ENSRNOG00000000327.5	Hace1	0.061	1.49	5.73	1.06	4.45	0	8.65	6.69	7.52	5.9	3.51	2.69	3.57	1.316	0.25581	1.555	0.0713766	0.6	0.647386	0.239	0.796687	-0.716	0.816089	-0.955	0.18709
ENSRNOG00000000340.7	RGD1304704	0	204.6	229.21	205.75	225.34	187.18	241.08	174.65	185.17	174.74	229.68	233.01	165.45	0.165	0.496279	-0.188	0.355314	0.14	0.520659	-0.354	0.0432691	-0.026	0.99021	0.328	0.0483744
ENSRNOG00000000341.7	Nid2	0.017	55.26	51.57	75.97	66.71	40.11	87.57	36.77	43.24	27.16	95.55	71.69	65.46	0.293	0.484431	-0.705	0.0229068	0.484	0.126863	-0.998	0.000600353	0.19	0.859394	1.189	4.00798e-06
ENSRNOG00000000368.7	Grik2	0.111	2.99	5.73	4.22	1.48	0	3.24	0	0	0	3.51	3.58	1.19	-0.94	0.48599	-4.885	0.000570342	-0.41	0.72666	-3.946	0.0252082	0.53	0.912034	4.475	0.00206913
ENSRNOG00000000387.7	Slc25a16	0	10.45	14.33	9.5	4.45	5.35	6.49	11.7	10.34	2.36	7.89	6.27	3.57	-0.897	0.279366	-0.243	0.748571	-0.726	0.29742	0.654	0.386325	0.171	0.978253	-0.483	0.467656
ENSRNOG00000000392.6	Supv3l1	0.032	17.92	17.19	6.33	7.41	21.39	19.46	10.86	13.16	8.26	12.27	7.17	16.66	0.321	0.725942	-0.242	0.765891	-0.041	0.96699	-0.563	0.393661	-0.362	0.867807	0.2	0.77852
ENSRNOG00000000395.7	Kif1bp	0	19.42	10.03	9.5	7.41	24.07	12.97	14.21	13.16	7.08	13.15	6.27	17.85	0.153	0.894404	-0.049	0.958881	0.091	0.9273	-0.203	0.80278	-0.063	0.998034	0.14	0.847179
ENSRNOG00000000396.7	Ddx50	0	37.34	27.22	28.49	23.72	13.37	25.95	20.89	19.74	24.79	33.31	31.37	23.81	-0.324	0.502668	-0.439	0.218547	0.112	0.804235	-0.115	0.813416	0.436	0.710175	0.551	0.0638071
ENSRNOG00000000406.5	Ros1	0.084	8.96	4.3	5.28	5.93	2.67	4.32	9.19	10.34	18.89	2.63	0.9	9.52	-0.308	0.827703	1.092	0.12953	-0.984	0.367776	1.4	0.059874	-0.676	0.853801	-2.076	0.0044025
ENSRNOG00000000407.6	Dcbld1	0	2.99	0	0	0	0	4.32	0	1.88	0	0	0.9	2.38	0.852	0.788434	-0.405	0.903713	0.29	0.935294	-1.257	0.601583	-0.562	0.970847	0.695	0.785731
ENSRNOG00000000408.6	Gopc	0	20.91	25.79	21.1	22.24	29.41	25.95	17.55	14.1	16.53	18.41	25.09	14.28	0.278	0.592685	-0.412	0.338974	-0.046	0.939817	-0.69	0.0672677	-0.324	0.811674	0.366	0.346723
ENSRNOG00000000411.6	Nus1	0.007	95.58	88.82	98.13	85.99	69.53	77.84	61	82.71	75.56	83.28	64.52	60.7	-0.154	0.654979	-0.309	0.204989	-0.283	0.27406	-0.154	0.584203	-0.129	0.901254	0.025	0.940297
ENSRNOG00000000412.5	Slc35f1	0	5.97	11.46	17.94	7.41	5.35	3.24	0.84	0.94	1.18	3.51	1.79	2.38	-1.126	0.207259	-3.411	2.18611e-05	-2.042	0.00628953	-2.285	0.0316314	-0.917	0.776998	1.369	0.253177
ENSRNOG00000000414.7	Cep85l	0	0	2.87	5.28	7.41	2.67	3.24	3.34	0.94	0	8.77	6.27	2.38	0.713	0.635747	-0.784	0.586845	1.127	0.308388	-1.497	0.191992	0.414	0.923604	1.911	0.0433224
ENSRNOG00000000415.6	Asf1a	0.03	2.99	7.16	5.28	1.48	0	6.49	5.85	4.7	3.54	7.01	1.79	1.19	-0.537	0.719806	-0.045	0.973341	-0.617	0.617972	0.492	0.678615	-0.08	1	-0.572	0.587055
ENSRNOG00000000417.7	Numa1	0.023	161.29	206.29	188.87	120.08	147.07	141.62	193.88	182.35	213.71	156.04	161.31	197.58	-0.35	0.148771	0.148	0.530222	0.002	0.998582	0.498	0.00911779	0.352	0.584016	-0.146	0.500113
ENSRNOG00000000418.4	Zbtb12	0.084	4.48	8.6	8.44	2.97	2.67	8.65	6.69	11.28	5.9	2.63	4.48	7.14	-0.305	0.798989	0.198	0.832416	-0.522	0.569862	0.503	0.545709	-0.217	0.974056	-0.72	0.307519
ENSRNOG00000000420.7	Nelfe	0	144.87	171.91	153	143.8	168.47	158.92	105.29	90.23	99.18	126.23	152.35	138.07	0.1	0.724692	-0.602	0.00038521	-0.024	0.936827	-0.702	3.336e-05	-0.124	0.854001	0.578	0.000355774
ENSRNOG00000000421.4	Skiv2l	0	20.91	15.76	32.71	14.83	10.7	21.62	30.08	20.68	24.79	27.18	16.13	22.62	-0.377	0.557274	0.163	0.770439	0.039	0.95556	0.54	0.257823	0.416	0.804348	-0.124	0.800862
ENSRNOG00000000422.4	Dxo	0	8.96	0	2.11	7.41	5.35	4.32	4.18	8.46	5.9	5.26	6.27	2.38	1.359	0.276152	1.449	0.146253	1.182	0.300337	0.09	0.937102	-0.177	0.978253	-0.267	0.75697
ENSRNOG00000000431.7	Atf6b	0.001	141.88	144.69	168.82	238.69	168.47	212.97	141.23	204.91	166.48	233.18	259	294	0.566	0.0150387	0.234	0.366632	0.932	1.31313e-06	-0.332	0.142253	0.366	0.584016	0.698	0.000169628
ENSRNOG00000000432.6	Fkbpl	0	16.43	17.19	21.1	17.79	16.04	15.14	12.54	26.32	21.25	16.66	12.55	29.76	-0.076	0.942241	0.175	0.788667	0.058	0.946707	0.251	0.684795	0.133	0.978047	-0.117	0.84304
ENSRNOG00000000433.6	Prrt1	0	1.49	0	1.06	4.45	2.67	5.41	3.34	2.82	1.18	1.75	1.79	3.57	2.316	0.0694205	1.488	0.274526	1.385	0.347727	-0.829	0.391767	-0.931	0.76802	-0.102	0.940989
ENSRNOG00000000435.7	Ppt2	0	41.82	31.52	29.54	14.83	5.35	23.78	26.74	17.86	16.53	26.3	19.72	8.33	-0.897	0.0890634	-0.648	0.151441	-0.671	0.162707	0.249	0.679862	0.226	0.923604	-0.024	0.976603
ENSRNOG00000000436.8	Egfl8	0	0	0	0	0	0	2.16	2.51	1.88	0	0	0	0	2.957	0.284037	3.55	0.107329	0	1	0.593	0.775829	-2.957	0.668622	-3.55	0.0661122
ENSRNOG00000000437.7	Agpat1	0	165.77	159.02	153	207.55	179.16	178.38	123.68	163.55	135.78	202.5	183.72	186.87	0.354	0.0936884	-0.105	0.664851	0.416	0.0216888	-0.46	0.00811751	0.061	0.957701	0.521	0.000892495
ENSRNOG00000000438.5	Rnf5	0.082	4.48	2.87	6.33	7.41	2.67	4.32	1.67	3.76	3.54	3.51	3.58	5.95	0.194	0.894212	-0.619	0.538191	-0.028	0.984195	-0.814	0.378	-0.223	0.970847	0.591	0.501856
ENSRNOG00000000440.6	Pbx2	0	31.36	41.54	40.1	23.72	40.11	35.68	34.26	63.92	56.67	21.04	41.22	54.75	-0.108	0.89358	0.522	0.246784	0.206	0.738201	0.63	0.149513	0.314	0.851365	-0.316	0.497633
ENSRNOG00000000441.6	Gpsm3	0	0	2.87	0	0	0	0	0.84	0	1.18	2.63	1.79	0	-2.286	0.484837	0.172	0.952796	1.348	0.527056	2.458	0.337678	3.634	0.608463	1.175	0.484101
ENSRNOG00000000442.4	Notch4	0	1.49	0	0	1.48	0	1.08	2.51	3.76	1.18	2.63	0	1.19	1.077	0.689868	2.274	0.136861	1.43	0.474278	1.196	0.41594	0.353	0.978253	-0.844	0.498309
ENSRNOG00000000459.7	Psmb9	0	25.39	14.33	27.43	8.9	8.02	11.89	22.56	26.32	24.79	13.15	14.34	29.76	-1.059	0.0592375	0.175	0.746247	-0.355	0.527056	1.233	0.00700589	0.704	0.705634	-0.53	0.227169
ENSRNOG00000000463.6	Col11a2	0.005	827.38	634.63	735.44	868.76	984.05	827.02	643.46	667.35	663.55	838.05	818.21	923.65	0.387	0.0213633	-0.084	0.689944	0.385	0.0159003	-0.471	0.00126152	-0.002	1	0.469	0.000944254
ENSRNOG00000000464.7	Rxrb	0.004	47.79	31.52	20.05	31.13	26.74	33.51	30.92	40.42	41.32	26.3	45.71	47.61	0.125	0.865753	0.351	0.471065	0.546	0.236332	0.226	0.640742	0.422	0.76802	0.195	0.655546
ENSRNOG00000000465.7	Slc39a7	0	434.6	438.37	428.39	318.74	377.04	364.32	266.58	300.78	268.02	410.26	410.45	468.96	-0.195	0.32684	-0.57	3.75925e-05	0.127	0.506504	-0.374	0.0142477	0.322	0.504556	0.697	1.12282e-07
ENSRNOG00000000466.4	Hsd17b8	0	40.32	42.98	17.94	29.65	13.37	25.95	53.48	40.42	46.05	16.66	17.03	11.9	-0.417	0.450109	0.476	0.221993	-1.039	0.0116684	0.892	0.0107063	-0.623	0.663453	-1.515	1.5679e-06
ENSRNOG00000000467.4	Ring1	0.012	5.97	2.87	2.11	8.9	2.67	8.65	4.18	3.76	7.08	7.01	8.07	4.76	1.205	0.184704	0.53	0.590547	1.084	0.178258	-0.676	0.359007	-0.122	0.982654	0.554	0.413639
ENSRNOG00000000471.5	B3galt4	0	4.48	1.43	3.17	10.38	5.35	3.24	7.52	6.58	7.08	1.75	3.58	9.52	1.096	0.339771	1.253	0.153046	0.448	0.741962	0.157	0.879415	-0.648	0.848029	-0.805	0.32989
ENSRNOG00000000473.6	Pfdn6	0	43.31	30.08	20.05	50.41	48.13	48.65	19.22	40.42	42.51	61.36	42.12	70.23	0.81	0.0828627	0.298	0.581632	1.087	0.00519981	-0.513	0.236467	0.277	0.849123	0.789	0.03268
ENSRNOG00000000474.6	Rgl2	0	17.92	20.06	13.72	11.86	10.7	18.38	20.06	35.72	35.42	14.9	24.2	17.85	-0.122	0.898004	0.906	0.0339155	0.311	0.603068	1.028	0.0197011	0.433	0.812096	-0.595	0.142526
ENSRNOG00000000476.5	Zbtb22	0	32.86	40.11	32.71	29.65	24.07	24.86	26.74	47	48.41	25.42	28.68	19.04	-0.305	0.559334	0.326	0.412274	-0.357	0.406235	0.631	0.0873486	-0.052	0.990747	-0.683	0.0349956
ENSRNOG00000000477.5	Daxx	0.158	34.35	24.35	18.99	23.72	29.41	18.38	20.06	15.04	14.17	21.92	19.72	23.81	-0.053	0.948035	-0.519	0.221674	-0.065	0.914291	-0.465	0.295906	-0.012	1	0.454	0.242663
ENSRNOG00000000479.7	Kifc1	0	182.2	170.48	200.48	210.52	278.1	204.32	65.18	77.07	74.38	215.65	259.89	361.84	0.401	0.129382	-1.29	5.15765e-10	0.614	0.00731367	-1.691	9.50843e-17	0.213	0.807	1.904	3.07271e-21
ENSRNOG00000000480.7	Phf1	0	19.42	7.16	17.94	11.86	10.7	12.97	15.88	26.32	35.42	12.27	14.34	23.81	-0.204	0.838971	0.826	0.124762	0.26	0.737318	1.03	0.0577594	0.464	0.848029	-0.566	0.272692
ENSRNOG00000000481.8	Cuta	0	131.42	120.34	105.52	158.63	139.05	99.46	110.31	128.77	121.61	120.1	103.96	122.6	0.287	0.341027	0.089	0.769075	0.112	0.721489	-0.198	0.453318	-0.175	0.848242	0.023	0.943757
ENSRNOG00000000485.7	Bak1	0.001	146.36	140.39	129.78	123.05	189.86	116.76	86.07	120.31	133.42	140.26	108.44	209.49	0.067	0.904451	-0.224	0.530665	0.139	0.746362	-0.291	0.383919	0.072	0.978253	0.363	0.243351
ENSRNOG00000000486.6	Ggnbp1	0	1.49	0	4.22	1.48	2.67	4.32	4.18	7.52	5.9	2.63	8.07	7.14	0.571	0.7366	1.456	0.138032	1.543	0.126736	0.884	0.378261	0.972	0.76802	0.087	0.936841
ENSRNOG00000000488.4	Hmga1	0	0	1.43	2.11	1.48	0	0	0	3.76	0	0.88	0	3.57	-0.97	0.767723	-0.259	0.932196	0.328	0.917339	0.71	0.803885	1.298	0.870242	0.587	0.808271
ENSRNOG00000000498.7	Anks1a	0	8.96	18.62	20.05	8.9	8.02	9.73	16.71	18.8	11.81	10.52	9.86	13.09	-0.743	0.251409	0.026	0.969477	-0.435	0.437514	0.769	0.139483	0.307	0.8936	-0.462	0.314105
ENSRNOG00000000501.6	Zfp523	0	68.7	74.49	59.09	47.44	56.16	60.54	61.84	62.04	51.95	47.34	57.36	94.03	-0.178	0.683886	-0.116	0.75347	-0.081	0.860765	0.062	0.878326	0.097	0.961357	0.035	0.935787
ENSRNOG00000000502.6	Def6	0.003	43.31	37.25	36.93	37.06	24.07	29.19	26.74	31.02	38.96	34.19	37.64	41.66	-0.228	0.627996	-0.229	0.535286	0.094	0.833579	-0.001	0.999453	0.322	0.768609	0.324	0.278586
ENSRNOG00000000503.7	Ppard	0	19.42	14.33	13.72	23.72	34.76	22.7	37.61	13.16	27.16	25.42	34.95	22.62	0.825	0.141545	0.897	0.0544278	0.975	0.0356867	0.072	0.910582	0.15	0.955228	0.078	0.886122
ENSRNOG00000000504.6	Fance	0	35.84	47.28	36.93	47.44	29.41	29.19	47.63	35.72	31.88	47.34	33.16	39.28	-0.076	0.908525	0.033	0.94665	0.152	0.735446	0.109	0.80844	0.228	0.854001	0.119	0.747013
ENSRNOG00000000506.7	Tead3	0.006	4.48	5.73	6.33	22.24	10.7	15.14	3.34	7.52	10.63	19.29	11.65	9.52	1.65	0.0117155	0.351	0.705567	1.417	0.0246516	-1.299	0.0205139	-0.233	0.925242	1.066	0.048995
ENSRNOG00000000507.6	Tulp1	0	1.49	2.87	1.06	1.48	0	3.24	3.34	28.2	3.54	0.88	8.96	2.38	0.188	0.94807	1.997	0.170992	1.205	0.474278	1.809	0.209414	1.017	0.849123	-0.792	0.577107
ENSRNOG00000000511.8	Srpk1	0	147.85	130.37	176.21	216.45	283.45	219.46	112.82	124.07	102.72	227.05	241.07	265.43	0.724	0.000127341	-0.358	0.0929985	0.829	1.21081e-06	-1.082	2.395e-10	0.104	0.897081	1.187	8.834e-14
ENSRNOG00000000512.8	Slc26a8	0	4.48	4.3	4.22	1.48	0	4.32	8.36	4.7	8.26	6.14	5.38	1.19	-0.647	0.646697	0.759	0.354015	0.195	0.876494	1.406	0.0984919	0.842	0.801526	-0.564	0.432854
ENSRNOG00000000513.9	Mapk14	0	173.24	167.61	174.1	142.32	114.98	138.38	101.12	97.75	88.55	145.52	132.63	120.22	-0.246	0.252511	-0.767	2.43894e-07	-0.216	0.249211	-0.521	0.00215865	0.03	0.985799	0.551	0.000277091
ENSRNOG00000000517.5	Kctd20	0	0	5.73	2.11	0	2.67	1.08	3.34	0.94	3.54	1.75	1.79	4.76	-1.046	0.605158	0.14	0.936956	0.249	0.895005	1.186	0.443387	1.294	0.796457	0.108	0.94683
ENSRNOG00000000519.7	Stk38	0.001	146.36	150.42	150.89	142.32	195.21	140.54	109.47	178.59	158.21	150.78	174.75	276.14	0.174	0.665361	0.096	0.806027	0.405	0.198276	-0.079	0.835066	0.231	0.848029	0.309	0.296362
ENSRNOG00000000521.4	Cdkn1a	0	309.15	270.76	247.96	296.5	291.47	334.05	193.88	169.19	167.66	330.49	273.33	320.18	0.278	0.175829	-0.563	0.00043899	0.314	0.0802705	-0.841	2.65368e-08	0.037	0.978542	0.877	8.84819e-10
ENSRNOG00000000522.5	Cpne5	0	2.99	2.87	4.22	0	2.67	1.08	7.52	12.22	9.45	0.88	2.69	1.19	-1.536	0.321503	1.511	0.0229303	-0.896	0.464986	3.047	0.000342835	0.64	0.922675	-2.408	0.000248513
ENSRNOG00000000524.6	RGD735065	0	62.73	65.9	53.81	60.78	56.16	73.51	46.8	46.06	56.67	72.76	65.42	72.61	0.226	0.508661	-0.219	0.454864	0.366	0.145717	-0.444	0.0731342	0.14	0.873036	0.585	0.00426009
ENSRNOG00000000525.7	Pi16	0	4.48	4.3	3.17	1.48	0	3.24	3.34	3.76	8.26	3.51	3.58	1.19	-0.804	0.580664	0.346	0.74855	-0.271	0.842775	1.15	0.268837	0.533	0.914871	-0.617	0.487974
ENSRNOG00000000527.5	Mtch1	0.053	167.27	131.8	161.44	200.14	176.49	191.35	244.02	215.25	227.87	181.46	188.2	172.59	0.417	0.0275697	0.644	1.07107e-05	0.383	0.0276737	0.227	0.18926	-0.034	0.982223	-0.26	0.0913952
ENSRNOG00000000531.5	Ccdc167	0.042	5.97	8.6	6.33	2.97	8.02	10.81	8.36	4.7	9.45	7.89	4.48	7.14	0.227	0.845981	0.163	0.865676	0.047	0.966095	-0.063	0.948137	-0.18	0.975959	-0.116	0.884658
ENSRNOG00000000532.7	Cmtr1	0	62.73	68.76	55.92	59.3	66.85	68.11	70.2	59.22	62.58	47.34	46.6	61.89	0.17	0.643514	0.12	0.698869	-0.15	0.65554	-0.05	0.881591	-0.32	0.727457	-0.269	0.272386
ENSRNOG00000000536.7	Mdga1	0	1.49	0	0	2.97	0	0	0.84	0	0	1.75	3.58	0	1.083	0.724073	-0.322	0.926646	1.875	0.386183	-1.404	0.544924	0.792	0.92224	2.197	0.224583
ENSRNOG00000000540.6	Btbd9	0	1.49	1.43	1.06	0	2.67	0	2.51	0.94	0	0.88	0	1.19	-1.691	0.533202	0.034	0.987642	-0.739	0.728404	1.725	0.419745	0.952	0.923441	-0.773	0.641986
ENSRNOG00000000541.6	Glo1	0.001	165.77	186.24	156.16	133.43	160.44	158.92	182.18	150.39	170.02	179.71	173.86	161.88	-0.06	0.850878	0.059	0.811621	0.178	0.393656	0.12	0.580085	0.238	0.701632	0.119	0.53144
ENSRNOG00000000543.6	Frk	0	37.34	40.11	46.43	34.1	21.39	28.11	25.91	28.2	36.6	36.82	34.95	26.19	-0.428	0.284915	-0.424	0.179755	-0.187	0.618751	0.004	0.995021	0.241	0.849123	0.237	0.461369
ENSRNOG00000000546.7	Nt5dc1	0	7.47	2.87	3.17	1.48	5.35	2.16	9.19	7.52	8.26	3.51	6.27	3.57	-0.636	0.644043	0.995	0.150744	0.204	0.864302	1.631	0.0310678	0.84	0.796457	-0.791	0.193341
ENSRNOG00000000547.5	Tspyl4	0	5.97	7.16	5.28	1.48	2.67	4.32	1.67	9.4	5.9	1.75	2.69	1.19	-0.881	0.491935	-0.023	0.986543	-1.447	0.162431	0.858	0.411753	-0.566	0.911322	-1.424	0.117963
ENSRNOG00000000549.4	Tspyl1	0	37.34	37.25	28.49	28.17	26.74	40	31.76	33.84	37.78	34.19	30.47	33.33	0.085	0.882564	0.083	0.851063	0.096	0.834724	-0.001	0.99949	0.011	1	0.012	0.979683
ENSRNOG00000000551.7	RGD1305587	0.189	10.45	8.6	10.55	1.48	0	3.24	20.89	16.92	14.17	2.63	8.07	4.76	-2.115	0.014377	0.887	0.0566028	-0.781	0.260079	3.002	8.92317e-07	1.333	0.661961	-1.668	0.000131412
ENSRNOG00000000557.5	Ppa1	0.004	769.13	823.74	783.98	1280.9	1144.5	1096.21	364.35	390.07	487.63	1179.06	1205.36	1008.15	0.674	1.47955e-06	-0.92	7.31932e-11	0.663	1.25752e-06	-1.594	1.62116e-31	-0.011	1	1.582	5.45064e-32
ENSRNOG00000000560.7	Lrrc20	0	2.99	4.3	1.06	4.45	2.67	4.32	2.51	4.7	3.54	0	2.69	4.76	0.701	0.62349	0.486	0.697426	-0.03	0.988788	-0.215	0.861714	-0.731	0.849123	-0.516	0.638113
ENSRNOG00000000561.8	Pald1	0	0	0	0	1.48	0	2.16	0.84	2.82	0	0	1.79	2.38	3.514	0.164306	3.292	0.137865	3.419	0.138798	-0.222	0.916866	-0.095	1	0.127	0.955788
ENSRNOG00000000565.6	Sgpl1	0	53.76	44.41	32.71	75.61	24.07	48.65	39.28	56.4	44.87	57.86	58.25	71.42	0.338	0.511702	0.191	0.671173	0.684	0.0478218	-0.147	0.753223	0.346	0.784374	0.493	0.119812
ENSRNOG00000000567.7	Unc5b	0.001	46.3	41.54	52.76	97.85	104.29	145.94	63.51	55.46	81.47	146.4	138.91	109.5	1.411	4.97633e-09	0.534	0.0614747	1.629	4.50645e-14	-0.878	0.000112954	0.218	0.797185	1.095	5.22905e-08
ENSRNOG00000000568.5	Slc29a3	0.006	28.38	47.28	50.65	40.03	37.44	30.27	53.48	33.84	47.23	32.44	32.26	38.09	-0.19	0.721578	0.121	0.782316	-0.198	0.652895	0.311	0.406297	-0.008	1	-0.319	0.338721
ENSRNOG00000000569.6	Vsir	0	1.49	0	3.17	0	0	0	17.55	8.46	9.45	2.63	0	0	-3.614	0.161816	2.777	0.0011238	-1.142	0.558208	6.391	4.77576e-06	2.472	0.76802	-3.919	4.78677e-05
ENSRNOG00000000571.6	Psap	0	846.79	954.1	876.83	1208.26	1133.8	1155.67	1374.67	1367.61	1534.91	1181.69	1246.58	1115.28	0.493	6.39444e-05	0.746	9.15165e-12	0.555	1.78931e-06	0.252	0.0469963	0.062	0.92224	-0.191	0.136881
ENSRNOG00000000576.6	Anapc16	0.002	34.35	34.38	33.76	23.72	16.04	31.35	28.41	21.62	28.34	31.56	38.54	39.28	-0.301	0.521373	-0.32	0.374161	0.231	0.522517	-0.019	0.970887	0.532	0.591786	0.551	0.0454429
ENSRNOG00000000579.6	Marcks	0.074	38.83	31.52	27.43	75.61	34.76	50.81	100.28	78.01	79.11	63.99	81.55	59.51	0.819	0.0217841	1.488	1.78373e-09	1.241	3.40018e-06	0.669	0.0145459	0.421	0.663453	-0.248	0.353164
ENSRNOG00000000581.7	Cdc40	0.041	20.91	20.06	10.55	17.79	16.04	10.81	17.55	16.92	24.79	14.9	19.72	7.14	-0.107	0.915744	0.293	0.62512	-0.066	0.936301	0.399	0.484698	0.041	1	-0.359	0.477815
ENSRNOG00000000583.6	Cdk19	0	110.52	117.47	109.74	160.11	157.77	136.22	119.5	113.73	62.58	139.38	83.34	129.74	0.524	0.0644679	-0.04	0.924632	0.272	0.387427	-0.565	0.0258738	-0.252	0.785193	0.313	0.258756
ENSRNOG00000000586.6	Gtf3c6	0.002	50.78	30.08	29.54	29.65	24.07	25.95	37.61	31.96	25.98	30.68	25.09	30.95	-0.246	0.643017	-0.017	0.973341	-0.105	0.837754	0.229	0.577289	0.141	0.940233	-0.088	0.820104
ENSRNOG00000000587.7	Rpf2	0.006	40.32	34.38	66.47	50.41	29.41	35.68	35.93	22.56	15.35	37.69	29.57	35.71	-0.121	0.860554	-0.854	0.0348972	-0.274	0.582341	-0.732	0.0797476	-0.153	0.942444	0.579	0.152959
ENSRNOG00000000593.7	Rev3l	0	4.48	4.3	11.61	20.76	8.02	8.65	12.54	9.4	14.17	9.64	7.17	7.14	0.816	0.330635	0.802	0.223642	0.319	0.7269	-0.014	0.990004	-0.497	0.848029	-0.483	0.422323
ENSRNOG00000000595.5	Traf3ip2	0	0	2.87	0	4.45	0	2.16	5.01	7.52	8.26	6.14	4.48	5.95	2.165	0.24806	3.496	0.00111822	3.279	0.00566442	1.331	0.111178	1.114	0.705325	-0.217	0.770482
ENSRNOG00000000596.6	Fyn	0	0	1.43	0	0	2.67	2.16	2.51	4.7	5.9	2.63	1.79	3.57	1.614	0.46715	2.962	0.015095	2.368	0.117477	1.348	0.221972	0.754	0.855253	-0.594	0.521057
ENSRNOG00000000598.5	Tube1	0	34.35	31.52	31.65	40.03	40.11	43.24	13.37	13.16	15.35	42.08	40.33	38.09	0.463	0.185388	-1.152	0.000226899	0.461	0.115464	-1.615	1.78638e-08	-0.002	1	1.613	2.83667e-10
ENSRNOG00000000599.7	Lama4	0.005	14.93	2.87	6.33	11.86	18.72	12.97	15.04	17.86	17.71	16.66	3.58	3.57	1.112	0.165982	1.349	0.0300813	-0.133	0.918164	0.236	0.739342	-1.246	0.563934	-1.482	0.0138346
ENSRNOG00000000610.6	Cisd1	0	658.62	610.28	619.37	612.28	703.28	600	503.07	466.21	327.05	545.26	475.87	393.98	0.12	0.633419	-0.432	0.0132382	-0.266	0.173477	-0.552	0.000849288	-0.386	0.426525	0.166	0.402618
ENSRNOG00000000611.7	Ube2d1	0	14.93	10.03	11.61	19.27	13.37	16.22	12.54	21.62	17.71	15.78	11.65	14.28	0.565	0.364323	0.559	0.26124	0.341	0.568967	-0.006	0.994761	-0.224	0.918116	-0.219	0.647214
ENSRNOG00000000613.6	Tfam	0.006	46.3	64.47	52.76	45.96	53.48	69.19	44.29	41.36	34.24	47.34	52.87	35.71	0.188	0.644888	-0.364	0.234568	-0.1	0.804368	-0.551	0.0469165	-0.288	0.76802	0.263	0.372495
ENSRNOG00000000632.6	Cdk1	0	85.13	71.63	81.25	87.47	96.27	84.32	29.25	22.56	29.52	86.79	78.86	77.37	0.251	0.352897	-1.484	8.26038e-13	0.179	0.462316	-1.734	5.05161e-17	-0.071	0.953117	1.663	2.87532e-18
ENSRNOG00000000635.8	Arid5b	0.023	1.49	7.16	5.28	7.41	2.67	3.24	16.71	15.04	10.63	6.14	7.17	2.38	0.047	0.978563	1.64	0.00253961	0.341	0.738613	1.592	0.00583515	0.294	0.942444	-1.299	0.00700273
ENSRNOG00000000636.7	Rtkn2	0	5.97	11.46	7.39	4.45	2.67	12.97	2.51	2.82	3.54	5.26	3.58	8.33	-0.059	0.967754	-1.391	0.0852887	-0.412	0.666476	-1.333	0.119742	-0.353	0.922675	0.98	0.240527
ENSRNOG00000000638.7	Zfp365	0	20.91	18.62	26.38	17.79	5.35	20.54	15.04	15.98	18.89	26.3	16.13	22.62	-0.292	0.649272	-0.373	0.43487	0.099	0.873901	-0.08	0.899804	0.391	0.801526	0.472	0.233669
ENSRNOG00000000639.7	AABR07044825.1	0	5.97	4.3	7.39	0	10.7	2.16	4.18	1.88	7.08	6.14	3.58	14.28	-1.358	0.34601	-0.409	0.72553	0.344	0.782582	0.949	0.476438	1.702	0.639738	0.753	0.423989
ENSRNOG00000000645.7	Reep3	0	34.35	41.54	31.65	38.55	45.46	42.16	70.2	75.19	57.85	43.83	42.12	20.23	0.333	0.433477	1.007	3.44979e-05	0.247	0.522517	0.674	0.0093294	-0.086	0.974648	-0.76	0.00126484
ENSRNOG00000000648.6	Jmjd1c	0	68.7	77.36	83.36	53.37	64.18	61.62	54.32	64.86	50.77	60.49	86.93	45.23	-0.269	0.461612	-0.369	0.184451	-0.179	0.604611	-0.099	0.781669	0.09	0.961198	0.19	0.528878
ENSRNOG00000000657.7	Nek7	0	22.4	7.16	6.33	5.93	13.37	6.49	17.55	11.28	8.26	12.27	6.27	3.57	-0.16	0.91231	0.479	0.575036	-0.163	0.892249	0.639	0.407213	-0.003	1	-0.643	0.34567
ENSRNOG00000000658.7	Acacb	0	31.36	15.76	25.32	16.31	18.72	8.65	12.54	22.56	20.07	21.92	15.24	19.04	-0.736	0.213748	-0.342	0.514286	-0.218	0.715897	0.395	0.494017	0.518	0.76802	0.123	0.818358
ENSRNOG00000000661.5	Hps4	0	20.91	20.06	18.99	14.83	10.7	14.05	25.91	35.72	28.34	21.04	11.65	13.09	-0.433	0.487482	0.654	0.0739363	-0.215	0.705964	1.087	0.00400753	0.218	0.922344	-0.869	0.00769922
ENSRNOG00000000663.4	Tfip11	0	76.17	60.17	61.2	62.27	74.87	52.97	54.32	60.16	64.94	62.24	65.42	61.89	0	1	-0.071	0.831921	0.1	0.75909	-0.071	0.829615	0.1	0.935228	0.171	0.484554
ENSRNOG00000000664.4	Tpst2	0.017	11.95	8.6	14.77	11.86	2.67	4.32	10.03	20.68	11.81	9.64	11.65	4.76	-0.853	0.342954	0.306	0.672019	-0.275	0.743368	1.158	0.0864265	0.577	0.848029	-0.581	0.32101
ENSRNOG00000000665.7	Pitpnb	0.028	14.93	8.6	18.99	8.9	5.35	8.65	4.18	9.4	2.36	8.77	8.96	3.57	-0.735	0.349529	-1.417	0.0205246	-0.825	0.20405	-0.682	0.399258	-0.09	0.990747	0.592	0.425424
ENSRNOG00000000691.5	Foxn4	0	11.95	10.03	10.55	4.45	5.35	5.41	11.7	13.16	10.63	7.01	8.96	4.76	-0.967	0.217386	0.205	0.750107	-0.452	0.501004	1.171	0.0492765	0.515	0.848029	-0.656	0.189884
ENSRNOG00000000692.7	Ung	0	97.08	98.85	98.13	81.54	66.85	95.13	57.66	54.52	55.49	93.8	77.07	103.55	-0.115	0.739253	-0.74	0.000337571	0.035	0.920161	-0.625	0.00512901	0.15	0.854162	0.775	6.31039e-05
ENSRNOG00000000693.6	Svop	0	0	0	2.11	0	0	0	0.84	2.82	0	1.75	0	1.19	-2.68	0.386124	0.602	0.79949	0.343	0.90766	3.283	0.181398	3.023	0.719983	-0.259	0.903982
ENSRNOG00000000695.8	Ssh1	0	5.97	11.46	9.5	5.93	8.02	10.81	5.85	2.82	3.54	7.01	8.96	3.57	0.027	0.983847	-1.026	0.135653	-0.272	0.745418	-1.053	0.132186	-0.3	0.922198	0.753	0.268851
ENSRNOG00000000697.4	Coro1c	0	109.02	110.31	102.35	75.61	74.87	82.16	97.77	105.27	114.53	77.14	84.24	94.03	-0.342	0.19063	0.046	0.876258	-0.189	0.440076	0.388	0.0663575	0.153	0.851365	-0.236	0.235469
ENSRNOG00000000700.4	Tmem119	0	0	0	0	0	0	1.08	5.01	3.76	3.54	0	0	0	2.202	0.454543	4.905	0.00115609	0	1	2.702	0.0315132	-2.202	0.76802	-4.905	0.000288521
ENSRNOG00000000701.5	Iscu	0	195.64	167.61	155.11	127.5	106.96	117.84	177.16	203.03	211.34	122.73	131.74	139.26	-0.428	0.055574	0.263	0.182133	-0.243	0.269437	0.691	7.58704e-05	0.185	0.810006	-0.506	0.00209795
ENSRNOG00000000702.5	Sart3	0	37.34	63.03	43.26	37.06	42.78	31.35	38.44	31.02	41.32	41.2	44.81	32.14	-0.264	0.559294	-0.262	0.473105	-0.068	0.891275	0.002	0.999075	0.196	0.8675	0.195	0.55504
ENSRNOG00000000704.3	Cmklr1	0	5.97	0	6.33	0	0	1.08	0.84	0.94	0	0	0.9	0	-2.683	0.172599	-2.416	0.112023	-3.104	0.0639025	0.268	0.928032	-0.42	0.980587	-0.688	0.762723
ENSRNOG00000000708.7	Sgsm1	0	37.34	30.08	23.21	31.13	40.11	29.19	51.81	36.66	34.24	28.05	40.33	41.66	0.228	0.686452	0.548	0.124542	0.443	0.267382	0.32	0.40821	0.215	0.870242	-0.105	0.785879
ENSRNOG00000000718.7	Cggbp1	0.018	43.31	34.38	58.03	40.03	34.76	38.92	48.47	35.72	51.95	42.95	46.6	27.38	-0.157	0.760497	0.04	0.93505	-0.072	0.889044	0.197	0.616636	0.085	0.978047	-0.112	0.762734
ENSRNOG00000000729.7	Tmlhe	0	0	1.43	3.17	4.45	2.67	4.32	4.18	0.94	1.18	0.88	0.9	7.14	1.278	0.425495	0.42	0.814436	0.16	0.947246	-0.857	0.51166	-1.117	0.806752	-0.26	0.871103
ENSRNOG00000000763.6	RT1-M3-1	0	2.99	0	0	0	0	2.16	5.01	3.76	0	2.63	0.9	4.76	0.697	0.825247	2.205	0.227657	2.118	0.28122	1.508	0.366206	1.42	0.801526	-0.088	0.965539
ENSRNOG00000000774.8	Gabbr1	0	38.83	41.54	44.32	51.89	56.16	34.59	64.35	92.11	56.67	57.86	43.91	57.13	0.231	0.635747	0.8	0.0056671	0.486	0.156244	0.569	0.0678471	0.255	0.848029	-0.314	0.296362
ENSRNOG00000000777.7	RT1-S3	0.133	0	2.87	0	7.41	0	4.32	2.51	1.88	5.9	2.63	3.58	3.57	2.925	0.0564606	2.437	0.0980392	2.504	0.101162	-0.487	0.658035	-0.42	0.923441	0.067	0.963376
ENSRNOG00000000778.8	Znrd1as1	0	5.97	8.6	6.33	4.45	2.67	6.49	4.18	4.7	2.36	3.51	0.9	2.38	-0.335	0.763417	-0.752	0.342951	-1.414	0.0893793	-0.417	0.660151	-1.079	0.729738	-0.662	0.479102
ENSRNOG00000000779.5	Znrd1	0	20.91	21.49	16.88	11.86	24.07	10.81	14.21	13.16	14.17	14.9	11.65	11.9	-0.458	0.447936	-0.42	0.358129	-0.44	0.357242	0.038	0.956655	0.018	1	-0.02	0.978271
ENSRNOG00000000780.7	Ppp1r11	0	19.42	17.19	29.54	20.76	24.07	19.46	19.22	18.8	24.79	28.05	23.3	27.38	-0.026	0.97481	-0.077	0.889911	0.343	0.414236	-0.051	0.929987	0.369	0.773768	0.42	0.218802
ENSRNOG00000000785.7	Trim39	0	5.97	8.6	13.72	5.93	2.67	10.81	12.54	14.1	7.08	8.77	17.03	8.33	-0.29	0.783952	0.29	0.704693	0.377	0.62153	0.58	0.415464	0.667	0.76802	0.087	0.907042
ENSRNOG00000000786.7	Rpp21	0.004	28.38	24.35	23.21	17.79	29.41	36.76	30.08	23.5	42.51	25.42	25.09	29.76	0.293	0.609479	0.353	0.434535	0.228	0.659798	0.06	0.913841	-0.065	0.985799	-0.125	0.777165
ENSRNOG00000000795.4	RT1-N3	0.017	11.95	10.03	15.83	5.93	2.67	5.41	10.03	7.52	5.9	10.52	8.96	9.52	-1.226	0.0760204	-0.612	0.273096	-0.271	0.679498	0.614	0.405864	0.956	0.646464	0.342	0.548276
ENSRNOG00000000796.8	Ranbp2	0.095	49.28	71.63	86.52	54.85	61.5	65.95	67.69	43.24	54.31	71.88	66.32	60.7	-0.126	0.775115	-0.305	0.326343	0.04	0.927961	-0.179	0.596436	0.166	0.872474	0.345	0.195211
ENSRNOG00000000798.6	Gnl1	0	336.03	322.33	311.27	382.49	355.65	331.89	350.15	379.73	373.1	318.21	345.92	414.21	0.247	0.236174	0.256	0.149707	0.257	0.185665	0.009	0.973646	0.009	1	0	0.999996
ENSRNOG00000000799.7	Abcf1	0	592.9	558.71	562.4	581.15	612.36	556.75	411.98	391.01	351.85	569.81	532.33	608.23	0.131	0.501938	-0.497	0.000107111	0.148	0.376364	-0.628	4.96853e-07	0.018	0.992412	0.646	6.70397e-08
ENSRNOG00000000800.7	Man1a1	0	4.48	5.73	4.22	1.48	5.35	2.16	4.18	3.76	7.08	0.88	0	0	-0.768	0.547126	0.087	0.939167	-3.27	0.00669226	0.856	0.381272	-2.501	0.584016	-3.357	0.00137162
ENSRNOG00000000801.5	Msl3l2	0	2.99	1.43	2.11	0	0	0	4.18	3.76	2.36	1.75	1.79	2.38	-3.933	0.0923662	0.739	0.516335	-0.01	0.998582	4.672	0.00675965	3.923	0.533767	-0.749	0.441416
ENSRNOG00000000802.7	Tbc1d32	0	1.49	2.87	1.06	0	0	1.08	0.84	2.82	0	0.88	0	0	-1.464	0.533202	-0.349	0.862242	-1.906	0.31892	1.115	0.583727	-0.441	0.978253	-1.556	0.374445
ENSRNOG00000000804.6	Mrps18b	0	95.58	116.04	94.96	66.71	69.53	74.59	44.29	61.1	77.93	81.53	94.1	80.94	-0.421	0.15008	-0.714	0.00256017	-0.101	0.758831	-0.293	0.328601	0.32	0.710947	0.613	0.00811907
ENSRNOG00000000805.6	Gja1	0	68.7	68.76	69.64	31.13	24.07	38.92	62.68	63.92	62.58	23.67	22.4	16.66	-0.94	0.000148683	-0.065	0.826101	-1.546	2.98578e-12	0.875	0.000121294	-0.606	0.547743	-1.481	1.12254e-12
ENSRNOG00000000808.6	Hsf2	0.002	65.71	100.28	82.3	120.08	141.72	139.46	88.58	59.22	73.2	121.85	112.92	116.65	0.79	0.000265286	-0.092	0.7756	0.647	0.00212755	-0.882	6.33165e-06	-0.142	0.854001	0.74	8.60207e-05
ENSRNOG00000000812.6	RGD1302996	0	22.4	32.95	16.88	22.24	18.72	22.7	20.06	21.62	23.61	13.15	17.03	22.62	0.022	0.979735	-0.022	0.972008	-0.269	0.615236	-0.045	0.941156	-0.291	0.851365	-0.246	0.579057
ENSRNOG00000000816.7	Ppp1r18	0	2.99	2.87	0	2.97	2.67	0	0.84	1.88	2.36	2.63	1.79	1.19	-0.068	0.980399	-0.04	0.985147	0.269	0.888999	0.027	0.990541	0.336	0.975959	0.309	0.822437
ENSRNOG00000000818.5	Nrm	0	1.49	0	0	4.45	2.67	1.08	1.67	2.82	0	0.88	2.69	0	2.326	0.239344	1.617	0.400761	1.398	0.504618	-0.71	0.648905	-0.928	0.851365	-0.218	0.903194
ENSRNOG00000000823.6	Gcc2	0	53.76	53.01	64.36	57.82	48.13	47.57	45.96	55.46	44.87	48.21	44.81	23.81	-0.063	0.90449	-0.17	0.614564	-0.331	0.306969	-0.106	0.766941	-0.268	0.801081	-0.162	0.608499
ENSRNOG00000000824.6	Dse	0	10.45	15.76	15.83	14.83	2.67	14.05	13.37	14.1	12.99	7.89	12.55	13.09	-0.085	0.932741	-0.008	0.99166	-0.225	0.735222	0.076	0.913841	-0.14	0.974056	-0.216	0.684825
ENSRNOG00000000826.7	Flot1	0	17.92	14.33	13.72	17.79	5.35	8.65	99.44	101.51	131.06	11.4	10.75	10.71	-0.414	0.588576	2.913	1.69958e-26	-0.316	0.620091	3.327	1.63305e-25	0.098	0.985799	-3.229	5.7705e-33
ENSRNOG00000000827.6	Ier3	0	0	0	0	2.97	0	0	10.86	13.16	16.53	0	1.79	0	2.651	0.352897	6.541	2.98079e-09	2.331	0.356613	3.89	1.64631e-05	-0.321	0.985799	-4.211	6.53218e-08
ENSRNOG00000000831.7	Gtf2h4	0	17.92	22.92	20.05	28.17	32.09	10.81	15.04	17.86	11.81	20.16	17.92	36.9	0.299	0.697042	-0.363	0.554032	0.295	0.647454	-0.661	0.224414	-0.004	1	0.658	0.18097
ENSRNOG00000000833.6	Vars2	0	2.99	4.3	10.55	4.45	8.02	9.73	5.01	12.22	9.45	6.14	5.38	5.95	0.371	0.743394	0.547	0.508086	0.044	0.972011	0.177	0.84958	-0.326	0.923604	-0.503	0.486101
ENSRNOG00000000839.5	Nfkbil1	0	44.8	47.28	51.7	66.71	61.5	47.57	48.47	36.66	41.32	33.31	51.08	54.75	0.358	0.358442	-0.119	0.771822	0.114	0.799876	-0.478	0.119716	-0.244	0.848029	0.233	0.479345
ENSRNOG00000000840.6	Atp6v1g2	0	2.99	1.43	0	2.97	0	0	0	1.88	0	0.88	0	0	-0.283	0.944593	-0.91	0.719121	-1.632	0.517687	-0.628	0.813308	-1.349	0.860439	-0.722	0.773172
ENSRNOG00000000841.7	Ddx39b	0.058	112.01	101.71	79.14	145.29	80.22	150.27	96.94	108.09	94.46	100.81	96.79	111.88	0.612	0.0116726	0.119	0.692865	0.241	0.377449	-0.493	0.0252927	-0.371	0.596728	0.122	0.634883
ENSRNOG00000000842.5	Ddah2	0	13.44	22.92	10.55	11.86	8.02	11.89	35.93	46.06	38.96	8.77	11.65	14.28	-0.283	0.726523	1.523	5.2034e-06	-0.215	0.755682	1.806	4.10829e-07	0.068	0.990969	-1.738	1.86676e-08
ENSRNOG00000000847.8	Csnk2b	0	55.26	55.87	61.2	62.27	61.5	72.43	41.78	54.52	38.96	70.13	84.24	73.8	0.31	0.328926	-0.282	0.323596	0.544	0.017226	-0.592	0.0126207	0.234	0.768609	0.827	2.16753e-05
ENSRNOG00000000848.6	Gpank1	0	61.23	58.74	52.76	50.41	42.78	40	48.47	46.06	48.41	35.94	44.81	39.28	-0.265	0.454126	-0.194	0.500734	-0.365	0.183082	0.071	0.843732	-0.1	0.947664	-0.171	0.529352
ENSRNOG00000000850.4	Apom	0	4.48	0	2.11	0	0	0	0.84	1.88	0	0	0	0	-3.94	0.128951	-1.018	0.574367	-3.94	0.0555125	2.922	0.236055	0	1	-2.922	0.147903
ENSRNOG00000000851.8	Bag6	0	20.91	37.25	27.43	22.24	34.76	36.76	23.4	29.14	24.79	41.2	31.37	30.95	0.239	0.647867	-0.079	0.88062	0.43	0.249907	-0.318	0.418875	0.191	0.887139	0.51	0.100476
ENSRNOG00000000852.6	Prrc2a	0	180.71	179.07	201.53	216.45	232.64	240	147.91	160.73	181.83	234.06	201.64	278.52	0.398	0.0676551	-0.135	0.585544	0.442	0.0277173	-0.534	0.00314119	0.044	0.978253	0.578	0.000902543
ENSRNOG00000000858.6	Sapcd1	0	1.49	0	1.06	0	0	0	0.84	1.88	0	0	0	0	-2.745	0.352897	0.19	0.936956	-2.745	0.23306	2.935	0.218754	0	1	-2.935	0.131015
ENSRNOG00000000866.7	Rbmx	0	37.34	24.35	48.54	48.92	42.78	45.41	45.13	33.84	27.16	37.69	40.33	54.75	0.39	0.393865	-0.006	0.993386	0.349	0.393656	-0.396	0.283464	-0.041	0.993125	0.354	0.304217
ENSRNOG00000000867.6	Vars	0.002	89.61	128.93	102.35	102.29	128.35	128.65	55.99	37.6	60.22	108.7	112.02	120.22	0.267	0.371894	-0.971	1.19613e-05	0.237	0.376794	-1.239	8.81338e-09	-0.03	0.990969	1.209	2.66842e-09
ENSRNOG00000000869.7	Arhgef6	0	1.49	4.3	4.22	1.48	8.02	2.16	3.34	1.88	1.18	0	0	1.19	-0.195	0.924024	-0.525	0.675879	-2.971	0.0412674	-0.33	0.8176	-2.776	0.557353	-2.447	0.0882475
ENSRNOG00000000875.8	Fhl1	0	1.49	4.3	4.22	0	0	3.24	2.51	4.7	0	2.63	1.79	4.76	-1.047	0.540021	-0.352	0.812142	-0.061	0.971011	0.695	0.647294	0.986	0.848029	0.29	0.819886
ENSRNOG00000000879.7	Slc9a6	0	10.45	10.03	11.61	8.9	2.67	4.32	7.52	13.16	7.08	10.52	9.86	7.14	-0.832	0.299422	-0.141	0.855774	-0.06	0.946433	0.691	0.318097	0.772	0.733195	0.081	0.905535
ENSRNOG00000000885.5	Auts2	0.064	23.9	25.79	22.16	4.45	5.35	9.73	8.36	10.34	2.36	7.01	8.96	14.28	-1.633	0.00231426	-1.569	0.000387856	-1.147	0.0131776	0.064	0.948137	0.486	0.848029	0.421	0.500372
ENSRNOG00000000888.3	Sbds	0.005	37.34	32.95	39.04	16.31	10.7	20.54	39.28	25.38	18.89	26.3	15.24	14.28	-0.997	0.0304558	-0.334	0.460737	-0.805	0.0488057	0.663	0.146775	0.192	0.935276	-0.47	0.258721
ENSRNOG00000000893.6	Tmem248	0	318.11	299.41	279.62	237.2	296.82	301.62	236.49	267.88	296.36	278.77	258.1	283.28	0.003	0.997686	-0.095	0.678142	0.024	0.936301	-0.099	0.649727	0.02	0.994567	0.119	0.545824
ENSRNOG00000000895.4	Rabgef1	0	29.87	30.08	17.94	34.1	18.72	18.38	26.74	28.2	28.34	16.66	21.51	25	-0.026	0.975728	0.198	0.682265	-0.136	0.817333	0.224	0.643555	-0.109	0.976808	-0.334	0.400017
ENSRNOG00000000900.6	Tpst1	0.01	14.93	11.46	18.99	11.86	18.72	15.14	21.73	23.5	16.53	11.4	9.86	13.09	0.025	0.979234	0.491	0.248721	-0.31	0.588263	0.466	0.290692	-0.335	0.850354	-0.801	0.0276933
ENSRNOG00000000901.7	Crcp	0	16.43	21.49	20.05	19.27	24.07	9.73	16.71	16.92	18.89	5.26	12.55	4.76	-0.169	0.827033	-0.089	0.890043	-1.275	0.0135948	0.08	0.903301	-1.106	0.520135	-1.186	0.0112905
ENSRNOG00000000902.7	Hsph1	0	359.92	343.82	374.58	220.9	248.69	267.03	198.89	205.85	214.89	280.52	262.58	278.52	-0.441	0.00476025	-0.735	1.15375e-08	-0.245	0.12598	-0.294	0.0671517	0.196	0.728885	0.49	0.000242134
ENSRNOG00000000903.7	Asl	0	29.87	25.79	10.55	14.83	10.7	11.89	25.07	25.38	24.79	9.64	9.86	5.95	-0.744	0.212631	0.198	0.711587	-1.241	0.0100017	0.941	0.0324145	-0.497	0.806752	-1.439	0.000198665
ENSRNOG00000000909.8	Uspl1	0	61.23	60.17	65.42	44.48	56.16	46.49	34.26	37.6	60.22	54.35	39.43	41.66	-0.277	0.476898	-0.585	0.0425797	-0.313	0.328432	-0.307	0.373096	-0.036	0.993125	0.271	0.39523
ENSRNOG00000000913.8	Gusb	0	509.27	504.27	449.5	404.73	371.69	330.81	457.95	713.41	840.66	392.73	449.88	513	-0.297	0.311415	0.601	0.00883388	0.045	0.906177	0.898	2.84163e-05	0.342	0.661961	-0.556	0.0127076
ENSRNOG00000000921.6	Ubl3	0	23.9	41.54	36.93	25.2	21.39	18.38	40.11	37.6	53.13	31.56	11.65	17.85	-0.573	0.286389	0.401	0.346832	-0.698	0.141431	0.973	0.0125924	-0.125	0.976808	-1.099	0.00315408
ENSRNOG00000000922.7	Sumf2	0	91.1	91.69	103.4	68.2	66.85	64.86	111.98	94.93	105.08	67.5	59.15	63.08	-0.426	0.0856662	0.184	0.406374	-0.455	0.0297657	0.61	0.00149373	-0.029	0.991541	-0.639	0.000146355
ENSRNOG00000000923.7	Cct6a	0.176	77.66	83.09	84.41	50.41	50.81	77.84	61	50.76	46.05	59.61	52.87	39.28	-0.313	0.351144	-0.557	0.0198226	-0.528	0.0383439	-0.244	0.424753	-0.216	0.848029	0.028	0.940855
ENSRNOG00000000924.5	Slc7a1	0	165.77	181.94	170.93	60.78	106.96	63.78	61	60.16	88.55	73.64	57.36	52.37	-1.231	2.25757e-08	-1.318	1.12048e-11	-1.34	2.0096e-12	-0.087	0.813472	-0.109	0.940233	-0.022	0.957682
ENSRNOG00000000925.6	Psph	0	31.36	20.06	15.83	17.79	8.02	17.3	15.04	11.28	28.34	8.77	18.82	11.9	-0.411	0.586936	-0.361	0.585523	-0.584	0.344274	0.05	0.953117	-0.173	0.964888	-0.222	0.73556
ENSRNOG00000000926.6	Mrps17	0	64.22	67.33	55.92	32.62	58.83	50.81	61	48.88	54.31	43.83	47.5	40.47	-0.3	0.398621	-0.105	0.746247	-0.34	0.233913	0.195	0.534826	-0.04	0.99021	-0.235	0.373318
ENSRNOG00000000931.7	Sfswap	0	52.27	75.93	53.81	57.82	50.81	43.24	50.14	46.06	31.88	48.21	57.36	47.61	-0.152	0.731993	-0.394	0.192708	-0.075	0.86333	-0.242	0.474788	0.077	0.976154	0.319	0.256119
ENSRNOG00000000936.6	Stx2	0	25.39	44.41	27.43	10.38	32.09	16.22	52.65	47	35.42	26.3	10.75	21.42	-0.86	0.122714	0.57	0.165733	-0.513	0.311088	1.43	0.000488429	0.346	0.853801	-1.084	0.00278745
ENSRNOG00000000937.6	Slc46a3	0	20.91	15.76	25.32	20.76	5.35	16.22	13.37	24.44	21.25	7.01	9.86	10.71	-0.312	0.659513	-0.042	0.949588	-1.053	0.0375361	0.27	0.639098	-0.741	0.673358	-1.011	0.0248669
ENSRNOG00000000938.7	Ran	0.034	682.51	640.36	614.1	453.65	403.78	511.35	360.17	328.98	374.28	524.22	493.79	482.06	-0.376	0.0119918	-0.795	5.8611e-11	-0.216	0.168022	-0.42	0.00217903	0.16	0.76802	0.579	2.86323e-06
ENSRNOG00000000940.5	Flt1	0	0	0	0	0	2.67	0	3.34	1.88	3.54	0	0	1.19	1.541	0.613469	4.396	0.00909623	1.585	0.53762	2.855	0.0787208	0.044	1	-2.811	0.0300099
ENSRNOG00000000942.8	Pan3	0	0	2.87	1.06	1.48	0	2.16	0.84	1.88	1.18	4.38	0	0	0.243	0.938208	0.052	0.983964	-0.561	0.833579	-0.191	0.931101	-0.803	0.923307	-0.613	0.76367
ENSRNOG00000000954.7	Polr1d	0.004	43.31	38.68	43.26	23.72	13.37	41.08	39.28	56.4	27.16	23.67	18.82	19.04	-0.514	0.324346	0.003	0.996989	-0.87	0.0272886	0.517	0.237001	-0.356	0.848029	-0.873	0.0144667
ENSRNOG00000000955.4	Lnx2	0	1.49	8.6	2.11	2.97	0	3.24	7.52	8.46	8.26	4.38	0.9	5.95	-0.218	0.918129	1.375	0.109844	0.33	0.818534	1.594	0.0629936	0.548	0.897081	-1.045	0.148557
ENSRNOG00000000967.5	Aacs	0	16.43	11.46	9.5	17.79	8.02	18.38	7.52	9.4	9.45	14.9	10.75	3.57	0.494	0.487482	-0.409	0.549348	-0.055	0.951618	-0.903	0.093805	-0.548	0.76802	0.355	0.566456
ENSRNOG00000000968.8	Rnf6	0.007	34.35	35.81	37.99	28.17	13.37	21.62	35.93	46.06	38.96	23.67	22.4	11.9	-0.596	0.149638	0.218	0.537425	-0.706	0.0378299	0.813	0.00931908	-0.11	0.970847	-0.924	0.000668585
ENSRNOG00000000975.6	Mcoln1	0.001	41.82	37.25	27.43	20.76	18.72	21.62	60.17	66.74	60.22	31.56	25.99	32.14	-0.631	0.128338	0.913	7.73801e-05	-0.075	0.87867	1.544	2.69776e-09	0.556	0.635297	-0.988	4.06189e-06
ENSRNOG00000000977.8	Pnpla6	0	0	1.43	0	1.48	0	0	4.18	0.94	1.18	0	0	0	0.251	0.950865	2.045	0.26354	-1.964	0.432358	1.794	0.333277	-2.215	0.76802	-4.009	0.026926
ENSRNOG00000000979.5	Bri3bp	0.004	10.45	17.19	18.99	23.72	13.37	12.97	16.71	31.02	10.63	15.78	23.3	19.04	0.191	0.827703	0.233	0.734738	0.436	0.471328	0.042	0.957494	0.245	0.920847	0.203	0.729036
ENSRNOG00000000983.7	Zfp394	0.032	23.9	28.65	25.32	17.79	18.72	20.54	37.61	34.78	16.53	24.55	10.75	19.04	-0.327	0.613177	0.333	0.495341	-0.339	0.532516	0.66	0.140752	-0.011	1	-0.672	0.0965836
ENSRNOG00000000987.8	Ptcd1	0	37.34	35.81	30.6	23.72	18.72	33.51	35.93	39.48	50.77	19.29	26.89	20.23	-0.233	0.659513	0.344	0.33168	-0.473	0.22921	0.577	0.0885216	-0.24	0.859348	-0.817	0.00481132
ENSRNOG00000000988.4	Xab2	0	68.7	55.87	58.03	37.06	32.09	47.57	39.28	67.68	48.41	45.58	38.54	42.85	-0.475	0.204502	-0.213	0.555843	-0.37	0.266643	0.262	0.473801	0.105	0.960707	-0.157	0.650387
ENSRNOG00000000989.8	Bud31	0	107.53	146.12	128.73	53.37	53.48	88.65	127.86	125.95	139.32	71.01	84.24	69.04	-0.878	0.000357063	0.103	0.70859	-0.619	0.00399902	0.981	8.50359e-06	0.259	0.790246	-0.722	0.000131743
ENSRNOG00000000990.7	Pdap1	0.001	2171.49	2027.1	2139.85	1653.02	1625.82	1504.86	1566.88	1417.42	1445.17	1453.44	1485.86	1405.7	-0.302	0.00842499	-0.447	4.78779e-06	-0.394	0.000126085	-0.146	0.224394	-0.092	0.848029	0.054	0.691647
ENSRNOG00000000991.6	Arpc1b	0.019	228.5	234.94	266.95	300.95	288.8	241.08	528.14	454.93	612.78	305.94	286.78	277.33	0.276	0.231457	1.165	1.61869e-14	0.398	0.0354899	0.888	1.53441e-08	0.122	0.855253	-0.766	3.68968e-07
ENSRNOG00000000996.7	Arpc1a	0	210.58	203.43	189.93	179.39	155.1	156.76	180.5	205.85	233.78	164.81	187.3	173.78	-0.183	0.478743	0.098	0.681275	-0.046	0.875436	0.281	0.150368	0.137	0.850354	-0.144	0.468614
ENSRNOG00000000999.7	Smurf1	0.006	14.93	20.06	10.55	11.86	13.37	11.89	23.4	22.56	11.81	14.03	4.48	16.66	-0.177	0.858747	0.463	0.433193	-0.124	0.892373	0.64	0.262566	0.053	0.999869	-0.587	0.265963
ENSRNOG00000001003.6	Trappc5	0.001	315.12	345.25	350.31	177.9	192.53	142.7	327.58	338.38	306.98	166.56	185.51	245.19	-0.902	2.47685e-07	0.013	0.962943	-0.709	6.81421e-05	0.915	3.14607e-08	0.194	0.799049	-0.722	1.4772e-05
ENSRNOG00000001004.7	Ncor2	0	106.04	113.17	119.23	103.78	72.2	111.35	95.27	127.83	136.96	142.89	89.62	105.93	-0.089	0.84129	0.155	0.63435	0.135	0.702645	0.245	0.399774	0.225	0.831308	-0.02	0.961814
ENSRNOG00000001007.7	Baiap2l1	0	14.93	21.49	28.49	19.27	16.04	21.62	19.22	13.16	7.08	20.16	9.86	9.52	-0.073	0.941237	-0.631	0.233542	-0.607	0.288653	-0.558	0.310285	-0.534	0.76802	0.024	0.979395
ENSRNOG00000001009.7	Bri3	0.001	258.37	303.71	222.64	249.06	262.06	227.03	287.47	337.44	292.81	248.08	275.13	323.75	0.013	0.975148	0.301	0.140057	0.238	0.30325	0.288	0.155951	0.226	0.76802	-0.062	0.795088
ENSRNOG00000001010.7	Tecpr1	0.002	4.48	12.89	7.39	4.45	2.67	5.41	49.3	58.28	24.79	7.01	9.86	0	-0.745	0.498128	2.487	3.51797e-07	-0.183	0.874673	3.232	4.77813e-09	0.562	0.853801	-2.67	4.10095e-08
ENSRNOG00000001011.3	Fam101a	0	59.74	63.03	63.31	50.41	58.83	68.11	33.43	29.14	33.06	39.45	66.32	45.23	0.052	0.92661	-0.893	0.000742957	-0.201	0.575103	-0.945	0.000454935	-0.252	0.819916	0.693	0.0116925
ENSRNOG00000001032.7	Ccz1b	0	125.45	100.28	90.74	69.68	66.85	67.03	97.77	92.11	81.47	88.54	93.2	61.89	-0.514	0.0491761	-0.131	0.637998	-0.198	0.459864	0.383	0.113135	0.316	0.701632	-0.067	0.801521
ENSRNOG00000001033.5	Nufip1	0	67.21	53.01	74.92	80.06	88.24	50.81	45.96	51.7	30.7	71.88	89.62	55.94	0.234	0.592685	-0.529	0.099109	0.303	0.387535	-0.763	0.0112961	0.069	0.978253	0.832	0.00185005
ENSRNOG00000001034.7	Evi5l	0	20.91	14.33	15.83	17.79	16.04	25.95	21.73	11.28	25.98	21.04	17.92	8.33	0.407	0.54976	0.294	0.63262	0.086	0.914243	-0.113	0.861047	-0.321	0.854001	-0.208	0.707356
ENSRNOG00000001035.6	Gtf2h3	0	14.93	12.89	11.61	23.72	8.02	15.14	15.88	14.1	25.98	11.4	12.55	14.28	0.457	0.507308	0.5	0.359279	0.105	0.899461	0.043	0.951465	-0.353	0.849123	-0.396	0.421203
ENSRNOG00000001037.6	Gpalpp1	0	22.4	40.11	36.93	40.03	26.74	30.27	28.41	30.08	10.63	23.67	42.12	15.47	0.08	0.929018	-0.379	0.489686	-0.253	0.688483	-0.458	0.367645	-0.332	0.851045	0.126	0.830575
ENSRNOG00000001039.5	Eif2b1	0	37.34	18.62	22.16	19.27	16.04	22.7	11.7	11.28	14.17	17.53	21.51	9.52	-0.186	0.788905	-0.931	0.0349778	-0.417	0.417514	-0.745	0.118723	-0.231	0.909458	0.514	0.270432
ENSRNOG00000001040.8	Pms2	0	4.48	5.73	7.39	2.97	0	6.49	5.01	9.4	1.18	8.77	6.27	2.38	-0.503	0.719825	-0.119	0.928798	0.145	0.913869	0.384	0.742084	0.648	0.849123	0.263	0.784641
ENSRNOG00000001043.8	Ddx55	0	25.39	21.49	24.27	16.31	21.39	11.89	18.38	15.98	11.81	14.9	19.72	8.33	-0.526	0.335913	-0.524	0.217037	-0.533	0.233585	0.002	0.999453	-0.007	1	-0.009	0.989872
ENSRNOG00000001044.7	Aimp2	0.004	106.04	111.74	102.35	78.57	96.27	94.05	81.06	70.5	77.93	92.92	94.1	96.41	-0.149	0.600293	-0.407	0.0311724	-0.026	0.934434	-0.258	0.237357	0.123	0.86721	0.38	0.0308795
ENSRNOG00000001047.6	Map2k7	0	4.48	2.87	2.11	4.45	2.67	6.49	7.52	5.64	2.36	0	2.69	0	0.797	0.528787	0.868	0.373639	-2.031	0.182891	0.07	0.952224	-2.828	0.41936	-2.898	0.00700273
ENSRNOG00000001049.7	Tpt1	0.04	627.25	752.11	742.83	615.25	481.33	595.67	715.33	943.7	866.63	627.66	575.35	1736.6	-0.215	0.543546	0.321	0.263851	0.053	0.911327	0.537	0.0324672	0.269	0.796457	-0.268	0.385628
ENSRNOG00000001050.8	Eif2ak1	0.055	65.71	65.9	69.64	44.48	42.78	61.62	101.12	74.25	75.56	67.5	40.33	57.13	-0.282	0.478743	0.391	0.162832	-0.109	0.789584	0.673	0.010761	0.173	0.886898	-0.5	0.048303
ENSRNOG00000001052.7	Slc25a30	0	2.99	2.87	1.06	1.48	2.67	3.24	0.84	0.94	1.18	0	2.69	1.19	0.31	0.872308	-0.995	0.505512	-0.552	0.740564	-1.305	0.332944	-0.862	0.849123	0.442	0.778418
ENSRNOG00000001053.5	Tmed2	0.004	103.05	75.93	130.84	99.33	93.59	110.27	82.73	79.89	102.72	134.12	100.37	98.79	0.069	0.879125	-0.186	0.554632	0.235	0.434401	-0.255	0.358221	0.166	0.854001	0.421	0.0684429
ENSRNOG00000001055.7	Rilpl1	0	23.9	24.35	14.77	29.65	26.74	18.38	27.58	25.38	20.07	15.78	19.72	28.57	0.338	0.572119	0.331	0.495341	0.134	0.836034	-0.007	0.993133	-0.204	0.92132	-0.198	0.666916
ENSRNOG00000001056.7	Snapc2	0	34.35	17.19	28.49	23.72	29.41	15.14	28.41	47.94	24.79	21.92	19.72	29.76	-0.214	0.764919	0.351	0.492058	-0.034	0.963315	0.566	0.235685	0.181	0.942444	-0.385	0.392224
ENSRNOG00000001057.2	Ctxn1	0	0	2.87	3.17	0	5.35	0	0	0	1.18	0.88	0	0	-2.102	0.434347	-2.163	0.254106	-2.161	0.278458	-0.061	0.990541	-0.06	1	0.001	0.997051
ENSRNOG00000001058.4	Timm44	0	22.4	25.79	39.04	26.69	16.04	28.11	53.48	36.66	10.63	19.29	19.72	3.57	-0.16	0.866769	0.384	0.569537	-0.777	0.235749	0.544	0.376633	-0.617	0.76802	-1.161	0.0322692
ENSRNOG00000001059.6	Usp42	0	92.59	81.66	93.91	63.75	56.16	61.62	86.91	62.04	61.4	67.5	73.49	58.32	-0.445	0.106995	-0.288	0.240624	-0.275	0.284436	0.156	0.595657	0.17	0.851365	0.014	0.972252
ENSRNOG00000001060.7	Snrnp35	0	20.91	31.52	16.88	17.79	34.76	16.22	25.91	29.14	23.61	19.29	15.24	28.57	-0.087	0.925163	0.284	0.57392	-0.035	0.961956	0.371	0.456415	0.052	0.994567	-0.319	0.471929
ENSRNOG00000001061.6	Rilpl2	0	10.45	5.73	21.1	19.27	8.02	32.43	22.56	11.28	18.89	23.67	21.51	22.62	0.999	0.134598	0.637	0.324018	1.074	0.063279	-0.362	0.544681	0.074	0.990132	0.437	0.402494
ENSRNOG00000001064.7	Sbno1	0.012	104.54	90.25	100.24	105.26	106.96	109.19	87.75	80.83	85.01	100.81	103.96	55.94	0.23	0.420643	-0.151	0.571077	0.065	0.847803	-0.381	0.0767101	-0.166	0.848029	0.215	0.343853
ENSRNOG00000001065.7	Cyth3	0	31.36	24.35	13.72	37.06	13.37	34.59	47.63	20.68	24.79	23.67	38.54	16.66	0.513	0.464489	0.453	0.469544	0.371	0.573114	-0.06	0.938637	-0.142	0.972494	-0.082	0.904518
ENSRNOG00000001068.7	Rac1	0.027	294.21	242.11	238.46	209.04	208.58	209.73	264.07	221.82	266.84	227.05	238.38	205.92	-0.192	0.397808	0.032	0.901899	-0.049	0.851454	0.224	0.217404	0.143	0.846052	-0.081	0.679664
ENSRNOG00000001069.6	Elavl1	0	137.4	128.93	130.84	100.81	109.64	120	93.59	86.47	83.83	142.89	86.93	117.84	-0.149	0.639219	-0.516	0.0120309	0.022	0.950196	-0.367	0.108143	0.171	0.848029	0.538	0.00711349
ENSRNOG00000001070.5	Cdk2ap1	0	240.45	229.21	236.35	254.99	229.97	259.46	206.41	198.33	246.77	270	297.53	207.11	0.194	0.418138	-0.061	0.814018	0.288	0.135951	-0.255	0.179473	0.094	0.907596	0.349	0.0366764
ENSRNOG00000001072.5	Cers4	0.012	17.92	34.38	25.32	13.34	24.07	24.86	39.28	36.66	34.24	26.3	23.3	26.19	-0.211	0.71924	0.579	0.066462	0.107	0.836034	0.79	0.014797	0.319	0.827276	-0.472	0.102132
ENSRNOG00000001074.7	Mphosph9	0	8.96	14.33	12.66	16.31	21.39	12.97	11.7	8.46	9.45	7.89	11.65	9.52	0.48	0.455613	-0.209	0.750865	-0.172	0.816668	-0.689	0.16077	-0.653	0.679376	0.036	0.96371
ENSRNOG00000001079.9	Daglb	0	55.26	53.01	43.26	20.76	29.41	29.19	21.73	33.84	46.05	23.67	19.72	41.66	-0.823	0.0679478	-0.551	0.1853	-0.845	0.0431616	0.272	0.593705	-0.022	1	-0.294	0.53729
ENSRNOG00000001080.5	Arl6ip4	0	100.06	80.22	87.58	68.2	98.94	68.11	90.25	74.25	75.56	77.14	72.59	53.56	-0.165	0.635847	-0.079	0.796722	-0.229	0.393656	0.086	0.780046	-0.065	0.976154	-0.15	0.542285
ENSRNOG00000001081.5	Ogfod2	0	14.93	15.76	20.05	19.27	13.37	17.3	30.92	25.38	21.25	24.55	23.3	29.76	0.101	0.89994	0.672	0.0666394	0.707	0.0645421	0.571	0.142253	0.605	0.620859	0.035	0.94033
ENSRNOG00000001082.7	Abcb9	0.004	59.74	65.9	56.98	32.62	16.04	22.7	46.8	46.06	41.32	31.56	29.57	28.57	-1.175	1.64283e-05	-0.358	0.145083	-0.862	0.000231454	0.817	0.00326841	0.313	0.796457	-0.504	0.038489
ENSRNOG00000001083.7	Kdelr2	0.002	86.62	68.76	94.96	81.54	53.48	76.76	40.11	54.52	47.23	90.29	63.63	103.55	-0.1	0.83295	-0.762	0.00490493	0.193	0.589227	-0.662	0.0211108	0.294	0.76802	0.956	0.000134688
ENSRNOG00000001086.5	Vps37b	0.064	35.84	25.79	33.76	54.85	53.48	54.05	39.28	44.18	35.42	50.84	51.08	42.85	0.865	0.00152826	0.385	0.199498	0.752	0.0029003	-0.48	0.0527322	-0.114	0.92224	0.366	0.111219
ENSRNOG00000001088.6	Rfc3	0	458.49	514.3	503.31	333.57	355.65	298.38	178	187.05	203.08	309.45	371.91	509.43	-0.484	0.0181679	-1.311	2.60711e-15	-0.291	0.210893	-0.827	3.8466e-06	0.193	0.799944	1.02	8.56381e-09
ENSRNOG00000001090.5	Stard13	0.008	19.42	22.92	35.88	16.31	10.7	14.05	19.22	19.74	23.61	18.41	7.17	11.9	-0.811	0.142912	-0.302	0.557268	-0.929	0.046743	0.509	0.333935	-0.118	0.978253	-0.627	0.170914
ENSRNOG00000001091.6	Hip1r	0	153.83	140.39	130.84	212	224.62	177.3	103.62	99.63	81.47	192.86	186.4	160.69	0.618	0.000527591	-0.491	0.00793314	0.506	0.00334175	-1.109	2.57429e-12	-0.112	0.862826	0.997	3.77889e-11
ENSRNOG00000001098.8	Pds5b	0.001	116.49	133.23	150.89	80.06	131.03	115.67	119.5	104.33	95.64	128.86	95.89	83.32	-0.204	0.540021	-0.261	0.309478	-0.248	0.363439	-0.057	0.863672	-0.045	0.985799	0.012	0.976058
ENSRNOG00000001099.7	Rbak	0	14.93	8.6	3.17	8.9	0	11.89	12.54	2.82	14.17	8.77	2.69	3.57	-0.022	0.995343	0.248	0.846206	-0.605	0.610708	0.27	0.817244	-0.582	0.862862	-0.852	0.367995
ENSRNOG00000001101.7	Rnf216	0	80.65	61.6	49.59	72.64	61.5	59.46	72.7	55.46	55.49	60.49	71.69	30.95	0.139	0.77544	0.032	0.946329	0.022	0.966105	-0.107	0.789401	-0.116	0.947664	-0.009	0.986034
ENSRNOG00000001104.6	Foxk1	0	5.97	1.43	5.28	1.48	2.67	4.32	6.69	4.7	1.18	5.26	1.79	5.95	-0.395	0.807195	0.102	0.940865	0.125	0.934152	0.497	0.675894	0.52	0.903874	0.023	0.987209
ENSRNOG00000001106.7	Denr	0.016	28.38	45.84	28.49	26.69	18.72	25.95	32.59	32.9	30.7	32.44	30.47	27.38	-0.28	0.560286	0.055	0.907214	0.049	0.9222	0.335	0.348769	0.329	0.774896	-0.006	0.990213
ENSRNOG00000001108.5	N4bp2l2	0.005	38.83	31.52	25.32	20.76	37.44	22.7	48.47	38.54	28.34	13.15	13.44	20.23	-0.214	0.725182	0.382	0.332054	-0.884	0.0318655	0.597	0.116577	-0.67	0.639738	-1.266	9.50917e-05
ENSRNOG00000001111.7	Brca2	0.035	35.84	54.44	60.14	28.17	21.39	48.65	23.4	18.8	8.26	30.68	15.24	15.47	-0.455	0.428641	-1.455	0.00037911	-1.176	0.00749577	-1	0.0307685	-0.721	0.646464	0.279	0.627013
ENSRNOG00000001113.6	Mmd2	0	0	0	0	0	0	1.08	0	5.64	0	0	1.79	0	2.061	0.525711	3.817	0.175453	2.457	0.402566	1.755	0.539367	0.396	0.987457	-1.36	0.60535
ENSRNOG00000001114.5	Wipi2	0	13.44	20.06	22.16	13.34	2.67	14.05	14.21	14.1	21.25	11.4	24.2	13.09	-0.591	0.400551	-0.145	0.832259	-0.104	0.896293	0.446	0.468048	0.487	0.811674	0.041	0.956918
ENSRNOG00000001120.7	Med13l	0.002	210.58	216.32	230.02	127.5	144.4	128.65	179.67	191.75	165.3	184.09	181.03	222.58	-0.628	0.000541942	-0.224	0.239696	-0.051	0.852828	0.405	0.0269128	0.577	0.185203	0.172	0.359691
ENSRNOG00000001123.4	RGD1562310	0	0	4.3	1.06	4.45	0	6.49	4.18	8.46	4.72	3.51	5.38	3.57	1.609	0.232136	1.935	0.0536672	1.557	0.187345	0.326	0.748518	-0.053	1	-0.378	0.66133
ENSRNOG00000001124.7	Rnft2	0	8.96	11.46	12.66	13.34	16.04	8.65	10.03	13.16	9.45	9.64	9.86	5.95	0.158	0.86195	0.029	0.970741	-0.217	0.765344	-0.129	0.850751	-0.375	0.850354	-0.246	0.665031
ENSRNOG00000001126.7	Fbxw8	0	32.86	28.65	35.88	26.69	18.72	23.78	37.61	40.42	40.14	27.18	25.09	34.52	-0.355	0.441294	0.326	0.309806	-0.059	0.907981	0.681	0.0267242	0.297	0.823827	-0.384	0.162038
ENSRNOG00000001129.7	Fbxo21	0	1.49	0	0	1.48	0	2.16	0	1.88	3.54	0	0	0	1.526	0.545521	1.705	0.406629	-1.972	0.43285	0.18	0.94028	-3.498	0.584016	-3.677	0.0567791
ENSRNOG00000001135.6	Wsb2	0.024	10.45	5.73	5.28	5.93	13.37	5.41	8.36	11.28	12.99	1.75	8.96	5.95	0.16	0.907538	0.678	0.348102	-0.126	0.914243	0.518	0.491084	-0.286	0.942444	-0.804	0.210136
ENSRNOG00000001136.6	Pebp1	0.023	1236.59	1174.72	1161.72	1151.92	925.22	1039.99	1192.5	1091.26	1122.84	1099.29	1156.96	1125.99	-0.083	0.671131	0.001	0.996136	0.073	0.684127	0.084	0.591806	0.156	0.744194	0.072	0.63856
ENSRNOG00000001138.7	Taok3	0	25.39	35.81	39.04	23.72	32.09	30.27	46.8	46.06	36.6	28.93	17.92	17.85	-0.154	0.778361	0.425	0.186595	-0.486	0.202023	0.579	0.0716002	-0.332	0.804291	-0.911	0.000825354
ENSRNOG00000001139.8	Suds3	0	79.15	81.66	121.34	78.57	82.9	60.54	97.77	84.59	77.93	57.86	61.84	69.04	-0.25	0.490652	-0.011	0.977942	-0.409	0.149132	0.238	0.403099	-0.159	0.877144	-0.397	0.0964849
ENSRNOG00000001142.3	Prkab1	0	23.9	20.06	7.39	17.79	8.02	11.89	25.07	16.92	22.43	9.64	13.44	13.09	-0.312	0.702627	0.358	0.535748	-0.401	0.534048	0.67	0.192912	-0.089	0.985799	-0.759	0.0917823
ENSRNOG00000001143.8	Cit	0.008	10.45	24.35	22.16	13.34	8.02	14.05	5.01	9.4	7.08	14.9	15.24	9.52	-0.533	0.409853	-1.386	0.00349062	-0.394	0.477555	-0.853	0.147445	0.139	0.974901	0.992	0.0443545
ENSRNOG00000001148.6	Rplp0	0.127	1356.06	1461.23	1091.03	776.84	802.22	779.45	1531.78	1520.82	1649.43	895.03	845.99	653.46	-0.64	4.56819e-05	0.321	0.0544455	-0.575	0.000196445	0.961	5.60944e-12	0.065	0.942444	-0.895	5.67624e-11
ENSRNOG00000001149.8	Pxn	0.016	26.88	18.62	26.38	42.99	29.41	29.19	35.93	36.66	37.78	30.68	26.89	47.61	0.599	0.176966	0.67	0.0542788	0.548	0.178335	0.071	0.879415	-0.051	0.99021	-0.122	0.759031
ENSRNOG00000001151.6	Sirt4	0	1.49	1.43	5.28	1.48	0	3.24	0	5.64	5.9	1.75	1.79	1.19	-0.463	0.83295	0.441	0.784019	-0.665	0.70447	0.904	0.542594	-0.203	0.990132	-1.107	0.40084
ENSRNOG00000001156.7	Msi1	0	4.48	0	1.06	0	0	0	4.18	1.88	0	1.75	0	5.95	-3.682	0.213748	0.271	0.914203	0.586	0.812918	3.953	0.106409	4.267	0.563934	0.314	0.880808
ENSRNOG00000001163.4	Srsf9	0	35.84	54.44	53.81	42.99	37.44	42.16	60.17	45.12	72.02	24.55	31.37	27.38	-0.123	0.816026	0.333	0.315339	-0.655	0.0510721	0.456	0.152906	-0.533	0.639738	-0.988	0.000221636
ENSRNOG00000001169.5	Slc37a1	0	1.49	1.43	3.17	0	0	0	1.67	1.88	0	2.63	1.79	1.19	-3.933	0.0923662	-0.624	0.678733	-0.01	0.998582	3.309	0.137588	3.922	0.533767	0.614	0.634883
ENSRNOG00000001170.4	Cox6a1	0	748.22	653.26	614.1	616.73	598.99	543.78	769.65	721.87	839.48	584.71	585.2	568.95	-0.091	0.68901	0.282	0.0606618	-0.059	0.786464	0.373	0.00836712	0.032	0.98056	-0.341	0.0129125
ENSRNOG00000001171.6	Coq5	0	29.87	25.79	36.93	16.31	5.35	11.89	18.38	31.96	12.99	13.15	23.3	23.81	-1.26	0.0163441	-0.567	0.253318	-0.497	0.333599	0.692	0.220304	0.763	0.661961	0.07	0.913142
ENSRNOG00000001172.7	Rnf10	0.001	739.26	624.61	699.57	560.39	730.02	512.43	467.14	735.97	891.43	644.32	638.08	1003.39	-0.095	0.833469	0.15	0.685871	0.195	0.598969	0.245	0.447268	0.29	0.768609	0.045	0.913142
ENSRNOG00000001173.8	Cabp1	0	1.49	0	0	1.48	0	0	0	2.82	1.18	0	1.79	0	0.234	0.953772	1.351	0.58289	0.491	0.880018	1.117	0.647247	0.257	0.991882	-0.86	0.691978
ENSRNOG00000001177.4	Acads	0	126.94	93.12	71.75	78.57	120.33	78.92	193.04	178.59	177.1	93.8	83.34	92.84	0.006	0.994422	1.061	6.78183e-08	0.116	0.741066	1.055	9.75602e-08	0.109	0.926301	-0.946	7.70255e-08
ENSRNOG00000001181.6	Wdr4	0	25.39	15.76	29.54	28.17	37.44	21.62	14.21	15.98	24.79	21.92	31.37	27.38	0.295	0.616037	-0.372	0.459056	0.308	0.525626	-0.667	0.122724	0.013	1	0.68	0.0766336
ENSRNOG00000001184.6	Pknox1	0	16.43	21.49	15.83	20.76	24.07	16.22	16.71	4.7	10.63	13.15	17.92	9.52	0.238	0.743389	-0.588	0.304112	-0.218	0.745662	-0.826	0.110744	-0.456	0.796457	0.37	0.511604
ENSRNOG00000001185.7	RGD1311899	0.017	135.91	133.23	158.27	99.33	168.47	134.05	197.22	137.23	92.09	103.44	96.79	122.6	-0.018	0.974977	0.018	0.969477	-0.261	0.43477	0.036	0.935117	-0.243	0.827139	-0.278	0.370087
ENSRNOG00000001190.6	Git2	0	16.43	15.76	8.44	26.69	21.39	12.97	20.89	15.04	12.99	15.78	10.75	7.14	0.681	0.291208	0.401	0.509803	-0.042	0.96327	-0.281	0.628863	-0.724	0.663453	-0.443	0.401565
ENSRNOG00000001191.7	Tchp	0	68.7	50.14	63.31	50.41	56.16	57.3	68.52	66.74	53.13	40.32	42.12	44.04	-0.049	0.922368	0.129	0.663132	-0.388	0.151464	0.177	0.52763	-0.339	0.704798	-0.516	0.0158573
ENSRNOG00000001192.6	Gltp	0	34.35	42.98	37.99	25.2	18.72	27.03	37.61	38.54	23.61	30.68	32.26	29.76	-0.526	0.189209	-0.101	0.804473	-0.164	0.680166	0.425	0.223659	0.362	0.76802	-0.064	0.860077
ENSRNOG00000001193.6	Hsf2bp	0	1.49	0	1.06	0	2.67	2.16	0.84	3.76	1.18	0.88	0	0	0.818	0.731521	1.103	0.522045	-1.002	0.685958	0.285	0.878205	-1.82	0.76802	-2.105	0.17609
ENSRNOG00000001194.7	Rrp1b	0	86.62	91.69	92.85	50.41	80.22	98.38	67.69	68.62	50.77	92.05	83.34	86.89	-0.039	0.939991	-0.456	0.0563637	0.098	0.762537	-0.417	0.112171	0.137	0.897081	0.554	0.00873606
ENSRNOG00000001195.2	Trpv4	0	319.6	287.95	233.19	329.12	361	320	244.02	294.2	263.3	343.64	341.44	348.75	0.355	0.0706952	-0.006	0.984718	0.443	0.00925852	-0.361	0.0313517	0.088	0.911159	0.449	0.00306369
ENSRNOG00000001199.7	Pop5	0	29.87	34.38	28.49	14.83	34.76	18.38	34.26	42.3	47.23	15.78	14.34	21.42	-0.556	0.265748	0.475	0.162136	-0.715	0.0691698	1.031	0.00267717	-0.159	0.94879	-1.19	4.81122e-05
ENSRNOG00000001201.4	Cstb	0	14.93	17.19	20.05	22.24	8.02	14.05	43.45	59.22	44.87	17.53	13.44	13.09	-0.067	0.944019	1.539	2.3638e-07	-0.105	0.881041	1.606	5.09859e-07	-0.039	1	-1.644	5.16292e-09
ENSRNOG00000001203.7	Rrp1	0.002	37.34	48.71	64.36	34.1	50.81	50.81	44.29	31.96	11.81	46.46	28.68	46.42	-0.067	0.932766	-0.576	0.200485	-0.178	0.751305	-0.508	0.264928	-0.11	0.975724	0.398	0.374715
ENSRNOG00000001204.5	Ankrd13a	0.002	77.66	71.63	90.74	78.57	80.22	86.49	90.25	86.47	83.83	80.65	95.89	76.18	0.132	0.687212	0.173	0.479055	0.213	0.381517	0.041	0.88941	0.081	0.943425	0.04	0.872488
ENSRNOG00000001205.5	Agpat3	0	43.31	37.25	41.15	68.2	88.24	72.43	41.78	60.16	37.78	64.87	65.42	77.37	0.98	0.000250269	0.237	0.505875	0.907	0.000272221	-0.743	0.00280139	-0.073	0.970146	0.67	0.00396928
ENSRNOG00000001210.7	Pwp2	0	26.88	28.65	25.32	22.24	18.72	23.78	18.38	15.98	15.35	22.79	17.03	19.04	-0.158	0.778706	-0.608	0.091053	-0.296	0.476506	-0.45	0.271575	-0.138	0.947664	0.312	0.418037
ENSRNOG00000001211.4	RGD1303003	0	11.95	20.06	20.05	16.31	18.72	16.22	26.74	22.56	22.43	8.77	19.72	10.71	0.029	0.975148	0.511	0.232618	-0.354	0.537688	0.482	0.275015	-0.383	0.848029	-0.865	0.0237974
ENSRNOG00000001214.5	Pfkl	0	26.88	28.65	39.04	34.1	21.39	22.7	34.26	22.56	24.79	37.69	12.55	30.95	-0.17	0.809317	-0.153	0.788957	0.029	0.967911	0.017	0.981818	0.199	0.925306	0.182	0.720562
ENSRNOG00000001215.6	RGD1309594	0	28.38	24.35	18.99	16.31	21.39	16.22	23.4	14.1	23.61	22.79	21.51	13.09	-0.33	0.583169	-0.14	0.793476	-0.113	0.852318	0.19	0.728314	0.217	0.912954	0.027	0.965792
ENSRNOG00000001222.7	Ube2g2	0.004	43.31	65.9	47.48	63.75	48.13	49.73	41.78	27.26	38.96	76.27	57.36	48.8	0.166	0.728586	-0.462	0.170476	0.384	0.249907	-0.628	0.0447758	0.218	0.849123	0.845	0.00136556
ENSRNOG00000001223.5	Pttg1ip	0	122.46	116.04	124.51	102.29	136.38	85.4	114.49	125.01	140.5	108.7	101.27	116.65	-0.163	0.612657	0.125	0.634242	-0.01	0.979057	0.288	0.215043	0.153	0.853801	-0.135	0.551919
ENSRNOG00000001225.7	Fam207a	0.006	107.53	77.36	50.65	62.27	56.16	61.62	50.98	30.08	49.59	56.1	78.86	53.56	-0.233	0.647106	-0.735	0.0324473	-0.13	0.793316	-0.503	0.163678	0.103	0.964888	0.606	0.0586748
ENSRNOG00000001228.6	Pofut2	0	55.26	50.14	51.7	62.27	37.44	51.89	33.43	27.26	33.06	38.57	33.16	48.8	0.108	0.81271	-0.675	0.0155646	-0.271	0.430299	-0.783	0.00449635	-0.379	0.701632	0.404	0.175718
ENSRNOG00000001229.6	Col18a1	0	0	0	1.06	0	0	2.16	0	0.94	1.18	0	2.69	0	1.01	0.75165	0.611	0.846384	0.988	0.734002	-0.4	0.878623	-0.022	1	0.378	0.873637
ENSRNOG00000001232.7	Slc19a1	0	17.92	15.76	16.88	17.79	21.39	8.65	8.36	15.98	15.35	10.52	14.34	25	-0.093	0.932461	-0.301	0.658405	-0.021	0.983753	-0.208	0.770454	0.072	0.990969	0.28	0.650016
ENSRNOG00000001235.7	Gna12	0	67.21	65.9	71.75	68.2	21.39	62.7	55.99	38.54	41.32	51.72	47.5	83.32	-0.119	0.825534	-0.517	0.11434	-0.163	0.717381	-0.398	0.269595	-0.044	0.991098	0.354	0.303648
ENSRNOG00000001236.7	Brat1	0.012	2.99	1.43	5.28	0	0	1.08	5.85	6.58	9.45	5.26	4.48	3.57	-2.372	0.144973	1.07	0.161663	0.514	0.620338	3.442	0.000965917	2.887	0.399284	-0.555	0.413947
ENSRNOG00000001237.5	Cabin1	0.009	7.47	28.65	24.27	13.34	10.7	19.46	21.73	17.86	22.43	21.92	25.99	15.47	-0.42	0.520519	-0.052	0.937688	0.085	0.902897	0.368	0.479556	0.505	0.76802	0.137	0.77445
ENSRNOG00000001238.7	Rsrc2	0.007	152.33	140.39	158.27	123.05	165.79	153.51	123.68	119.37	116.89	114.84	90.51	83.32	0.057	0.863205	-0.259	0.198524	-0.489	0.00919624	-0.316	0.103239	-0.546	0.242384	-0.23	0.240926
ENSRNOG00000001239.5	Ddt	0	94.09	80.22	93.91	69.68	88.24	75.68	103.62	81.77	98	90.29	103.06	73.8	-0.127	0.721885	0.144	0.588129	0.15	0.583931	0.27	0.258057	0.276	0.732588	0.006	0.986034
ENSRNOG00000001241.8	Iqce	0	11.95	15.76	13.72	11.86	13.37	7.57	11.7	9.4	5.9	8.77	10.75	3.57	-0.331	0.677582	-0.498	0.390883	-0.627	0.292029	-0.166	0.823682	-0.295	0.910348	-0.129	0.845202
ENSRNOG00000001243.7	Zcchc8	0	29.87	17.19	43.26	31.13	42.78	25.95	19.22	18.8	7.08	20.16	24.2	15.47	0.145	0.84704	-0.892	0.0532314	-0.47	0.369585	-1.037	0.019492	-0.614	0.672302	0.422	0.404366
ENSRNOG00000001245.5	Pcbp3	0	25.39	45.84	33.76	31.13	56.16	30.27	24.23	33.84	42.51	49.09	31.37	33.33	0.122	0.863052	-0.014	0.983048	0.27	0.574827	-0.136	0.796793	0.148	0.947664	0.284	0.486055
ENSRNOG00000001247.7	Clip1	0.003	109.02	83.09	98.13	143.8	117.66	167.57	86.07	51.7	33.06	129.74	135.32	84.51	0.695	0.0154437	-0.804	0.00872792	0.423	0.164656	-1.499	2.7724e-08	-0.272	0.768609	1.227	4.93346e-06
ENSRNOG00000001249.8	Col6a1	0	0	0	1.06	0	0	0	23.4	10.34	5.9	0.88	0	0	-1.929	0.545302	4.594	6.216e-05	-0.189	0.953475	6.523	1.72482e-05	1.74	0.848029	-4.783	1.09299e-05
ENSRNOG00000001252.5	Chst12	0	2.99	0	4.22	1.48	2.67	2.16	2.51	4.7	4.72	0	2.69	0	-0.216	0.927233	0.641	0.602075	-1.775	0.284045	0.857	0.482804	-1.558	0.768609	-2.415	0.0491885
ENSRNOG00000001253.6	Eif3b	0.002	92.59	101.71	86.52	96.36	112.31	99.46	81.06	68.62	90.91	92.05	120.98	82.13	0.227	0.465817	-0.156	0.586339	0.222	0.408436	-0.383	0.0998883	-0.005	1	0.378	0.076033
ENSRNOG00000001254.6	Col6a2	0	212.07	169.04	222.64	443.27	438.54	417.29	637.61	603.44	853.64	424.29	524.26	488.01	1.205	7.10811e-12	1.787	7.74882e-27	1.398	4.61248e-17	0.582	0.00115892	0.192	0.77194	-0.39	0.0344064
ENSRNOG00000001255.8	Mlxip	0	0	0	1.06	2.97	5.35	1.08	1.67	0	0	0	0.9	0	2.407	0.227106	0.494	0.859425	-0.185	0.954109	-1.913	0.219649	-2.592	0.610272	-0.679	0.756784
ENSRNOG00000001256.8	Atxn2	0	32.86	41.54	47.48	48.92	34.76	44.32	45.96	42.3	34.24	42.95	40.33	19.04	0.194	0.681944	0.069	0.88062	-0.021	0.967931	-0.125	0.749162	-0.215	0.854001	-0.09	0.809474
ENSRNOG00000001258.3	Snx8	0	361.42	389.66	313.38	496.65	486.68	428.11	397.78	447.41	553.75	405.88	533.23	530.86	0.512	0.0180063	0.434	0.0381325	0.634	0.0012861	-0.078	0.773296	0.122	0.878653	0.2	0.380299
ENSRNOG00000001260.6	Nudt1	0	26.88	32.95	21.1	20.76	13.37	19.46	26.74	28.2	29.52	15.78	20.61	32.14	-0.398	0.480549	0.148	0.760697	-0.214	0.691716	0.547	0.189666	0.185	0.930558	-0.362	0.36319
ENSRNOG00000001261.6	Ftcd	0	152.33	113.17	99.18	59.3	101.61	75.68	81.9	81.77	96.82	89.42	93.2	98.79	-0.539	0.060202	-0.369	0.147798	-0.173	0.569862	0.17	0.58123	0.366	0.663453	0.196	0.444483
ENSRNOG00000001265.5	Mad1l1	0.005	23.9	18.62	17.94	16.31	21.39	15.14	10.03	14.1	11.81	15.78	14.34	3.57	-0.139	0.855011	-0.667	0.148026	-0.496	0.338953	-0.528	0.298039	-0.357	0.848029	0.172	0.762545
ENSRNOG00000001269.6	Ppp1cc	0	149.35	184.8	164.6	94.88	123.01	132.97	119.5	109.03	110.99	111.33	128.15	104.74	-0.397	0.0710998	-0.484	0.00631938	-0.382	0.0496641	-0.088	0.737746	0.015	1	0.103	0.647696
ENSRNOG00000001273.7	Psmg3	0	67.21	101.71	78.08	53.37	61.5	63.78	71.87	76.13	75.56	56.98	40.33	53.56	-0.338	0.307003	-0.057	0.876016	-0.547	0.0357189	0.281	0.31628	-0.209	0.848029	-0.489	0.0345115
ENSRNOG00000001275.6	Tmem184a	0	0	1.43	0	1.48	0	2.16	0.84	1.88	3.54	0	1.79	0	1.576	0.5027	1.919	0.274942	0.444	0.88361	0.343	0.85214	-1.131	0.851045	-1.475	0.33183
ENSRNOG00000001276.8	Pcnt	0.008	14.93	34.38	36.93	20.76	21.39	33.51	17.55	10.34	15.35	23.67	31.37	25	-0.119	0.866804	-1.018	0.0138693	-0.056	0.933706	-0.899	0.0374425	0.063	0.987847	0.962	0.0120746
ENSRNOG00000001277.4	Mafk	0	28.38	35.81	24.27	20.76	16.04	14.05	30.92	33.84	20.07	24.55	17.92	7.14	-0.685	0.206992	0.042	0.944718	-0.551	0.252463	0.727	0.101549	0.133	0.97339	-0.594	0.143902
ENSRNOG00000001278.5	Gpn3	0	23.9	7.16	14.77	4.45	5.35	12.97	12.54	24.44	21.25	17.53	14.34	26.19	-0.72	0.399121	0.437	0.517481	0.509	0.454122	1.157	0.0584236	1.228	0.519708	0.071	0.923047
ENSRNOG00000001283.4	Anapc7	0	237.46	183.37	192.04	97.85	98.94	118.92	93.59	118.43	138.14	146.4	150.56	228.53	-0.831	0.000728097	-0.742	0.000938754	-0.193	0.544373	0.09	0.794672	0.639	0.354299	0.549	0.0227257
ENSRNOG00000001288.3	Gpr146	0	0	1.43	2.11	1.48	0	0	3.34	0	0	0	0	1.19	-0.973	0.76328	-0.156	0.959004	-1.369	0.599847	0.818	0.759339	-0.396	0.985799	-1.213	0.59571
ENSRNOG00000001289.5	LOC498154	0	86.62	75.93	106.57	34.1	58.83	40	33.43	56.4	35.42	32.44	50.19	49.99	-0.984	0.00269021	-1.084	0.000170133	-0.886	0.00295802	-0.1	0.83978	0.097	0.974076	0.198	0.615073
ENSRNOG00000001293.6	Get4	0	250.9	212.02	219.47	155.67	171.14	158.92	135.38	159.79	159.39	177.08	179.24	171.4	-0.392	0.04069	-0.519	0.000791473	-0.217	0.254362	-0.127	0.552229	0.175	0.781118	0.302	0.0655508
ENSRNOG00000001294.5	Ift81	0	5.97	10.03	3.17	2.97	10.7	8.65	15.04	5.64	3.54	7.01	5.38	2.38	0.305	0.827033	0.326	0.770431	-0.138	0.919836	0.02	0.989041	-0.444	0.906591	-0.464	0.619691
ENSRNOG00000001295.2	S100b	0	1371	1423.99	1354.82	879.14	1208.67	1047.56	1031.21	1109.12	597.43	848.57	837.93	1102.19	-0.302	0.275077	-0.457	0.0542976	-0.45	0.0651082	-0.155	0.5795	-0.148	0.861587	0.007	0.986034
ENSRNOG00000001297.6	Prmt2	0	47.79	54.44	44.32	48.92	34.76	32.43	60.17	73.31	50.77	29.81	45.71	27.38	-0.221	0.64344	0.414	0.181694	-0.359	0.336058	0.635	0.0339344	-0.138	0.938227	-0.773	0.00370063
ENSRNOG00000001299.6	Sun1	0	74.67	53.01	55.92	65.23	48.13	73.51	61	73.31	75.56	78.9	58.25	79.75	0.198	0.623097	0.264	0.397176	0.394	0.180943	0.066	0.859288	0.195	0.849123	0.13	0.660462
ENSRNOG00000001300.7	P2rx4	0	19.42	30.08	23.21	7.41	5.35	9.73	35.93	45.12	40.14	8.77	11.65	5.95	-1.459	0.00271456	0.798	0.00730883	-1.264	0.00201719	2.257	3.63403e-10	0.195	0.959734	-2.063	8.5177e-12
ENSRNOG00000001303.6	Specc1l	0.111	20.91	18.62	28.49	14.83	18.72	19.46	21.73	15.98	14.17	19.29	11.65	5.95	-0.279	0.676242	-0.327	0.519943	-0.772	0.118754	-0.047	0.944835	-0.493	0.77535	-0.445	0.367995
ENSRNOG00000001304.7	Bcr	0	10.45	7.16	4.22	1.48	2.67	2.16	10.86	9.4	3.54	0.88	3.58	2.38	-1.616	0.154687	0.292	0.749046	-1.43	0.124972	1.908	0.0308979	0.186	0.985799	-1.722	0.0205678
ENSRNOG00000001312.8	Pdgfa	0.027	14.93	14.33	13.72	34.1	24.07	55.13	17.55	22.56	24.79	44.71	34.05	42.85	1.539	0.000154265	0.645	0.172893	1.642	3.31238e-06	-0.894	0.0143377	0.102	0.97017	0.997	0.00137439
ENSRNOG00000001314.7	Fam20c	0	413.69	438.37	328.15	521.85	516.09	435.67	793.05	802.7	938.65	468.99	528.74	411.83	0.419	0.0363567	1.172	1.1578e-14	0.405	0.0326078	0.752	1.43533e-06	-0.014	1	-0.766	3.76135e-07
ENSRNOG00000001316.7	Anapc5	0	374.86	322.33	307.05	321.71	264.73	278.92	304.18	260.36	324.69	278.77	276.92	245.19	-0.096	0.713268	-0.104	0.63045	-0.17	0.402245	-0.008	0.978803	-0.074	0.930201	-0.067	0.743504
ENSRNOG00000001317.7	Zfp68	0.003	37.34	51.57	34.82	19.27	13.37	19.46	45.13	24.44	35.42	21.04	17.92	20.23	-1.062	0.0103569	-0.132	0.776059	-0.901	0.0134333	0.931	0.0149063	0.161	0.947664	-0.769	0.0238319
ENSRNOG00000001323.6	Zfp157	0	32.86	17.19	18.99	31.13	13.37	28.11	15.88	21.62	23.61	25.42	21.51	28.57	0.359	0.536146	-0.055	0.932196	0.337	0.496254	-0.415	0.347405	-0.022	1	0.392	0.3262
ENSRNOG00000001325.4	Il3ra	0	1.49	0	1.06	0	0	1.08	1.67	2.82	7.08	0	2.69	2.38	-0.57	0.86349	2	0.175199	0.962	0.628891	2.57	0.105509	1.532	0.812096	-1.038	0.422689
ENSRNOG00000001331.5	Rnf34	0.093	37.34	53.01	43.26	28.17	45.46	61.62	45.13	47	27.16	42.08	27.78	22.62	0.178	0.76057	-0.08	0.885968	-0.365	0.426335	-0.258	0.561974	-0.543	0.668622	-0.286	0.487618
ENSRNOG00000001335.6	Zkscan1	0	4.48	5.73	7.39	4.45	8.02	7.57	6.69	4.7	1.18	6.14	5.38	8.33	0.225	0.853129	-0.344	0.710387	0.239	0.80443	-0.569	0.491242	0.014	1	0.583	0.410048
ENSRNOG00000001336.7	Orai1	0.003	112.01	87.39	106.57	56.34	50.81	63.78	63.51	86.47	72.02	81.53	91.41	91.65	-0.7	0.0044846	-0.4	0.0732983	-0.067	0.838424	0.3	0.262286	0.633	0.29521	0.333	0.121088
ENSRNOG00000001338.6	Hpd	0	0	2.87	0	1.48	0	0	3.34	2.82	2.36	0	0	0	0.119	0.978181	2.311	0.115244	-2.085	0.404755	2.192	0.124874	-2.203	0.76802	-4.396	0.0033616
ENSRNOG00000001339.7	Psmd9	0.011	85.13	75.93	72.81	48.92	77.55	51.89	54.32	59.22	62.58	63.12	54.67	67.85	-0.385	0.213735	-0.34	0.169415	-0.186	0.51409	0.044	0.905074	0.199	0.848029	0.155	0.553445
ENSRNOG00000001342.8	Wdr66	0	13.44	8.6	3.17	1.48	0	0	4.18	4.7	10.63	0	1.79	1.19	-3.561	0.0106594	-0.282	0.815151	-2.749	0.0116402	3.279	0.011804	0.812	0.923604	-2.466	0.0165054
ENSRNOG00000001344.7	Aldh2	0	173.24	126.07	136.11	90.43	64.18	87.57	162.12	184.23	203.08	88.54	83.34	122.6	-0.695	0.00586114	0.406	0.0720904	-0.492	0.05319	1.102	1.10417e-07	0.203	0.848029	-0.898	1.0048e-05
ENSRNOG00000001345.8	Mapkapk5	0	22.4	34.38	37.99	16.31	13.37	28.11	29.25	23.5	23.61	25.42	29.57	21.42	-0.507	0.286546	-0.259	0.535706	-0.176	0.710852	0.248	0.58841	0.331	0.829666	0.083	0.843915
ENSRNOG00000001346.4	Cops6	0	313.63	355.28	400.96	266.85	302.17	304.86	303.35	313	344.76	294.55	241.97	277.33	-0.193	0.391373	-0.093	0.673498	-0.25	0.188314	0.1	0.634077	-0.057	0.960823	-0.157	0.392333
ENSRNOG00000001347.5	AABR07036374.1	0	1.49	1.43	0	0	2.67	2.16	1.67	0.94	0	0	1.79	0	0.791	0.743394	0.146	0.950748	-0.343	0.90554	-0.645	0.738792	-1.134	0.851365	-0.489	0.804686
ENSRNOG00000001348.5	Erp29	0	215.06	234.94	208.92	176.42	179.16	160	232.32	206.79	213.71	178.83	173.86	169.02	-0.259	0.207757	0.06	0.779457	-0.183	0.334488	0.319	0.0521164	0.075	0.926795	-0.244	0.113925
ENSRNOG00000001349.5	Mcm7	0.002	103.05	106.01	113.96	94.88	120.33	94.05	57.66	72.38	53.13	85.03	103.96	71.42	-0.002	1	-0.749	0.000182365	-0.157	0.560613	-0.747	0.000333231	-0.155	0.851365	0.592	0.00306369
ENSRNOG00000001350.6	Naa25	0	50.78	61.6	59.09	57.82	50.81	34.59	41.78	36.66	42.51	35.06	39.43	38.09	-0.192	0.644888	-0.443	0.112023	-0.466	0.111597	-0.251	0.452187	-0.274	0.798157	-0.023	0.958417
ENSRNOG00000001351.6	Trafd1	0	37.34	42.98	25.32	38.55	24.07	28.11	61	56.4	35.42	35.06	49.29	36.9	-0.057	0.941237	0.649	0.0535389	0.378	0.354971	0.707	0.0390906	0.435	0.739294	-0.271	0.427853
ENSRNOG00000001352.7	Hectd4	0	11.95	12.89	18.99	20.76	0	7.57	10.86	5.64	1.18	7.01	3.58	0	-0.687	0.581483	-1.187	0.195192	-1.804	0.0524734	-0.5	0.66309	-1.117	0.76802	-0.617	0.564128
ENSRNOG00000001355.6	Taf6	0	28.38	21.49	28.49	16.31	21.39	17.3	24.23	18.8	20.07	14.9	14.34	22.62	-0.46	0.361838	-0.243	0.573726	-0.52	0.209707	0.217	0.651268	-0.061	0.99021	-0.278	0.49361
ENSRNOG00000001357.4	Mblac1	0	22.4	32.95	30.6	23.72	8.02	11.89	18.38	18.8	17.71	7.89	11.65	8.33	-0.934	0.0482893	-0.586	0.116547	-1.468	0.000100069	0.349	0.515072	-0.533	0.768609	-0.882	0.0309914
ENSRNOG00000001374.6	Rasal1	0	0	1.43	0	2.97	5.35	0	0	1.88	0	0	1.79	0	2.224	0.414711	0.452	0.886004	0.488	0.887082	-1.773	0.415996	-1.737	0.812096	0.036	0.990752
ENSRNOG00000001377.7	Ddx54	0.001	116.49	95.98	102.35	81.54	90.92	95.13	104.46	112.79	89.73	66.62	67.21	59.51	-0.119	0.701073	0.045	0.874462	-0.544	0.00557673	0.164	0.471766	-0.425	0.520135	-0.589	0.0005639
ENSRNOG00000001383.6	Slc8b1	0	7.47	7.16	6.33	8.9	5.35	7.57	20.89	19.74	24.79	6.14	7.17	0	0.237	0.826522	1.688	6.32747e-05	-0.232	0.816776	1.451	0.00104606	-0.469	0.851365	-1.92	2.87119e-06
ENSRNOG00000001385.5	Plbd2	0	88.11	85.95	93.91	69.68	74.87	88.65	133.71	128.77	114.53	94.68	88.72	64.27	-0.075	0.843581	0.561	0.00172307	0.047	0.891275	0.636	0.000600449	0.122	0.895687	-0.514	0.00216544
ENSRNOG00000001396.7	Mospd3	0	37.34	30.08	60.14	38.55	53.48	50.81	50.98	49.82	38.96	54.35	39.43	59.51	0.305	0.53551	0.26	0.533489	0.455	0.234744	-0.045	0.927915	0.151	0.923441	0.195	0.577874
ENSRNOG00000001399.5	Tbx5	0	7.47	7.16	5.28	7.41	5.35	5.41	7.52	4.7	2.36	9.64	12.55	7.14	0.013	0.997686	-0.261	0.774385	0.757	0.246388	-0.274	0.760815	0.744	0.732588	1.018	0.0591387
ENSRNOG00000001402.5	Lrch4	0	35.84	34.38	22.16	35.58	37.44	30.27	31.76	26.32	21.25	27.18	31.37	23.81	0.269	0.565071	-0.085	0.86334	0.035	0.94933	-0.354	0.325398	-0.234	0.850354	0.12	0.752562
ENSRNOG00000001404.7	Agfg2	0.002	62.73	63.03	62.25	60.78	88.24	68.11	38.44	44.18	36.6	89.42	66.32	138.07	0.276	0.510169	-0.584	0.0650618	0.607	0.0552011	-0.86	0.00297979	0.331	0.76802	1.191	7.38766e-06
ENSRNOG00000001407.7	Tfr2	0	1.49	0	2.11	0	5.35	1.08	4.18	0	2.36	3.51	0	1.19	0.342	0.925058	0.806	0.693389	0.439	0.864072	0.464	0.831942	0.097	1	-0.367	0.841532
ENSRNOG00000001410.5	Gigyf1	0	4.48	8.6	13.72	5.93	0	11.89	8.36	20.68	5.9	6.14	6.27	9.52	-0.247	0.854398	0.244	0.816086	-0.205	0.861235	0.491	0.594869	0.042	1	-0.449	0.593829
ENSRNOG00000001414.2	Serpine1	0	0	2.87	2.11	4.45	16.04	7.57	16.71	17.86	12.99	2.63	10.75	7.14	2.205	0.0264783	3.173	2.38334e-06	2.087	0.0219777	0.968	0.113622	-0.119	0.985799	-1.087	0.0408708
ENSRNOG00000001415.6	Ap1s1	0	276.29	305.14	304.94	296.5	336.93	311.35	350.98	497.23	502.98	320.84	306.49	478.49	0.191	0.530573	0.713	0.000359008	0.337	0.189831	0.521	0.0129436	0.146	0.862983	-0.376	0.0994202
ENSRNOG00000001416.5	Vgf	0	0	0	0	1.48	0	0	18.38	17.86	29.52	0	0	0	2.206	0.45595	7.24	2.25668e-12	0	1	5.034	4.69694e-09	-2.206	0.76802	-7.24	4.20893e-14
ENSRNOG00000001417.5	Plod3	0	161.29	137.53	166.71	97.85	109.64	94.05	217.27	197.39	168.84	93.8	94.99	101.17	-0.55	0.00751505	0.396	0.0178111	-0.544	0.00276707	0.946	7.35265e-09	0.006	1	-0.94	2.20365e-10
ENSRNOG00000001418.7	Znhit1	0.014	237.46	196.26	206.81	176.42	147.07	179.46	185.52	185.17	193.63	144.64	154.14	188.06	-0.216	0.374045	-0.112	0.628124	-0.289	0.166924	0.104	0.649885	-0.072	0.947664	-0.176	0.383677
ENSRNOG00000001419.7	Cldn15	0	0	0	1.06	0	0	1.08	0	0	0	0	0	1.19	0.244	0.951511	-1.918	0.412728	-0.182	0.953057	-2.162	0.339435	-0.426	0.979405	1.736	0.415018
ENSRNOG00000001420.8	Fis1	0	79.15	104.58	94.96	96.36	77.55	82.16	110.31	135.35	119.25	81.53	60.94	117.84	-0.008	0.990586	0.453	0.0703618	-0.101	0.804288	0.462	0.0690196	-0.092	0.960707	-0.554	0.0242791
ENSRNOG00000001425.5	Sh2b2	0	92.59	95.98	64.36	90.43	80.22	74.59	24.23	41.36	34.24	93.8	89.62	94.03	0.06	0.900093	-1.263	2.59629e-07	0.286	0.321766	-1.323	8.70749e-08	0.225	0.807	1.549	3.26737e-12
ENSRNOG00000001428.5	Alkbh4	0	13.44	8.6	10.55	7.41	8.02	6.49	10.86	4.7	5.9	4.38	5.38	10.71	-0.49	0.585141	-0.48	0.497348	-0.64	0.382598	0.009	0.994273	-0.151	0.978499	-0.16	0.837602
ENSRNOG00000001429.7	Lrwd1	0	44.8	31.52	26.38	29.65	26.74	30.27	32.59	38.54	51.95	25.42	30.47	7.14	-0.099	0.896137	0.336	0.459772	-0.363	0.482445	0.435	0.315441	-0.264	0.871038	-0.699	0.0690475
ENSRNOG00000001430.3	Polr2j	0	64.22	63.03	86.52	69.68	106.96	55.13	76.05	63.92	87.37	51.72	69.01	46.42	0.039	0.948098	0.135	0.711807	-0.214	0.557447	0.096	0.806355	-0.253	0.846052	-0.349	0.220508
ENSRNOG00000001431.8	Rasa4	0	5.97	4.3	1.06	0	0	0	4.18	4.7	2.36	0.88	1.79	0	-4.593	0.0260396	0.194	0.884365	-1.584	0.222591	4.787	0.00590715	3.009	0.692055	-1.778	0.0885016
ENSRNOG00000001436.5	Ywhag	0.075	117.98	121.77	109.74	160.11	144.4	156.76	160.45	140.05	142.86	121.85	141.6	121.41	0.525	0.00526105	0.421	0.0134497	0.296	0.135215	-0.103	0.622771	-0.228	0.707171	-0.125	0.502898
ENSRNOG00000001439.7	Srrm3	0	7.47	2.87	2.11	5.93	5.35	6.49	3.34	4.7	4.72	5.26	4.48	11.9	0.739	0.524159	0.186	0.884365	0.836	0.37975	-0.554	0.547415	0.097	0.990969	0.651	0.415201
ENSRNOG00000001440.4	Mdh2	0.001	1650.28	1822.25	1654.48	1141.54	1302.26	1064.86	932.61	1187.14	1563.24	1128.21	1202.67	1336.67	-0.444	0.040088	-0.468	0.0295536	-0.328	0.137053	-0.024	0.941808	0.116	0.888418	0.14	0.577874
ENSRNOG00000001441.7	Tmem120a	0	113.5	108.88	88.63	51.89	77.55	59.46	91.92	63.92	73.2	57.86	65.42	63.08	-0.65	0.0137786	-0.352	0.149131	-0.579	0.0141728	0.297	0.28452	0.071	0.976451	-0.227	0.378637
ENSRNOG00000001442.3	Por	0	79.15	83.09	65.42	83.02	88.24	64.86	59.33	63.92	54.31	80.65	61.84	72.61	0.129	0.730664	-0.27	0.323401	0.08	0.82133	-0.4	0.110524	-0.049	0.98056	0.35	0.128426
ENSRNOG00000001443.6	Rhbdd2	0	5.97	4.3	3.17	5.93	0	2.16	1.67	0.94	2.36	6.14	5.38	5.95	-0.406	0.774562	-1.284	0.208646	0.557	0.528651	-0.878	0.47171	0.963	0.744329	1.841	0.0157863
ENSRNOG00000001448.5	Hip1	0.001	159.8	176.21	177.27	170.49	157.77	150.27	224.79	182.35	234.96	140.26	141.6	122.6	-0.002	1	0.391	0.0232887	-0.193	0.381517	0.393	0.0260881	-0.192	0.773653	-0.584	0.000145673
ENSRNOG00000001449.2	Pom121	0	120.97	153.29	129.78	130.46	131.03	181.62	87.75	101.51	100.36	164.81	155.04	167.83	0.254	0.346397	-0.415	0.0486178	0.421	0.0393137	-0.669	0.000570514	0.167	0.848029	0.836	8.47895e-07
ENSRNOG00000001450.7	Nsun5	0	31.36	35.81	40.1	25.2	34.76	35.68	40.11	29.14	25.98	35.06	30.47	27.38	-0.077	0.898809	-0.094	0.828778	-0.065	0.89717	-0.017	0.973646	0.012	1	0.029	0.948247
ENSRNOG00000001452.3	Fzd9	0	76.17	93.12	102.35	65.23	58.83	57.3	55.15	57.34	83.83	63.99	82.45	101.17	-0.486	0.157232	-0.476	0.108097	-0.04	0.93346	0.009	0.986318	0.446	0.648058	0.437	0.127563
ENSRNOG00000001453.7	Baz1b	0.001	238.95	315.17	290.17	274.27	296.82	290.81	179.67	168.25	177.1	290.16	256.31	247.58	0.126	0.580309	-0.623	1.98649e-05	0.057	0.811081	-0.749	2.018e-07	-0.069	0.930558	0.68	8.12213e-07
ENSRNOG00000001454.7	Eif4h	0	225.51	242.11	213.14	176.42	152.42	198.92	213.1	184.23	206.62	201.62	206.12	146.4	-0.229	0.332887	-0.101	0.663498	-0.135	0.551651	0.128	0.556913	0.094	0.914746	-0.034	0.883927
ENSRNOG00000001455.5	Kif13a	0.028	2.99	1.43	1.06	4.45	13.37	5.41	9.19	10.34	8.26	4.38	5.38	2.38	1.88	0.0699754	2.401	0.000849491	1.351	0.203433	0.521	0.457691	-0.529	0.849123	-1.05	0.0674264
ENSRNOG00000001456.5	Nup153	0	47.79	44.41	49.59	31.13	26.74	56.22	48.47	40.42	31.88	50.84	57.36	45.23	-0.225	0.647867	-0.147	0.70244	0.264	0.443251	0.078	0.866297	0.489	0.646464	0.411	0.134719
ENSRNOG00000001457.5	Rfc2	0	558.55	564.44	503.31	370.63	323.56	343.78	276.61	253.78	216.07	319.09	310.08	390.41	-0.533	0.00121127	-1.048	9.43498e-14	-0.564	0.00043513	-0.515	0.0012926	-0.031	0.985799	0.484	0.00243642
ENSRNOG00000001470.7	Limk1	0	77.66	63.03	66.47	44.48	61.5	36.76	40.95	35.72	43.69	53.47	47.5	66.65	-0.523	0.114071	-0.714	0.00496307	-0.185	0.583545	-0.192	0.598114	0.338	0.762618	0.53	0.0413147
ENSRNOG00000001478.7	Gtf2ird1	0.047	11.95	14.33	11.61	8.9	2.67	6.49	14.21	14.1	10.63	13.15	9.86	11.9	-0.809	0.262824	0.14	0.829856	0.037	0.962556	0.948	0.0890276	0.846	0.655241	-0.103	0.848443
ENSRNOG00000001479.9	Gtf2i	0.011	149.35	138.96	170.93	137.87	128.35	161.08	166.3	169.19	193.63	127.11	163.1	135.69	0.02	0.958692	0.26	0.208869	0.033	0.916226	0.24	0.248107	0.014	1	-0.227	0.236508
ENSRNOG00000001483.5	Wbscr16	0	31.36	24.35	23.21	14.83	16.04	17.3	22.56	18.8	11.81	22.79	28.68	14.28	-0.574	0.283197	-0.444	0.311575	-0.067	0.91411	0.13	0.828328	0.507	0.743347	0.377	0.349511
ENSRNOG00000001488.6	Psmb1	0.049	347.98	350.98	302.83	335.05	302.17	290.81	241.51	281.98	292.81	319.97	348.61	348.75	0	1	-0.225	0.220651	0.176	0.370408	-0.225	0.213276	0.177	0.76802	0.402	0.0080065
ENSRNOG00000001489.5	Tbp	0	11.95	11.46	5.28	4.45	8.02	5.41	10.03	5.64	1.18	14.9	6.27	3.57	-0.601	0.613456	-0.57	0.554981	-0.094	0.942342	0.032	0.98253	0.507	0.873195	0.475	0.596354
ENSRNOG00000001490.4	Pdcd2	0	20.91	20.06	18.99	23.72	5.35	16.22	15.88	34.78	16.53	10.52	19.72	20.23	-0.157	0.863535	0.116	0.880571	-0.109	0.895684	0.273	0.678615	0.048	1	-0.225	0.708829
ENSRNOG00000001493.6	Kptn	0	44.8	47.28	45.37	35.58	37.44	31.35	61.84	52.64	49.59	39.45	31.37	46.42	-0.321	0.428024	0.335	0.234489	-0.106	0.792879	0.656	0.0152759	0.215	0.851365	-0.441	0.0704677
ENSRNOG00000001494.6	Napa	0	58.25	61.6	66.47	51.89	37.44	56.22	66.02	62.98	67.3	69.25	68.11	45.23	-0.192	0.603089	0.131	0.663132	0.139	0.658242	0.323	0.220668	0.33	0.701632	0.008	0.984469
ENSRNOG00000001499.5	Mia	0	2075.91	1860.92	1952.03	1438.05	1409.23	1418.37	2582.22	2352.66	2250.41	1390.32	1336.2	1492.59	-0.358	0.00555469	0.356	0.002428	-0.33	0.00889287	0.714	3.41136e-11	0.029	0.978253	-0.686	9.92722e-11
ENSRNOG00000001500.6	Rab4b	0.002	20.91	12.89	13.72	26.69	16.04	40	19.22	36.66	29.52	26.3	39.43	41.66	1.02	0.0503056	0.917	0.0484894	1.328	0.00203116	-0.103	0.860631	0.308	0.849123	0.412	0.33452
ENSRNOG00000001501.4	Snrpa	0.087	74.67	84.52	80.19	87.47	74.87	98.38	71.03	69.56	61.4	63.99	87.83	71.42	0.268	0.356132	-0.171	0.535748	0.047	0.897085	-0.439	0.0470537	-0.221	0.77535	0.218	0.345822
ENSRNOG00000001514.6	Cdca7	0	31.36	27.22	26.38	14.83	13.37	30.27	11.7	8.46	16.53	25.42	19.72	23.81	-0.371	0.529322	-1.158	0.00301918	-0.147	0.786464	-0.787	0.103349	0.224	0.907596	1.011	0.00792653
ENSRNOG00000001515.8	Zak	0	5.97	0	4.22	8.9	2.67	6.49	5.01	4.7	3.54	8.77	7.17	1.19	0.96	0.392445	0.397	0.731186	0.928	0.340042	-0.563	0.539796	-0.032	1	0.53	0.521855
ENSRNOG00000001517.6	Pdk1	0.009	7.47	20.06	21.1	7.41	16.04	8.65	12.54	6.58	8.26	15.78	12.55	5.95	-0.675	0.3819	-0.795	0.187585	-0.379	0.585399	-0.12	0.893435	0.296	0.920875	0.416	0.508913
ENSRNOG00000001518.7	Itga6	0	10.45	12.89	22.16	35.58	29.41	35.68	15.04	18.8	15.35	30.68	12.55	21.42	1.215	0.00716099	0.125	0.861294	0.652	0.208307	-1.09	0.00579051	-0.564	0.683418	0.527	0.240303
ENSRNOG00000001520.4	Dlx1	0	14.93	37.25	26.38	28.17	40.11	29.19	17.55	22.56	11.81	28.05	37.64	41.66	0.357	0.533875	-0.509	0.286759	0.581	0.175832	-0.866	0.0323128	0.224	0.878653	1.09	0.00151977
ENSRNOG00000001524.7	Hat1	0.012	34.35	38.68	39.04	28.17	37.44	31.35	17.55	20.68	15.35	32.44	51.08	32.14	-0.146	0.783166	-0.988	0.00214543	0.159	0.713393	-0.842	0.0175997	0.305	0.799049	1.146	8.86825e-05
ENSRNOG00000001527.5	Cd80	0	7.47	5.73	3.17	11.86	2.67	8.65	8.36	4.7	9.45	4.38	4.48	2.38	0.808	0.367307	0.564	0.486057	-0.274	0.811534	-0.244	0.758467	-1.081	0.639738	-0.838	0.220508
ENSRNOG00000001528.5	Gap43	0	14.93	2.87	10.55	0	0	0	6.69	11.28	3.54	1.75	1.79	1.19	-5.991	0.000207005	-0.304	0.767305	-2.317	0.014052	5.687	0.000287724	3.674	0.584016	-2.013	0.0242343
ENSRNOG00000001547.5	Agps	0.001	83.63	103.15	92.85	69.68	93.59	72.43	58.5	53.58	43.69	99.94	72.59	70.23	-0.185	0.583913	-0.761	0.000473811	-0.055	0.882706	-0.576	0.0184589	0.13	0.901254	0.706	0.000804888
ENSRNOG00000001548.6	Nfe2l2	0	41.82	48.71	48.54	51.89	58.83	41.08	81.06	65.8	67.3	56.1	56.46	28.57	0.17	0.709939	0.69	0.00568437	0.252	0.475551	0.52	0.0527979	0.082	0.972627	-0.438	0.0799681
ENSRNOG00000001551.4	Atp5j	0.053	101.56	108.88	126.62	83.02	53.48	68.11	89.42	99.63	77.93	99.06	99.48	66.65	-0.586	0.0183624	-0.273	0.254012	-0.189	0.477555	0.314	0.214055	0.397	0.591148	0.083	0.751234
ENSRNOG00000001554.7	RGD1563888	0.167	2.99	1.43	2.11	2.97	5.35	0	6.69	0	2.36	0.88	0.9	1.19	0.163	0.953724	0.465	0.800502	-0.912	0.641093	0.303	0.869542	-1.075	0.851365	-1.378	0.356882
ENSRNOG00000001555.5	Btg3	0	62.73	84.52	58.03	63.75	66.85	69.19	54.32	53.58	62.58	58.73	64.52	58.32	0.114	0.768979	-0.167	0.580029	0.016	0.968822	-0.281	0.284127	-0.098	0.938227	0.183	0.468379
ENSRNOG00000001557.5	Cxadr	0	2.99	1.43	0	2.97	0	2.16	0.84	1.88	0	0.88	0	0	0.644	0.759307	-0.349	0.874472	-1.539	0.457089	-0.993	0.534222	-2.183	0.683418	-1.19	0.527381
ENSRNOG00000001559.5	Mtx2	0	19.42	17.19	22.16	5.93	13.37	28.11	21.73	19.74	27.16	11.4	10.75	15.47	-0.264	0.752367	0.263	0.637839	-0.527	0.348895	0.528	0.358504	-0.263	0.923441	-0.791	0.0680353
ENSRNOG00000001578.6	Hoxd4	0	5.97	8.6	6.33	7.41	0	3.24	3.34	11.28	11.81	10.52	17.92	17.85	-0.66	0.572119	0.424	0.633575	1.276	0.0497514	1.084	0.190252	1.936	0.266725	0.852	0.145413
ENSRNOG00000001580.6	Hoxd9	0	17.92	17.19	9.5	0	0	4.32	42.62	68.62	54.31	0	0.9	3.57	-2.945	0.000738456	1.989	8.43356e-08	-3.592	5.16242e-06	4.935	8.50305e-17	-0.647	0.926411	-5.582	3.39431e-23
ENSRNOG00000001585.3	Nrip1	0	1.49	4.3	4.22	5.93	5.35	7.57	1.67	2.82	4.72	3.51	4.48	7.14	1.004	0.319257	-0.176	0.895967	0.615	0.533754	-1.18	0.141993	-0.389	0.897081	0.791	0.329373
ENSRNOG00000001592.6	Cct8	0.002	358.43	401.12	429.45	352.84	382.39	362.16	352.65	294.2	330.6	316.46	386.25	339.23	-0.019	0.951511	-0.217	0.209515	-0.044	0.861464	-0.198	0.251309	-0.025	0.989005	0.173	0.294986
ENSRNOG00000001593.7	Lnp	0	4.48	5.73	5.28	2.97	0	8.65	1.67	1.88	0	5.26	3.58	1.19	-0.045	0.981361	-1.84	0.0774522	-0.404	0.74011	-1.795	0.0975725	-0.359	0.940648	1.436	0.173703
ENSRNOG00000001596.7	Atp5g3	0.005	728.81	724.89	681.63	644.9	492.03	589.19	621.74	571.48	676.54	679.38	712.46	637.98	-0.187	0.329733	-0.122	0.502786	0.079	0.702858	0.065	0.738389	0.266	0.563934	0.2	0.183974
ENSRNOG00000001597.8	Atf2	0	4.48	1.43	2.11	4.45	2.67	1.08	8.36	7.52	1.18	0.88	2.69	2.38	0.085	0.970279	1.224	0.237814	-0.258	0.890045	1.139	0.283335	-0.343	0.969386	-1.482	0.10861
ENSRNOG00000001598.6	Usp16	0	144.87	150.42	137.17	114.15	157.77	103.78	123.68	103.39	90.91	103.44	97.68	65.46	-0.184	0.554559	-0.362	0.0999367	-0.52	0.0176435	-0.178	0.503746	-0.335	0.663453	-0.158	0.522645
ENSRNOG00000001599.5	Rwdd2b	0.009	11.95	14.33	13.72	5.93	21.39	9.73	14.21	18.8	10.63	7.01	12.55	13.09	-0.329	0.705888	0.205	0.748571	-0.174	0.821112	0.534	0.3746	0.155	0.976154	-0.379	0.466366
ENSRNOG00000001602.8	Ltn1	0	17.92	32.95	36.93	19.27	13.37	24.86	26.74	28.2	34.24	17.53	21.51	17.85	-0.473	0.349407	0.001	0.999447	-0.544	0.189393	0.474	0.240623	-0.071	0.985799	-0.545	0.117494
ENSRNOG00000001603.7	N6amt1	0	55.26	48.71	43.26	23.72	40.11	40	40.11	29.14	29.52	32.44	31.37	42.85	-0.393	0.345596	-0.477	0.13792	-0.321	0.374505	-0.084	0.855069	0.072	0.978526	0.156	0.670138
ENSRNOG00000001607.7	Adamts1	0	7.47	1.43	2.11	5.93	2.67	2.16	1.67	4.7	0	1.75	1.79	2.38	0.219	0.917453	-0.568	0.703226	-0.578	0.716147	-0.788	0.553979	-0.798	0.851045	-0.01	0.996328
ENSRNOG00000001608.6	Nxpe3	0	0	2.87	3.17	2.97	5.35	4.32	2.51	7.52	2.36	1.75	1.79	1.19	0.98	0.492221	0.919	0.435002	-0.247	0.897367	-0.061	0.964951	-1.227	0.754798	-1.166	0.253865
ENSRNOG00000001609.7	Cep97	0	40.32	38.68	45.37	31.13	24.07	23.78	27.58	29.14	23.61	28.93	20.61	14.28	-0.558	0.144003	-0.562	0.0606557	-0.792	0.00986353	-0.005	0.994581	-0.235	0.857435	-0.23	0.528975
ENSRNOG00000001613.5	Zbtb11	0	14.93	20.06	35.88	22.24	37.44	28.11	21.73	15.98	7.08	20.16	18.82	22.62	0.398	0.53551	-0.469	0.406629	-0.024	0.976688	-0.868	0.0602179	-0.423	0.796457	0.445	0.369409
ENSRNOG00000001616.6	Senp7	0	11.95	14.33	13.72	4.45	5.35	11.89	16.71	12.22	10.63	10.52	6.27	8.33	-0.617	0.405865	0.076	0.917987	-0.52	0.398916	0.693	0.228192	0.097	0.985799	-0.596	0.228087
ENSRNOG00000001620.8	Prdm15	0	4.48	10.03	13.72	14.83	21.39	8.65	15.04	18.8	24.79	18.41	14.34	19.04	0.548	0.47481	1.019	0.0386876	0.938	0.0804425	0.47	0.38488	0.39	0.848029	-0.08	0.887237
ENSRNOG00000001621.5	C2cd2	0	5.97	1.43	7.39	1.48	5.35	6.49	4.18	2.82	2.36	0.88	0.9	5.95	-0.072	0.96761	-0.588	0.608762	-1.444	0.235325	-0.515	0.657156	-1.372	0.732588	-0.856	0.487974
ENSRNOG00000001623.7	Zfp295	0	19.42	8.6	17.94	14.83	8.02	12.97	10.86	15.04	7.08	4.38	8.07	8.33	-0.191	0.826156	-0.395	0.516335	-1.025	0.078502	-0.204	0.768949	-0.834	0.668622	-0.63	0.277996
ENSRNOG00000001628.6	Pcp4	0.125	0	0	0	0	2.67	1.08	2.51	2.82	2.36	1.75	2.69	0	3.038	0.247372	4.234	0.0149589	3.678	0.0734443	1.197	0.386177	0.64	0.92224	-0.557	0.632139
ENSRNOG00000001629.5	Wrb	0.007	37.34	42.98	37.99	34.1	21.39	44.32	35.93	31.96	49.59	28.93	42.12	36.9	-0.034	0.958099	0.021	0.968113	0.015	0.979493	0.055	0.911455	0.049	0.99021	-0.006	0.991678
ENSRNOG00000001632.7	Brwd1	0.021	28.38	34.38	36.93	20.76	29.41	20.54	24.23	22.56	14.17	18.41	18.82	23.81	-0.481	0.275892	-0.619	0.0628995	-0.597	0.093296	-0.138	0.775882	-0.116	0.966247	0.022	0.970259
ENSRNOG00000001633.7	Tfg	0.053	35.84	45.84	46.43	40.03	24.07	43.24	33.43	27.26	64.94	63.12	49.29	30.95	-0.091	0.901116	-0.213	0.685267	0.315	0.490599	-0.122	0.827398	0.406	0.76802	0.528	0.179304
ENSRNOG00000001642.7	Tbc1d23	0	32.86	48.71	41.15	17.79	24.07	30.27	41.78	46.06	33.06	30.68	34.05	15.47	-0.626	0.141133	0.055	0.910735	-0.394	0.317917	0.681	0.051435	0.232	0.870242	-0.449	0.166948
ENSRNOG00000001643.7	Psmg1	0	25.39	50.14	29.54	37.06	29.41	29.19	48.47	42.3	46.05	40.32	34.95	51.18	0.089	0.895969	0.564	0.101455	0.503	0.181563	0.474	0.166371	0.414	0.732588	-0.06	0.873637
ENSRNOG00000001647.6	Ets2	0.095	41.82	38.68	30.6	40.03	53.48	38.92	51.81	59.22	42.51	29.81	23.3	22.62	0.321	0.433737	0.57	0.036878	-0.368	0.323869	0.249	0.426935	-0.689	0.429272	-0.938	0.000118474
ENSRNOG00000001653.5	St3gal6	0	34.35	53.01	52.76	31.13	24.07	24.86	33.43	31.96	38.96	21.04	27.78	33.33	-0.706	0.0620405	-0.383	0.254281	-0.66	0.0437565	0.323	0.411377	0.046	0.991541	-0.276	0.429127
ENSRNOG00000001654.6	Cpox	0	140.39	183.37	165.66	109.71	139.05	131.89	113.65	114.67	127.52	105.19	125.46	117.84	-0.272	0.271667	-0.399	0.0339155	-0.345	0.0913446	-0.127	0.599133	-0.074	0.949573	0.054	0.824245
ENSRNOG00000001657.5	Cldnd1	0	26.88	47.28	41.15	29.65	18.72	19.46	43.45	38.54	41.32	29.81	17.03	25	-0.654	0.133161	0.154	0.710098	-0.547	0.147106	0.808	0.0194852	0.107	0.976154	-0.701	0.0218102
ENSRNOG00000001662.7	Dyrk1a	0	41.82	41.54	39.04	37.06	26.74	34.59	33.43	45.12	25.98	28.05	24.2	34.52	-0.16	0.752973	-0.15	0.711587	-0.362	0.333549	0.01	0.986318	-0.202	0.877378	-0.212	0.549164
ENSRNOG00000001682.7	Ttc3	0.001	482.39	537.22	542.35	483.3	454.59	442.16	685.25	594.98	570.28	482.14	432.85	527.29	-0.074	0.762794	0.313	0.0419464	0.023	0.9316	0.387	0.00877759	0.098	0.872474	-0.29	0.0532474
ENSRNOG00000001686.6	Hlcs	0	2.99	1.43	4.22	1.48	5.35	0	0	1.88	1.18	1.75	0.9	1.19	-1.108	0.533202	-1.437	0.271961	-1	0.464986	-0.328	0.875598	0.109	1	0.437	0.784658
ENSRNOG00000001687.7	Crybg3	0	0	4.3	1.06	0	0	0	2.51	0	1.18	1.75	0	0	-3.662	0.20864	-0.385	0.879367	-1.188	0.604787	3.277	0.194335	2.474	0.76802	-0.804	0.702963
ENSRNOG00000001689.7	Arl6	0.041	2.99	1.43	5.28	7.41	0	4.32	3.34	2.82	3.54	0.88	2.69	5.95	0.484	0.736462	-0.016	0.992011	-0.176	0.91411	-0.5	0.653596	-0.66	0.852544	-0.16	0.900536
ENSRNOG00000001692.6	Chaf1b	0	134.41	126.07	140.34	112.67	147.07	101.62	48.47	41.36	53.13	89.42	116.5	103.55	-0.114	0.730118	-1.429	6.71532e-14	-0.229	0.344777	-1.315	1.34748e-10	-0.115	0.906591	1.2	3.71098e-10
ENSRNOG00000001699.5	Setd4	0.045	35.84	40.11	31.65	31.13	16.04	16.22	28.41	28.2	40.14	23.67	19.72	16.66	-0.698	0.129095	-0.095	0.846196	-0.661	0.0790014	0.604	0.134789	0.037	1	-0.566	0.0952476
ENSRNOG00000001700.7	Dfnb31	0	7.47	20.06	12.66	19.27	8.02	14.05	15.88	14.1	16.53	17.53	28.68	9.52	0.221	0.807624	0.272	0.692865	0.566	0.36279	0.051	0.949655	0.345	0.857502	0.294	0.60535
ENSRNOG00000001701.6	Cbr3	0	56.75	75.93	40.1	56.34	53.48	49.73	45.96	49.82	61.4	54.35	43.91	74.99	0.036	0.954522	-0.026	0.960914	0.129	0.796663	-0.062	0.895459	0.093	0.975637	0.155	0.692644
ENSRNOG00000001704.7	Runx1	0.003	7.47	11.46	5.28	20.76	18.72	32.43	8.36	8.46	8.26	24.55	17.92	20.23	1.798	0.000107881	0.165	0.850408	1.556	0.000554613	-1.633	5.45374e-05	-0.243	0.862862	1.39	0.000354797
ENSRNOG00000001709.7	Ap2m1	0	279.28	249.27	283.84	438.83	454.59	454.05	298.33	295.14	275.1	450.58	471.39	354.7	0.833	3.84157e-10	0.164	0.35045	0.802	2.66258e-10	-0.668	1.35116e-07	-0.03	0.979911	0.638	1.48316e-07
ENSRNOG00000001710.5	Abcf3	0	16.43	27.22	31.65	45.96	40.11	33.51	28.41	30.08	20.07	39.45	32.26	40.47	0.704	0.0707913	0.106	0.837013	0.669	0.052521	-0.598	0.0731342	-0.035	0.995755	0.563	0.0608114
ENSRNOG00000001711.4	Hrasls	0.009	47.79	50.14	56.98	112.67	93.59	107.03	61.84	71.44	89.73	116.59	118.3	142.83	1.127	1.48912e-06	0.541	0.0389097	1.41	9.38035e-12	-0.586	0.0098807	0.283	0.722957	0.869	7.61255e-06
ENSRNOG00000001712.8	Alg3	0	64.22	47.28	43.26	56.34	85.57	58.38	45.13	27.26	29.52	55.23	79.76	55.94	0.439	0.268215	-0.505	0.152535	0.471	0.164107	-0.943	0.00166921	0.033	0.997293	0.976	0.000381255
ENSRNOG00000001715.8	Ece2	0	8.96	4.3	1.06	5.93	13.37	15.14	10.86	3.76	7.08	11.4	14.34	20.23	1.604	0.068187	0.925	0.316889	2.037	0.00417191	-0.679	0.353647	0.433	0.851045	1.112	0.0566389
ENSRNOG00000001717.8	Opa1	0.013	67.21	77.36	69.64	66.71	85.57	69.19	76.88	67.68	51.95	66.62	58.25	52.37	0.116	0.754534	-0.033	0.927137	-0.113	0.731385	-0.149	0.593624	-0.229	0.792176	-0.08	0.7708
ENSRNOG00000001719.6	Psmd2	0	928.93	911.12	980.24	1412.85	1417.25	1425.94	869.93	740.67	753.28	1309.68	1409.69	1170.03	0.699	6.46566e-11	-0.186	0.165431	0.613	6.84992e-09	-0.885	3.1505e-18	-0.086	0.850662	0.798	1.4881e-15
ENSRNOG00000001720.7	Hes1	0.025	1.49	0	2.11	4.45	0	6.49	3.34	4.7	3.54	4.38	10.75	7.14	1.78	0.177415	1.543	0.186815	2.539	0.0065068	-0.238	0.840778	0.759	0.779533	0.997	0.171081
ENSRNOG00000001724.6	Atp13a3	0.056	1.49	1.43	0	2.97	0	1.08	2.51	0.94	0	4.38	0.9	3.57	0.788	0.739253	0.513	0.808692	1.719	0.261248	-0.274	0.891435	0.932	0.849123	1.206	0.334456
ENSRNOG00000001726.8	Tmem44	0	0	0	0	0	2.67	2.16	0.84	0	3.54	0	4.48	1.19	3.571	0.196221	3.407	0.161334	3.904	0.107517	-0.164	0.949739	0.333	0.982223	0.497	0.804517
ENSRNOG00000001727.7	Lsg1	0	56.75	34.38	48.54	78.57	72.2	62.7	29.25	47	36.6	71.01	56.46	51.18	0.701	0.0243262	-0.246	0.509803	0.51	0.0966719	-0.948	0.0003353	-0.191	0.851365	0.757	0.00317082
ENSRNOG00000001728.7	LOC100909474	0.01	5.97	7.16	5.28	2.97	0	10.81	10.86	26.32	7.08	5.26	7.17	7.14	-0.252	0.87762	1.132	0.161909	0.237	0.849206	1.385	0.109314	0.489	0.89963	-0.895	0.226221
ENSRNOG00000001730.6	Acap2	0.01	19.42	15.76	24.27	14.83	32.09	29.19	28.41	17.86	10.63	22.79	30.47	19.04	0.408	0.526574	-0.033	0.965417	0.419	0.438115	-0.441	0.395296	0.011	1	0.452	0.333501
ENSRNOG00000001736.5	Bdh1	0	68.7	68.76	85.47	100.81	96.27	115.67	41.78	53.58	61.4	101.69	103.96	92.84	0.602	0.00865468	-0.477	0.0453116	0.556	0.00806272	-1.079	4.19642e-08	-0.046	0.978253	1.033	1.61197e-08
ENSRNOG00000001739.6	Meltf	0.007	80.65	57.3	72.81	45.96	29.41	71.35	242.34	259.42	220.79	53.47	57.36	30.95	-0.36	0.352737	1.845	1.73679e-23	-0.369	0.234266	2.205	3.0574e-24	-0.009	1	-2.214	4.77156e-32
ENSRNOG00000001754.4	Wdr53	0	37.34	38.68	37.99	40.03	74.87	40	35.1	24.44	36.6	49.97	55.56	59.51	0.324	0.459467	-0.185	0.649773	0.672	0.0189739	-0.509	0.123355	0.348	0.751649	0.857	0.000505714
ENSRNOG00000001758.5	Tctex1d2	0	13.44	1.43	6.33	16.31	10.7	27.03	9.19	13.16	14.17	23.67	19.72	20.23	1.746	0.00333344	0.988	0.133336	1.89	0.000291411	-0.758	0.119227	0.144	0.960707	0.902	0.029434
ENSRNOG00000001762.3	Pcyt1a	0.039	34.35	22.92	32.71	35.58	50.81	34.59	19.22	31.96	8.26	21.04	23.3	23.81	0.464	0.335176	-0.56	0.230571	-0.263	0.601587	-1.024	0.00912802	-0.727	0.53459	0.297	0.539368
ENSRNOG00000001764.8	Vps8	0	1.49	8.6	4.22	1.48	0	7.57	2.51	6.58	3.54	6.14	5.38	9.52	-0.41	0.80264	-0.111	0.936552	0.665	0.514179	0.299	0.828019	1.076	0.76802	0.777	0.367281
ENSRNOG00000001766.7	Tfrc	0.001	241.94	279.35	305.99	469.96	430.52	496.21	254.88	197.39	264.48	467.24	500.96	415.4	0.864	1.44997e-08	-0.128	0.569415	0.887	1.08031e-09	-0.992	1.30709e-11	0.022	0.99021	1.014	7.56663e-13
ENSRNOG00000001769.7	Tnk2	0.001	83.63	68.76	56.98	131.94	133.7	124.32	63.51	69.56	80.29	124.48	137.12	96.41	1.015	1.48912e-06	0.105	0.748076	0.952	1.63317e-06	-0.91	2.74957e-06	-0.063	0.967596	0.847	3.34507e-06
ENSRNOG00000001773.7	Senp2	0.105	17.92	12.89	11.61	7.41	5.35	16.22	10.86	4.7	2.36	19.29	6.27	9.52	-0.293	0.783539	-1.16	0.118853	-0.151	0.889044	-0.867	0.280427	0.142	0.98056	1.009	0.161027
ENSRNOG00000001774.8	Lrch3	0	7.47	12.89	20.05	25.2	8.02	19.46	14.21	13.16	7.08	23.67	17.03	11.9	0.533	0.446058	-0.182	0.810601	0.491	0.418646	-0.715	0.185672	-0.042	1	0.673	0.17452
ENSRNOG00000001781.6	Lmln	0	1.49	2.87	3.17	1.48	0	1.08	4.18	1.88	2.36	0.88	0.9	0	-1.143	0.521339	0.215	0.880571	-1.664	0.2493	1.359	0.303358	-0.521	0.960707	-1.879	0.102122
ENSRNOG00000001782.6	Osbpl11	0	2.99	5.73	10.55	8.9	21.39	9.73	6.69	6.58	4.72	14.9	11.65	5.95	0.842	0.308077	-0.095	0.929846	0.841	0.223299	-0.938	0.157986	-0.002	1	0.936	0.105316
ENSRNOG00000001783.6	Tra2b	0.167	109.02	95.98	79.14	100.81	88.24	99.46	68.52	47	63.76	92.92	77.97	79.75	0.162	0.627895	-0.573	0.0114362	-0.013	0.974025	-0.734	0.000743002	-0.174	0.848029	0.56	0.00838357
ENSRNOG00000001785.5	Etv5	0.01	11.95	8.6	13.72	57.82	50.81	54.05	60.17	67.68	80.29	67.5	115.61	94.03	2.324	1.0183e-10	2.622	1.59525e-16	3.167	9.51091e-25	0.299	0.37175	0.844	0.242384	0.545	0.0372976
ENSRNOG00000001786.6	Snx4	0.003	67.21	65.9	70.7	148.25	131.03	169.73	77.72	73.31	74.38	180.58	146.97	166.64	1.272	7.99876e-12	0.21	0.436619	1.42	3.91647e-17	-1.062	5.54701e-10	0.148	0.848029	1.21	7.07156e-15
ENSRNOG00000001789.7	Zfp148	0.019	149.35	167.61	134	378.04	318.21	336.21	229.81	140.99	121.61	311.2	320.83	217.82	1.311	3.32385e-11	0.059	0.877254	1.069	6.17784e-08	-1.251	8.50474e-10	-0.242	0.76802	1.01	6.72772e-07
ENSRNOG00000001793.8	Heg1	0	8.96	4.3	3.17	5.93	2.67	1.08	7.52	7.52	5.9	1.75	6.27	4.76	-0.641	0.626658	0.488	0.5877	-0.161	0.901998	1.129	0.197419	0.48	0.908686	-0.649	0.39523
ENSRNOG00000001795.8	Itgb5	0.006	277.78	267.89	230.02	421.04	550.86	514.59	261.56	333.68	391.99	558.41	582.52	672.5	1.042	4.72206e-08	0.421	0.0603659	1.383	9.38295e-15	-0.621	0.00175078	0.34	0.591148	0.962	1.29956e-07
ENSRNOG00000001796.6	Dgkg	0	0	0	1.06	0	0	3.24	2.51	0.94	1.18	1.75	1.79	2.38	1.607	0.470882	1.655	0.34635	1.981	0.240341	0.048	0.983201	0.374	0.966247	0.326	0.808449
ENSRNOG00000001797.6	Umps	0	100.06	98.85	101.29	103.78	128.35	127.57	56.83	53.58	57.85	126.23	120.09	122.6	0.359	0.101719	-0.77	2.6829e-05	0.443	0.0133129	-1.13	7.86249e-11	0.084	0.923441	1.213	6.49637e-15
ENSRNOG00000001803.6	Dnajb11	0.069	146.36	161.88	148.78	219.41	219.27	234.59	102.79	109.97	108.62	251.59	256.31	216.63	0.674	1.86352e-05	-0.441	0.0102664	0.82	3.45476e-09	-1.114	8.26949e-15	0.146	0.796457	1.26	9.32122e-22
ENSRNOG00000001804.7	AABR07062513.1	0	4.48	7.16	6.33	2.97	5.35	1.08	8.36	6.58	5.9	7.01	0.9	4.76	-1.093	0.346397	0.285	0.752134	-0.281	0.799631	1.378	0.110854	0.812	0.828257	-0.565	0.452752
ENSRNOG00000001806.7	Fetub	0	0	0	0	1.48	0	1.08	0.84	0	1.18	0	0	0	3.01	0.273712	2.459	0.318901	0	1	-0.551	0.81108	-3.01	0.663453	-2.459	0.240686
ENSRNOG00000001808.4	Asun	0	55.26	54.44	65.42	31.13	48.13	25.95	57.66	41.36	25.98	35.06	26.89	28.57	-0.759	0.0476702	-0.404	0.263015	-0.807	0.0134333	0.355	0.38689	-0.048	0.991448	-0.402	0.256119
ENSRNOG00000001809.7	Hrg	0	0	0	0	1.48	2.67	1.08	0	0.94	0	0	1.79	0	3.591	0.148635	1.69	0.500061	2.424	0.340126	-1.901	0.309531	-1.167	0.849123	0.734	0.738098
ENSRNOG00000001811.6	Fgfr1op2	0.147	132.92	134.66	131.89	80.06	69.53	67.03	148.75	160.73	129.88	71.88	82.45	69.04	-0.778	7.6106e-05	0.213	0.267284	-0.684	9.40522e-05	0.991	6.13056e-09	0.094	0.932636	-0.897	2.92183e-09
ENSRNOG00000001813.8	Dnm1l	0.138	67.21	40.11	64.36	80.06	93.59	94.05	45.96	42.3	18.89	87.66	73.49	74.99	0.71	0.0112211	-0.507	0.104584	0.578	0.032625	-1.218	7.35748e-07	-0.132	0.906759	1.086	4.08644e-06
ENSRNOG00000001815.6	Eif4a2	0.002	73.18	98.85	80.19	123.05	80.22	166.49	88.58	72.38	101.54	163.05	152.35	114.27	0.73	0.0103321	0.122	0.73321	0.922	8.74963e-05	-0.608	0.019266	0.192	0.849123	0.8	0.000265039
ENSRNOG00000001816.7	Rfc4	0.001	52.27	50.14	46.43	71.16	48.13	60.54	24.23	22.56	30.7	73.64	66.32	41.66	0.421	0.229234	-0.881	0.00256736	0.487	0.0988245	-1.302	1.11447e-06	0.065	0.978253	1.367	2.65866e-08
ENSRNOG00000001820.7	Med21	0	26.88	25.79	39.04	17.79	18.72	12.97	28.41	23.5	29.52	14.03	21.51	8.33	-0.87	0.0642029	-0.139	0.776059	-0.932	0.0208159	0.732	0.0862598	-0.061	0.991098	-0.793	0.033555
ENSRNOG00000001823.8	St6gal1	0	67.21	75.93	68.58	102.29	69.53	114.59	55.15	43.24	43.69	134.12	120.98	97.6	0.629	0.010597	-0.493	0.0515971	0.895	5.16242e-06	-1.122	8.9189e-08	0.266	0.732588	1.388	3.75424e-14
ENSRNOG00000001827.8	Masp1	0	0	0	3.17	1.48	0	5.41	3.34	0	4.72	0	0.9	4.76	1.158	0.644888	1.147	0.598876	0.531	0.854866	-0.011	0.995851	-0.627	0.947664	-0.616	0.763875
ENSRNOG00000001828.7	Stk38l	0	22.4	14.33	21.1	16.31	10.7	9.73	55.15	71.44	81.47	8.77	21.51	32.14	-0.553	0.441935	1.896	6.33897e-08	0.21	0.76874	2.449	2.60897e-10	0.763	0.672124	-1.686	4.70365e-06
ENSRNOG00000001833.6	Mcm4	0.071	137.4	153.29	177.27	146.77	144.4	169.73	66.02	73.31	66.12	206.01	146.97	191.63	0.09	0.783166	-1.127	1.74999e-09	0.388	0.0696113	-1.217	1.51135e-10	0.298	0.663453	1.515	9.41822e-18
ENSRNOG00000001834.5	Mzt2b	0	11.95	14.33	5.28	22.24	16.04	16.22	24.23	10.34	18.89	17.53	12.55	7.14	0.951	0.163763	0.885	0.128082	0.47	0.513525	-0.066	0.931935	-0.481	0.811674	-0.415	0.457175
ENSRNOG00000001842.7	Mrps35	0	180.71	201.99	225.8	96.36	98.94	90.81	161.28	192.69	201.9	120.97	120.98	129.74	-1.002	6.58376e-08	-0.075	0.758729	-0.572	0.00130037	0.926	1.75658e-07	0.429	0.519708	-0.497	0.00308149
ENSRNOG00000001843.5	Bcl6	0	2.99	10.03	11.61	5.93	13.37	18.38	24.23	25.38	24.79	14.9	5.38	15.47	0.688	0.390954	1.576	0.0012691	0.647	0.362822	0.888	0.082992	-0.041	1	-0.93	0.045717
ENSRNOG00000001845.5	Top3b	0	67.21	47.28	60.14	111.19	114.98	114.59	58.5	74.25	77.93	111.33	99.48	95.22	1.066	2.77706e-07	0.322	0.213556	0.959	1.0035e-06	-0.744	9.70993e-05	-0.107	0.90753	0.637	0.000402003
ENSRNOG00000001847.6	Ccdc91	0.037	44.8	68.76	48.54	29.65	13.37	23.78	55.99	84.59	60.22	24.55	37.64	28.57	-1.083	0.00469816	0.383	0.272777	-0.679	0.0576598	1.465	3.874e-06	0.404	0.770484	-1.061	0.00018927
ENSRNOG00000001849.7	Mapk1	0	0	0	1.06	0	0	0	0	0.94	0	6.14	2.69	1.19	-1.926	0.546468	-0.236	0.937688	2.784	0.0832488	1.69	0.518629	4.71	0.394071	3.02	0.0286643
ENSRNOG00000001852.7	Ergic2	0.035	138.89	127.5	129.78	91.92	58.83	73.51	121.17	144.75	178.29	103.44	77.97	79.75	-0.68	0.00751505	0.19	0.490654	-0.446	0.0699732	0.87	7.94282e-05	0.234	0.804097	-0.636	0.00220798
ENSRNOG00000001859.5	Sdf2l1	0	250.9	280.79	223.69	833.18	788.85	811.89	298.33	351.54	360.11	910.81	898.87	1120.04	1.8	6.94059e-32	0.491	0.00596087	2.074	4.07549e-42	-1.309	7.87379e-19	0.274	0.639738	1.582	4.46217e-27
ENSRNOG00000001862.7	Ube2l3	0.003	228.5	240.67	225.8	416.59	371.69	394.59	215.6	230.28	229.06	389.22	397.9	389.22	0.882	8.03961e-12	0.026	0.913358	0.911	5.88112e-14	-0.856	2.01897e-12	0.029	0.98056	0.885	1.34668e-14
ENSRNOG00000001867.7	Snap29	0	47.79	42.98	51.7	75.61	45.46	76.76	59.33	50.76	42.51	70.13	51.08	44.04	0.653	0.0330586	0.173	0.636377	0.36	0.263041	-0.48	0.0799169	-0.293	0.76802	0.188	0.52975
ENSRNOG00000001870.6	Lztr1	0	8.96	15.76	16.88	22.24	16.04	19.46	25.07	20.68	23.61	19.29	12.55	21.42	0.573	0.308238	0.764	0.0582559	0.439	0.387918	0.191	0.692751	-0.134	0.960707	-0.325	0.404821
ENSRNOG00000001873.6	P2rx6	0	2.99	0	0	0	0	0	2.51	1.88	0	0	0	0	-2.407	0.469394	1.129	0.632001	-2.407	0.349718	3.536	0.148893	0	1	-3.536	0.0809762
ENSRNOG00000001874.7	Slc7a4	0	0	7.16	4.22	2.97	2.67	2.16	7.52	5.64	7.08	6.14	4.48	9.52	-0.553	0.713281	0.775	0.362569	0.796	0.36734	1.327	0.126059	1.349	0.631973	0.022	0.984469
ENSRNOG00000001875.7	Smpd4	0.001	35.84	30.08	30.6	62.27	50.81	65.95	29.25	32.9	40.14	51.72	62.73	46.42	1.045	0.000126176	0.136	0.73971	0.901	0.000480387	-0.909	0.00018563	-0.144	0.886866	0.765	0.000831274
ENSRNOG00000001877.6	Med15	0.031	16.43	12.89	20.05	25.2	24.07	25.95	26.74	21.62	30.7	28.05	34.05	22.62	0.691	0.137737	0.695	0.0613707	0.91	0.0103231	0.005	0.994545	0.219	0.859348	0.214	0.532795
ENSRNOG00000001878.7	Klhl22	0	70.19	83.09	64.36	118.6	152.42	138.38	94.43	61.1	66.12	147.27	94.99	114.27	1.01	4.59433e-05	0.094	0.812645	0.878	0.000294552	-0.917	7.66691e-05	-0.133	0.903874	0.784	0.000551104
ENSRNOG00000001880.6	Dgcr6	0	2.99	4.3	7.39	2.97	0	6.49	7.52	2.82	4.72	13.15	7.17	8.33	-0.258	0.863358	0.061	0.959987	1.035	0.174003	0.32	0.767418	1.293	0.58286	0.973	0.130176
ENSRNOG00000001885.7	Trmt2a	0	123.96	108.88	113.96	186.8	168.47	181.62	86.91	98.69	129.88	190.23	152.35	166.64	0.747	0.00012265	-0.145	0.606039	0.706	0.000117017	-0.892	1.14562e-06	-0.041	0.979214	0.851	1.06816e-06
ENSRNOG00000001886.5	Dgcr8	0.002	73.18	54.44	51.7	93.4	90.92	105.95	46.8	56.4	62.58	65.75	86.03	83.32	0.834	0.000756801	-0.042	0.919582	0.55	0.0335832	-0.877	7.66691e-05	-0.284	0.743582	0.592	0.00825983
ENSRNOG00000001888.7	Arvcf	0	4.48	1.43	7.39	5.93	5.35	6.49	7.52	11.28	7.08	7.89	2.69	5.95	0.456	0.70106	0.925	0.212463	0.356	0.737114	0.469	0.552229	-0.101	0.99021	-0.57	0.3974
ENSRNOG00000001889.7	Comt	0	52.27	47.28	40.1	74.13	58.83	59.46	45.96	66.74	86.19	96.43	77.97	84.51	0.588	0.0900216	0.56	0.0752959	1.053	4.55766e-05	-0.028	0.950175	0.465	0.584016	0.494	0.066489
ENSRNOG00000001890.7	Txnrd2	0	17.92	25.79	20.05	44.48	45.46	50.81	24.23	15.04	23.61	33.31	34.95	32.14	1.269	1.53702e-05	0.049	0.931179	0.807	0.0101268	-1.22	2.83754e-06	-0.462	0.584016	0.758	0.00500542
ENSRNOG00000001891.8	Gnb1l	0	11.95	8.6	4.22	11.86	13.37	7.57	7.52	11.28	9.45	14.9	12.55	2.38	0.485	0.611325	0.309	0.712369	0.631	0.406536	-0.175	0.838766	0.146	0.978253	0.321	0.635538
ENSRNOG00000001911.5	Map6d1	0	13.44	10.03	7.39	2.97	0	6.49	0.84	2.82	1.18	7.01	3.58	4.76	-1.191	0.178796	-2.467	0.000874862	-0.794	0.290231	-1.276	0.234849	0.398	0.920847	1.674	0.0478464
ENSRNOG00000001924.8	Tp63	0	1.49	0	1.06	0	0	0	0	0.94	1.18	0	0	0	-2.741	0.367782	-0.264	0.922448	-2.741	0.249239	2.477	0.336636	0	1	-2.477	0.238275
ENSRNOG00000001928.8	Il1rap	0	1.49	1.43	0	0	0	0	0.84	1.88	0	0.88	0	0	-2.766	0.352897	0.165	0.945567	-1.024	0.678673	2.931	0.223703	1.742	0.848029	-1.189	0.53144
ENSRNOG00000001930.7	Ccdc50	0	70.19	81.66	71.75	158.63	114.98	151.35	123.68	65.8	62.58	152.53	120.98	89.27	1.056	5.9808e-05	0.077	0.86866	0.853	0.00118107	-0.978	0.000200975	-0.203	0.848029	0.776	0.00320078
ENSRNOG00000001956.8	Dzip3	0	10.45	18.62	13.72	22.24	26.74	24.86	20.06	18.8	15.35	8.77	25.99	10.71	0.871	0.096244	0.42	0.43836	-0.027	0.976767	-0.451	0.333277	-0.899	0.547743	-0.448	0.384601
ENSRNOG00000001958.5	Ift57	0.008	89.61	68.76	72.81	50.41	77.55	51.89	77.72	71.44	56.67	69.25	58.25	44.04	-0.34	0.321503	-0.078	0.823061	-0.257	0.389541	0.262	0.376601	0.083	0.966853	-0.179	0.511404
ENSRNOG00000001964.7	Cd47	0	7.47	14.33	14.77	11.86	16.04	10.81	18.38	17.86	27.16	24.55	9.86	5.95	0.093	0.938966	0.81	0.137217	-0.005	0.999972	0.717	0.203441	-0.098	0.986165	-0.815	0.127883
ENSRNOG00000001976.7	Tmprss2	0	19.42	15.76	16.88	10.38	13.37	12.97	12.54	15.04	15.35	6.14	10.75	5.95	-0.397	0.538442	-0.218	0.681679	-0.999	0.0382884	0.179	0.765543	-0.602	0.76802	-0.78	0.0837064
ENSRNOG00000001979.7	Rcan1	0	76.17	74.49	64.36	59.3	34.76	43.24	43.45	43.24	59.03	35.06	48.39	44.04	-0.493	0.143585	-0.505	0.0658314	-0.599	0.0333607	-0.012	0.981818	-0.106	0.954562	-0.095	0.785374
ENSRNOG00000001982.7	Cblb	0	16.43	18.62	29.54	14.83	5.35	9.73	31.76	19.74	20.07	12.27	10.75	11.9	-0.951	0.0987016	0.193	0.71793	-0.778	0.117603	1.144	0.0129662	0.173	0.962284	-0.971	0.0156889
ENSRNOG00000001989.6	Alcam	0.001	23.9	35.81	33.76	38.55	13.37	15.14	96.1	91.17	94.46	16.66	25.99	22.62	-0.663	0.189835	1.642	2.49657e-13	-0.39	0.340945	2.305	9.12572e-16	0.273	0.865482	-2.032	5.20717e-20
ENSRNOG00000001990.4	Ugt2b17	0.167	0	0	0	0	0	2.16	0	1.88	1.18	0	0	0	2.935	0.29742	2.975	0.219374	0	1	0.04	0.993554	-2.935	0.676367	-2.975	0.155479
ENSRNOG00000001991.7	Atp5o	0	537.65	510	522.3	391.39	393.09	367.57	519.79	472.79	511.24	419.03	436.44	408.26	-0.346	0.01393	0.007	0.972537	-0.162	0.28244	0.353	0.00468335	0.184	0.686868	-0.169	0.194646
ENSRNOG00000001992.5	Atp6v1a	0.113	110.52	110.31	99.18	66.71	88.24	67.03	122.84	115.61	99.18	81.53	54.67	65.46	-0.463	0.0761951	0.16	0.521531	-0.5	0.0263003	0.623	0.00271135	-0.038	0.989005	-0.661	0.00039449
ENSRNOG00000001996.7	Ythdc1	0.001	227.01	213.45	237.41	257.96	299.49	228.11	198.05	173.89	152.31	244.58	232.11	157.11	0.294	0.204079	-0.299	0.143474	0.084	0.761824	-0.592	0.000717983	-0.21	0.76802	0.383	0.037335
ENSRNOG00000002012.6	Donson	0	43.31	38.68	32.71	28.17	13.37	25.95	15.88	14.1	23.61	35.94	25.99	21.42	-0.541	0.230804	-1.042	0.00205775	-0.273	0.510529	-0.501	0.251941	0.268	0.851045	0.768	0.0258692
ENSRNOG00000002021.8	Son	0.044	325.57	375.34	441.05	281.68	326.23	376.21	330.92	287.62	312.88	338.38	363.85	240.43	-0.108	0.717536	-0.229	0.293471	-0.119	0.648168	-0.121	0.606583	-0.011	1	0.11	0.628411
ENSRNOG00000002026.5	Dnajc28	0	1.49	1.43	0	1.48	0	1.08	2.51	2.82	1.18	0	0	1.19	0.29	0.927233	1.305	0.367648	-1.162	0.62252	1.015	0.491431	-1.452	0.848029	-2.467	0.0792851
ENSRNOG00000002028.5	Tmem50b	0	13.44	12.89	9.5	16.31	24.07	10.81	15.88	14.1	10.63	14.03	16.13	19.04	0.488	0.463985	0.305	0.60781	0.609	0.234819	-0.183	0.75386	0.121	0.975637	0.304	0.502264
ENSRNOG00000002032.5	Ifngr2	0	17.92	20.06	20.05	11.86	26.74	9.73	20.89	26.32	10.63	7.89	11.65	14.28	-0.48	0.507308	0.109	0.872714	-0.658	0.235896	0.589	0.28908	-0.178	0.961357	-0.767	0.0954439
ENSRNOG00000002035.5	Paqr3	0	5.97	1.43	3.17	11.86	5.35	1.08	7.52	6.58	4.72	5.26	9.86	2.38	0.545	0.73097	0.912	0.38108	0.906	0.404518	0.367	0.755765	0.361	0.942444	-0.007	0.997051
ENSRNOG00000002036.6	Paxbp1	0	11.95	11.46	21.1	8.9	16.04	9.73	17.55	8.46	4.72	5.26	14.34	4.76	-0.368	0.710259	-0.549	0.475777	-0.844	0.269482	-0.181	0.849392	-0.476	0.854182	-0.295	0.726199
ENSRNOG00000002039.6	Evi5	0.006	32.86	41.54	25.32	85.99	50.81	57.3	50.98	61.1	48.41	54.35	48.39	42.85	1.06	0.000567237	0.783	0.00625653	0.728	0.0184155	-0.277	0.381572	-0.333	0.764819	-0.055	0.873637
ENSRNOG00000002040.8	Bmp2k	0	19.42	10.03	11.61	20.76	2.67	7.57	7.52	3.76	2.36	1.75	8.07	3.57	-0.438	0.709187	-1.429	0.0641	-1.421	0.083949	-0.992	0.27572	-0.983	0.764819	0.009	0.996407
ENSRNOG00000002041.7	Boc	0	2.99	0	1.06	1.48	0	1.08	0	1.88	1.18	0.88	0	0	-0.242	0.940743	-0.31	0.888714	-1.524	0.466602	-0.067	0.978564	-1.282	0.851365	-1.215	0.524188
ENSRNOG00000002044.5	Gtpbp8	0	16.43	10.03	6.33	5.93	2.67	3.24	14.21	8.46	2.36	10.52	2.69	3.57	-1.263	0.2516	-0.238	0.829	-0.833	0.400368	1.025	0.289546	0.43	0.924894	-0.595	0.512386
ENSRNOG00000002050.4	Igfbp7	0	1.49	2.87	1.06	1.48	2.67	0	1.67	1.88	3.54	1.75	2.69	0	-0.595	0.788434	0.419	0.779976	0.04	0.985011	1.014	0.494962	0.636	0.923441	-0.378	0.7645
ENSRNOG00000002051.8	Synj1	0	22.4	30.08	33.76	17.79	18.72	9.73	35.1	36.66	22.43	11.4	29.57	20.23	-0.895	0.105889	0.193	0.717209	-0.306	0.585399	1.087	0.0147521	0.589	0.751649	-0.499	0.244692
ENSRNOG00000002052.5	Ccdc80	0.002	210.58	197.7	217.36	176.42	128.35	170.81	247.36	182.35	154.67	141.14	140.7	113.08	-0.26	0.309775	-0.087	0.750865	-0.511	0.00958051	0.174	0.471815	-0.25	0.740663	-0.424	0.0290741
ENSRNOG00000002054.7	Glmn	0.008	38.83	25.79	40.1	20.76	18.72	18.38	26.74	34.78	23.61	21.04	17.03	11.9	-0.763	0.0705707	-0.236	0.556277	-0.899	0.0103985	0.528	0.185115	-0.136	0.960823	-0.663	0.0498245
ENSRNOG00000002055.6	Noa1	0	13.44	7.16	14.77	8.9	8.02	4.32	11.7	6.58	10.63	7.89	10.75	9.52	-0.749	0.334555	-0.252	0.707911	-0.216	0.769736	0.498	0.481268	0.533	0.827152	0.036	0.967167
ENSRNOG00000002061.7	Ptpn13	0.181	11.95	25.79	11.61	2.97	8.02	8.65	10.86	12.22	8.26	12.27	5.38	3.57	-1.111	0.165624	-0.471	0.507959	-0.998	0.154912	0.641	0.403099	0.113	0.989249	-0.527	0.450995
ENSRNOG00000002073.7	Brdt	0	1.49	0	1.06	0	0	1.08	0	0.94	0	0.88	0	0	-0.56	0.863205	-1.054	0.648755	-1.002	0.684547	-0.494	0.855108	-0.442	0.978253	0.052	0.986417
ENSRNOG00000002074.7	Rest	0.002	44.8	30.08	62.25	40.03	32.09	44.32	50.14	30.08	40.14	35.94	46.6	34.52	-0.104	0.86658	-0.13	0.784804	-0.09	0.872003	-0.026	0.961908	0.014	1	0.04	0.936689
ENSRNOG00000002075.5	Cnot6l	0	7.47	11.46	9.5	11.86	8.02	23.78	11.7	11.28	4.72	16.66	9.86	17.85	0.825	0.258111	0.07	0.941721	0.764	0.235325	-0.756	0.206378	-0.062	0.994567	0.694	0.20538
ENSRNOG00000002079.8	Mapk10	0	0	0	0	1.48	0	1.08	0.84	2.82	1.18	0	2.69	0	3.016	0.268713	3.606	0.0914579	2.521	0.333031	0.59	0.767153	-0.495	0.974692	-1.085	0.542285
ENSRNOG00000002080.7	Urb1	0	7.47	14.33	14.77	5.93	2.67	9.73	9.19	6.58	5.9	5.26	6.27	2.38	-0.709	0.355732	-0.681	0.256679	-1.202	0.050343	0.029	0.978564	-0.493	0.851045	-0.521	0.44992
ENSRNOG00000002085.4	Thegl	0	4.48	2.87	2.11	0	0	1.08	3.34	3.76	3.54	1.75	2.69	0	-2.189	0.205301	0.281	0.82076	-0.714	0.589338	2.47	0.0639122	1.475	0.796457	-0.995	0.307874
ENSRNOG00000002089.5	Ccng2	0	7.47	2.87	0	1.48	0	6.49	11.7	16.92	11.81	3.51	3.58	4.76	0.476	0.785816	2.454	0.000749972	0.77	0.535527	1.979	0.00465396	0.294	0.962284	-1.684	0.00334
ENSRNOG00000002091.6	Gtf3c3	0	8.96	14.33	16.88	23.72	16.04	14.05	16.71	11.28	12.99	20.16	28.68	11.9	0.482	0.487482	0.073	0.927778	0.732	0.156064	-0.408	0.469706	0.25	0.901254	0.658	0.138094
ENSRNOG00000002093.4	Tgfbr3	0	4.48	8.6	2.11	5.93	0	2.16	9.19	7.52	15.35	1.75	0.9	0	-0.553	0.713281	1.162	0.148581	-2.04	0.0848437	1.714	0.0401649	-1.487	0.740007	-3.202	0.000107708
ENSRNOG00000002094.5	Atg3	0	23.9	28.65	36.93	19.27	5.35	24.86	20.06	26.32	22.43	22.79	23.3	10.71	-0.523	0.32772	-0.34	0.447655	-0.479	0.28645	0.184	0.739398	0.044	0.998845	-0.14	0.770511
ENSRNOG00000002097.5	Rasl11b	0	4.48	2.87	3.17	0	0	4.32	8.36	8.46	1.18	2.63	3.58	1.19	-0.898	0.611957	0.906	0.392132	-0.283	0.863889	1.804	0.109824	0.615	0.920847	-1.188	0.194974
ENSRNOG00000002104.8	Scaf4	0	31.36	34.38	48.54	40.03	26.74	54.05	34.26	27.26	33.06	52.6	49.29	38.09	0.259	0.562569	-0.237	0.551381	0.421	0.213877	-0.495	0.134703	0.162	0.90376	0.658	0.0169387
ENSRNOG00000002105.6	Cdc7	0	17.92	31.52	33.76	16.31	5.35	19.46	8.36	5.64	21.25	18.41	25.99	19.04	-0.763	0.192006	-1.576	0.001198	-0.257	0.663228	-0.813	0.188317	0.506	0.768609	1.319	0.00698316
ENSRNOG00000002106.7	Usp46	0	32.86	34.38	36.93	23.72	18.72	17.3	43.45	33.84	28.34	14.9	24.2	9.52	-0.708	0.111991	0.101	0.828142	-0.987	0.00883086	0.809	0.0251967	-0.279	0.862983	-1.088	0.000817095
ENSRNOG00000002112.6	Zfp644	0	73.18	88.82	80.19	48.92	72.2	68.11	64.35	95.87	56.67	51.72	55.56	76.18	-0.266	0.510169	-0.147	0.695449	-0.305	0.376796	0.119	0.758467	-0.039	0.991317	-0.158	0.64838
ENSRNOG00000002115.6	Sod1	0	1690.6	1717.67	1622.83	1650.05	1561.65	1639.99	1724.82	1669.33	1916.27	1763.77	1655.24	1585.43	0.056	0.767653	0.144	0.303903	0.144	0.322273	0.088	0.544152	0.087	0.851045	-0.001	0.998213
ENSRNOG00000002121.4	Lrrc8d	0	71.69	83.09	64.36	47.44	32.09	38.92	40.11	43.24	48.41	48.21	49.29	45.23	-0.73	0.00653201	-0.664	0.0026573	-0.452	0.0658018	0.066	0.865331	0.278	0.769289	0.212	0.428052
ENSRNOG00000002122.5	Lrrc8c	0	61.23	93.12	111.85	109.71	131.03	110.27	64.35	70.5	95.64	102.56	122.78	102.36	0.412	0.177039	-0.268	0.390308	0.38	0.170366	-0.68	0.00449498	-0.033	0.990814	0.647	0.00413513
ENSRNOG00000002125.5	Ccni	0	243.43	350.98	290.17	216.45	133.7	234.59	385.24	322.4	331.78	252.47	195.37	180.92	-0.391	0.133161	0.309	0.168376	-0.334	0.155535	0.7	0.000460794	0.057	0.978253	-0.643	0.000499546
ENSRNOG00000002128.3	Ppat	0.009	44.8	48.71	36.93	44.48	50.81	24.86	35.1	21.62	22.43	24.55	24.2	25	-0.042	0.951511	-0.615	0.0825999	-0.66	0.07665	-0.573	0.133797	-0.618	0.594357	-0.045	0.934131
ENSRNOG00000002129.7	Lrrc8b	0	1.49	4.3	3.17	0	5.35	5.41	5.01	3.76	4.72	1.75	0.9	2.38	0.388	0.797523	0.617	0.545115	-0.712	0.592397	0.229	0.84125	-1.1	0.76802	-1.329	0.130473
ENSRNOG00000002135.5	Sgcb	0	11.95	28.65	32.71	16.31	2.67	16.22	45.13	35.72	27.16	26.3	11.65	10.71	-0.803	0.2272	0.567	0.269754	-0.608	0.322389	1.369	0.00409587	0.194	0.960654	-1.175	0.00893536
ENSRNOG00000002137.5	Aasdh	0	4.48	2.87	0	2.97	0	5.41	2.51	3.76	1.18	1.75	0.9	1.19	0.702	0.668847	0.262	0.874472	-0.579	0.742178	-0.44	0.738792	-1.281	0.76802	-0.841	0.50745
ENSRNOG00000002139.8	RGD1311575	0	5.97	0	4.22	16.31	18.72	8.65	19.22	9.4	9.45	3.51	9.86	20.23	2.068	0.0215212	1.92	0.0169907	1.525	0.115464	-0.148	0.880221	-0.543	0.850662	-0.395	0.645454
ENSRNOG00000002142.6	Cds1	0	26.88	30.08	37.99	11.86	5.35	7.57	11.7	10.34	11.81	6.14	5.38	4.76	-1.786	1.65253e-05	-1.443	1.26708e-05	-2.384	3.1161e-10	0.343	0.595657	-0.598	0.796457	-0.941	0.0710448
ENSRNOG00000002144.6	Exoc1	0	26.88	28.65	34.82	22.24	24.07	27.03	37.61	31.96	41.32	32.44	28.68	25	-0.198	0.701073	0.325	0.314406	0.068	0.891275	0.523	0.0984415	0.265	0.848029	-0.257	0.375066
ENSRNOG00000002146.5	Pkd2	0	4.48	5.73	16.88	10.38	16.04	11.89	6.69	15.04	16.53	5.26	12.55	5.95	0.668	0.50001	0.652	0.426374	0.093	0.940112	-0.015	0.990004	-0.575	0.833838	-0.559	0.423557
ENSRNOG00000002152.7	Dcun1d4	0.002	35.84	32.95	33.76	41.51	29.41	38.92	38.44	31.96	28.34	40.32	20.61	23.81	0.251	0.597657	0.031	0.950443	-0.207	0.661301	-0.22	0.570318	-0.458	0.704798	-0.238	0.529115
ENSRNOG00000002153.6	Cep135	0	16.43	31.52	32.71	31.13	29.41	48.65	40.95	25.38	34.24	25.42	39.43	27.38	0.567	0.24127	0.354	0.436867	0.311	0.520946	-0.213	0.638477	-0.256	0.853801	-0.043	0.936625
ENSRNOG00000002154.7	Mepe	0	0	1.43	1.06	0	0	0	1.67	0.94	1.18	0.88	0	0	-2.746	0.346397	0.563	0.766408	-0.998	0.672344	3.309	0.137597	1.749	0.848029	-1.56	0.341991
ENSRNOG00000002159.6	Gpat3	0	32.86	30.08	28.49	8.9	0	15.14	19.22	19.74	21.25	14.9	8.07	7.14	-1.382	0.0016763	-0.53	0.150744	-1.404	0.000135595	0.852	0.0694956	-0.022	1	-0.874	0.0258235
ENSRNOG00000002161.6	Tlr6	0	1.49	0	3.17	0	0	1.08	5.01	0	2.36	0.88	0.9	2.38	-1.425	0.572444	0.616	0.738178	-0.158	0.948268	2.041	0.265211	1.267	0.852436	-0.774	0.625901
ENSRNOG00000002163.6	Klf3	0	64.22	53.01	60.14	60.78	58.83	72.43	96.1	90.23	72.02	82.4	67.21	47.61	0.249	0.496154	0.621	0.00709599	0.33	0.256279	0.372	0.143194	0.081	0.961357	-0.29	0.217311
ENSRNOG00000002165.7	Fam175a	0	8.96	11.46	9.5	10.38	8.02	3.24	12.54	8.46	8.26	6.14	1.79	5.95	-0.466	0.616478	0.065	0.940873	-0.967	0.179086	0.531	0.459589	-0.5	0.853801	-1.032	0.0848221
ENSRNOG00000002169.4	Pdcl2	0	1.49	0	0	1.48	2.67	2.16	0.84	0	0	2.63	0.9	0	1.996	0.326143	-0.269	0.931236	1.417	0.480391	-2.265	0.164595	-0.579	0.924327	1.686	0.308645
ENSRNOG00000002175.6	Clock	0	25.39	31.52	14.77	26.69	18.72	20.54	16.71	27.26	14.17	26.3	12.55	9.52	0.033	0.974147	-0.193	0.769766	-0.493	0.43698	-0.226	0.72232	-0.526	0.776998	-0.3	0.61512
ENSRNOG00000002176.6	Nectin3	0	0	0	1.06	0	0	2.16	1.67	2.82	0	0	0.9	0	1.044	0.721231	1.649	0.416159	-0.18	0.955909	0.604	0.769714	-1.224	0.857502	-1.828	0.301095
ENSRNOG00000002177.6	Gnpda2	0	7.47	5.73	4.22	2.97	2.67	3.24	7.52	6.58	1.18	2.63	2.69	1.19	-0.76	0.535641	0.055	0.961099	-1.13	0.247517	0.815	0.393477	-0.37	0.94879	-1.185	0.146995
ENSRNOG00000002178.5	Mrps18c	0.1	73.18	74.49	67.53	37.06	74.87	50.81	59.33	74.25	67.3	42.95	33.16	41.66	-0.432	0.197572	-0.03	0.937688	-0.72	0.00463407	0.402	0.155865	-0.288	0.788747	-0.69	0.00271038
ENSRNOG00000002180.8	Tbc1d1	0	46.3	53.01	40.1	34.1	34.76	46.49	47.63	50.76	46.05	40.32	45.71	34.52	-0.096	0.844854	0.139	0.675561	-0.03	0.947334	0.236	0.447736	0.066	0.978253	-0.169	0.5435
ENSRNOG00000002181.7	Helq	0	1.49	1.43	5.28	0	0	0	5.01	1.88	2.36	2.63	1.79	2.38	-4.374	0.043499	0.157	0.916307	-0.241	0.884056	4.531	0.0134554	4.133	0.508297	-0.398	0.727364
ENSRNOG00000002182.7	Sept11	0	58.25	87.39	94.96	68.2	85.57	65.95	118.66	86.47	89.73	78.02	60.94	66.65	-0.107	0.806434	0.325	0.231474	-0.12	0.74497	0.433	0.0939749	-0.012	1	-0.445	0.0543782
ENSRNOG00000002185.6	Pgm2	0	4.48	4.3	9.5	2.97	16.04	4.32	6.69	9.4	3.54	12.27	6.27	3.57	-0.183	0.911719	0.136	0.90748	0.393	0.701047	0.319	0.770233	0.576	0.851365	0.257	0.764573
ENSRNOG00000002186.4	Nudt9	0	22.4	20.06	20.05	8.9	5.35	7.57	15.04	13.16	20.07	9.64	4.48	13.09	-1.329	0.0152852	-0.322	0.519816	-1.075	0.0233497	1.007	0.0584056	0.254	0.935228	-0.753	0.105316
ENSRNOG00000002188.7	Hpse	0	1.49	2.87	1.06	0	0	0	8.36	4.7	5.9	0.88	2.69	0	-3.637	0.147943	1.869	0.0324659	-0.256	0.900408	5.506	0.000185291	3.381	0.639738	-2.125	0.0082343
ENSRNOG00000002191.5	LOC498368	0	4.48	0	4.22	0	0	1.08	5.01	1.88	8.26	5.26	0.9	0	-2.2	0.2942	0.789	0.594199	-0.631	0.743368	2.989	0.0558784	1.569	0.819982	-1.42	0.283454
ENSRNOG00000002192.6	Rell1	0	19.42	21.49	17.94	5.93	8.02	11.89	10.86	7.52	3.54	10.52	9.86	7.14	-0.98	0.0807904	-1.255	0.00443868	-0.902	0.0556497	-0.275	0.711184	0.079	0.99021	0.353	0.553635
ENSRNOG00000002194.4	Coq2	0	47.79	60.17	41.15	38.55	58.83	20.54	36.77	27.26	46.05	31.56	28.68	29.76	-0.374	0.488044	-0.369	0.362335	-0.566	0.151961	0.005	0.995398	-0.192	0.923441	-0.197	0.643345
ENSRNOG00000002199.6	Tmem165	0	37.34	20.06	36.93	29.65	29.41	36.76	21.73	22.56	22.43	28.05	32.26	9.52	0.136	0.830614	-0.454	0.291894	-0.156	0.779362	-0.59	0.140629	-0.292	0.849123	0.298	0.492319
ENSRNOG00000002203.5	Lin54	0	4.48	14.33	16.88	19.27	13.37	21.62	8.36	6.58	4.72	17.53	34.95	22.62	0.665	0.335953	-0.85	0.197977	1.113	0.0286477	-1.515	0.00424855	0.447	0.796457	1.962	1.16654e-05
ENSRNOG00000002205.6	Ociad1	0	404.73	395.39	348.2	283.16	331.58	221.62	288.31	299.84	309.34	264.74	254.51	352.32	-0.358	0.133643	-0.284	0.184451	-0.317	0.168946	0.074	0.784913	0.041	0.985124	-0.033	0.908903
ENSRNOG00000002207.6	Guf1	0	32.86	42.98	45.37	26.69	24.07	29.19	35.93	28.2	33.06	44.71	33.16	22.62	-0.476	0.268713	-0.263	0.486608	-0.127	0.780593	0.213	0.612173	0.35	0.774896	0.137	0.716218
ENSRNOG00000002208.6	Shroom3	0	13.44	17.19	11.61	7.41	10.7	8.65	15.04	15.98	11.81	10.52	5.38	9.52	-0.569	0.42595	0.131	0.838108	-0.567	0.330159	0.7	0.191003	0.003	1	-0.697	0.125981
ENSRNOG00000002210.6	Hsd17b11	0	113.5	136.1	116.07	69.68	64.18	46.49	152.93	138.17	204.26	71.01	54.67	92.84	-0.941	0.00105153	0.465	0.0857083	-0.665	0.020728	1.406	1.75147e-08	0.276	0.819982	-1.13	2.65273e-06
ENSRNOG00000002214.7	Klhl8	0	25.39	15.76	15.83	2.97	5.35	6.49	25.91	13.16	24.79	6.14	6.27	3.57	-1.758	0.00696345	0.257	0.666077	-1.607	0.00344883	2.015	0.000236274	0.151	0.982223	-1.864	7.20425e-05
ENSRNOG00000002215.7	Mylk	0	0	0	0	1.48	0	2.16	0	4.7	3.54	0.88	0.9	0	3.494	0.179695	4.293	0.0363566	2.49	0.334516	0.799	0.657484	-1.004	0.878126	-1.803	0.250245
ENSRNOG00000002216.8	Srd5a3	0	10.45	20.06	14.77	14.83	8.02	14.05	19.22	14.1	25.98	13.15	10.75	13.09	-0.1	0.918625	0.422	0.407685	-0.152	0.834724	0.522	0.30073	-0.052	0.998034	-0.574	0.184688
ENSRNOG00000002218.5	Stbd1	0	4.48	5.73	1.06	1.48	0	3.24	5.85	6.58	4.72	4.38	3.58	3.57	-0.63	0.686452	0.785	0.363832	0.298	0.806802	1.415	0.120249	0.928	0.795424	-0.487	0.522645
ENSRNOG00000002225.6	Scarb2	0	37.34	58.74	50.65	51.89	64.18	62.7	56.83	54.52	60.22	64.87	68.11	60.7	0.373	0.23617	0.279	0.308848	0.543	0.0215659	-0.095	0.758467	0.17	0.849123	0.265	0.228993
ENSRNOG00000002227.3	Kit	0	4.48	5.73	10.55	2.97	5.35	11.89	6.69	5.64	7.08	7.01	4.48	4.76	0.12	0.932038	-0.105	0.919815	-0.256	0.80053	-0.225	0.804017	-0.377	0.905459	-0.152	0.857652
ENSRNOG00000002232.6	Aff1	0	20.91	32.95	17.94	4.45	8.02	8.65	25.91	16.92	3.54	12.27	7.17	3.57	-1.629	0.0251915	-0.399	0.595407	-1.43	0.0257072	1.23	0.0842738	0.199	0.976808	-1.031	0.105946
ENSRNOG00000002240.5	Dirc2	0.003	26.88	12.89	16.88	38.55	34.76	51.89	23.4	23.5	24.79	60.49	42.12	36.9	1.337	0.000290124	0.439	0.347463	1.488	5.07194e-06	-0.898	0.00597154	0.151	0.92224	1.049	0.000256166
ENSRNOG00000002241.7	Hspbap1	0	0	0	6.33	7.41	2.67	11.89	1.67	3.76	1.18	6.14	6.27	8.33	2.961	0.0132136	1.096	0.524436	2.718	0.0198956	-1.864	0.0211541	-0.242	0.956177	1.622	0.0381472
ENSRNOG00000002244.5	Pdgfra	0	0	1.43	2.11	1.48	0	1.08	6.69	6.58	10.63	0.88	2.69	1.19	-0.22	0.941877	2.515	0.002428	0.422	0.822447	2.735	0.00284683	0.642	0.92224	-2.093	0.00334806
ENSRNOG00000002246.5	Slc30a9	0.126	13.44	17.19	9.5	11.86	10.7	6.49	7.52	11.28	0	7.89	7.17	4.76	-0.392	0.670602	-0.736	0.282969	-0.801	0.247139	-0.345	0.678991	-0.409	0.869111	-0.064	0.949178
ENSRNOG00000002247.5	Nup54	0	8.96	11.46	18.99	5.93	5.35	9.73	8.36	16.92	5.9	7.89	4.48	7.14	-0.742	0.375947	-0.379	0.615892	-0.907	0.18948	0.363	0.660151	-0.165	0.978253	-0.528	0.452192
ENSRNOG00000002248.8	Fryl	0	8.96	0	11.61	2.97	13.37	17.3	6.69	7.52	3.54	7.89	4.48	8.33	0.681	0.532824	-0.287	0.802167	-0.027	0.985047	-0.968	0.23771	-0.708	0.797332	0.26	0.787391
ENSRNOG00000002251.8	Sec31a	0	91.1	80.22	71.75	84.5	77.55	90.81	74.37	67.68	63.76	79.77	82.45	59.51	0.203	0.502389	-0.148	0.583566	0.047	0.89299	-0.352	0.113539	-0.156	0.849123	0.196	0.381277
ENSRNOG00000002253.3	Wdr5b	0	22.4	20.06	14.77	11.86	2.67	16.22	20.06	15.04	23.61	13.15	15.24	17.85	-0.484	0.461612	0.12	0.84203	-0.146	0.82133	0.604	0.221966	0.338	0.851365	-0.266	0.560116
ENSRNOG00000002254.6	Tmem33	0.176	62.73	73.06	67.53	63.75	53.48	49.73	58.5	59.22	55.49	53.47	66.32	48.8	-0.187	0.589419	-0.161	0.569867	-0.111	0.729526	0.026	0.942983	0.076	0.964888	0.049	0.862121
ENSRNOG00000002255.8	Fam162a	0.05	109.02	126.07	113.96	81.54	82.9	110.27	91.09	51.7	67.3	123.6	94.1	99.98	-0.208	0.54685	-0.663	0.00651517	0.017	0.96699	-0.455	0.0935691	0.225	0.807	0.68	0.00307554
ENSRNOG00000002256.6	Art3	0	11.95	11.46	16.88	11.86	10.7	16.22	3.34	7.52	1.18	12.27	17.03	1.19	0.08	0.94807	-1.69	0.0135226	-0.077	0.940343	-1.77	0.0095788	-0.157	0.978253	1.614	0.0157863
ENSRNOG00000002262.3	Enoph1	0	25.39	22.92	25.32	32.62	24.07	30.27	11.7	10.34	14.17	23.67	16.13	19.04	0.383	0.387775	-0.973	0.00837492	-0.175	0.717844	-1.356	5.89098e-05	-0.559	0.594357	0.797	0.0277029
ENSRNOG00000002267.7	Chic2	0	8.96	11.46	14.77	11.86	10.7	7.57	19.22	20.68	8.26	7.01	7.17	10.71	-0.203	0.835882	0.553	0.322646	-0.415	0.559017	0.756	0.173954	-0.212	0.955084	-0.968	0.0431227
ENSRNOG00000002270.7	Hnrnpdl	0.021	80.65	121.77	101.29	90.43	120.33	95.13	67.69	61.1	67.3	92.92	119.19	49.99	0.086	0.85649	-0.564	0.0405094	0.005	0.99496	-0.651	0.0157647	-0.081	0.973108	0.57	0.0365427
ENSRNOG00000002271.6	Slain2	0	50.78	74.49	65.42	53.37	66.85	54.05	48.47	40.42	34.24	41.2	33.16	32.14	-0.069	0.882936	-0.548	0.0314656	-0.687	0.00864436	-0.479	0.0818497	-0.618	0.424823	-0.139	0.67034
ENSRNOG00000002273.6	Naaa	0	1.49	0	4.22	0	0	4.32	5.01	1.88	1.18	0.88	0.9	0	-0.08	0.980047	0.475	0.796762	-1.373	0.476432	0.554	0.7544	-1.293	0.848029	-1.848	0.221903
ENSRNOG00000002275.7	Fip1l1	0.002	86.62	80.22	77.03	54.85	101.61	68.11	75.21	81.77	43.69	63.12	47.5	42.85	-0.13	0.774725	-0.144	0.692241	-0.504	0.0934267	-0.014	0.977771	-0.374	0.729738	-0.36	0.214621
ENSRNOG00000002280.6	Sh3bgrl	0	4.48	4.3	0	0	0	2.16	3.34	2.82	1.18	3.51	2.69	0	-1.259	0.535866	-0.035	0.98744	-0.157	0.939512	1.224	0.452646	1.101	0.848029	-0.122	0.944285
ENSRNOG00000002291.8	Brwd3	0	38.83	35.81	51.7	29.65	50.81	52.97	24.23	17.86	24.79	41.2	37.64	27.38	0.178	0.72402	-0.874	0.00702972	-0.108	0.822722	-1.052	0.00102291	-0.285	0.822266	0.767	0.014612
ENSRNOG00000002292.8	Hnrnpd	0.011	258.37	253.57	297.55	266.85	275.43	280	182.18	156.97	161.76	243.7	257.2	194.01	0.123	0.589028	-0.627	1.54121e-05	-0.071	0.752996	-0.75	1.87928e-07	-0.194	0.740007	0.555	9.25494e-05
ENSRNOG00000002294.5	Snx29	0	0	0	5.28	0	0	1.08	0.84	3.76	0	0	0	0	-1.617	0.593705	-0.155	0.957639	-3.714	0.137909	1.461	0.57068	-2.097	0.790599	-3.558	0.114111
ENSRNOG00000002301.6	Uso1	0	115	121.77	99.18	91.92	98.94	80	94.43	93.05	81.47	89.42	87.83	61.89	-0.225	0.433471	-0.234	0.307019	-0.313	0.168033	-0.009	0.981589	-0.088	0.940429	-0.079	0.749072
ENSRNOG00000002309.5	Hlx	0	41.82	20.06	33.76	48.92	82.9	60.54	54.32	47.94	47.23	43.83	52.87	40.47	0.998	0.00102391	0.684	0.019733	0.642	0.0424129	-0.314	0.293381	-0.356	0.714819	-0.042	0.909421
ENSRNOG00000002312.6	Atp10d	0	7.47	0	1.06	1.48	0	0	1.67	1.88	0	0	0	0	-1.694	0.540021	-0.664	0.778345	-3.917	0.0927159	1.031	0.67213	-2.223	0.768609	-3.254	0.122898
ENSRNOG00000002318.6	Limch1	0	22.4	25.79	22.16	14.83	2.67	9.73	14.21	8.46	12.99	16.66	11.65	11.9	-1.08	0.031115	-0.897	0.02408	-0.634	0.145327	0.184	0.786029	0.447	0.813959	0.263	0.600873
ENSRNOG00000002319.9	Tsn	0	1551.71	1621.68	1573.23	1386.16	1363.77	1234.59	1098.9	1142.96	1399.13	1271.1	1243.89	1191.46	-0.148	0.428614	-0.357	0.0119815	-0.206	0.197217	-0.209	0.177581	-0.058	0.940005	0.151	0.341888
ENSRNOG00000002320.5	Commd8	0	212.07	220.62	170.93	189.76	168.47	141.62	209.75	223.7	340.04	178.83	178.34	189.25	-0.169	0.605158	0.297	0.246668	0.012	0.974954	0.466	0.0458429	0.181	0.848029	-0.285	0.228087
ENSRNOG00000002323.5	RGD1566265	0	0	4.3	3.17	2.97	5.35	5.41	5.01	3.76	1.18	0.88	0	5.95	0.888	0.535641	0.476	0.722384	-1.115	0.501004	-0.412	0.735611	-2.003	0.600363	-1.591	0.200745
ENSRNOG00000002338.6	Dgke	0	7.47	0	5.28	10.38	8.02	6.49	3.34	7.52	3.54	4.38	2.69	3.57	0.914	0.352897	0.136	0.913187	-0.215	0.87475	-0.778	0.320523	-1.129	0.655241	-0.352	0.707323
ENSRNOG00000002341.7	Trim25	0	19.42	31.52	31.65	29.65	18.72	35.68	55.15	54.52	47.23	36.82	27.78	26.19	0.213	0.682411	0.974	0.000170133	0.273	0.495098	0.761	0.0056282	0.06	0.985799	-0.702	0.00356266
ENSRNOG00000002342.6	Aldh3a2	0	13.44	11.46	30.6	5.93	10.7	10.81	39.28	19.74	11.81	12.27	4.48	8.33	-0.875	0.324134	0.351	0.668193	-0.948	0.210893	1.227	0.0736892	-0.072	0.998845	-1.299	0.0355129
ENSRNOG00000002343.7	Uchl1	0	135.91	153.29	123.45	69.68	88.24	71.35	198.05	192.69	201.9	98.18	86.93	79.75	-0.771	0.000117187	0.599	8.07325e-05	-0.474	0.0119664	1.37	3.61216e-17	0.297	0.684207	-1.073	6.09076e-14
ENSRNOG00000002345.6	Rasgef1b	0	0	0	1.06	0	0	2.16	0	0	1.18	0	0	2.38	0.994	0.770844	-0.097	0.971753	0.517	0.89717	-1.09	0.678615	-0.477	0.978253	0.614	0.82667
ENSRNOG00000002347.7	Rgl1	0	7.47	2.87	4.22	5.93	2.67	7.57	6.69	6.58	4.72	3.51	0.9	1.19	0.447	0.690865	0.418	0.63809	-1.096	0.285968	-0.029	0.978983	-1.544	0.563934	-1.514	0.0435553
ENSRNOG00000002352.6	Tsen15	0	491.35	425.48	472.71	520.37	473.31	523.24	294.99	370.33	299.9	564.55	544.88	661.79	0.239	0.253404	-0.456	0.00481307	0.478	0.00364576	-0.695	3.66221e-06	0.24	0.668622	0.935	6.45161e-11
ENSRNOG00000002353.8	Rab3gap2	0	8.96	4.3	12.66	13.34	18.72	14.05	13.37	11.28	7.08	7.89	10.75	16.66	0.813	0.243663	0.333	0.648252	0.454	0.517687	-0.48	0.416187	-0.359	0.854001	0.121	0.852894
ENSRNOG00000002358.5	Scpep1	0	240.45	244.97	222.64	254.99	219.27	217.3	371.04	363.75	332.96	242.82	212.39	204.73	0.079	0.75502	0.668	2.75206e-07	0.055	0.818189	0.589	1.36865e-05	-0.024	0.990132	-0.613	9.67671e-07
ENSRNOG00000002361.4	Prkg2	0	126.94	137.53	132.95	169.01	205.9	188.11	169.64	182.35	121.61	186.72	160.42	130.93	0.594	0.00386258	0.35	0.0973584	0.421	0.0424785	-0.244	0.251746	-0.173	0.819982	0.072	0.76367
ENSRNOG00000002364.6	Rnf112	0	0	0	0	2.97	0	2.16	0.84	0.94	1.18	0	2.69	0	3.922	0.0871104	2.947	0.196178	2.447	0.343	-0.975	0.548409	-1.474	0.796457	-0.499	0.806637
ENSRNOG00000002368.7	Iars2	0	23.9	28.65	31.65	20.76	26.74	21.62	23.4	28.2	16.53	23.67	23.3	17.85	-0.245	0.64344	-0.231	0.573201	-0.23	0.593815	0.013	0.983201	0.015	1	0.002	0.998562
ENSRNOG00000002372.8	Sgcd	0	1.49	0	1.06	0	2.67	2.16	1.67	0	1.18	0	0.9	1.19	0.817	0.724073	0.195	0.934883	-0.223	0.935294	-0.622	0.732702	-1.039	0.851808	-0.417	0.821633
ENSRNOG00000002378.7	Bpnt1	0.001	94.09	124.63	127.67	106.74	93.59	113.51	93.59	62.98	92.09	99.06	126.36	77.37	-0.024	0.960064	-0.401	0.126918	-0.054	0.894342	-0.377	0.155709	-0.031	0.993125	0.347	0.168047
ENSRNOG00000002387.5	Tceal1	0	1.49	4.3	2.11	1.48	2.67	1.08	4.18	9.4	1.18	0.88	3.58	2.38	-0.603	0.765474	0.909	0.458595	-0.05	0.980973	1.512	0.224112	0.552	0.930558	-0.959	0.373316
ENSRNOG00000002388.4	Trim41	0.005	135.91	106.01	125.56	75.61	88.24	87.57	117.83	121.25	115.71	97.31	90.51	86.89	-0.447	0.0411183	0.017	0.950443	-0.269	0.192315	0.464	0.0128262	0.178	0.826865	-0.286	0.100729
ENSRNOG00000002389.5	Morf4l2	0.03	207.59	194.83	176.21	176.42	197.88	198.92	150.42	142.87	155.85	210.39	194.47	146.4	0.097	0.730389	-0.292	0.124542	0.096	0.695742	-0.389	0.029989	-0.001	1	0.388	0.0189295
ENSRNOG00000002393.7	Eprs	0.001	781.08	782.19	892.66	1018.49	917.2	1032.43	499.73	433.31	351.85	952.89	1001.93	848.66	0.383	0.0130741	-0.855	5.8611e-11	0.339	0.0247623	-1.238	2.32087e-22	-0.043	0.97017	1.195	1.37572e-21
ENSRNOG00000002394.6	Tpr	0.116	418.17	471.32	539.18	437.34	446.57	514.59	391.93	319.58	316.43	478.64	422.1	277.33	0.077	0.802771	-0.408	0.0338058	-0.082	0.774965	-0.485	0.00813739	-0.16	0.848029	0.325	0.0999689
ENSRNOG00000002396.6	Serpinb8	0.016	71.69	77.36	81.25	93.4	93.59	96.22	145.41	146.63	136.96	124.48	94.99	98.79	0.4	0.11391	0.959	5.48152e-09	0.612	0.00141654	0.56	0.00149959	0.212	0.76802	-0.347	0.0359532
ENSRNOG00000002403.6	Fam129a	0	5.97	4.3	4.22	1.48	2.67	0	11.7	17.86	9.45	0.88	0.9	4.76	-1.973	0.15124	1.502	0.0158092	-1.403	0.217642	3.475	2.58651e-05	0.57	0.940429	-2.905	2.27741e-05
ENSRNOG00000002413.6	Gpc4	0	5.97	7.16	10.55	10.38	10.7	14.05	7.52	6.58	11.81	12.27	14.34	7.14	0.663	0.366	0.1	0.91191	0.637	0.307133	-0.563	0.340924	-0.026	1	0.537	0.301955
ENSRNOG00000002414.8	Tfcp2l1	0	2.99	0	1.06	0	0	1.08	0	0	1.18	0	0.9	1.19	-1.09	0.685403	-1.603	0.430404	-0.735	0.742526	-0.513	0.851022	0.355	0.985799	0.868	0.688043
ENSRNOG00000002418.7	Tgfb2	0.004	243.43	204.86	233.19	492.2	465.29	535.13	138.72	135.35	79.11	511.95	440.02	290.42	1.242	3.32385e-11	-0.812	0.000133697	1.06	3.15851e-08	-2.054	2.64497e-27	-0.182	0.831308	1.872	1.17556e-22
ENSRNOG00000002419.6	Plp1	0	4.48	0	0	0	0	1.08	0	0	1.18	0.88	0.9	3.57	-0.308	0.94807	-0.712	0.812261	1.311	0.585393	-0.404	0.886321	1.619	0.829871	2.023	0.275434
ENSRNOG00000002420.7	Zc3h7a	0.01	53.76	74.49	69.64	128.98	93.59	123.24	86.07	88.35	74.38	102.56	95.89	105.93	0.941	2.61105e-06	0.396	0.079082	0.755	0.000115509	-0.545	0.00370196	-0.186	0.796457	0.359	0.0558938
ENSRNOG00000002423.7	Fam114a2	0	1.49	1.43	3.17	1.48	2.67	3.24	4.18	1.88	1.18	0.88	2.69	0	0.319	0.871689	0.297	0.849579	-0.549	0.746517	-0.021	0.991127	-0.867	0.849123	-0.846	0.483812
ENSRNOG00000002425.4	Pctp	0	129.93	101.71	107.63	81.54	50.81	69.19	145.41	174.83	224.33	69.25	51.98	77.37	-0.602	0.0531891	0.706	0.003588	-0.626	0.0242015	1.308	3.97568e-08	-0.024	1	-1.331	2.29205e-09
ENSRNOG00000002428.6	Lpar4	0	5.97	5.73	7.39	8.9	0	10.81	5.01	3.76	0	7.01	5.38	8.33	0.463	0.641714	-0.857	0.32389	0.214	0.832035	-1.32	0.0787547	-0.249	0.943425	1.071	0.131733
ENSRNOG00000002433.5	G3bp2	0.032	32.86	24.35	21.1	16.31	34.76	16.22	35.93	30.08	8.26	12.27	24.2	19.04	-0.266	0.742047	0.156	0.827318	-0.333	0.610455	0.422	0.492697	-0.067	0.992778	-0.489	0.360671
ENSRNOG00000002434.7	Tmem100	0	5.97	4.3	4.22	1.48	2.67	1.08	16.71	11.28	31.88	0	0	1.19	-1.448	0.31374	1.965	0.00453689	-3.401	0.0128563	3.413	3.95996e-05	-1.953	0.76802	-5.366	7.40568e-09
ENSRNOG00000002436.7	Mmd	0	5.97	2.87	7.39	7.41	24.07	14.05	5.01	6.58	8.26	9.64	11.65	2.38	1.387	0.0719836	0.282	0.782469	0.729	0.390526	-1.105	0.0919541	-0.658	0.76802	0.447	0.547023
ENSRNOG00000002440.6	Ralb	0	59.74	60.17	54.87	25.2	24.07	27.03	70.2	79.89	68.48	38.57	32.26	21.42	-1.057	0.00028473	0.4	0.0828008	-0.73	0.00435946	1.457	1.08795e-09	0.327	0.77866	-1.13	2.12284e-08
ENSRNOG00000002443.3	Mfap3	0	55.26	53.01	42.21	29.65	34.76	41.08	49.3	38.54	43.69	42.95	43.02	46.42	-0.355	0.346397	-0.099	0.784779	-0.022	0.960232	0.257	0.435337	0.333	0.765	0.077	0.806697
ENSRNOG00000002449.7	Maged2	0	44.8	60.17	50.65	41.51	72.2	52.97	45.13	25.38	42.51	39.45	55.56	41.66	0.149	0.764965	-0.36	0.329511	-0.034	0.948268	-0.509	0.133716	-0.183	0.887431	0.326	0.337033
ENSRNOG00000002450.7	Rrp15	0	146.36	91.69	134	145.29	131.03	128.65	127.02	110.91	82.65	119.22	147.87	142.83	0.198	0.546468	-0.165	0.575036	0.257	0.344953	-0.364	0.127337	0.059	0.978047	0.423	0.0484943
ENSRNOG00000002451.8	Fndc3c1	0.177	2.99	5.73	4.22	1.48	5.35	2.16	5.85	1.88	2.36	0	10.75	1.19	-0.586	0.739253	-0.246	0.877634	-1.163	0.454115	0.34	0.828328	-0.577	0.93544	-0.917	0.516391
ENSRNOG00000002452.6	Txndc11	0.003	35.84	20.06	13.72	26.69	29.41	23.78	22.56	21.62	20.07	39.45	46.6	25	0.478	0.411986	0.168	0.778345	1.048	0.00680543	-0.311	0.510426	0.57	0.639738	0.88	0.00633089
ENSRNOG00000002454.7	Rnf2	0.002	19.42	24.35	22.16	22.24	10.7	15.14	28.41	15.98	28.34	21.92	14.34	9.52	-0.295	0.677029	0.202	0.713403	-0.344	0.537688	0.496	0.315925	-0.05	0.998034	-0.546	0.202996
ENSRNOG00000002471.6	Polq	0	5.97	2.87	3.17	2.97	10.7	14.05	2.51	1.88	1.18	8.77	6.27	4.76	1.389	0.124808	-0.906	0.436371	0.906	0.326057	-2.295	0.00316517	-0.484	0.851045	1.811	0.0213997
ENSRNOG00000002473.8	RGD1307830	0.017	44.8	22.92	37.99	20.76	45.46	25.95	34.26	28.2	24.79	26.3	32.26	23.81	-0.307	0.554617	-0.214	0.617594	-0.224	0.61358	0.093	0.855355	0.083	0.978253	-0.01	0.986034
ENSRNOG00000002478.5	Insig2	0.067	0	1.43	1.06	1.48	0	0	0	0	2.36	0	0	1.19	-0.514	0.885631	-0.835	0.749991	-0.934	0.731269	-0.32	0.916329	-0.42	0.980587	-0.1	0.979394
ENSRNOG00000002487.4	Mbnl3	0.083	0	1.43	2.11	0	0	1.08	1.67	0.94	2.36	1.75	0.9	0	-1.055	0.674948	0.344	0.852204	-0.243	0.91411	1.4	0.426756	0.812	0.92224	-0.588	0.68809
ENSRNOG00000002488.3	Galnt10	0	14.93	20.06	12.66	25.2	29.41	20.54	39.28	46.06	25.98	28.05	20.61	25	0.722	0.163152	1.33	8.23288e-05	0.795	0.0639025	0.608	0.0950102	0.072	0.985124	-0.536	0.0952476
ENSRNOG00000002504.8	Spata17	0	2.99	2.87	0	0	0	1.08	2.51	0	3.54	7.01	5.38	1.19	-1.511	0.533202	0.182	0.930357	1.447	0.290435	1.693	0.358685	2.957	0.520135	1.265	0.26948
ENSRNOG00000002506.7	Cdkl2	0	23.9	21.49	11.61	7.41	5.35	4.32	32.59	36.66	37.78	7.01	13.44	11.9	-1.591	0.0084981	1.01	0.00385763	-0.633	0.232583	2.601	1.22221e-09	0.958	0.646464	-1.643	6.79152e-07
ENSRNOG00000002509.7	Gnl3l	0.012	52.27	42.98	79.14	87.47	96.27	54.05	66.85	78.01	44.87	61.36	55.56	46.42	0.55	0.175666	0.22	0.604125	0.08	0.885099	-0.33	0.357369	-0.47	0.667232	-0.139	0.717747
ENSRNOG00000002512.7	Gpatch2	0	4.48	2.87	11.61	0	5.35	8.65	9.19	7.52	1.18	10.52	7.17	5.95	-0.276	0.863205	-0.024	0.986543	0.402	0.730044	0.251	0.840815	0.678	0.848029	0.426	0.650016
ENSRNOG00000002514.7	Ccdc93	0	26.88	27.22	16.88	19.27	13.37	16.22	24.23	18.8	23.61	14.9	8.07	11.9	-0.355	0.549829	0.015	0.982236	-0.833	0.0615343	0.37	0.431558	-0.478	0.769289	-0.847	0.0264372
ENSRNOG00000002516.7	Mtm1	0	7.47	4.3	6.33	4.45	2.67	10.81	5.01	8.46	7.08	9.64	4.48	9.52	0.301	0.796327	0.228	0.817653	0.501	0.555589	-0.073	0.943695	0.2	0.968233	0.273	0.713753
ENSRNOG00000002517.5	Pdc	0	0	0	0	0	0	1.08	0.84	6.58	2.36	1.75	1.79	2.38	2.174	0.464491	4.506	0.0158959	3.935	0.0645976	2.332	0.154353	1.762	0.76802	-0.57	0.683214
ENSRNOG00000002520.5	Litaf	0	34.35	42.98	24.27	37.06	58.83	36.76	72.7	72.38	61.4	41.2	51.08	33.33	0.413	0.332124	1.129	6.21839e-06	0.502	0.136489	0.716	0.00779941	0.089	0.970847	-0.627	0.0082037
ENSRNOG00000002524.6	Gpr37	0	1.49	0	4.22	1.48	5.35	0	2.51	0.94	0	0.88	1.79	1.19	-0.414	0.871026	-0.61	0.73908	-0.491	0.809036	-0.197	0.938225	-0.078	1	0.119	0.959116
ENSRNOG00000002529.6	Rap2c	0	107.53	73.06	94.96	115.64	77.55	115.67	45.96	67.68	101.54	92.92	93.2	123.79	0.303	0.458129	-0.406	0.27272	0.317	0.373797	-0.709	0.0260754	0.014	1	0.723	0.0168243
ENSRNOG00000002536.6	C1galt1c1	0	0	1.43	2.11	1.48	0	3.24	4.18	6.58	4.72	3.51	0	0	0.678	0.734364	1.946	0.0592002	-0.793	0.728607	1.268	0.219639	-1.471	0.789064	-2.739	0.0140051
ENSRNOG00000002537.6	Wnk3	0	7.47	11.46	8.44	5.93	2.67	5.41	5.85	4.7	7.08	4.38	5.38	13.09	-0.724	0.439881	-0.568	0.440596	-0.403	0.631079	0.157	0.879415	0.322	0.930201	0.165	0.841577
ENSRNOG00000002538.8	Epb4.1l5	0	0	1.43	2.11	0	2.67	0	2.51	1.88	0	0.88	0	1.19	-1.66	0.54244	0.336	0.865951	-0.721	0.738121	1.996	0.327156	0.939	0.924327	-1.057	0.495109
ENSRNOG00000002541.6	Pds5a	0	34.35	28.65	30.6	34.1	42.78	27.03	24.23	22.56	17.71	28.93	28.68	20.23	0.169	0.731454	-0.44	0.213976	-0.088	0.857229	-0.609	0.065475	-0.258	0.848029	0.351	0.2867
ENSRNOG00000002542.5	Heatr6	0	41.82	41.54	29.54	34.1	37.44	21.62	30.92	31.02	21.25	25.42	18.82	28.57	-0.228	0.6709	-0.327	0.41101	-0.475	0.229226	-0.098	0.845638	-0.247	0.855253	-0.149	0.724633
ENSRNOG00000002544.7	Kifap3	0.005	159.8	170.48	139.28	121.57	98.94	117.84	190.53	172.01	185.37	109.58	132.63	111.88	-0.331	0.148828	0.3	0.0953141	-0.247	0.239663	0.631	0.000164785	0.084	0.931083	-0.547	0.000362438
ENSRNOG00000002545.4	RGD1309748	0	20.91	8.6	14.77	23.72	18.72	11.89	23.4	15.98	15.35	26.3	29.57	5.95	0.365	0.663586	0.39	0.558616	0.785	0.189393	0.025	0.977771	0.42	0.848029	0.395	0.478904
ENSRNOG00000002546.4	Rchy1	0	10.45	11.46	8.44	1.48	10.7	5.41	9.19	7.52	7.08	13.15	6.27	4.76	-0.886	0.326236	-0.242	0.759668	-0.171	0.854819	0.644	0.424076	0.715	0.77866	0.071	0.936368
ENSRNOG00000002553.5	Smim14	0	32.86	45.84	45.37	28.17	24.07	29.19	55.99	75.19	92.09	35.94	24.2	34.52	-0.481	0.311508	0.881	0.00287948	-0.258	0.560213	1.363	7.92242e-06	0.223	0.883267	-1.139	3.56349e-05
ENSRNOG00000002563.7	Mcts1	0	91.1	84.52	92.85	102.29	90.92	90.81	75.21	85.53	90.91	109.58	106.65	86.89	0.185	0.526264	-0.04	0.897108	0.33	0.118409	-0.225	0.318019	0.145	0.849123	0.37	0.0378665
ENSRNOG00000002565.8	Taf1	0.091	86.62	98.85	96.02	106.74	117.66	103.78	90.25	78.01	77.93	104.32	122.78	99.98	0.302	0.22217	-0.122	0.636638	0.366	0.0670128	-0.424	0.0288982	0.064	0.959734	0.488	0.00348143
ENSRNOG00000002568.3	Socs1	0	1.49	1.43	5.28	4.45	0	5.41	3.34	11.28	4.72	3.51	2.69	5.95	0.488	0.760808	1.108	0.289548	0.541	0.690411	0.62	0.567501	0.053	1	-0.567	0.558398
ENSRNOG00000002569.7	Mrps14	0	73.18	67.33	49.59	34.1	34.76	49.73	36.77	43.24	47.23	36.82	38.54	42.85	-0.497	0.160897	-0.5	0.0809488	-0.522	0.0836347	-0.003	0.9954	-0.025	1	-0.022	0.964263
ENSRNOG00000002572.5	Cacybp	0	319.6	350.98	317.6	262.41	283.45	289.73	203.9	184.23	162.94	269.12	259	167.83	-0.135	0.580417	-0.767	4.27468e-07	-0.301	0.119329	-0.632	7.81524e-05	-0.166	0.806102	0.466	0.00488975
ENSRNOG00000002574.7	Nubp1	0	37.34	32.95	22.16	40.03	24.07	28.11	28.41	33.84	33.06	32.44	36.74	16.66	0.164	0.784327	0.138	0.779592	0.138	0.796663	-0.026	0.963537	-0.025	1	0	1
ENSRNOG00000002575.6	Sap30l	0	32.86	7.16	9.5	11.86	21.39	14.05	12.54	12.22	24.79	21.92	18.82	10.71	0.501	0.580664	0.508	0.506087	0.756	0.285615	0.007	0.99479	0.255	0.923604	0.248	0.697881
ENSRNOG00000002580.7	Trmt1l	0	13.44	14.33	23.21	11.86	13.37	19.46	15.04	21.62	16.53	21.04	17.03	21.42	-0.067	0.943424	0.075	0.907457	0.308	0.547028	0.141	0.808827	0.374	0.826865	0.233	0.59571
ENSRNOG00000002585.6	Cul4b	0	46.3	64.47	52.76	53.37	50.81	51.89	71.87	70.5	68.48	47.34	30.47	41.66	0.044	0.936122	0.437	0.0706683	-0.29	0.359101	0.393	0.121657	-0.335	0.739294	-0.728	0.000688319
ENSRNOG00000002592.7	Rps6ka6	0	8.96	12.89	8.44	4.45	5.35	7.57	5.85	1.88	7.08	7.01	4.48	3.57	-0.599	0.504965	-0.955	0.151265	-0.788	0.267822	-0.356	0.695137	-0.189	0.976633	0.167	0.8452
ENSRNOG00000002607.6	Sox9	0.003	1444.18	1481.29	1594.34	1805.72	1419.92	1958.91	1400.58	1239.77	1377.87	2032.89	1913.34	1711.6	0.338	0.03481	-0.1	0.589282	0.473	0.000558529	-0.439	0.00137862	0.135	0.810254	0.573	5.27433e-06
ENSRNOG00000002609.7	Ero1b	0	0	0	2.11	4.45	2.67	1.08	2.51	0.94	2.36	0.88	1.79	1.19	1.517	0.379183	1.104	0.487802	0.644	0.749212	-0.413	0.770093	-0.873	0.849123	-0.46	0.738326
ENSRNOG00000002610.5	Carhsp1	0	109.02	124.63	92.85	134.91	106.96	100.54	181.34	192.69	273.92	110.45	117.4	111.88	0.184	0.594344	0.969	2.34943e-06	0.216	0.458515	0.785	0.00024398	0.032	0.990969	-0.753	0.00017107
ENSRNOG00000002612.6	Ddx52	0.006	56.75	77.36	70.7	51.89	32.09	51.89	40.11	42.3	23.61	31.56	33.16	35.71	-0.419	0.220994	-0.835	0.00105488	-0.891	0.000670272	-0.416	0.191236	-0.472	0.639738	-0.056	0.889286
ENSRNOG00000002615.5	Pmm2	0	41.82	41.54	54.87	65.23	80.22	64.86	42.62	40.42	40.14	62.24	56.46	47.61	0.641	0.0138766	-0.122	0.720256	0.4	0.129327	-0.763	0.00057766	-0.24	0.76802	0.523	0.0162378
ENSRNOG00000002618.7	Ivns1abp	0	0	0	1.06	1.48	0	1.08	3.34	1.88	2.36	0	3.58	1.19	1.091	0.6899	2.293	0.145083	1.645	0.402483	1.202	0.429803	0.554	0.947664	-0.648	0.628193
ENSRNOG00000002625.7	Ptpn4	0	20.91	27.22	22.16	14.83	8.02	27.03	33.43	23.5	21.25	31.56	17.92	17.85	-0.279	0.701073	0.242	0.658192	0.099	0.888999	0.52	0.297451	0.378	0.848029	-0.142	0.772964
ENSRNOG00000002627.6	Kctd3	0	35.84	30.08	31.65	32.62	34.76	50.81	25.07	35.72	35.42	44.71	45.71	33.33	0.445	0.27647	0.034	0.946329	0.509	0.130295	-0.411	0.222683	0.064	0.979911	0.475	0.100206
ENSRNOG00000002630.5	Cnot8	0	17.92	12.89	20.05	20.76	24.07	17.3	16.71	8.46	16.53	7.89	9.86	16.66	0.317	0.638188	-0.243	0.686867	-0.541	0.355956	-0.56	0.258057	-0.857	0.580479	-0.297	0.600488
ENSRNOG00000002632.8	Naca	0.033	857.25	792.22	727	945.85	845	955.67	891.66	801.76	848.92	959.03	824.48	799.86	0.323	0.0297152	0.169	0.278242	0.273	0.0611538	-0.154	0.308563	-0.05	0.950042	0.104	0.498944
ENSRNOG00000002635.4	Dexi	0	74.67	78.79	91.8	106.74	74.87	118.92	76.88	84.59	105.08	117.47	115.61	141.64	0.446	0.122883	0.16	0.612221	0.745	0.000783897	-0.286	0.276153	0.299	0.714819	0.585	0.00489795
ENSRNOG00000002636.7	Abat	0	0	0	0	1.48	0	0	0	0	0	0	1.79	1.19	2.216	0.462941	0	1	3.028	0.217646	-2.216	0.333926	0.812	0.928702	3.028	0.128075
ENSRNOG00000002643.3	Ugdh	0	59.74	100.28	70.7	47.44	48.13	62.7	38.44	50.76	41.32	68.38	64.52	54.75	-0.334	0.357952	-0.688	0.00902714	-0.076	0.85466	-0.354	0.252704	0.258	0.796457	0.612	0.0120746
ENSRNOG00000002644.7	Utp18	0	7.47	15.76	18.99	22.24	16.04	12.97	14.21	7.52	8.26	16.66	7.17	5.95	0.332	0.697937	-0.433	0.543169	-0.457	0.545465	-0.765	0.208727	-0.789	0.701632	-0.024	0.982086
ENSRNOG00000002645.7	Gemin5	0.039	17.92	40.11	23.21	19.27	18.72	19.46	23.4	23.5	16.53	17.53	22.4	13.09	-0.262	0.686813	-0.145	0.794016	-0.319	0.535604	0.118	0.837421	-0.056	0.990969	-0.174	0.708829
ENSRNOG00000002664.4	Emp2	0	25.39	25.79	17.94	8.9	10.7	9.73	25.91	62.04	46.05	10.52	14.34	14.28	-1.119	0.0722561	1.1	0.00761476	-0.656	0.246415	2.219	5.88662e-07	0.464	0.848029	-1.756	5.72705e-06
ENSRNOG00000002669.9	Cluh	0.012	95.58	87.39	61.2	69.68	37.44	65.95	60.17	62.98	80.29	53.47	47.5	34.52	-0.292	0.465574	-0.192	0.586029	-0.673	0.0225939	0.1	0.797061	-0.38	0.732588	-0.481	0.0895364
ENSRNOG00000002671.3	Nme2	0.061	2250.65	2320.78	2072.32	2465.44	2615.22	2468.09	2016.47	2217.31	2320.07	2721.91	2585.47	2390.05	0.29	0.0313784	0.051	0.767091	0.363	0.00281856	-0.238	0.0571494	0.073	0.884579	0.312	0.0072499
ENSRNOG00000002680.7	Lamc1	0.001	77.66	84.52	105.52	145.29	131.03	153.51	94.43	54.52	64.94	122.73	108.44	74.99	0.789	0.00137463	-0.318	0.304112	0.34	0.237426	-1.107	1.20881e-06	-0.449	0.555071	0.659	0.00613076
ENSRNOG00000002682.6	Zfp692	0	19.42	24.35	20.05	22.24	21.39	25.95	11.7	31.02	23.61	13.15	23.3	26.19	0.257	0.724692	0.183	0.774974	0.107	0.889044	-0.074	0.913714	-0.15	0.960993	-0.076	0.902216
ENSRNOG00000002693.2	Nme1	0.029	376.35	402.56	387.24	269.82	195.21	283.24	407.81	357.18	375.46	291.04	302.91	295.19	-0.467	0.00390731	0.038	0.866604	-0.241	0.144097	0.505	0.000479202	0.226	0.672302	-0.279	0.049657
ENSRNOG00000002695.3	Tfb2m	0.008	20.91	14.33	13.72	11.86	5.35	11.89	23.4	19.74	10.63	10.52	9.86	10.71	-0.489	0.490686	0.282	0.607364	-0.482	0.408201	0.771	0.123347	0.008	1	-0.764	0.0771587
ENSRNOG00000002697.7	Mtmr1	0	31.36	8.6	28.49	19.27	29.41	16.22	21.73	10.34	18.89	17.53	22.4	26.19	-0.179	0.830185	-0.473	0.408744	-0.032	0.967542	-0.294	0.629486	0.147	0.967596	0.44	0.383552
ENSRNOG00000002708.6	Phf8	0.028	5.97	7.16	8.44	1.48	5.35	10.81	2.51	5.64	5.9	12.27	5.38	5.95	-0.09	0.952356	-0.596	0.526094	0.272	0.790581	-0.507	0.60085	0.362	0.921981	0.869	0.24441
ENSRNOG00000002710.7	Cnst	0.034	17.92	5.73	7.39	13.34	0	7.57	6.69	5.64	1.18	0.88	1.79	3.57	-0.225	0.877516	-0.997	0.292711	-2.108	0.0317414	-0.772	0.433592	-1.883	0.53459	-1.111	0.293701
ENSRNOG00000002711.6	Nuf2	0	97.08	74.49	93.91	96.36	82.9	94.05	45.13	37.6	21.25	99.94	107.54	59.51	0.16	0.683826	-1.206	1.70944e-06	0.207	0.518562	-1.367	5.27665e-08	0.047	0.985799	1.413	3.23915e-09
ENSRNOG00000002713.4	Zfp672	0	7.47	12.89	6.33	11.86	0	7.57	7.52	12.22	14.17	1.75	8.07	1.19	-0.095	0.948178	0.411	0.629983	-1.41	0.135215	0.506	0.536378	-1.314	0.661961	-1.821	0.0155749
ENSRNOG00000002714.7	Mettl22	0	0	4.3	3.17	4.45	2.67	0	3.34	7.52	8.26	1.75	4.48	2.38	-0.188	0.938208	1.295	0.200626	0.302	0.85404	1.483	0.160149	0.49	0.929246	-0.993	0.268412
ENSRNOG00000002722.5	Sec14l1	0.001	100.06	121.77	101.29	115.64	64.18	97.3	86.07	95.87	103.9	115.71	109.33	102.36	-0.022	0.956763	-0.112	0.681616	0.175	0.490949	-0.09	0.751155	0.198	0.805017	0.288	0.152251
ENSRNOG00000002724.7	Prpsap2	0	77.66	97.42	74.92	63.75	50.81	55.13	63.51	60.16	77.93	66.62	68.11	57.13	-0.427	0.143585	-0.246	0.343664	-0.216	0.43735	0.181	0.537983	0.211	0.841036	0.03	0.926228
ENSRNOG00000002728.7	Btc	0	1.49	0	0	0	0	0	0	3.76	0	0	1.79	0	-2.022	0.566649	1.264	0.681628	0.436	0.910574	3.286	0.260586	2.458	0.796457	-0.828	0.763875
ENSRNOG00000002735.6	Dhx9	0	98.57	133.23	117.12	118.6	104.29	143.78	112.82	95.87	80.29	135.88	128.15	101.17	0.212	0.471353	-0.194	0.45281	0.22	0.381659	-0.406	0.0606568	0.008	1	0.414	0.0359462
ENSRNOG00000002736.8	Rabgap1l	0	10.45	8.6	13.72	2.97	8.02	14.05	15.04	23.5	14.17	16.66	7.17	11.9	-0.187	0.866194	0.725	0.222115	0.245	0.765467	0.912	0.129391	0.431	0.851365	-0.481	0.388355
ENSRNOG00000002746.7	Fstl1	0.001	557.06	495.67	465.32	552.98	652.47	487.56	726.2	656.07	631.67	524.22	552.05	461.82	0.238	0.222668	0.48	0.000727725	0.173	0.354749	0.242	0.136591	-0.065	0.938227	-0.308	0.0350875
ENSRNOG00000002748.7	Ccdc43	0	47.79	51.57	68.58	29.65	53.48	23.78	42.62	34.78	24.79	25.42	37.64	23.81	-0.797	0.0488881	-0.643	0.0508385	-0.807	0.0168256	0.154	0.755348	-0.01	1	-0.164	0.694817
ENSRNOG00000002749.7	Spag9	0	197.14	189.1	195.2	212	237.99	206.49	206.41	186.11	165.3	224.42	194.47	135.69	0.266	0.254416	0.014	0.962744	0.126	0.612406	-0.252	0.198076	-0.14	0.849123	0.112	0.6036
ENSRNOG00000002750.8	Rc3h1	0	10.45	37.25	24.27	10.38	18.72	9.73	22.56	12.22	12.99	10.52	12.55	7.14	-0.902	0.189207	-0.51	0.400676	-1.084	0.0584114	0.392	0.564805	-0.182	0.968674	-0.574	0.317548
ENSRNOG00000002755.6	Pafah1b1	0.001	144.87	150.42	156.16	121.57	139.05	102.7	154.6	126.89	138.14	120.1	131.74	121.41	-0.255	0.29423	-0.038	0.890043	-0.129	0.582678	0.217	0.29573	0.126	0.857502	-0.091	0.663661
ENSRNOG00000002757.7	Tada2a	0	107.53	103.15	113.96	103.78	61.5	73.51	94.43	77.07	100.36	83.28	84.24	63.08	-0.362	0.221701	-0.197	0.448079	-0.337	0.171058	0.165	0.568409	0.025	0.998845	-0.141	0.577107
ENSRNOG00000002759.4	Lias	0	37.34	45.84	29.54	23.72	24.07	16.22	41.78	37.6	33.06	23.67	17.03	22.62	-0.747	0.0650951	0.104	0.804473	-0.663	0.0556564	0.851	0.00994627	0.085	0.978542	-0.767	0.00752596
ENSRNOG00000002763.6	Ulk2	0.078	8.96	7.16	9.5	14.83	29.41	15.14	11.7	12.22	18.89	20.16	17.92	22.62	1.097	0.0576378	0.743	0.171834	1.347	0.00257045	-0.354	0.501521	0.251	0.877582	0.605	0.121046
ENSRNOG00000002764.9	Mettl16	0.003	83.63	50.14	82.3	47.44	66.85	71.35	43.45	44.18	33.06	64.87	51.08	38.09	-0.145	0.75464	-0.791	0.00548393	-0.357	0.296455	-0.646	0.0330852	-0.212	0.851365	0.434	0.151723
ENSRNOG00000002767.8	Dlg3	0	29.87	11.46	30.6	35.58	29.41	33.51	25.91	33.84	34.24	28.05	23.3	47.61	0.48	0.375083	0.346	0.480316	0.341	0.515133	-0.134	0.792481	-0.139	0.957901	-0.004	0.995125
ENSRNOG00000002775.6	Npl	0	8.96	15.76	17.94	7.41	2.67	7.57	15.88	5.64	15.35	6.14	10.75	7.14	-1.038	0.1784	-0.128	0.878743	-0.694	0.303115	0.91	0.181798	0.344	0.920045	-0.566	0.359807
ENSRNOG00000002778.6	Aatf	0	37.34	54.44	62.25	48.92	40.11	36.76	32.59	39.48	40.14	35.06	52.87	42.85	-0.215	0.647106	-0.42	0.211133	-0.111	0.804368	-0.205	0.601772	0.104	0.960823	0.309	0.341888
ENSRNOG00000002781.7	Kdsr	0	2.99	4.3	3.17	5.93	10.7	4.32	17.55	15.98	10.63	11.4	5.38	1.19	0.915	0.417039	2.132	0.000605446	0.864	0.387104	1.217	0.0520826	-0.051	1	-1.268	0.0277107
ENSRNOG00000002783.8	Serpinc1	0	2.99	0	0	1.48	5.35	3.24	2.51	2.82	5.9	0	1.79	0	2.442	0.187702	2.625	0.0759749	0.299	0.923337	0.183	0.898694	-2.143	0.639738	-2.326	0.0556557
ENSRNOG00000002784.6	Pou3f4	0	4.48	2.87	1.06	0	2.67	4.32	3.34	0.94	5.9	1.75	4.48	3.57	0.016	0.999268	0.36	0.810145	0.424	0.779362	0.344	0.813416	0.408	0.947664	0.064	0.968838
ENSRNOG00000002790.6	Abcb7	0	0	1.43	1.06	1.48	0	1.08	2.51	0	1.18	0.88	0	0	0.282	0.932663	0.555	0.788203	-1	0.685999	0.272	0.899546	-1.282	0.851045	-1.555	0.375517
ENSRNOG00000002791.3	Bcl2	0.006	19.42	20.06	26.38	42.99	45.46	43.24	23.4	15.04	20.07	34.19	34.05	42.85	1.06	0.000982405	-0.125	0.811241	0.848	0.00652869	-1.186	3.03872e-05	-0.212	0.849123	0.973	0.000322368
ENSRNOG00000002795.7	Cog1	0	17.92	27.22	36.93	20.76	21.39	23.78	41.78	46.06	46.05	38.57	32.26	19.04	-0.246	0.678827	0.713	0.0268089	0.269	0.540673	0.959	0.00361375	0.516	0.683418	-0.443	0.152131
ENSRNOG00000002800.7	Gdpd2	0	11.95	5.73	10.55	2.97	2.67	4.32	11.7	10.34	9.45	4.38	5.38	3.57	-1.283	0.127661	0.224	0.743591	-0.906	0.18879	1.506	0.0210195	0.377	0.923441	-1.13	0.0347567
ENSRNOG00000002802.3	Cxcl1	0	1.49	2.87	2.11	0	0	0	9.19	12.22	15.35	0.88	0	0	-3.933	0.0949198	2.46	0.000266969	-2.186	0.186219	6.393	1.87928e-07	1.748	0.848029	-4.646	1.86857e-08
ENSRNOG00000002807.8	Sept9	0	26.88	22.92	29.54	13.34	8.02	24.86	29.25	15.04	4.72	20.16	15.24	15.47	-0.542	0.426174	-0.684	0.2499	-0.492	0.407032	-0.142	0.856507	0.05	0.998853	0.192	0.774489
ENSRNOG00000002810.6	Gfpt2	0.076	80.65	126.07	94.96	47.44	50.81	48.65	47.63	47	40.14	47.34	77.97	55.94	-0.914	0.00151598	-1.061	1.62879e-05	-0.581	0.0399191	-0.147	0.711745	0.333	0.76802	0.48	0.0903392
ENSRNOG00000002813.6	Dars2	0	56.75	44.41	43.26	48.92	34.76	46.49	22.56	35.72	40.14	44.71	43.02	47.61	0.015	0.981175	-0.458	0.16592	0.062	0.895386	-0.473	0.151959	0.047	0.986522	0.52	0.0720177
ENSRNOG00000002818.6	Eftud2	0.002	126.94	153.29	137.17	124.53	136.38	98.38	119.5	129.71	103.9	109.58	95.89	89.27	-0.153	0.59374	-0.167	0.47333	-0.347	0.102025	-0.014	0.965113	-0.194	0.796457	-0.18	0.394422
ENSRNOG00000002823.8	Mapk9	0.01	10.45	7.16	23.21	7.41	0	10.81	12.54	6.58	8.26	16.66	7.17	3.57	-0.791	0.444742	-0.481	0.594673	-0.511	0.595722	0.31	0.758467	0.28	0.95673	-0.03	0.982086
ENSRNOG00000002826.5	Hsd17b7	0	28.38	34.38	34.82	19.27	24.07	29.19	30.08	25.38	34.24	30.68	27.78	19.04	-0.298	0.538015	-0.078	0.866561	-0.166	0.703538	0.219	0.589572	0.132	0.947664	-0.088	0.81666
ENSRNOG00000002828.7	Tob1	0.017	29.87	41.54	33.76	19.27	21.39	34.59	43.45	34.78	37.78	31.56	17.03	5.95	-0.309	0.589999	0.214	0.655639	-0.846	0.074982	0.523	0.20682	-0.537	0.76802	-1.06	0.00739629
ENSRNOG00000002832.5	Slc16a2	0	0	0	0	0	2.67	1.08	0	2.82	1.18	0	0	0	3.086	0.271688	3.334	0.149626	0	1	0.248	0.919413	-3.086	0.663453	-3.334	0.0980281
ENSRNOG00000002833.7	Gsk3b	0	41.82	32.95	32.71	40.03	34.76	31.35	55.99	47	20.07	32.44	23.3	21.42	0.089	0.899186	0.411	0.310628	-0.306	0.509769	0.322	0.437676	-0.394	0.76802	-0.717	0.0349331
ENSRNOG00000002838.7	Pdzd11	0	4.48	15.76	24.27	14.83	2.67	12.97	20.06	16.92	22.43	7.01	22.4	9.52	-0.418	0.664056	0.353	0.643615	-0.317	0.727461	0.771	0.242	0.101	0.990132	-0.671	0.292767
ENSRNOG00000002839.6	Slc19a2	0	1.49	1.43	6.33	1.48	0	4.32	2.51	2.82	4.72	3.51	0.9	0	-0.342	0.863779	0.041	0.98296	-0.918	0.529552	0.383	0.798886	-0.576	0.923604	-0.959	0.44113
ENSRNOG00000002840.4	Atp5b	0.038	1014.06	1126.01	1025.61	1226.05	1074.97	1224.86	804.75	800.82	832.39	1282.5	1188.33	1146.23	0.268	0.0487508	-0.307	0.0110145	0.343	0.00428011	-0.576	1.04842e-07	0.075	0.872474	0.651	3.82333e-10
ENSRNOG00000002841.7	Cdc42bpa	0.023	31.36	60.17	35.88	56.34	32.09	73.51	78.55	72.38	46.05	69.25	53.77	44.04	0.642	0.14305	0.79	0.0239233	0.63	0.108513	0.148	0.735122	-0.012	1	-0.16	0.680082
ENSRNOG00000002844.7	Usp27x	0	1.49	2.87	2.11	1.48	0	1.08	1.67	0.94	0	0.88	0.9	1.19	-0.897	0.647106	-0.992	0.501503	-0.918	0.552543	-0.096	0.966111	-0.022	1	0.074	0.975962
ENSRNOG00000002848.7	Maoa	0	20.91	8.6	3.17	14.83	18.72	7.57	6.69	5.64	15.35	10.52	5.38	2.38	0.68	0.554084	0.093	0.944141	-0.318	0.803338	-0.587	0.520811	-0.997	0.728885	-0.411	0.665642
ENSRNOG00000002851.7	Fam104a	0.001	126.94	88.82	100.24	88.95	101.61	103.78	96.1	87.41	86.19	105.19	100.37	74.99	0.021	0.959226	-0.138	0.605904	0.008	0.984195	-0.159	0.52763	-0.013	1	0.146	0.521057
ENSRNOG00000002855.7	Rfc1	0.051	227.01	243.54	272.23	170.49	254.04	172.97	168.81	163.55	167.66	180.58	186.4	180.92	-0.335	0.110168	-0.509	0.00109236	-0.296	0.102115	-0.174	0.407213	0.039	0.98056	0.213	0.226505
ENSRNOG00000002860.5	Ccdc181	0	20.91	28.65	23.21	34.1	34.76	40	28.41	33.84	28.34	13.15	29.57	38.09	0.704	0.11457	0.386	0.384648	0.351	0.490708	-0.318	0.43928	-0.354	0.807	-0.035	0.952517
ENSRNOG00000002863.8	Cacna1e	0	13.44	11.46	5.28	0	0	3.24	10.03	15.04	7.08	1.75	0	4.76	-2.5	0.017066	0.219	0.817752	-2.375	0.0103298	2.719	0.00216695	0.125	1	-2.594	0.00119958
ENSRNOG00000002864.5	Nacc1	0.01	56.75	40.11	61.2	57.82	93.59	43.24	41.78	37.6	12.99	33.31	35.85	39.28	0.225	0.690273	-0.566	0.167488	-0.406	0.351481	-0.791	0.0422243	-0.631	0.593124	0.16	0.73415
ENSRNOG00000002875.7	Klhl20	0.004	52.27	50.14	62.25	54.85	56.16	51.89	48.47	50.76	48.41	54.35	51.98	127.36	0.069	0.908063	-0.1	0.818826	0.229	0.577046	-0.169	0.659048	0.16	0.920875	0.329	0.323875
ENSRNOG00000002876.4	Eef2kmt	0	1.49	10.03	1.06	1.48	2.67	2.16	0	0.94	5.9	5.26	5.38	1.19	-0.364	0.885458	-1.125	0.542656	0.613	0.724908	-0.761	0.690183	0.977	0.848029	1.737	0.209055
ENSRNOG00000002879.7	Psen2	0	28.38	17.19	23.21	60.78	45.46	36.76	55.15	54.52	57.85	39.45	31.37	26.19	1.116	0.00106369	1.346	9.4086e-07	0.66	0.070767	0.23	0.493532	-0.456	0.661961	-0.686	0.00720025
ENSRNOG00000002881.6	Ddr2	0	428.62	449.83	475.87	364.7	403.78	403.24	333.43	425.79	291.63	353.28	370.12	313.04	-0.107	0.650533	-0.348	0.0339023	-0.237	0.1831	-0.241	0.172118	-0.129	0.848029	0.112	0.557589
ENSRNOG00000002882.8	Zcchc2	0.041	2.99	2.87	10.55	26.69	26.74	27.03	8.36	5.64	4.72	25.42	23.3	9.52	2.434	8.81315e-06	0.352	0.71793	2.094	0.000149511	-2.082	3.68005e-06	-0.34	0.848029	1.743	0.000101285
ENSRNOG00000002883.6	Alg1	0	17.92	25.79	27.43	8.9	18.72	14.05	22.56	26.32	17.71	18.41	22.4	17.85	-0.762	0.125791	-0.035	0.948042	-0.148	0.771798	0.726	0.0849732	0.613	0.663453	-0.113	0.786606
ENSRNOG00000002884.6	Blzf1	0.01	13.44	2.87	10.55	4.45	10.7	7.57	7.52	7.52	12.99	7.89	7.17	8.33	-0.294	0.77497	0.012	0.99109	-0.132	0.894932	0.306	0.69937	0.162	0.978253	-0.144	0.83706
ENSRNOG00000002886.6	Myh10	0	53.76	107.44	84.41	34.1	16.04	25.95	53.48	32.9	35.42	33.31	25.99	16.66	-1.543	3.06294e-05	-0.956	0.00455028	-1.544	4.41267e-06	0.587	0.172512	-0.002	1	-0.589	0.129433
ENSRNOG00000002894.7	Mnt	0.011	10.45	17.19	15.83	4.45	24.07	16.22	20.89	25.38	11.81	20.16	18.82	4.76	0.114	0.925675	0.488	0.452775	0.255	0.751903	0.374	0.585658	0.141	0.978253	-0.233	0.716774
ENSRNOG00000002895.6	Nagpa	0	47.79	57.3	41.15	34.1	26.74	30.27	67.69	79.89	77.93	43.83	32.26	61.89	-0.538	0.189761	0.702	0.00907517	-0.054	0.917703	1.241	6.53671e-06	0.485	0.67279	-0.756	0.00400547
ENSRNOG00000002896.7	Prdx6	0.086	195.64	180.51	179.38	183.83	205.9	175.13	195.55	199.27	242.04	174.45	207.02	166.64	0.114	0.686813	0.248	0.212463	0.136	0.557447	0.134	0.537241	0.022	0.99374	-0.112	0.581494
ENSRNOG00000002898.7	Nme7	0	8.96	18.62	8.44	19.27	8.02	16.22	15.88	15.04	25.98	14.03	9.86	8.33	0.555	0.458311	0.759	0.169415	0.093	0.918165	0.204	0.746133	-0.462	0.820709	-0.666	0.1706
ENSRNOG00000002899.4	Akap10	0	0	4.3	3.17	1.48	2.67	4.32	5.01	3.76	2.36	2.63	1.79	2.38	0.319	0.854442	0.613	0.577599	-0.049	0.97824	0.294	0.800255	-0.368	0.947664	-0.662	0.479353
ENSRNOG00000002903.7	Specc1	0	25.39	27.22	37.99	17.79	2.67	12.97	57.66	40.42	54.31	16.66	16.13	19.04	-1.135	0.0135255	0.784	0.0088729	-0.697	0.083949	1.919	1.58125e-08	0.438	0.801526	-1.481	1.43948e-07
ENSRNOG00000002907.8	Plekha6	0	0	2.87	4.22	5.93	0	10.81	6.69	1.88	0	11.4	10.75	5.95	1.43	0.239606	-0.017	0.994747	1.986	0.0364919	-1.447	0.167951	0.556	0.853801	2.003	0.0228311
ENSRNOG00000002908.5	Slc35a4	0.004	131.42	133.23	126.62	114.15	165.79	125.4	96.94	112.79	148.77	135.88	137.12	129.74	0.101	0.765542	-0.143	0.607407	0.194	0.438204	-0.243	0.323854	0.094	0.92769	0.337	0.10632
ENSRNOG00000002911.5	Alb	0	5.97	10.03	2.11	22.24	18.72	22.7	5.85	25.38	27.16	4.38	5.38	0	1.973	0.00981736	1.88	0.00811094	-0.549	0.647575	-0.093	0.92258	-2.522	0.0652163	-2.429	0.00033289
ENSRNOG00000002912.7	Parn	0.018	61.23	51.57	66.47	65.23	50.81	71.35	54.32	57.34	95.64	64.87	73.49	85.7	0.203	0.636034	0.106	0.802167	0.454	0.136637	-0.097	0.807353	0.251	0.812096	0.348	0.232043
ENSRNOG00000002914.6	Trmt1	0	29.87	22.92	24.27	29.65	26.74	31.35	26.74	37.6	29.52	29.81	32.26	33.33	0.333	0.474704	0.357	0.316435	0.456	0.192166	0.025	0.958419	0.123	0.942353	0.098	0.773033
ENSRNOG00000002915.7	Trim11	0	8.96	2.87	8.44	4.45	0	5.41	7.52	3.76	5.9	4.38	2.69	4.76	-0.654	0.549039	-0.182	0.857517	-0.664	0.455768	0.472	0.617175	-0.01	1	-0.482	0.550549
ENSRNOG00000002926.5	Uap1	0.018	16.43	12.89	16.88	16.31	18.72	20.54	14.21	15.98	17.71	27.18	15.24	14.28	0.371	0.556305	0.092	0.891135	0.4	0.451062	-0.28	0.589848	0.028	1	0.308	0.49796
ENSRNOG00000002928.6	Guk1	0	265.84	259.3	245.85	188.28	149.75	176.22	206.41	201.15	230.24	224.42	179.24	186.87	-0.454	0.0148464	-0.205	0.275629	-0.23	0.232393	0.248	0.185835	0.224	0.732588	-0.025	0.916632
ENSRNOG00000002932.6	Wdr19	0	7.47	2.87	7.39	0	5.35	3.24	4.18	3.76	4.72	2.63	7.17	0	-1.086	0.40106	-0.435	0.689944	-0.864	0.442736	0.65	0.591961	0.222	0.980587	-0.428	0.706094
ENSRNOG00000002934.7	Atp1b1	0	70.19	71.63	61.2	117.12	123.01	104.86	132.04	134.41	175.92	101.69	118.3	79.75	0.861	0.000244789	1.157	6.98142e-09	0.729	0.00125603	0.296	0.209103	-0.132	0.885569	-0.427	0.0359462
ENSRNOG00000002937.4	Ren	0	2.99	2.87	9.5	0	8.02	1.08	1.67	6.58	0	3.51	0.9	4.76	-1.757	0.337268	-1.096	0.446585	-0.654	0.672796	0.66	0.739951	1.103	0.849123	0.443	0.77445
ENSRNOG00000002940.7	Ankrd17	0.001	144.87	257.86	218.42	183.83	131.03	160	249.86	206.79	229.06	173.57	167.59	148.78	-0.323	0.232252	0.147	0.580452	-0.255	0.314465	0.471	0.019492	0.068	0.961357	-0.403	0.0360508
ENSRNOG00000002943.6	Mrpl55	0	68.7	71.63	90.74	62.27	64.18	50.81	51.81	56.4	64.94	71.88	67.21	51.18	-0.33	0.307645	-0.379	0.1327	-0.136	0.670747	-0.049	0.893566	0.194	0.848029	0.244	0.335623
ENSRNOG00000002944.6	RGD1304587	0	13.44	11.46	7.39	7.41	2.67	6.49	7.52	15.98	18.89	8.77	3.58	7.14	-0.686	0.478037	0.47	0.509781	-0.542	0.506122	1.155	0.0867813	0.144	0.983921	-1.011	0.087342
ENSRNOG00000002948.7	Abcc3	0	1.49	1.43	1.06	0	0	1.08	0	0.94	0	0	0	0	-1.056	0.674863	-1.568	0.406629	-3.258	0.121407	-0.512	0.849392	-2.202	0.76802	-1.691	0.417774
ENSRNOG00000002949.7	Pgs1	0	134.41	116.04	139.28	163.08	144.4	118.92	126.19	117.49	123.97	108.7	119.19	123.79	0.213	0.427717	-0.021	0.945699	-0.009	0.98146	-0.234	0.275557	-0.221	0.76802	0.013	0.969261
ENSRNOG00000002956.7	Stim2	0	43.31	44.41	45.37	69.68	56.16	58.38	25.07	45.12	49.59	82.4	75.28	78.56	0.58	0.0669899	-0.017	0.972537	0.971	3.71937e-05	-0.597	0.0345635	0.391	0.639738	0.988	1.29129e-05
ENSRNOG00000002959.7	Shroom4	0	1.49	5.73	2.11	4.45	8.02	9.73	7.52	6.58	0	2.63	5.38	10.71	1.355	0.260354	0.8	0.504134	1.052	0.366656	-0.554	0.599047	-0.302	0.957221	0.252	0.819484
ENSRNOG00000002963.5	C1ql1	0	4.48	0	1.06	1.48	2.67	1.08	0.84	5.64	2.36	0.88	0	3.57	0.015	1	0.82	0.641145	-0.364	0.8861	0.806	0.638103	-0.379	0.978253	-1.185	0.437068
ENSRNOG00000002969.7	Itpkb	0	1.49	0	0	2.97	2.67	1.08	0	0	0	0.88	0	0	2.009	0.321041	-1.953	0.400743	-0.208	0.94933	-3.962	0.0282797	-2.217	0.668622	1.745	0.400017
ENSRNOG00000002970.6	Zswim7	0	11.95	5.73	5.28	4.45	2.67	2.16	4.18	6.58	9.45	2.63	2.69	3.57	-1.137	0.277122	-0.118	0.90867	-1.161	0.176126	1.019	0.252704	-0.025	1	-1.044	0.169748
ENSRNOG00000002977.6	Ttc19	0	13.44	14.33	16.88	17.79	8.02	10.81	15.88	14.1	16.53	12.27	14.34	15.47	-0.148	0.856987	0.097	0.878743	0.023	0.976516	0.245	0.656137	0.17	0.947664	-0.074	0.887059
ENSRNOG00000002979.4	Tbx19	0	1.49	4.3	1.06	2.97	2.67	3.24	2.51	0	2.36	2.63	0.9	2.38	0.559	0.734599	-0.337	0.8392	-0.014	0.998201	-0.896	0.473458	-0.573	0.89963	0.323	0.811205
ENSRNOG00000002980.7	Tsr1	0	343.5	365.31	353.48	269.82	267.41	241.08	192.2	227.46	234.96	284.03	271.54	280.9	-0.352	0.0445812	-0.635	4.27134e-06	-0.195	0.273133	-0.283	0.0922242	0.157	0.790599	0.439	0.00198056
ENSRNOG00000002983.7	Nf1x	0	309.15	306.57	260.62	324.67	270.08	291.89	274.93	263.18	245.59	341.01	296.63	154.73	0.134	0.659513	-0.087	0.751907	0.128	0.659354	-0.221	0.327321	-0.006	1	0.215	0.346723
ENSRNOG00000002989.6	Nmt1	0	813.94	779.32	785.03	868.76	855.7	762.16	612.54	555.5	557.29	814.38	776.99	728.44	0.166	0.289586	-0.392	0.000649015	0.116	0.448251	-0.558	3.37593e-07	-0.05	0.940233	0.508	1.86944e-06
ENSRNOG00000002991.7	Srr	0	5.97	0	3.17	5.93	2.67	3.24	2.51	6.58	1.18	3.51	0	7.14	0.503	0.793033	0.256	0.88538	0.215	0.914243	-0.247	0.879303	-0.288	0.978253	-0.041	0.983334
ENSRNOG00000002999.5	Timmdc1	0	41.82	30.08	26.38	22.24	21.39	17.3	41.78	35.72	38.96	19.29	35.85	21.42	-0.588	0.226209	0.339	0.372103	-0.236	0.620428	0.927	0.00822007	0.351	0.831308	-0.576	0.0792864
ENSRNOG00000003003.6	Tbc1d19	0	2.99	1.43	0	0	2.67	2.16	0	1.88	1.18	4.38	1.79	0	0.252	0.936971	-0.345	0.885879	0.756	0.700854	-0.597	0.770454	0.504	0.955084	1.101	0.48211
ENSRNOG00000003011.7	Gadd45gip1	0	11.95	5.73	9.5	5.93	2.67	5.41	6.69	6.58	9.45	11.4	7.17	8.33	-0.719	0.418138	-0.223	0.769711	0.138	0.872678	0.496	0.52763	0.857	0.695068	0.361	0.53959
ENSRNOG00000003013.6	Rpgr	0.167	0	0	0	0	2.67	0	0.84	2.82	0	1.75	0	1.19	1.716	0.586096	3.285	0.152085	3.023	0.223402	1.569	0.509111	1.307	0.865153	-0.263	0.899301
ENSRNOG00000003014.7	Poglut1	0	50.78	30.08	56.98	32.62	40.11	43.24	49.3	52.64	38.96	35.94	36.74	28.57	-0.205	0.658695	0.041	0.928402	-0.354	0.31892	0.247	0.475175	-0.148	0.923165	-0.395	0.165074
ENSRNOG00000003019.6	Ubn1	0.001	618.29	703.4	672.13	727.92	711.3	721.08	458.78	532	663.55	819.64	780.57	891.51	0.222	0.310079	-0.264	0.183526	0.474	0.00460865	-0.486	0.00426101	0.252	0.661961	0.738	2.20852e-06
ENSRNOG00000003025.4	Rn50_X_0749.3	0	2.99	4.3	2.11	8.9	8.02	3.24	3.34	0.94	2.36	0.88	1.79	4.76	1.103	0.34402	-0.351	0.810442	-0.337	0.834422	-1.454	0.11961	-1.44	0.639738	0.014	0.994685
ENSRNOG00000003026.7	Rad23a	0	19.42	15.76	18.99	4.45	29.41	21.62	12.54	16.92	18.89	11.4	11.65	15.47	0.225	0.765474	-0.122	0.858305	-0.367	0.533003	-0.348	0.537983	-0.593	0.744329	-0.245	0.650132
ENSRNOG00000003031.7	Atp2b4	0.001	177.72	229.21	245.85	177.9	200.55	218.38	355.16	347.78	439.22	227.05	228.53	247.58	-0.029	0.943424	0.844	4.61975e-07	0.246	0.276778	0.873	2.86318e-07	0.276	0.673459	-0.598	0.000326513
ENSRNOG00000003033.5	Plcd3	0	5.97	8.6	10.55	5.93	13.37	6.49	23.4	14.1	17.71	6.14	13.44	8.33	-0.055	0.965286	1.164	0.0206302	0.264	0.751903	1.219	0.0225556	0.319	0.912034	-0.9	0.0506458
ENSRNOG00000003038.7	Sft2d2	0	224.02	279.35	240.57	253.51	256.71	268.11	199.72	230.28	181.83	270.88	284.98	305.9	0.175	0.455426	-0.21	0.279243	0.361	0.0364931	-0.385	0.0220176	0.186	0.76802	0.571	8.66542e-05
ENSRNOG00000003041.8	Smg6	0.144	50.78	60.17	55.92	44.48	58.83	60.54	40.11	69.56	85.01	59.61	65.42	65.46	0.075	0.897246	0.346	0.327475	0.336	0.334719	0.271	0.454552	0.261	0.829746	-0.01	0.985843
ENSRNOG00000003042.8	Mettl13	0	40.32	35.81	27.43	22.24	21.39	20.54	26.74	24.44	22.43	18.41	26.89	34.52	-0.562	0.231838	-0.388	0.325842	-0.271	0.538879	0.175	0.730115	0.291	0.849123	0.117	0.789423
ENSRNOG00000003048.6	Tiprl	0	201.62	201.99	176.21	142.32	139.05	152.43	87.75	105.27	114.53	163.05	179.24	315.42	-0.301	0.311415	-0.848	5.69639e-05	0.082	0.823631	-0.547	0.0201698	0.383	0.639738	0.93	1.3695e-05
ENSRNOG00000003049.7	Hsd17b10	0	53.76	51.57	41.15	31.13	40.11	44.32	59.33	67.68	50.77	39.45	50.19	27.38	-0.206	0.657415	0.372	0.21705	-0.134	0.748149	0.579	0.0468503	0.072	0.978253	-0.507	0.0515637
ENSRNOG00000003050.6	Tbc1d9b	0	203.11	138.96	156.16	131.94	147.07	118.92	157.11	214.31	250.31	140.26	167.59	199.96	-0.231	0.529204	0.416	0.123069	0.168	0.620428	0.648	0.00940964	0.399	0.649167	-0.249	0.370087
ENSRNOG00000003052.5	Cox18	0	4.48	2.87	1.06	1.48	2.67	1.08	9.19	4.7	2.36	2.63	7.17	1.19	-0.624	0.755903	1.108	0.322802	0.602	0.672105	1.732	0.136662	1.226	0.768609	-0.506	0.625901
ENSRNOG00000003059.8	Optc	0.009	13.44	10.03	14.77	16.31	26.74	27.03	6.69	7.52	4.72	24.55	25.99	21.42	0.945	0.0390979	-0.928	0.0856899	1.039	0.00577895	-1.872	4.23366e-06	0.095	0.975959	1.967	3.18613e-08
ENSRNOG00000003063.8	Phka1	0	7.47	7.16	8.44	4.45	8.02	8.65	7.52	13.16	3.54	9.64	7.17	5.95	-0.028	0.985751	0.097	0.922161	0.136	0.894934	0.125	0.893208	0.164	0.978253	0.039	0.969261
ENSRNOG00000003065.5	Glyr1	0	35.84	53.01	58.03	38.55	32.09	23.78	40.95	39.48	43.69	39.45	32.26	38.09	-0.598	0.106632	-0.208	0.556014	-0.304	0.381598	0.39	0.2609	0.294	0.812096	-0.096	0.785731
ENSRNOG00000003068.5	RGD1564036	0	4.48	4.3	4.22	7.41	2.67	5.41	5.01	2.82	2.36	8.77	0	3.57	0.439	0.75812	-0.232	0.871667	-0.024	0.991425	-0.671	0.532648	-0.463	0.92224	0.208	0.866365
ENSRNOG00000003070.4	Pigl	0	0	0	0	1.48	0	1.08	0.84	0.94	1.18	0.88	0	0	3.037	0.247372	2.942	0.184222	1.749	0.496254	-0.095	0.966378	-1.288	0.849123	-1.193	0.508838
ENSRNOG00000003071.7	Vamp4	0	13.44	11.46	16.88	13.34	16.04	21.62	19.22	21.62	22.43	24.55	22.4	25	0.417	0.486507	0.615	0.133757	0.884	0.0196698	0.198	0.678286	0.467	0.727457	0.269	0.440148
ENSRNOG00000003075.6	Tmem39a	0	70.19	85.95	64.36	59.3	50.81	38.92	42.62	38.54	55.49	65.75	47.5	59.51	-0.477	0.177883	-0.627	0.023302	-0.196	0.579917	-0.149	0.701587	0.282	0.796457	0.431	0.125713
ENSRNOG00000003076.7	Rbms2	0	52.27	54.44	60.14	62.27	77.55	81.08	88.58	94.93	105.08	75.39	68.11	69.04	0.502	0.0632493	0.836	1.3516e-05	0.487	0.0401352	0.334	0.127081	-0.015	1	-0.349	0.0677737
ENSRNOG00000003078.7	Dcaf6	0	31.36	15.76	24.27	47.44	34.76	34.59	26.74	13.16	8.26	32.44	32.26	20.23	0.822	0.0730004	-0.645	0.218396	0.416	0.400288	-1.467	0.00031155	-0.406	0.76802	1.061	0.0105837
ENSRNOG00000003081.6	Ribc1	0	7.47	12.89	6.33	7.41	13.37	5.41	18.38	10.34	8.26	11.4	8.96	8.33	-0.064	0.959193	0.598	0.354402	0.294	0.72165	0.662	0.311395	0.358	0.888418	-0.304	0.613477
ENSRNOG00000003084.5	Parp1	0	197.14	220.62	239.52	229.79	264.73	281.08	155.43	152.27	159.39	280.52	293.95	264.24	0.34	0.0598017	-0.433	0.00605534	0.495	0.000766887	-0.773	6.46732e-08	0.155	0.77866	0.928	1.2136e-12
ENSRNOG00000003086.7	Cenpv	0	0	1.43	0	2.97	0	1.08	0.84	0	0	0.88	1.79	1.19	1.613	0.469633	-0.26	0.931876	1.436	0.462114	-1.872	0.284677	-0.177	0.990747	1.696	0.292232
ENSRNOG00000003088.6	Arhgap31	0	16.43	14.33	18.99	13.34	10.7	4.32	2.51	3.76	1.18	7.01	8.07	7.14	-0.828	0.191949	-2.576	1.6887e-06	-1.02	0.0458408	-1.749	0.0139887	-0.193	0.961198	1.556	0.0187674
ENSRNOG00000003098.7	Prom1	0	0	0	0	1.48	2.67	0	0	0.94	0	0.88	0	1.19	3.09	0.253521	1.69	0.499857	2.529	0.316546	-1.4	0.512318	-0.561	0.960707	0.839	0.695658
ENSRNOG00000003099.6	Ubqln2	0	4.48	15.76	10.55	16.31	16.04	20.54	9.19	15.04	10.63	21.92	13.44	11.9	0.895	0.146585	0.221	0.762653	0.761	0.177812	-0.675	0.191236	-0.135	0.970847	0.54	0.265634
ENSRNOG00000003105.6	Kif19	0	11.95	10.03	9.5	5.93	16.04	10.81	20.06	30.08	27.16	7.89	8.96	17.85	0.077	0.94807	1.355	0.00167391	0.116	0.901998	1.278	0.00489671	0.039	1	-1.24	0.00268897
ENSRNOG00000003108.6	Acbd4	0	49.28	55.87	51.7	44.48	26.74	34.59	64.35	73.31	44.87	36.82	36.74	45.23	-0.417	0.285858	0.309	0.312688	-0.265	0.454122	0.726	0.00947593	0.152	0.92224	-0.574	0.0234846
ENSRNOG00000003114.6	B4galt4	0	14.93	41.54	23.21	37.06	21.39	40	26.74	14.1	22.43	45.58	29.57	26.19	0.618	0.27647	-0.119	0.86731	0.644	0.197052	-0.737	0.0940508	0.026	1	0.763	0.0572657
ENSRNOG00000003117.6	Psmd12	0.17	383.82	408.29	465.32	440.31	369.02	435.67	275.77	301.72	260.93	442.69	429.27	393.98	0.101	0.636897	-0.52	9.57265e-05	0.156	0.365482	-0.621	2.19524e-06	0.054	0.947664	0.675	4.52257e-08
ENSRNOG00000003119.4	Gc	0	0	1.43	0	0	2.67	3.24	0	1.88	3.54	0	0.9	0	1.941	0.421184	1.717	0.41875	-0.237	0.948268	-0.224	0.918384	-2.178	0.739294	-1.954	0.291984
ENSRNOG00000003120.5	Prelp	0	2244.67	2408.17	2157.79	2831.62	3005.64	2976.2	1484.15	1270.79	1255.08	3264.54	3120.49	2680.48	0.478	3.03015e-05	-0.695	5.08781e-11	0.562	2.30073e-07	-1.172	1.66049e-30	0.084	0.853801	1.256	1.30637e-35
ENSRNOG00000003123.8	Rpa1	0	113.5	138.96	113.96	63.75	66.85	65.95	85.24	67.68	83.83	79.77	73.49	66.65	-0.79	0.000201268	-0.558	0.00276172	-0.575	0.00306896	0.232	0.36596	0.214	0.804069	-0.017	0.958994
ENSRNOG00000003125.5	Rogdi	0	28.38	55.87	53.81	13.34	24.07	22.7	34.26	40.42	53.13	19.29	12.55	32.14	-1.139	0.01507	-0.083	0.889421	-1.159	0.00803378	1.057	0.0127021	-0.02	1	-1.077	0.00766989
ENSRNOG00000003127.4	Spryd4	0	19.42	22.92	7.39	7.41	10.7	11.89	12.54	6.58	11.81	11.4	8.07	10.71	-0.624	0.426981	-0.632	0.314406	-0.591	0.371383	-0.008	0.994761	0.033	1	0.041	0.965539
ENSRNOG00000003129.7	Zfp496	0	8.96	7.16	18.99	7.41	2.67	6.49	6.69	8.46	9.45	7.89	5.38	7.14	-0.823	0.336945	-0.45	0.531605	-0.619	0.393656	0.373	0.653263	0.204	0.970759	-0.169	0.821738
ENSRNOG00000003131.7	Traf7	0.009	26.88	25.79	17.94	23.72	24.07	24.86	30.92	31.96	38.96	30.68	32.26	11.9	0.182	0.772669	0.611	0.0980392	0.393	0.385096	0.429	0.275852	0.211	0.899464	-0.218	0.571819
ENSRNOG00000003132.7	Mip	0.029	0	0	0	1.48	0	1.08	0	5.64	1.18	0.88	0	0	2.986	0.304353	4.03	0.0812981	1.721	0.514797	1.044	0.632198	-1.265	0.867807	-2.309	0.230048
ENSRNOG00000003134.4	Slc4a4	0	8.96	7.16	4.22	5.93	5.35	3.24	30.92	19.74	17.71	1.75	2.69	4.76	-0.392	0.744979	1.872	0.000116231	-0.98	0.287291	2.264	2.67183e-05	-0.588	0.854182	-2.852	1.23348e-08
ENSRNOG00000003139.7	Smc1a	0.002	400.25	418.31	350.31	468.48	604.34	472.43	333.43	287.62	252.67	456.72	490.21	341.61	0.49	0.0108022	-0.345	0.0716006	0.293	0.149914	-0.835	2.59175e-07	-0.197	0.76802	0.638	7.836e-05
ENSRNOG00000003143.7	RGD1310166	0	4.48	1.43	2.11	1.48	2.67	2.16	3.34	2.82	4.72	0.88	0	4.76	-0.235	0.912125	0.493	0.67962	-1.193	0.432358	0.728	0.537404	-0.958	0.851045	-1.687	0.128213
ENSRNOG00000003144.6	Gprc5c	0	74.67	70.2	72.81	65.23	64.18	62.7	73.54	100.57	86.19	83.28	89.62	77.37	-0.078	0.854442	0.32	0.169579	0.354	0.138486	0.398	0.0869974	0.431	0.547743	0.034	0.903194
ENSRNOG00000003147.8	Sqstm1	0.07	79.15	103.15	80.19	94.88	80.22	107.03	165.46	172.01	181.83	91.17	82.45	98.79	0.257	0.376576	1.056	2.56917e-10	0.202	0.443278	0.798	4.88336e-06	-0.055	0.978253	-0.854	8.07913e-08
ENSRNOG00000003148.5	Timp2	0.002	358.43	332.36	296.5	496.65	607.01	494.05	626.75	533.88	527.77	516.33	500.96	368.98	0.792	6.77302e-07	0.848	1.10609e-08	0.647	5.2574e-05	0.056	0.805463	-0.145	0.836953	-0.201	0.250809
ENSRNOG00000003149.7	Farsa	0.001	785.56	647.53	749.16	778.33	815.59	661.62	430.37	594.04	680.08	702.18	747.41	833.19	0.15	0.60133	-0.241	0.322802	0.219	0.365437	-0.391	0.0666077	0.07	0.957805	0.461	0.0217528
ENSRNOG00000003150.7	Mpc2	0	10.45	2.87	5.28	8.9	2.67	9.73	7.52	3.76	0	10.52	3.58	3.57	0.439	0.739253	-0.484	0.684649	0.119	0.935294	-0.922	0.343623	-0.32	0.9469	0.602	0.543372
ENSRNOG00000003151.7	Bfar	0.002	119.48	186.24	144.56	127.5	96.27	145.94	120.34	142.87	121.61	151.66	134.43	85.7	-0.118	0.762186	-0.134	0.676504	-0.066	0.869722	-0.016	0.965121	0.052	0.980587	0.068	0.824025
ENSRNOG00000003163.5	Sdhc	0.004	231.49	200.56	237.41	158.63	168.47	195.67	186.35	220.88	194.82	206.01	179.24	182.11	-0.239	0.285658	-0.088	0.692551	-0.091	0.700331	0.151	0.461377	0.148	0.848029	-0.003	0.991785
ENSRNOG00000003171.7	Mpz	0	0	1.43	0	8.9	10.7	7.57	0.84	0	1.18	14.03	6.27	13.09	4.025	0.000347325	0.5	0.85094	4.406	4.41267e-06	-3.525	0.000124899	0.381	0.873318	3.906	8.14206e-07
ENSRNOG00000003172.6	Serpinf1	0	0	1.43	1.06	8.9	5.35	5.41	0	0.94	3.54	2.63	2.69	7.14	2.842	0.01712	0.252	0.918636	2.12	0.102936	-2.59	0.0117482	-0.722	0.831308	1.868	0.0945483
ENSRNOG00000003174.7	Tapt1	0	37.34	31.52	22.16	50.41	42.78	52.97	25.91	18.8	18.89	59.61	45.71	48.8	0.859	0.00828234	-0.39	0.329511	0.947	0.000660328	-1.248	8.76795e-06	0.088	0.961198	1.337	9.51746e-08
ENSRNOG00000003177.7	Mat2b	0	23.9	11.46	12.66	5.93	13.37	10.81	28.41	20.68	27.16	13.15	12.55	14.28	-0.518	0.479372	0.831	0.0398492	-0.023	0.977916	1.348	0.00127715	0.494	0.796457	-0.854	0.0161319
ENSRNOG00000003178.5	Mageh1	0	16.43	34.38	22.16	26.69	37.44	17.3	24.23	31.02	43.69	28.05	35.85	27.38	0.176	0.808748	0.48	0.307677	0.497	0.302238	0.305	0.537355	0.321	0.848029	0.016	0.980717
ENSRNOG00000003183.6	Fmod	0	446.55	512.86	443.16	902.86	887.79	810.81	295.83	264.12	328.23	912.56	984.9	1071.24	0.996	7.59888e-12	-0.591	0.000162373	1.236	4.25473e-19	-1.587	5.23459e-30	0.24	0.657468	1.827	6.91082e-41
ENSRNOG00000003186.6	Anks3	0	20.91	25.79	20.05	23.72	18.72	18.38	22.56	25.38	36.6	15.78	25.99	33.33	-0.016	0.988697	0.393	0.41881	0.296	0.5943	0.409	0.396958	0.313	0.851365	-0.097	0.846556
ENSRNOG00000003187.5	LOC102552920	0	35.84	27.22	18.99	23.72	29.41	19.46	29.25	30.08	12.99	20.16	22.4	5.95	-0.098	0.914521	-0.04	0.95594	-0.462	0.429885	0.058	0.93425	-0.364	0.849123	-0.422	0.410854
ENSRNOG00000003189.7	Cited1	0	0	0	1.06	1.48	0	1.08	0	0.94	0	0.88	0.9	0	1.09	0.681883	-0.254	0.932196	0.57	0.834212	-1.345	0.508422	-0.52	0.960707	0.824	0.68809
ENSRNOG00000003191.7	Bhlhb9	0	13.44	32.95	31.65	25.2	40.11	20.54	29.25	33.84	22.43	30.68	21.51	11.9	0.077	0.932766	0.142	0.817752	-0.17	0.794419	0.065	0.918384	-0.246	0.899545	-0.311	0.506732
ENSRNOG00000003195.8	Caskin1	0	10.45	5.73	5.28	11.86	13.37	14.05	7.52	10.34	7.08	6.14	2.69	19.04	1.008	0.187705	0.325	0.704503	-0.114	0.925105	-0.682	0.286883	-1.122	0.586915	-0.44	0.571998
ENSRNOG00000003203.4	Hexim1	0	56.75	70.2	63.31	42.99	40.11	41.08	91.92	93.99	89.73	31.56	38.54	33.33	-0.505	0.0779923	0.601	0.000817812	-0.73	0.00152897	1.106	1.22897e-08	-0.225	0.848029	-1.331	1.33301e-14
ENSRNOG00000003206.7	Actr3	0.004	129.93	161.88	128.73	84.5	88.24	97.3	134.54	146.63	132.24	97.31	85.14	79.75	-0.513	0.0163328	0.051	0.850408	-0.52	0.00534111	0.564	0.00208573	-0.007	1	-0.571	0.000495307
ENSRNOG00000003208.6	Ercc6l	0	16.43	27.22	16.88	13.34	32.09	17.3	6.69	7.52	4.72	18.41	12.55	11.9	-0.028	0.976886	-1.547	0.0010415	-0.314	0.57984	-1.519	0.00254581	-0.286	0.872474	1.233	0.0102648
ENSRNOG00000003209.6	Pcp4l1	0	1.49	0	3.17	0	0	0	5.85	2.82	8.26	0.88	1.79	0	-3.613	0.162532	1.688	0.119669	-0.611	0.752225	5.301	0.00149663	3.002	0.697826	-2.299	0.0232681
ENSRNOG00000003211.3	Srp9	0	125.45	126.07	130.84	117.12	98.94	98.38	73.54	89.29	122.79	116.59	105.75	95.22	-0.175	0.569117	-0.475	0.0321386	-0.116	0.687681	-0.3	0.230534	0.059	0.976154	0.359	0.102769
ENSRNOG00000003213.5	Helz	0	20.91	37.25	45.37	20.76	10.7	29.19	34.26	23.5	25.98	37.69	38.54	15.47	-0.579	0.307787	-0.264	0.620299	0.009	0.9931	0.315	0.555697	0.588	0.704798	0.273	0.562582
ENSRNOG00000003214.5	AABR07029742.1	0	25.39	42.98	40.1	65.23	29.41	54.05	68.52	58.28	66.12	37.69	41.22	33.33	0.665	0.0453637	0.876	0.000467145	0.185	0.644792	0.211	0.499755	-0.48	0.593124	-0.691	0.00325191
ENSRNOG00000003215.5	Zfp287	0	4.48	1.43	1.06	0	2.67	1.08	3.34	2.82	0	0.88	0	0	-0.901	0.68091	0.057	0.975083	-2.218	0.215979	0.958	0.567007	-1.317	0.850354	-2.275	0.131025
ENSRNOG00000003217.3	Lgals3bp	0	1.49	0	2.11	0	0	0	8.36	5.64	7.08	0.88	1.79	0	-3.258	0.226582	2.386	0.00455028	-0.243	0.91411	5.644	5.28886e-05	3.015	0.684207	-2.629	0.000763419
ENSRNOG00000003223.3	Degs1	0	79.15	85.95	67.53	71.16	58.83	77.84	86.91	80.83	99.18	90.29	82.45	60.7	-0.002	1	0.272	0.284779	0.182	0.527056	0.274	0.281789	0.184	0.848029	-0.09	0.7301
ENSRNOG00000003224.6	Nudt16l1	0.002	101.56	106.01	112.9	78.57	123.01	91.89	105.29	93.05	138.14	86.79	99.48	69.04	-0.089	0.826669	0.073	0.83148	-0.174	0.559127	0.162	0.583346	-0.085	0.95734	-0.247	0.319739
ENSRNOG00000003226.8	Mprip	0	135.91	128.93	144.56	120.08	125.68	100.54	167.97	147.57	144.05	121.85	129.95	101.17	-0.173	0.52288	0.235	0.22207	-0.062	0.823789	0.407	0.0240739	0.111	0.889218	-0.297	0.0769672
ENSRNOG00000003228.5	Mid1ip1	0	22.4	27.22	23.21	38.55	26.74	32.43	31.76	21.62	30.7	37.69	34.95	26.19	0.568	0.164772	0.276	0.495415	0.612	0.0699732	-0.292	0.41594	0.044	0.99021	0.336	0.264568
ENSRNOG00000003229.8	Tspan7	0	2.99	4.3	2.11	4.45	0	1.08	2.51	6.58	1.18	0.88	1.79	3.57	-0.46	0.81194	0.232	0.88047	-0.457	0.774151	0.692	0.608383	0.003	1	-0.689	0.558398
ENSRNOG00000003234.7	Mgrn1	0	0	7.16	6.33	4.45	2.67	2.16	0	1.88	3.54	2.63	4.48	2.38	-0.535	0.731454	-1.412	0.218396	-0.432	0.746931	-0.877	0.518653	0.103	0.998845	0.98	0.399158
ENSRNOG00000003235.6	Mgat4b	0.01	11.95	15.76	8.44	23.72	10.7	15.14	24.23	29.14	31.88	21.92	4.48	9.52	0.638	0.380585	1.319	0.00548393	-0.054	0.959038	0.681	0.17942	-0.692	0.762618	-1.373	0.00524151
ENSRNOG00000003237.7	Tp53bp2	0	10.45	11.46	9.5	8.9	13.37	8.65	7.52	13.16	7.08	5.26	3.58	3.57	0	1	-0.084	0.917934	-1.134	0.0848437	-0.084	0.915869	-1.134	0.570801	-1.05	0.0691358
ENSRNOG00000003239.6	Cant1	0	68.7	75.93	79.14	78.57	96.27	65.95	89.42	97.75	93.28	52.6	67.21	72.61	0.146	0.693029	0.385	0.0963843	-0.089	0.800783	0.239	0.34381	-0.234	0.791171	-0.474	0.0216127
ENSRNOG00000003242.8	Gulp1	0.008	10.45	15.76	11.61	14.83	0	12.97	10.86	15.98	14.17	10.52	8.96	3.57	0.014	0.993612	0.177	0.796908	-0.493	0.459379	0.163	0.816831	-0.507	0.819982	-0.67	0.193325
ENSRNOG00000003243.7	Wdr81	0	11.95	18.62	13.72	19.27	24.07	7.57	24.23	31.96	36.6	22.79	14.34	15.47	0.226	0.788434	1.117	0.00683374	0.409	0.486358	0.892	0.0508927	0.183	0.947664	-0.708	0.0685872
ENSRNOG00000003247.7	Sde2	0	324.08	303.71	284.89	372.11	355.65	348.11	209.75	274.46	308.16	395.36	426.58	328.51	0.346	0.093635	-0.101	0.685595	0.488	0.00497576	-0.447	0.0130846	0.142	0.848029	0.589	0.00032881
ENSRNOG00000003248.6	Mpzl1	0	38.83	30.08	30.6	16.31	8.02	23.78	24.23	23.5	28.34	21.04	27.78	15.47	-0.749	0.0868012	-0.318	0.417811	-0.441	0.262291	0.431	0.318063	0.309	0.848029	-0.123	0.7708
ENSRNOG00000003253.4	Qdpr	0	41.82	32.95	32.71	111.19	104.29	75.68	33.43	24.44	22.43	86.79	77.07	71.42	1.528	1.12731e-09	-0.316	0.415062	1.294	8.89407e-08	-1.844	5.91681e-15	-0.234	0.791171	1.61	1.21426e-12
ENSRNOG00000003254.3	Il23a	0	0	0	0	1.48	0	1.08	0.84	0	0	1.75	0	3.57	3.009	0.2758	1.669	0.505925	3.742	0.101147	-1.34	0.544943	0.733	0.923604	2.073	0.232057
ENSRNOG00000003256.7	Ccng1	0.001	177.72	181.94	185.71	121.57	88.24	137.3	229.81	226.52	184.19	128.86	133.53	76.18	-0.487	0.0327267	0.303	0.133496	-0.47	0.0278248	0.791	1.31925e-05	0.018	1	-0.773	9.10024e-06
ENSRNOG00000003258.4	Cdc73	0.012	10.45	17.19	23.21	14.83	13.37	14.05	12.54	16.92	5.9	12.27	17.92	8.33	-0.193	0.822612	-0.456	0.442792	-0.265	0.698931	-0.263	0.695855	-0.072	0.990747	0.191	0.75532
ENSRNOG00000003259.6	C1qtnf1	0	2.99	2.87	2.11	13.34	10.7	15.14	14.21	24.44	15.35	16.66	7.17	11.9	2.424	0.000986318	2.793	3.38981e-06	2.283	0.00103691	0.37	0.535603	-0.141	0.9772	-0.511	0.315072
ENSRNOG00000003261.7	Usp9x	0.06	56.75	51.57	74.92	77.09	56.16	90.81	58.5	60.16	50.77	83.28	74.38	64.27	0.439	0.132401	-0.062	0.871082	0.408	0.1164	-0.502	0.0366779	-0.031	0.990969	0.471	0.0321814
ENSRNOG00000003264.5	Nat9	0	74.67	116.04	87.58	87.47	93.59	78.92	86.91	73.31	75.56	66.62	67.21	108.31	0.009	0.988878	-0.145	0.666691	-0.182	0.610395	-0.155	0.627756	-0.191	0.852544	-0.037	0.923741
ENSRNOG00000003266.6	LOC100361655	0	1.49	2.87	3.17	7.41	0	0	3.34	8.46	17.71	0	0	0	-1.186	0.618112	1.913	0.0920673	-4.164	0.0350057	3.099	0.0313092	-2.979	0.692055	-6.077	3.07785e-05
ENSRNOG00000003267.5	Pycr2	0	298.69	297.98	338.7	392.87	419.83	407.56	232.32	240.62	271.56	461.98	526.06	473.73	0.481	0.00151939	-0.269	0.0980392	0.79	7.40886e-10	-0.751	1.68715e-08	0.309	0.468307	1.059	3.04984e-18
ENSRNOG00000003276.5	Myo1d	0	8.96	20.06	15.83	4.45	8.02	11.89	14.21	24.44	16.53	14.03	14.34	7.14	-0.709	0.34601	0.35	0.555813	-0.165	0.834034	1.059	0.0525539	0.544	0.799633	-0.515	0.297655
ENSRNOG00000003278.6	Map3k14	0	2.99	2.87	1.06	0	2.67	7.57	3.34	1.88	2.36	0.88	0.9	3.57	0.775	0.655124	0.269	0.879833	-0.239	0.909378	-0.506	0.72232	-1.014	0.831308	-0.508	0.716779
ENSRNOG00000003280.6	Grin2c	0	0	1.43	1.06	0	0	1.08	0	0.94	1.18	0	0	0	-0.55	0.862932	-0.289	0.906678	-2.744	0.231281	0.261	0.924071	-2.194	0.76802	-2.455	0.225747
ENSRNOG00000003281.6	Mcm9	0	7.47	5.73	12.66	7.41	5.35	8.65	6.69	6.58	5.9	11.4	14.34	11.9	-0.147	0.895339	-0.42	0.556899	0.611	0.284525	-0.273	0.734862	0.758	0.668622	1.031	0.02722
ENSRNOG00000003283.6	Rcsd1	0	5.97	5.73	5.28	4.45	5.35	2.16	11.7	5.64	10.63	7.01	2.69	1.19	-0.526	0.686979	0.781	0.305715	-0.495	0.649855	1.307	0.0938275	0.032	1	-1.276	0.0621205
ENSRNOG00000003289.8	Lap3	0.052	34.35	28.65	20.05	57.82	26.74	58.38	25.91	19.74	14.17	56.98	61.84	33.33	1.03	0.00977104	-0.347	0.494507	1.064	0.00282842	-1.377	6.48254e-05	0.033	0.998853	1.411	9.10145e-06
ENSRNOG00000003291.6	Creg1	0.013	19.42	8.6	16.88	7.41	0	6.49	24.23	12.22	21.25	8.77	5.38	9.52	-1.322	0.0727291	0.42	0.483477	-0.794	0.219812	1.741	0.00230175	0.528	0.849123	-1.213	0.0131535
ENSRNOG00000003296.7	Dck	0	1.49	0	2.11	0	0	0	0	2.82	0	0	0	0	-3.206	0.307645	-0.443	0.879221	-3.206	0.195701	2.763	0.309945	0	1	-2.763	0.216423
ENSRNOG00000003300.3	Btg2	0	35.84	31.52	29.54	17.79	8.02	14.05	43.45	22.56	18.89	9.64	9.86	4.76	-1.078	0.0319029	-0.231	0.671808	-1.785	3.50887e-05	0.847	0.0848532	-0.707	0.727457	-1.554	0.000333706
ENSRNOG00000003302.5	Flcn	0	11.95	11.46	12.66	16.31	8.02	14.05	41.78	38.54	38.96	10.52	13.44	14.28	0.28	0.706915	1.776	1.58617e-09	0.201	0.757499	1.496	1.10288e-06	-0.079	0.985799	-1.575	3.04004e-09
ENSRNOG00000003304.4	Chad	0	14.93	10.03	8.44	2.97	2.67	1.08	18.38	17.86	18.89	3.51	6.27	10.71	-2.232	0.00692943	0.821	0.0663596	-0.672	0.322011	3.053	3.04152e-07	1.56	0.570801	-1.493	0.000428851
ENSRNOG00000003307.5	Gcdh	0	8.96	14.33	5.28	14.83	8.02	11.89	11.7	23.5	9.45	6.14	9.86	14.28	0.483	0.602899	0.684	0.336126	0.242	0.800051	0.201	0.801903	-0.241	0.944453	-0.442	0.501893
ENSRNOG00000003310.6	Tmem63a	0	128.44	127.5	118.18	131.94	117.66	114.59	135.38	130.65	105.08	110.45	105.75	117.84	0.072	0.826156	0.073	0.774085	-0.014	0.964212	0.001	0.997811	-0.086	0.926301	-0.087	0.687643
ENSRNOG00000003328.4	Cdip1	0	55.26	71.63	68.58	114.15	123.01	103.78	71.03	94.93	67.3	113.96	104.85	120.22	0.877	7.6106e-05	0.306	0.246969	0.93	3.07962e-06	-0.571	0.00638825	0.054	0.978253	0.624	0.000886962
ENSRNOG00000003329.6	Ppm1d	0	14.93	38.68	30.6	32.62	21.39	18.38	17.55	24.44	14.17	25.42	25.99	23.81	-0.19	0.773305	-0.571	0.204117	-0.082	0.90068	-0.38	0.436915	0.108	0.9772	0.488	0.232811
ENSRNOG00000003330.4	Acsf2	0	25.39	28.65	31.65	37.06	29.41	32.43	37.61	47	41.32	30.68	27.78	38.09	0.314	0.490848	0.6	0.0421401	0.28	0.468747	0.285	0.391251	-0.034	0.996659	-0.32	0.259279
ENSRNOG00000003332.6	Nt5m	0	2.99	0	0	4.45	0	0	4.18	3.76	2.36	0.88	0	1.19	0.669	0.847812	2.593	0.0724166	0.45	0.881563	1.924	0.188706	-0.22	0.993354	-2.144	0.0606592
ENSRNOG00000003334.5	Klhl21	0	97.08	80.22	112.9	106.74	101.61	126.49	96.94	98.69	109.8	134.12	128.15	127.36	0.326	0.196221	0.119	0.65285	0.557	0.00284272	-0.207	0.351722	0.232	0.743737	0.439	0.0104154
ENSRNOG00000003338.6	Pmp22	0	252.4	296.54	291.22	203.11	213.92	207.57	127.86	97.75	85.01	227.92	209.71	159.5	-0.328	0.129382	-1.375	2.79738e-17	-0.34	0.0768281	-1.047	2.15528e-09	-0.012	1	1.035	4.07296e-10
ENSRNOG00000003343.6	Canx	0.001	613.81	759.27	699.57	579.67	590.97	517.83	658.51	617.54	473.46	503.18	555.63	508.24	-0.196	0.352897	-0.164	0.399638	-0.253	0.162707	0.032	0.891623	-0.057	0.95734	-0.089	0.647214
ENSRNOG00000003346.7	Fancb	0.18	0	4.3	1.06	1.48	0	3.24	0	0	0	0	1.79	0	0.179	0.951345	-3.658	0.0787626	-1.167	0.590366	-3.837	0.0567419	-1.346	0.848029	2.491	0.232057
ENSRNOG00000003348.6	Rasd1	0	2.99	0	0	0	0	4.32	0	0.94	1.18	0.88	4.48	0	1.031	0.729832	-0.182	0.95594	1.152	0.656626	-1.213	0.59107	0.122	1	1.334	0.523409
ENSRNOG00000003350.7	Mospd2	0	7.47	8.6	1.06	5.93	0	6.49	1.67	1.88	2.36	5.26	0	2.38	-0.103	0.959713	-1.361	0.284168	-0.91	0.504169	-1.258	0.318063	-0.808	0.849123	0.45	0.756784
ENSRNOG00000003359.7	Ogt	0	13.44	12.89	20.05	23.72	18.72	25.95	32.59	31.96	17.71	17.53	26.89	8.33	0.673	0.255279	0.878	0.0493923	0.32	0.616841	0.205	0.705937	-0.353	0.848029	-0.558	0.205505
ENSRNOG00000003367.8	Tmem220	0	0	0	1.06	0	0	0	1.67	2.82	0	0.88	0.9	0	-1.934	0.543413	1.65	0.375901	0.572	0.838008	3.584	0.105723	2.506	0.76802	-1.078	0.494311
ENSRNOG00000003385.7	Glrx2	0	31.36	47.28	27.43	28.17	26.74	25.95	33.43	43.24	29.52	32.44	34.05	25	-0.217	0.693835	0.15	0.726066	0.022	0.967931	0.367	0.328249	0.239	0.853801	-0.128	0.728916
ENSRNOG00000003388.6	Cenpf	0.001	279.28	316.6	307.05	372.11	328.91	472.43	160.45	123.13	115.71	415.52	369.22	263.05	0.493	0.0237357	-1.103	2.19018e-09	0.378	0.0873365	-1.595	4.48238e-19	-0.115	0.897081	1.481	4.7294e-17
ENSRNOG00000003392.7	Grsf1	0	147.85	150.42	131.89	133.43	74.87	114.59	122.84	131.59	115.71	146.4	113.81	90.46	-0.218	0.477555	-0.141	0.603418	-0.156	0.577783	0.078	0.793811	0.062	0.976154	-0.016	0.965795
ENSRNOG00000003395.6	Cby3	0.1	2.99	2.87	1.06	4.45	0	0	0	0	0	0.88	0	0	-0.974	0.701178	-3.971	0.0404287	-2.236	0.245444	-2.996	0.182072	-1.262	0.863557	1.734	0.408755
ENSRNOG00000003397.5	Adprm	0	8.96	21.49	13.72	17.79	5.35	6.49	10.03	15.04	20.07	7.89	8.96	9.52	-0.591	0.498116	0.07	0.933396	-0.596	0.385283	0.661	0.334736	-0.005	1	-0.666	0.242134
ENSRNOG00000003398.3	Tomm40l	0	1.49	0	2.11	0	0	0	1.67	0	0	0.88	0	0	-3.225	0.268713	-0.821	0.711276	-1.493	0.50976	2.404	0.350244	1.732	0.848029	-0.672	0.768867
ENSRNOG00000003399.8	Hnrnph1	0.009	512.26	567.3	549.73	505.54	532.14	528.65	378.56	395.71	427.41	524.22	524.26	536.81	0.047	0.842418	-0.373	0.00393281	0.11	0.51409	-0.42	0.000984026	0.063	0.923586	0.483	4.38475e-05
ENSRNOG00000003400.7	Fmo4	0	1.49	1.43	0	0	0	0	2.51	4.7	0	0	2.69	0	-2.807	0.377253	1.365	0.507959	-0.018	1	4.172	0.0800772	2.789	0.76802	-1.383	0.453334
ENSRNOG00000003402.6	Stx6	0.009	46.3	20.06	41.15	25.2	13.37	25.95	51.81	39.48	23.61	42.08	20.61	39.28	-0.577	0.344755	0.154	0.80278	0.066	0.929483	0.731	0.124269	0.644	0.684207	-0.087	0.875067
ENSRNOG00000003403.5	Slc35f5	0.004	7.47	12.89	10.55	11.86	10.7	18.38	15.88	14.1	21.25	21.92	12.55	5.95	0.578	0.455437	0.764	0.184184	0.475	0.503078	0.186	0.781248	-0.103	0.985124	-0.289	0.62338
ENSRNOG00000003407.7	Ptpn14	0	4.48	5.73	9.5	7.41	2.67	4.32	2.51	3.76	1.18	7.89	9.86	7.14	-0.333	0.764085	-1.31	0.0923767	0.418	0.573252	-0.977	0.283438	0.752	0.765	1.729	0.00502346
ENSRNOG00000003428.8	Rufy3	0	23.9	38.68	17.94	26.69	40.11	28.11	36.77	28.2	37.78	28.93	24.2	22.62	0.414	0.424363	0.555	0.146816	0.211	0.68451	0.141	0.748518	-0.203	0.8936	-0.344	0.315862
ENSRNOG00000003430.7	F9	0	0	0	0	1.48	0	1.08	0	1.88	0	0.88	0	0	3.007	0.277582	2.335	0.352442	1.732	0.507316	-0.672	0.773296	-1.274	0.854182	-0.602	0.799977
ENSRNOG00000003434.7	Trove2	0	10.45	17.19	14.77	17.79	18.72	14.05	14.21	9.4	2.36	15.78	5.38	3.57	0.316	0.726398	-0.511	0.489345	-0.877	0.250368	-0.826	0.196475	-1.193	0.563934	-0.367	0.651041
ENSRNOG00000003435.7	Mcf2	0	1.49	2.87	1.06	0	0	1.08	3.34	0	1.18	0	0	0	-1.485	0.542816	-0.084	0.970827	-3.654	0.0848656	1.401	0.482929	-2.169	0.76802	-3.571	0.0572305
ENSRNOG00000003455.4	Zfp13	0	1.49	1.43	0	0	2.67	0	1.67	0	0	0	2.69	1.19	-1.026	0.761732	-0.402	0.887935	0.592	0.817555	0.624	0.827475	1.617	0.848029	0.993	0.611931
ENSRNOG00000003461.6	Zfp330	0	43.31	44.41	59.09	37.06	24.07	31.35	44.29	33.84	34.24	40.32	37.64	32.14	-0.539	0.129056	-0.329	0.279661	-0.281	0.3902	0.21	0.569969	0.257	0.846052	0.048	0.897676
ENSRNOG00000003463.8	Srebf1	0	46.3	22.92	40.1	19.27	24.07	22.7	19.22	25.38	17.71	19.29	16.13	17.85	-0.677	0.121454	-0.776	0.0237535	-0.93	0.00918163	-0.099	0.856507	-0.253	0.869111	-0.154	0.73955
ENSRNOG00000003469.7	MAST1	0	0	1.43	0	0	0	0	0	0.94	1.18	0	0	1.19	-1.965	0.544055	0.512	0.858625	-0.229	0.946797	2.477	0.336636	1.736	0.848029	-0.74	0.74363
ENSRNOG00000003470.6	Fundc1	0	20.91	10.03	16.88	16.31	10.7	23.78	16.71	25.38	17.71	14.9	17.92	4.76	0.299	0.691385	0.387	0.498171	-0.087	0.9168	0.088	0.895198	-0.386	0.848029	-0.474	0.344832
ENSRNOG00000003472.8	Atp11c	0	5.97	21.49	21.1	8.9	21.39	16.22	8.36	10.34	9.45	14.9	2.69	5.95	-0.08	0.948098	-0.782	0.267809	-1.203	0.11288	-0.702	0.326233	-1.123	0.639738	-0.421	0.617983
ENSRNOG00000003491.8	Prkca	0	14.93	20.06	16.88	14.83	5.35	24.86	28.41	15.98	15.35	22.79	29.57	16.66	0.123	0.894404	0.286	0.633285	0.574	0.272263	0.164	0.794877	0.451	0.790661	0.287	0.551672
ENSRNOG00000003494.7	Ppfia4	0	7.47	4.3	1.06	1.48	2.67	2.16	1.67	11.28	4.72	2.63	0	1.19	-0.851	0.646697	0.541	0.699377	-1.426	0.338248	1.392	0.286334	-0.575	0.938762	-1.967	0.0916321
ENSRNOG00000003495.7	Prpf8	0	55.26	90.25	84.41	50.41	53.48	78.92	68.52	46.06	60.22	99.06	73.49	42.85	-0.198	0.70106	-0.332	0.395883	0.073	0.896293	-0.134	0.762507	0.27	0.848029	0.404	0.245209
ENSRNOG00000003497.4	Thoc6	0.002	32.86	38.68	40.1	40.03	21.39	34.59	40.11	44.18	50.77	42.08	37.64	29.76	-0.044	0.94601	0.313	0.321676	0.126	0.75909	0.358	0.256322	0.17	0.895658	-0.187	0.525263
ENSRNOG00000003500.4	Apoa2	0	0	2.87	0	0	0	5.41	0	1.88	3.54	0.88	0.9	0	1.304	0.630497	1.015	0.685015	-0.231	0.948694	-0.289	0.903493	-1.535	0.843447	-1.246	0.557689
ENSRNOG00000003504.6	Rnaseh2a	0	11.95	7.16	17.94	11.86	13.37	14.05	10.86	11.28	9.45	13.15	14.34	16.66	0.132	0.882489	-0.214	0.740225	0.314	0.589338	-0.346	0.554587	0.182	0.942444	0.528	0.242663
ENSRNOG00000003506.5	Gosr2	0	168.76	151.85	153	151.22	195.21	143.78	144.57	145.69	168.84	165.68	181.03	174.97	0.104	0.725507	0.021	0.943267	0.291	0.141431	-0.083	0.734086	0.187	0.77535	0.27	0.121474
ENSRNOG00000003517.7	Tbx2	0	16.43	18.62	14.77	13.34	10.7	8.65	8.36	12.22	10.63	6.14	17.92	11.9	-0.511	0.488829	-0.6	0.292103	-0.256	0.714432	-0.088	0.91538	0.255	0.923604	0.344	0.55874
ENSRNOG00000003520.5	Prdx2	0.024	252.4	244.97	226.86	277.23	221.95	204.32	284.96	304.54	316.43	242.82	266.16	226.15	0.041	0.905289	0.394	0.0146279	0.177	0.385283	0.353	0.0402925	0.136	0.848029	-0.217	0.192674
ENSRNOG00000003522.4	Mr1	0	1.49	2.87	6.33	4.45	0	0	7.52	11.28	2.36	3.51	3.58	0	-1.872	0.326236	0.973	0.376469	-0.423	0.786401	2.845	0.0339959	1.449	0.796457	-1.397	0.147142
ENSRNOG00000003533.6	Clcn4	0	7.47	4.3	8.44	10.38	21.39	7.57	6.69	6.58	1.18	5.26	9.86	9.52	0.768	0.383679	-0.339	0.721511	0.38	0.672904	-1.106	0.11425	-0.388	0.871038	0.718	0.302214
ENSRNOG00000003536.5	Rufy1	0	13.44	8.6	12.66	5.93	5.35	2.16	14.21	15.98	11.81	5.26	4.48	3.57	-1.388	0.0602845	0.342	0.536524	-1.197	0.0485453	1.73	0.0021783	0.19	0.978253	-1.54	0.00100696
ENSRNOG00000003537.8	Spta1	0	1.49	5.73	0	2.97	2.67	8.65	1.67	0	0	7.89	17.03	5.95	1.699	0.250599	-1.142	0.556014	2.7	0.0130067	-2.841	0.0176087	1.001	0.76802	3.842	8.1656e-05
ENSRNOG00000003538.7	Adamts4	0	4.48	4.3	4.22	0	5.35	8.65	10.03	12.22	15.35	6.14	4.48	9.52	0.44	0.73097	1.546	0.0137075	0.717	0.424557	1.106	0.101835	0.277	0.947664	-0.829	0.141978
ENSRNOG00000003541.3	Pggt1b	0	1.49	0	0	1.48	0	0	0	0	0	0.88	1.79	1.19	0.256	0.94807	-1.948	0.399503	1.437	0.4596	-2.204	0.324048	1.181	0.849123	3.385	0.0557424
ENSRNOG00000003542.7	Hcfc1r1	0	0	4.3	1.06	4.45	0	4.32	2.51	3.76	7.08	3.51	1.79	8.33	1.166	0.487929	1.446	0.260775	1.443	0.292808	0.281	0.84125	0.277	0.976451	-0.004	0.998562
ENSRNOG00000003545.7	Uchl5	0.005	44.8	32.95	63.31	65.23	32.09	46.49	29.25	27.26	20.07	43.83	61.84	29.76	0.155	0.796838	-0.817	0.0344261	0.064	0.916028	-0.972	0.00900506	-0.091	0.978253	0.881	0.0141216
ENSRNOG00000003546.5	Tnfrsf12a	0	28.38	38.68	32.71	28.17	32.09	15.14	43.45	73.31	59.03	21.04	28.68	29.76	-0.397	0.484446	0.88	0.00811094	-0.189	0.729526	1.277	0.00020132	0.208	0.920483	-1.069	0.000514654
ENSRNOG00000003549.3	Cnpy2	0.001	264.34	265.03	283.84	386.94	422.5	428.11	386.08	360.94	336.5	510.19	526.95	436.83	0.707	5.61149e-08	0.482	0.000175865	1.006	3.53971e-18	-0.225	0.110794	0.299	0.424823	0.524	3.40146e-06
ENSRNOG00000003550.5	Acbd6	0	73.18	77.36	58.03	78.57	61.5	91.89	50.14	42.3	29.52	74.51	92.31	60.7	0.322	0.352897	-0.666	0.0146183	0.298	0.334166	-0.988	7.68332e-05	-0.024	0.999071	0.963	3.54035e-05
ENSRNOG00000003551.5	B4galt3	0	113.5	111.74	110.79	124.53	125.68	101.62	93.59	99.63	93.28	107.82	131.74	171.4	0.151	0.656712	-0.16	0.569456	0.336	0.18444	-0.311	0.194979	0.186	0.848029	0.496	0.017665
ENSRNOG00000003554.7	Piga	0	5.97	1.43	3.17	0	5.35	5.41	1.67	1.88	0	0.88	4.48	4.76	0.114	0.954575	-1.297	0.345273	0.067	0.970119	-1.41	0.285317	-0.047	1	1.364	0.257791
ENSRNOG00000003559.4	Ccdc112	0.001	59.74	74.49	87.58	84.5	77.55	104.86	72.7	59.22	53.13	89.42	107.54	97.6	0.392	0.17476	-0.199	0.502848	0.537	0.0200692	-0.591	0.00942243	0.145	0.862862	0.736	0.000203299
ENSRNOG00000003563.6	Blmh	0.012	489.86	454.13	526.52	426.97	601.66	446.48	198.05	357.18	356.57	501.43	612.99	707.02	0.097	0.808615	-0.528	0.0441531	0.461	0.0804425	-0.625	0.0123702	0.364	0.661961	0.989	1.44457e-05
ENSRNOG00000003566.7	Apoh	0	0	0	0	1.48	2.67	0	0	2.82	0	0	0	0	3.229	0.28771	2.884	0.271166	0	1	-0.345	0.911455	-3.229	0.672124	-2.884	0.201786
ENSRNOG00000003567.6	Ppox	0	10.45	15.76	9.5	22.24	13.37	18.38	15.04	21.62	23.61	20.16	19.72	19.04	0.779	0.158993	0.812	0.0620395	0.891	0.0448778	0.033	0.956655	0.112	0.97293	0.079	0.862436
ENSRNOG00000003576.8	Ints2	0	10.45	11.46	14.77	11.86	10.7	10.81	5.85	7.52	8.26	1.75	4.48	13.09	-0.057	0.954179	-0.738	0.214112	-1.418	0.0320399	-0.681	0.273838	-1.36	0.511156	-0.68	0.363201
ENSRNOG00000003578.6	Fem1c	0.021	11.95	12.89	16.88	19.27	8.02	14.05	9.19	18.8	15.35	23.67	24.2	17.85	0.148	0.863052	0.073	0.919815	0.783	0.0779612	-0.075	0.913376	0.636	0.661961	0.711	0.0625206
ENSRNOG00000003581.7	Pou2f1	0	22.4	11.46	24.27	19.27	16.04	17.3	24.23	20.68	10.63	13.15	6.27	19.04	-0.044	0.964142	0.013	0.987642	-0.532	0.404785	0.057	0.94028	-0.488	0.812943	-0.545	0.315721
ENSRNOG00000003583.6	Smyd2	0	62.73	68.76	43.26	69.68	96.27	82.16	53.48	44.18	56.67	78.02	91.41	64.27	0.594	0.0438621	-0.104	0.784779	0.588	0.0254327	-0.698	0.00435311	-0.005	1	0.693	0.00200439
ENSRNOG00000003592.5	Med28	0.003	32.86	30.08	35.88	84.5	80.22	63.78	45.96	31.96	34.24	59.61	49.29	60.7	1.273	1.55954e-06	0.254	0.500609	0.908	0.000845642	-1.02	2.17765e-05	-0.365	0.667016	0.654	0.00762097
ENSRNOG00000003594.5	Tmem183a	0.004	303.17	323.76	273.28	275.75	262.06	230.27	289.98	302.66	250.31	220.91	269.75	203.54	-0.128	0.609044	-0.019	0.943094	-0.218	0.269482	0.109	0.602487	-0.09	0.912128	-0.199	0.255666
ENSRNOG00000003596.7	Itgb1bp2	0	0	2.87	0	0	2.67	0	0	0	0	0	0	1.19	-0.614	0.877328	-2.297	0.336592	-0.561	0.862918	-1.683	0.483898	0.054	1	1.736	0.415018
ENSRNOG00000003597.5	Tuba4a	0.005	195.64	240.67	213.14	182.35	171.14	195.67	59.33	84.59	100.36	192.86	201.64	230.91	-0.124	0.689868	-1.326	6.51778e-12	0.094	0.742193	-1.202	2.09367e-09	0.218	0.76802	1.42	3.52063e-14
ENSRNOG00000003599.3	Utp3	0	198.63	199.13	224.75	149.73	147.07	155.67	175.49	175.77	146.41	135.88	134.43	155.92	-0.353	0.0798964	-0.254	0.160653	-0.41	0.0184155	0.099	0.655014	-0.056	0.966853	-0.155	0.408755
ENSRNOG00000003600.6	Pnpt1	0	1.49	2.87	5.28	2.97	2.67	3.24	10.03	1.88	0	2.63	0.9	3.57	-0.046	0.986454	-0.324	0.859425	-0.376	0.83126	-0.278	0.873545	-0.33	0.974901	-0.052	0.979562
ENSRNOG00000003611.7	Dynlt3	0	22.4	5.73	18.99	8.9	5.35	21.62	12.54	19.74	7.08	16.66	16.13	20.23	-0.304	0.755903	-0.234	0.766469	0.244	0.762377	0.07	0.941135	0.549	0.811398	0.478	0.425655
ENSRNOG00000003613.7	Mid1	0	0	0	4.22	8.9	0	3.24	3.34	1.88	3.54	4.38	11.65	2.38	2.003	0.23697	1.38	0.407685	2.505	0.0688687	-0.623	0.639098	0.502	0.919461	1.125	0.284197
ENSRNOG00000003614.5	Mgat5	0	11.95	18.62	30.6	2.97	5.35	11.89	1.67	4.7	3.54	6.14	3.58	3.57	-1.387	0.0569239	-2.569	4.03325e-05	-2.037	0.0012697	-1.182	0.174781	-0.651	0.848029	0.532	0.587785
ENSRNOG00000003625.7	Ubxn4	0.001	164.28	171.91	196.26	183.83	149.75	198.92	199.72	149.45	152.31	220.91	211.5	151.16	0.127	0.68091	-0.019	0.952796	0.284	0.209601	-0.146	0.54378	0.157	0.848029	0.302	0.121776
ENSRNOG00000003629.6	Nvl	0.009	17.92	21.49	27.43	26.69	21.39	31.35	35.1	25.38	11.81	25.42	34.05	20.23	0.38	0.521708	0.268	0.617192	0.389	0.434433	-0.112	0.845604	0.01	1	0.122	0.803502
ENSRNOG00000003633.4	Rcvrn	0	0	0	0	1.48	5.35	0	1.67	11.28	0	1.75	1.79	1.19	3.807	0.162707	4.42	0.0480432	3.663	0.135084	0.613	0.77547	-0.143	1	-0.756	0.6915
ENSRNOG00000003634.7	Zfp354a	0	1.49	5.73	4.22	1.48	2.67	4.32	3.34	4.7	3.54	7.89	4.48	1.19	-0.247	0.889817	0.059	0.966039	0.43	0.710852	0.307	0.806624	0.677	0.849123	0.37	0.693613
ENSRNOG00000003635.4	Disp1	0	29.87	35.81	15.83	65.23	40.11	60.54	40.95	43.24	30.7	75.39	73.49	42.85	1.166	0.00127333	0.562	0.161663	1.394	1.22116e-05	-0.603	0.0685561	0.229	0.849123	0.832	0.00340789
ENSRNOG00000003649.8	Qsox1	0	327.07	279.35	294.39	321.71	358.32	332.97	258.22	384.43	413.24	359.42	441.82	466.58	0.272	0.312221	0.367	0.107372	0.647	0.00109359	0.095	0.736436	0.375	0.563934	0.28	0.203072
ENSRNOG00000003650.6	Nt5c	0	1.49	7.16	12.66	2.97	0	0	6.69	14.1	10.63	5.26	1.79	4.76	-2.963	0.0285879	0.51	0.585091	-0.799	0.434981	3.473	0.00156259	2.164	0.634709	-1.309	0.0884949
ENSRNOG00000003653.5	Fh	0.053	67.21	54.44	56.98	68.2	37.44	68.11	33.43	25.38	38.96	58.73	51.98	40.47	0.183	0.651192	-0.807	0.00246199	-0.071	0.86908	-0.99	0.000164355	-0.254	0.797185	0.737	0.0038773
ENSRNOG00000003657.6	Pkmyt1	0	52.27	40.11	45.37	51.89	58.83	50.81	21.73	23.5	21.25	46.46	51.08	72.61	0.313	0.42179	-0.974	0.000987671	0.351	0.292334	-1.287	4.47304e-06	0.038	0.990969	1.325	4.48843e-07
ENSRNOG00000003661.6	Hn1	0.006	198.63	204.86	240.57	195.69	176.49	207.57	138.72	125.95	183.01	198.12	227.63	176.16	-0.037	0.925163	-0.536	0.00457965	0.048	0.874165	-0.499	0.0100087	0.085	0.926795	0.584	0.000965607
ENSRNOG00000003673.7	Nup85	0	123.96	137.53	97.07	102.29	74.87	89.73	42.62	41.36	51.95	127.99	109.33	110.69	-0.28	0.337667	-1.33	4.06519e-11	0.12	0.67437	-1.05	2.00831e-06	0.4	0.563934	1.45	2.66546e-14
ENSRNOG00000003674.5	Pir	0	7.47	7.16	1.06	2.97	2.67	8.65	5.85	4.7	2.36	4.38	6.27	1.19	0.208	0.901223	-0.091	0.948732	-0.121	0.936938	-0.299	0.797061	-0.329	0.947664	-0.029	0.98499
ENSRNOG00000003679.6	Med13	0	67.21	64.47	60.14	40.03	58.83	33.51	57.66	42.3	25.98	42.95	34.05	28.57	-0.524	0.183537	-0.49	0.143282	-0.693	0.0307002	0.034	0.948137	-0.169	0.92132	-0.203	0.592364
ENSRNOG00000003681.6	Lct	0	2.99	2.87	2.11	4.45	0	1.08	3.34	2.82	2.36	0.88	0.9	1.19	-0.288	0.887269	0.215	0.880571	-1.166	0.409925	0.503	0.705868	-0.877	0.854001	-1.381	0.210286
ENSRNOG00000003682.6	Hook2	0	19.42	18.62	18.99	14.83	5.35	19.46	27.58	35.72	20.07	13.15	34.95	28.57	-0.26	0.745804	0.624	0.209222	0.652	0.222338	0.884	0.0689282	0.912	0.557353	0.027	0.970416
ENSRNOG00000003686.7	Tbl1x	0.002	73.18	88.82	94.96	137.87	114.98	114.59	84.4	49.82	76.75	95.55	90.51	90.46	0.614	0.009242	-0.165	0.592458	0.244	0.369449	-0.778	0.000236219	-0.37	0.586915	0.408	0.0712439
ENSRNOG00000003687.6	Rgs2	0	2.99	2.87	1.06	1.48	0	1.08	3.34	8.46	1.18	0	2.69	1.19	-0.943	0.674176	1.002	0.461542	-0.574	0.762537	1.944	0.162204	0.369	0.978253	-1.576	0.184171
ENSRNOG00000003689.6	Nono	0.077	173.24	232.08	196.26	250.55	267.41	238.92	190.53	151.33	179.47	211.27	234.8	242.81	0.427	0.033592	-0.138	0.55663	0.344	0.0772931	-0.564	0.000863707	-0.083	0.923604	0.481	0.00338167
ENSRNOG00000003691.5	Tmed7	0	23.9	24.35	37.99	37.06	18.72	47.57	23.4	17.86	18.89	44.71	47.5	15.47	0.45	0.424753	-0.467	0.35667	0.563	0.237045	-0.917	0.0296207	0.113	0.975959	1.03	0.00815569
ENSRNOG00000003694.5	Prox1	0	0	0	0	0	2.67	0	0	1.88	0	0	3.58	0	2.519	0.468858	2.433	0.392456	3.302	0.262291	-0.086	0.992005	0.783	0.960707	0.869	0.752562
ENSRNOG00000003699.6	Endov	0	7.47	10.03	5.28	1.48	10.7	1.08	11.7	4.7	5.9	4.38	2.69	5.95	-1.69	0.151448	0.105	0.922579	-0.646	0.493183	1.795	0.0642239	1.044	0.783988	-0.751	0.323391
ENSRNOG00000003703.6	Mcm6	0	224.02	239.24	260.62	201.62	219.27	258.38	119.5	120.31	115.71	222.66	214.19	209.49	0.024	0.945427	-0.962	2.9037e-11	-0.019	0.945402	-0.985	3.60115e-11	-0.043	0.977665	0.943	2.13467e-11
ENSRNOG00000003706.5	Ufc1	0	149.35	131.8	139.28	142.32	157.77	141.62	142.9	137.23	171.2	175.32	137.12	189.25	0.165	0.582617	0.166	0.506819	0.419	0.0518906	0.001	0.997811	0.254	0.739294	0.252	0.221418
ENSRNOG00000003707.8	Zmym3	0	2.99	11.46	5.28	11.86	2.67	6.49	10.03	8.46	15.35	7.89	13.44	15.47	0.376	0.740144	0.882	0.222115	1.087	0.124687	0.506	0.501283	0.711	0.76802	0.205	0.761245
ENSRNOG00000003712.6	Ppp4r3b	0.022	88.11	98.85	86.52	72.64	74.87	80	69.36	67.68	62.58	90.29	81.55	64.27	-0.144	0.651461	-0.374	0.0745326	-0.041	0.90068	-0.231	0.34007	0.102	0.92224	0.333	0.0901536
ENSRNOG00000003714.6	Clk4	0	5.97	10.03	9.5	4.45	0	5.41	10.03	8.46	8.26	6.14	4.48	3.57	-0.962	0.281411	0.125	0.87943	-0.674	0.361267	1.087	0.117928	0.288	0.947664	-0.8	0.170232
ENSRNOG00000003717.5	Cnih4	0	41.82	60.17	54.87	57.82	77.55	74.59	53.48	53.58	66.12	91.17	87.83	58.32	0.506	0.11232	0.191	0.57386	0.757	0.00208075	-0.314	0.270945	0.252	0.776997	0.566	0.0120443
ENSRNOG00000003719.5	Atpaf2	0	34.35	42.98	47.48	10.38	13.37	18.38	29.25	39.48	37.78	22.79	19.72	17.85	-1.412	8.35253e-05	-0.194	0.595623	-0.904	0.00352242	1.218	0.000402039	0.508	0.74273	-0.71	0.0164412
ENSRNOG00000003721.5	Paqr4	0.006	55.26	74.49	48.54	75.61	58.83	43.24	35.1	32.9	29.52	42.95	51.08	32.14	0.073	0.903138	-0.779	0.0116962	-0.323	0.387503	-0.852	0.00635916	-0.395	0.733894	0.457	0.163886
ENSRNOG00000003723.5	Wdr26	0	89.61	94.55	129.78	136.39	98.94	138.38	147.91	157.91	120.43	135.88	116.5	82.13	0.382	0.191013	0.504	0.0284002	0.248	0.389591	0.122	0.668959	-0.134	0.893345	-0.256	0.27972
ENSRNOG00000003724.7	Mrpl27	0	546.61	601.68	479.04	437.34	454.59	440	370.2	420.15	493.53	462.86	414.03	470.15	-0.183	0.443715	-0.294	0.119921	-0.119	0.60494	-0.112	0.611666	0.064	0.952802	0.175	0.369309
ENSRNOG00000003726.7	Scml2	0	4.48	1.43	2.11	0	2.67	2.16	0	0.94	1.18	0.88	4.48	1.19	-0.629	0.754165	-1.729	0.253935	-0.071	0.970932	-1.1	0.542234	0.558	0.928968	1.658	0.226877
ENSRNOG00000003728.6	Xylt2	0	47.79	34.38	40.1	40.03	32.09	34.59	75.21	60.16	53.13	33.31	41.22	33.33	-0.07	0.906929	0.712	0.00399037	-0.023	0.96327	0.782	0.00249446	0.047	0.989288	-0.735	0.00126267
ENSRNOG00000003732.4	Flrt2	0.056	1.49	0	3.17	2.97	2.67	2.16	1.67	0.94	1.18	0	0	1.19	0.616	0.726195	-0.325	0.859053	-2.049	0.262581	-0.941	0.477737	-2.665	0.563934	-1.724	0.305169
ENSRNOG00000003736.7	Col5a2	0	13.44	7.16	5.28	2.97	5.35	5.41	61	53.58	22.43	0.88	0.9	10.71	-0.754	0.501739	2.546	5.75684e-07	-2.162	0.0330906	3.299	7.98346e-09	-1.408	0.722957	-4.707	2.36056e-12
ENSRNOG00000003742.8	Cdkl5	0	1.49	4.3	0	0	0	1.08	1.67	2.82	0	4.38	0	0	-1.624	0.581407	-0.194	0.946329	-0.524	0.864302	1.43	0.562008	1.101	0.912954	-0.33	0.895415
ENSRNOG00000003743.7	Dars	0.003	346.48	306.57	399.9	268.34	251.36	271.35	249.86	225.58	162.94	234.94	247.34	203.54	-0.304	0.148595	-0.62	0.000152757	-0.471	0.0065068	-0.316	0.0979896	-0.167	0.807	0.149	0.46669
ENSRNOG00000003745.3	Atf3	0.059	25.39	12.89	9.5	25.2	21.39	31.35	50.98	37.6	27.16	34.19	29.57	41.66	1.055	0.0445308	1.553	7.66569e-05	1.467	0.000422138	0.498	0.219905	0.412	0.76802	-0.086	0.842363
ENSRNOG00000003746.7	Gjb1	0	0	4.3	0	5.93	2.67	2.16	6.69	7.52	4.72	0.88	1.79	0	2.612	0.117066	3.406	0.00257506	0.911	0.707365	0.794	0.348939	-1.701	0.647704	-2.494	0.00232072
ENSRNOG00000003747.6	Asna1	0.002	110.52	104.58	103.4	114.15	98.94	104.86	100.28	126.89	115.71	118.34	71.69	115.46	0.115	0.753898	0.174	0.53194	0.168	0.585962	0.059	0.852994	0.052	0.978542	-0.007	0.986111
ENSRNOG00000003755.5	Clgn	0	7.47	5.73	8.44	2.97	5.35	1.08	17.55	7.52	11.81	5.26	3.58	3.57	-1.359	0.203578	0.822	0.206493	-0.642	0.474278	2.181	0.00241571	0.717	0.848029	-1.464	0.0114408
ENSRNOG00000003762.7	Smarca1	0	1.49	5.73	2.11	7.41	16.04	4.32	17.55	13.16	3.54	7.89	18.82	8.33	1.439	0.209211	1.983	0.0164321	2.044	0.0171455	0.544	0.548409	0.605	0.848029	0.061	0.954998
ENSRNOG00000003763.7	Prdx4	0	25.39	27.22	26.38	28.17	34.76	34.59	28.41	26.32	20.07	33.31	25.99	33.33	0.403	0.342954	0.014	0.979599	0.364	0.317701	-0.389	0.252197	-0.039	0.991098	0.35	0.243506
ENSRNOG00000003767.7	Rps6kc1	0	20.91	15.76	24.27	23.72	13.37	25.95	26.74	34.78	24.79	22.79	21.51	38.09	0.23	0.725507	0.551	0.184451	0.425	0.380972	0.321	0.474276	0.195	0.92224	-0.126	0.777536
ENSRNOG00000003772.7	Csrp2	0.023	47.79	41.54	45.37	42.99	64.18	55.13	26.74	30.08	25.98	71.88	63.63	88.08	0.34	0.367782	-0.629	0.0398554	0.84	0.0007657	-0.97	0.000468689	0.5	0.547743	1.469	1.23085e-10
ENSRNOG00000003773.6	Hmox2	0	79.15	53.01	73.86	57.82	53.48	51.89	48.47	63.92	90.91	45.58	60.94	79.75	-0.233	0.637879	-0.046	0.931876	-0.055	0.919442	0.188	0.660725	0.178	0.912034	-0.009	0.986978
ENSRNOG00000003778.5	Opn3	0.02	4.48	2.87	0	1.48	5.35	4.32	0.84	0	1.18	9.64	10.75	4.76	0.75	0.621209	-1.515	0.321661	2.036	0.014924	-2.265	0.0680538	1.286	0.596533	3.551	2.41981e-05
ENSRNOG00000003782.5	Acot9	0	20.91	11.46	13.72	7.41	16.04	21.62	26.74	24.44	27.16	14.03	22.4	8.33	0.16	0.858933	0.843	0.0623878	0.119	0.882937	0.683	0.154168	-0.041	1	-0.724	0.0874792
ENSRNOG00000003786.6	Tspan6	0	13.44	22.92	12.66	20.76	16.04	12.97	23.4	23.5	22.43	13.15	8.96	8.33	0.144	0.855445	0.613	0.135348	-0.464	0.407647	0.47	0.275852	-0.608	0.710947	-1.077	0.00262423
ENSRNOG00000003787.8	Lcorl	0	0	0	0	1.48	0	2.16	0	0	0	0.88	0	2.38	3.523	0.158431	0	1	3.049	0.203736	-3.523	0.0752961	-0.474	0.961198	3.049	0.116535
ENSRNOG00000003792.6	Med14	0.128	1.49	4.3	3.17	1.48	10.7	6.49	3.34	3.76	3.54	0.88	3.58	2.38	0.963	0.406848	0.283	0.828142	-0.257	0.872003	-0.68	0.467948	-1.221	0.676369	-0.541	0.602604
ENSRNOG00000003794.7	Nmral1	0	13.44	21.49	17.94	14.83	18.72	17.3	15.88	6.58	10.63	27.18	25.09	25	0.023	0.979779	-0.572	0.237886	0.686	0.0768281	-0.595	0.223059	0.663	0.584016	1.258	0.000145826
ENSRNOG00000003797.6	Mrps7	0	58.25	50.14	36.93	47.44	21.39	44.32	43.45	48.88	60.22	36.82	50.19	32.14	-0.113	0.847985	0.148	0.721511	-0.104	0.834906	0.261	0.49957	0.009	1	-0.252	0.460545
ENSRNOG00000003802.5	Pttg1	0	790.04	594.52	662.64	536.67	566.9	496.21	246.52	349.66	403.8	585.58	583.41	727.25	-0.252	0.365733	-0.916	6.03341e-06	0.033	0.9273	-0.663	0.00175212	0.286	0.706551	0.949	1.8177e-06
ENSRNOG00000003803.6	Zdhhc17	0	16.43	10.03	14.77	13.34	8.02	12.97	21.73	27.26	20.07	8.77	5.38	8.33	-0.079	0.937559	0.805	0.0366241	-0.74	0.189976	0.884	0.0302609	-0.661	0.733195	-1.545	1.97042e-05
ENSRNOG00000003805.5	Rnft1	0	0	0	0	1.48	0	0	0	3.76	1.18	0.88	0	1.19	2.221	0.469634	3.625	0.116304	2.548	0.335103	1.403	0.527566	0.326	0.986509	-1.077	0.57716
ENSRNOG00000003809.7	Sat1	0	8.96	14.33	12.66	5.93	0	11.89	86.07	69.56	77.93	17.53	20.61	10.71	-0.51	0.532095	2.744	1.7599e-23	0.608	0.235325	3.254	8.34945e-24	1.118	0.458785	-2.136	4.26076e-19
ENSRNOG00000003815.4	Slc25a11	0	50.78	60.17	51.7	28.17	13.37	32.43	56.83	37.6	37.78	42.08	42.12	27.38	-0.88	0.0130707	-0.217	0.551536	-0.371	0.285243	0.663	0.0503599	0.509	0.661961	-0.154	0.660916
ENSRNOG00000003816.8	Tada1	0	23.9	35.81	29.54	29.65	13.37	44.32	34.26	22.56	33.06	26.3	32.26	19.04	0.266	0.644128	0.074	0.897921	-0.037	0.953475	-0.192	0.68816	-0.302	0.848029	-0.111	0.807107
ENSRNOG00000003821.6	Rptor	0	20.91	34.38	40.1	22.24	21.39	30.27	36.77	31.02	37.78	26.3	27.78	16.66	-0.259	0.622178	0.153	0.718473	-0.31	0.462379	0.412	0.269114	-0.051	0.99021	-0.463	0.148248
ENSRNOG00000003822.6	Slu7	0.001	173.24	143.26	141.39	133.43	171.14	132.97	151.26	146.63	125.15	130.62	135.32	148.78	0.011	0.979479	-0.032	0.913474	0.009	0.979057	-0.042	0.873926	-0.002	1	0.041	0.86163
ENSRNOG00000003825.6	Wdr75	0	43.31	60.17	70.7	48.92	26.74	46.49	32.59	38.54	24.79	57.86	43.91	33.33	-0.353	0.415249	-0.795	0.0100378	-0.221	0.578938	-0.443	0.228803	0.132	0.941527	0.574	0.0673952
ENSRNOG00000003827.7	Wipi1	0	62.73	73.06	53.81	63.75	66.85	72.43	76.88	77.07	105.08	75.39	75.28	57.13	0.229	0.533171	0.478	0.0556033	0.307	0.288653	0.249	0.369949	0.078	0.964888	-0.172	0.512685
ENSRNOG00000003831.6	Tdp1	0	4.48	8.6	11.61	4.45	2.67	10.81	5.01	7.52	7.08	5.26	6.27	3.57	-0.187	0.872039	-0.336	0.681679	-0.577	0.476506	-0.149	0.873545	-0.39	0.897081	-0.241	0.765509
ENSRNOG00000003833.4	Nenf	0	404.73	455.56	389.35	618.21	628.4	601.08	398.61	409.81	410.88	681.14	626.43	805.81	0.67	7.33089e-06	0.035	0.887583	0.865	1.30325e-09	-0.635	6.63724e-06	0.194	0.743737	0.829	1.40747e-09
ENSRNOG00000003834.7	Map2k4	0	11.95	11.46	7.39	1.48	5.35	5.41	9.19	3.76	3.54	7.01	5.38	1.19	-1.181	0.212899	-0.733	0.341941	-0.909	0.252758	0.448	0.658549	0.272	0.961198	-0.177	0.847179
ENSRNOG00000003835.5	Slc43a2	0	2.99	0	10.55	2.97	0	1.08	5.01	4.7	1.18	4.38	1.79	3.57	-1.1	0.552713	0.101	0.954408	-0.023	0.992627	1.201	0.391965	1.077	0.841036	-0.125	0.935621
ENSRNOG00000003837.4	Mif4gd	0	19.42	22.92	16.88	10.38	5.35	11.89	30.08	24.44	17.71	21.92	11.65	11.9	-0.842	0.169027	0.395	0.404553	-0.213	0.735585	1.238	0.00566449	0.63	0.740758	-0.608	0.130211
ENSRNOG00000003840.7	Slit2	0	1.49	1.43	0	0	0	1.08	0	4.7	1.18	0	2.69	0	-0.706	0.854398	1.046	0.666077	0.138	0.964212	1.752	0.453719	0.844	0.941527	-0.908	0.670138
ENSRNOG00000003844.6	Dhx15	0.022	73.18	61.6	82.3	84.5	53.48	69.19	44.29	51.7	34.24	66.62	78.86	55.94	0.066	0.888045	-0.665	0.0073189	0.038	0.923957	-0.731	0.00328064	-0.027	0.997293	0.704	0.00208411
ENSRNOG00000003846.7	Pitpna	0.08	171.75	156.15	215.25	200.14	240.66	203.24	189.7	214.31	243.22	204.25	225.84	217.82	0.323	0.172344	0.307	0.132423	0.394	0.0498423	-0.016	0.9563	0.071	0.948869	0.087	0.699615
ENSRNOG00000003847.7	Gid4	0	32.86	20.06	37.99	29.65	16.04	30.27	23.4	27.26	20.07	20.16	21.51	22.62	-0.098	0.877328	-0.327	0.41853	-0.403	0.329974	-0.229	0.59674	-0.305	0.846052	-0.076	0.864113
ENSRNOG00000003848.8	Med12	0.002	41.82	47.28	43.26	26.69	16.04	25.95	35.93	38.54	31.88	21.92	18.82	19.04	-0.748	0.0230875	-0.235	0.44035	-0.988	0.000294101	0.513	0.105937	-0.239	0.854001	-0.752	0.00448577
ENSRNOG00000003849.4	Stx8	0	13.44	14.33	13.72	10.38	18.72	11.89	30.92	20.68	18.89	12.27	13.44	7.14	-0.013	0.99362	0.855	0.0371829	-0.149	0.842437	0.868	0.0448539	-0.136	0.976451	-1.003	0.00685165
ENSRNOG00000003853.7	Scoc	0.002	52.27	37.25	47.48	50.41	42.78	52.97	45.96	44.18	60.22	55.23	60.94	46.42	0.232	0.555021	0.168	0.623773	0.403	0.159392	-0.063	0.865539	0.171	0.857502	0.235	0.375557
ENSRNOG00000003855.7	Dnaja3	0.005	29.87	27.22	20.05	20.76	26.74	21.62	27.58	15.04	17.71	21.04	12.55	13.09	-0.065	0.939719	-0.236	0.647228	-0.53	0.268024	-0.171	0.750908	-0.465	0.76802	-0.294	0.525208
ENSRNOG00000003858.6	Atp6ap2	0.002	85.13	91.69	72.81	78.57	90.92	82.16	100.28	115.61	106.26	85.91	91.41	79.75	0.113	0.735239	0.448	0.0171128	0.211	0.384823	0.336	0.100396	0.098	0.923441	-0.238	0.20328
ENSRNOG00000003861.7	Gorab	0	5.97	11.46	8.44	10.38	5.35	5.41	8.36	9.4	7.08	7.01	13.44	7.14	-0.174	0.878936	0.019	0.985147	0.255	0.749212	0.192	0.817721	0.429	0.851365	0.236	0.711113
ENSRNOG00000003864.5	Gipc1	0	25.39	40.11	22.16	25.2	56.16	34.59	42.62	21.62	42.51	25.42	37.64	26.19	0.399	0.506335	0.403	0.411939	0.198	0.740791	0.004	0.995701	-0.201	0.92224	-0.205	0.666921
ENSRNOG00000003869.3	Sod3	0	0	0	1.06	0	0	0	7.52	5.64	4.72	0	0	0	-1.947	0.540021	3.49	0.000887932	-1.947	0.426157	5.437	0.000205955	0	1	-5.437	7.08821e-06
ENSRNOG00000003873.6	Cpd	0	71.69	68.76	84.41	63.75	80.22	86.49	61.84	35.72	40.14	92.92	60.04	55.94	0.135	0.764965	-0.677	0.0234633	-0.004	0.997094	-0.812	0.00490161	-0.14	0.922344	0.672	0.019995
ENSRNOG00000003875.7	Ocrl	0.025	4.48	0	2.11	4.45	16.04	5.41	2.51	8.46	0	0.88	1.79	2.38	1.879	0.167777	0.475	0.784618	-0.238	0.913869	-1.404	0.237166	-2.117	0.555071	-0.712	0.625502
ENSRNOG00000003879.5	Rnf167	0	88.11	113.17	89.69	62.27	72.2	86.49	95.27	94.93	87.37	72.76	84.24	79.75	-0.259	0.379099	0.01	0.975383	-0.145	0.599034	0.27	0.257537	0.114	0.917483	-0.155	0.49561
ENSRNOG00000003881.6	Nit1	0.003	31.36	24.35	25.32	17.79	18.72	31.35	35.93	43.24	41.32	33.31	24.2	11.9	-0.059	0.94257	0.642	0.0720904	0.024	0.970148	0.701	0.0549913	0.084	0.98056	-0.617	0.0662378
ENSRNOG00000003882.8	Cep350	0	17.92	35.81	37.99	37.06	29.41	21.62	35.1	31.02	28.34	30.68	25.99	29.76	-0.078	0.909993	0.033	0.949496	-0.03	0.958963	0.111	0.810065	0.049	0.99021	-0.063	0.881471
ENSRNOG00000003889.7	Tbc1d15	0	131.42	164.75	123.45	126.01	144.4	137.3	138.72	97.75	81.47	117.47	114.71	70.23	0.062	0.888705	-0.371	0.172287	-0.284	0.333031	-0.433	0.0953254	-0.347	0.675923	0.087	0.784107
ENSRNOG00000003897.6	Col1a1	0	0	4.3	0	10.38	5.35	11.89	5.85	7.52	21.25	4.38	8.96	2.38	3.962	0.00229907	3.855	0.00177964	3.156	0.0262048	-0.107	0.9272	-0.807	0.77194	-0.699	0.425844
ENSRNOG00000003901.6	Cfap36	0	52.27	48.71	63.31	71.16	40.11	67.03	71.03	54.52	43.69	57.86	41.22	47.61	0.286	0.473266	0.115	0.766204	-0.027	0.955076	-0.172	0.619284	-0.313	0.76802	-0.142	0.66765
ENSRNOG00000003902.3	Fabp6	0	1.49	0	1.06	0	0	0	0	0	0	1.75	0	0	-2.741	0.367782	-2.741	0.218926	-0.251	0.933922	0	1	2.49	0.76802	2.49	0.224713
ENSRNOG00000003905.6	Nsf	0.049	37.34	28.65	43.26	28.17	21.39	38.92	40.11	38.54	46.05	28.05	33.16	26.19	-0.12	0.825247	0.224	0.52763	-0.188	0.647884	0.344	0.308753	-0.068	0.98056	-0.412	0.15096
ENSRNOG00000003908.8	Cep128	0.139	14.93	10.03	15.83	4.45	10.7	8.65	11.7	4.7	5.9	15.78	7.17	22.62	-0.73	0.413877	-0.772	0.274447	0.254	0.76423	-0.042	0.969728	0.983	0.661961	1.025	0.0900302
ENSRNOG00000003915.6	Tmem206	0	43.31	35.81	34.82	23.72	53.48	20.54	15.88	22.56	9.45	28.93	34.05	17.85	-0.459	0.404682	-1.14	0.00230621	-0.315	0.497211	-0.681	0.151171	0.144	0.95907	0.825	0.0318044
ENSRNOG00000003917.8	Uck2	0.068	68.7	80.22	59.09	69.68	82.9	72.43	36.77	47.94	42.51	86.79	66.32	95.22	0.21	0.574846	-0.632	0.0180081	0.415	0.13378	-0.842	0.000908711	0.205	0.848029	1.047	2.53705e-06
ENSRNOG00000003918.5	Slc25a19	0.043	31.36	22.92	32.71	17.79	29.41	20.54	15.88	12.22	11.81	22.79	13.44	23.81	-0.343	0.529403	-1.044	0.00509882	-0.409	0.350281	-0.701	0.11621	-0.066	0.985799	0.635	0.117624
ENSRNOG00000003919.5	Rps6kb1	0	64.22	60.17	77.03	69.68	58.83	63.78	58.5	60.16	34.24	61.36	63.63	47.61	0.038	0.942573	-0.275	0.348117	-0.077	0.840311	-0.313	0.271575	-0.115	0.925242	0.198	0.477278
ENSRNOG00000003923.4	Rab21	0	43.31	61.6	56.98	23.72	26.74	33.51	55.99	36.66	56.67	33.31	36.74	29.76	-0.811	0.0198847	-0.042	0.927137	-0.548	0.0857515	0.769	0.0139887	0.263	0.848029	-0.506	0.077438
ENSRNOG00000003924.6	Pi4k2b	0	5.97	1.43	20.05	11.86	21.39	9.73	10.86	5.64	3.54	14.9	9.86	10.71	1.069	0.27471	0.102	0.936956	0.951	0.28765	-0.967	0.184291	-0.118	0.985799	0.849	0.212438
ENSRNOG00000003928.7	Tmco1	0.012	253.89	329.49	282.78	274.27	310.19	248.65	257.39	257.54	232.6	252.47	288.57	283.28	0.029	0.932721	-0.142	0.493121	0.078	0.746762	-0.171	0.373505	0.048	0.97339	0.22	0.19886
ENSRNOG00000003929.7	Pcdh19	0	5.97	10.03	7.39	8.9	5.35	3.24	5.85	1.88	3.54	5.26	1.79	4.76	-0.355	0.755903	-0.925	0.253935	-0.834	0.334097	-0.57	0.549342	-0.479	0.878548	0.091	0.940152
ENSRNOG00000003931.5	Arsg	0	1.49	1.43	1.06	0	0	0	4.18	9.4	2.36	0	0.9	1.19	-3.263	0.240346	2.001	0.0837188	-0.735	0.737962	5.264	0.00215426	2.528	0.76802	-2.736	0.0133032
ENSRNOG00000003936.4	Pwwp2a	0.005	8.96	4.3	12.66	11.86	2.67	19.46	10.86	15.98	10.63	13.15	9.86	7.14	0.699	0.364323	0.543	0.419587	0.333	0.680166	-0.157	0.834376	-0.366	0.857502	-0.21	0.745567
ENSRNOG00000003942.5	Asnsd1	0	234.47	234.94	245.85	246.1	248.69	178.38	219.78	186.11	217.25	213.02	215.08	190.44	0.026	0.94601	-0.133	0.539411	-0.059	0.823245	-0.159	0.455043	-0.085	0.923586	0.073	0.728063
ENSRNOG00000003946.8	Tor1aip1	0	95.58	77.36	77.03	66.71	69.53	68.11	83.57	97.75	41.32	64.87	74.38	54.75	-0.181	0.655192	0.04	0.926297	-0.201	0.543922	0.22	0.496718	-0.021	1	-0.241	0.405449
ENSRNOG00000003948.5	Llgl1	0	5.97	1.43	4.22	1.48	0	2.16	4.18	1.88	1.18	0	0	1.19	-1.189	0.437383	-0.517	0.675879	-3.125	0.0286477	0.672	0.643242	-1.936	0.76802	-2.608	0.0626701
ENSRNOG00000003951.6	Psmc1	0.006	3463.34	2792.1	3187.62	3390.53	3823.9	2993.49	2077.47	2224.83	1928.08	2703.51	2811.31	2429.33	0.217	0.221894	-0.531	6.34858e-05	-0.099	0.608599	-0.748	3.2022e-09	-0.316	0.458706	0.431	0.0012256
ENSRNOG00000003953.7	Rab3gap1	0	11.95	5.73	11.61	2.97	5.35	5.41	13.37	9.4	14.17	2.63	4.48	2.38	-0.995	0.233975	0.363	0.556014	-1.437	0.0358057	1.358	0.0249222	-0.442	0.905459	-1.801	0.000719887
ENSRNOG00000003955.7	Spata7	0	19.42	14.33	7.39	20.76	5.35	11.89	14.21	12.22	9.45	19.29	13.44	23.81	0.123	0.909376	-0.052	0.9506	0.64	0.275628	-0.175	0.813416	0.517	0.779533	0.693	0.159682
ENSRNOG00000003958.7	Commd10	0	5.97	10.03	12.66	8.9	13.37	6.49	9.19	1.88	7.08	16.66	11.65	4.76	-0.039	0.978652	-0.571	0.498162	0.351	0.68513	-0.532	0.534212	0.39	0.880065	0.922	0.160942
ENSRNOG00000003964.7	Nsmce2	0.054	32.86	32.95	41.15	40.03	45.46	27.03	34.26	30.08	27.16	38.57	34.05	33.33	0.066	0.913313	-0.164	0.675561	0.117	0.781165	-0.229	0.529743	0.052	0.985799	0.281	0.355161
ENSRNOG00000003967.3	Vmp1	0.032	85.13	128.93	123.45	68.2	96.27	70.27	114.49	98.69	114.53	71.88	60.04	73.8	-0.505	0.0615127	-0.01	0.977655	-0.605	0.00824426	0.494	0.0321896	-0.101	0.94084	-0.595	0.0034011
ENSRNOG00000003970.6	Tnpo2	0	542.13	505.7	445.27	587.08	553.53	446.48	525.64	600.62	567.92	459.35	490.21	515.38	0.196	0.387727	0.255	0.169392	0.127	0.56685	0.058	0.799961	-0.069	0.942091	-0.127	0.507363
ENSRNOG00000003971.6	Gosr1	0.017	8.96	7.16	8.44	2.97	2.67	2.16	8.36	7.52	4.72	12.27	5.38	5.95	-1.537	0.109404	-0.148	0.873256	0.099	0.919129	1.389	0.100136	1.635	0.511156	0.247	0.725457
ENSRNOG00000003973.6	Cyb5r1	0.008	29.87	37.25	33.76	26.69	29.41	24.86	60.17	37.6	47.23	26.3	32.26	38.09	-0.241	0.659403	0.596	0.0590524	0.067	0.905229	0.837	0.00865476	0.308	0.832017	-0.529	0.06972
ENSRNOG00000003975.6	Pfn1	0.094	31.36	31.52	25.32	32.62	18.72	35.68	21.73	52.64	43.69	30.68	28.68	73.8	0.159	0.846095	0.544	0.298607	0.419	0.48687	0.385	0.471815	0.26	0.90507	-0.125	0.832956
ENSRNOG00000003977.5	Dusp1	0	1.49	8.6	6.33	0	0	3.24	14.21	12.22	20.07	0	6.27	1.19	-1.714	0.192746	1.505	0.0282982	-1.686	0.158297	3.219	9.66594e-05	0.028	1	-3.191	6.79889e-05
ENSRNOG00000003979.8	Zranb3	0	17.92	15.76	10.55	2.97	10.7	9.73	3.34	7.52	5.9	4.38	7.17	1.19	-0.81	0.308773	-1.302	0.0321299	-1.516	0.0184592	-0.492	0.562805	-0.706	0.796457	-0.214	0.813913
ENSRNOG00000003980.5	Ttc1	0	156.81	141.83	122.4	83.02	109.64	87.57	132.87	133.47	113.35	81.53	92.31	89.27	-0.509	0.0202663	-0.062	0.817752	-0.519	0.00663807	0.447	0.0241593	-0.011	1	-0.458	0.00931286
ENSRNOG00000003981.5	Zfp18	0	0	2.87	3.17	0	2.67	3.24	2.51	1.88	2.36	2.63	1.79	0	0.014	1	0.126	0.940873	-0.256	0.891275	0.112	0.947936	-0.27	0.978253	-0.382	0.769163
ENSRNOG00000003983.4	Pfdn2	0	59.74	63.03	73.86	81.54	72.2	56.22	60.17	41.36	48.41	62.24	72.59	55.94	0.159	0.689514	-0.327	0.262284	0.099	0.788966	-0.486	0.0693043	-0.06	0.978253	0.426	0.0849608
ENSRNOG00000003984.5	Apln	0	0	0	0	1.48	0	4.32	0.84	0	1.18	3.51	0	4.76	4.117	0.0856128	2.462	0.325067	4.379	0.0439547	-1.654	0.346927	0.263	0.985799	1.917	0.227799
ENSRNOG00000003985.5	Tmem19	0.053	52.27	40.11	62.25	34.1	21.39	31.35	70.2	79.89	76.75	42.08	28.68	25	-0.683	0.055257	0.596	0.0175755	-0.549	0.0830346	1.279	7.27878e-07	0.134	0.942444	-1.145	5.92913e-07
ENSRNOG00000003988.6	Dnajc27	0	53.76	40.11	42.21	35.58	10.7	25.95	42.62	53.58	43.69	42.08	33.16	28.57	-0.63	0.110878	0.118	0.758818	-0.216	0.573468	0.748	0.0187142	0.414	0.743635	-0.334	0.253865
ENSRNOG00000003993.6	Thap2	0	4.48	1.43	7.39	7.41	0	5.41	1.67	2.82	0	4.38	2.69	0	0.176	0.928145	-1.398	0.247516	-0.707	0.593791	-1.574	0.170148	-0.882	0.831308	0.691	0.60193
ENSRNOG00000004000.7	Tefm	0	5.97	2.87	6.33	0	0	0	5.85	2.82	0	0.88	5.38	0	-5.119	0.0170322	-0.658	0.656614	-1.435	0.345225	4.461	0.031784	3.685	0.610272	-0.777	0.608058
ENSRNOG00000004003.4	Dusp10	0	1.49	0	0	0	5.35	1.08	0	2.82	0	0	0.9	0	1.794	0.545819	0.857	0.762832	-0.277	0.945515	-0.937	0.711887	-2.071	0.78499	-1.134	0.640988
ENSRNOG00000004004.7	Nrde2	0.005	25.39	42.98	26.38	25.2	16.04	23.78	38.44	19.74	28.34	25.42	12.55	23.81	-0.372	0.552364	-0.044	0.946309	-0.452	0.386474	0.327	0.529156	-0.081	0.985799	-0.408	0.375948
ENSRNOG00000004006.4	Dnajb9	0	10.45	10.03	22.16	13.34	5.35	19.46	16.71	14.1	8.26	14.03	14.34	19.04	0.098	0.929018	-0.036	0.965943	0.269	0.705081	-0.134	0.854319	0.172	0.960707	0.305	0.584173
ENSRNOG00000004011.6	Nedd1	0	101.56	90.25	87.58	74.13	123.01	87.57	35.93	40.42	47.23	82.4	88.72	114.27	0.047	0.927233	-1.115	1.88354e-06	0.137	0.687048	-1.163	1.87333e-06	0.09	0.957221	1.252	2.18392e-08
ENSRNOG00000004013.8	Grip1	0	0	2.87	2.11	1.48	0	6.49	1.67	0	1.18	4.38	7.17	5.95	0.965	0.545659	-0.69	0.691328	1.817	0.078758	-1.655	0.192103	0.852	0.796457	2.508	0.00668876
ENSRNOG00000004014.6	Chmp6	0.137	32.86	55.87	40.1	37.06	56.16	40	46.8	39.48	66.12	36.82	36.74	41.66	0.104	0.860782	0.246	0.540089	-0.01	0.987255	0.142	0.741303	-0.115	0.958292	-0.256	0.465243
ENSRNOG00000004016.6	Msl3	0.057	77.66	71.63	83.36	118.6	104.29	111.35	66.02	64.86	48.41	91.17	81.55	69.04	0.631	0.00244677	-0.297	0.216974	0.207	0.413772	-0.928	3.02618e-07	-0.424	0.458785	0.504	0.00805339
ENSRNOG00000004018.7	Tdrd5	0.002	32.86	37.25	28.49	40.03	45.46	38.92	9.19	3.76	3.54	35.06	48.39	59.51	0.429	0.352742	-2.432	3.80074e-09	0.652	0.0696113	-2.861	5.89988e-13	0.223	0.854704	3.084	2.68538e-17
ENSRNOG00000004019.3	Phlda1	0.001	144.87	124.63	143.5	117.12	98.94	120	1208.38	1146.72	1170.07	119.22	184.61	149.97	-0.169	0.574846	3.16	1.57443e-107	0.331	0.14093	3.328	6.07696e-108	0.5	0.381837	-2.829	9.85342e-85
ENSRNOG00000004026.6	Atp2b1	0.001	510.76	550.11	520.19	403.25	369.02	390.27	441.23	396.65	360.11	370.81	358.47	364.22	-0.331	0.0260043	-0.328	0.0115952	-0.382	0.00371337	0.003	0.9901	-0.051	0.952225	-0.054	0.746132
ENSRNOG00000004032.7	Tmem94	0	1.49	1.43	4.22	1.48	0	4.32	3.34	6.58	2.36	1.75	0.9	0	0.049	0.98423	0.737	0.536524	-1.158	0.447094	0.688	0.566686	-1.206	0.796457	-1.895	0.0746324
ENSRNOG00000004035.6	Krr1	0	26.88	21.49	27.43	20.76	32.09	23.78	20.89	13.16	9.45	12.27	16.13	11.9	0.046	0.950865	-0.71	0.0780812	-0.758	0.0718268	-0.756	0.0647849	-0.804	0.531618	-0.047	0.940855
ENSRNOG00000004036.8	Snx12	0.003	40.32	24.35	15.83	35.58	40.11	40	72.7	62.04	81.47	52.6	39.43	55.94	0.817	0.0592375	1.678	1.31257e-08	1.209	0.000318697	0.86	0.00259126	0.392	0.739294	-0.469	0.0860421
ENSRNOG00000004040.8	Abca8	0	0	0	0	0	0	1.08	1.67	4.7	0	0.88	0	0	2.14	0.479639	4.007	0.0688902	1.727	0.511367	1.867	0.35791	-0.414	0.982165	-2.281	0.204848
ENSRNOG00000004048.7	Lrrk2	0	1.49	4.3	5.28	5.93	8.02	3.24	5.01	5.64	4.72	1.75	0.9	3.57	0.474	0.701073	0.457	0.63531	-0.815	0.476129	-0.016	0.990503	-1.289	0.663453	-1.272	0.115094
ENSRNOG00000004049.7	Baiap2	0	1.49	0	0	2.97	0	1.08	3.34	3.76	1.18	0.88	0	3.57	1.6	0.490225	2.422	0.112023	1.111	0.631079	0.822	0.573594	-0.489	0.960707	-1.31	0.317634
ENSRNOG00000004057.8	Ccdc88a	0.001	180.71	230.65	224.75	287.61	262.06	277.84	210.59	212.43	185.37	265.62	225.84	142.83	0.487	0.0180133	0.003	0.99451	0.214	0.377449	-0.484	0.00808809	-0.273	0.684207	0.211	0.319679
ENSRNOG00000004059.4	Ptrhd1	0	43.31	63.03	42.21	32.62	24.07	21.62	38.44	47	56.67	22.79	32.26	32.14	-0.811	0.0418561	0	1	-0.617	0.0859198	0.811	0.0193773	0.194	0.917423	-0.618	0.0496075
ENSRNOG00000004060.7	Calm2	0.131	610.83	666.15	602.49	582.63	513.42	584.86	574.94	515.08	647.02	573.31	569.07	505.86	-0.045	0.862088	-0.059	0.776968	-0.038	0.875137	-0.013	0.953525	0.008	1	0.021	0.922264
ENSRNOG00000004061.5	Pnn	0.107	79.15	95.98	106.57	108.22	66.85	78.92	57.66	49.82	48.41	78.02	66.32	48.8	-0.055	0.909648	-0.789	0.00066663	-0.392	0.148078	-0.734	0.00306082	-0.337	0.707171	0.397	0.123007
ENSRNOG00000004063.7	Sh3pxd2b	0.125	0	1.43	1.06	1.48	0	0	0.84	0	0	0	0	0	-0.521	0.878124	-1.067	0.662069	-2.737	0.2493	-0.546	0.849433	-2.216	0.76802	-1.67	0.429127
ENSRNOG00000004067.8	Nrcam	0	2.99	1.43	1.06	1.48	0	1.08	5.85	1.88	3.54	0	2.69	1.19	-0.617	0.791454	1.136	0.357909	-0.259	0.904282	1.753	0.177401	0.358	0.978253	-1.396	0.198074
ENSRNOG00000004068.7	Ncoa1	0.005	29.87	30.08	24.27	23.72	37.44	37.84	36.77	43.24	17.71	36.82	30.47	22.62	0.344	0.521787	0.393	0.361667	0.274	0.564937	0.049	0.930691	-0.071	0.984085	-0.119	0.782691
ENSRNOG00000004072.6	Myo1c	0	2.99	1.43	1.06	0	0	0	0	0.94	0	0	0	0	-3.639	0.149735	-1.949	0.255788	-3.639	0.0671386	1.69	0.513388	0	1	-1.69	0.418837
ENSRNOG00000004076.6	Pms1	0	31.36	32.95	22.16	16.31	8.02	30.27	25.07	26.32	10.63	21.92	19.72	13.09	-0.459	0.486723	-0.325	0.554981	-0.471	0.378355	0.134	0.844892	-0.011	1	-0.145	0.795088
ENSRNOG00000004077.8	Kcnc2	0	0	0	1.06	0	0	0	2.51	2.82	4.72	0	0	0	-1.947	0.540021	2.595	0.0502801	-1.947	0.426157	4.542	0.0104412	0	1	-4.542	0.00183789
ENSRNOG00000004078.7	Eno3	0	7.47	2.87	2.11	2.97	0	3.24	2.51	6.58	3.54	3.51	1.79	0	-0.54	0.739758	0.149	0.916906	-0.861	0.503349	0.689	0.570511	-0.321	0.974056	-1.01	0.329373
ENSRNOG00000004083.7	Zc3h14	0	85.13	85.95	71.75	105.26	106.96	78.92	90.25	51.7	90.91	93.8	70.8	82.13	0.347	0.313205	0.086	0.83091	0.181	0.602384	-0.262	0.396382	-0.167	0.865185	0.095	0.772278
ENSRNOG00000004085.6	Tcaim	0	0	2.87	3.17	1.48	0	4.32	1.67	0.94	0	0	0.9	1.19	0.274	0.905411	-0.99	0.549808	-1.383	0.425865	-1.264	0.394998	-1.657	0.752885	-0.393	0.835766
ENSRNOG00000004089.7	Enpp2	0	4.48	4.3	2.11	0	0	0	0	1.88	1.18	0	1.79	0	-4.591	0.0292254	-1.641	0.197049	-2.227	0.118047	2.95	0.214669	2.364	0.768609	-0.586	0.757827
ENSRNOG00000004091.6	Cwc25	0.001	77.66	83.09	85.47	75.61	96.27	96.22	116.16	87.41	70.84	104.32	94.1	82.13	0.218	0.510169	0.196	0.492297	0.339	0.180152	-0.023	0.950175	0.121	0.908057	0.143	0.572607
ENSRNOG00000004093.7	Rhot1	0.132	16.43	31.52	20.05	25.2	10.7	19.46	29.25	20.68	35.42	28.93	26.89	16.66	-0.092	0.915764	0.394	0.406947	0.275	0.607619	0.487	0.291018	0.367	0.831695	-0.119	0.800698
ENSRNOG00000004099.6	R3hdm1	0	49.28	47.28	47.48	22.24	24.07	33.51	44.29	26.32	29.52	39.45	38.54	35.71	-0.684	0.057159	-0.468	0.134386	-0.187	0.615104	0.216	0.598152	0.498	0.646464	0.282	0.378124
ENSRNOG00000004101.5	Marc1	0	0	0	1.06	4.45	2.67	1.08	0	1.88	0	0.88	0	0	2.376	0.248496	0.354	0.907214	-0.185	0.954577	-2.023	0.223548	-2.562	0.639738	-0.539	0.819659
ENSRNOG00000004103.5	Trappc6b	0	4.48	5.73	6.33	7.41	0	3.24	5.85	3.76	12.99	6.14	3.58	2.38	-0.36	0.799786	0.295	0.785424	-0.274	0.827053	0.655	0.512556	0.087	0.998853	-0.568	0.5167
ENSRNOG00000004107.7	Rpl23	0.086	2752.45	2975.47	2719.13	2139.28	1919.97	2127.55	3552.43	3521	3915.19	2224.87	2209.97	2175.8	-0.34	0.00748328	0.45	4.6803e-05	-0.202	0.141431	0.79	3.87828e-14	0.138	0.76802	-0.652	3.63038e-10
ENSRNOG00000004109.7	Zfpm2	0	13.44	17.19	10.55	10.38	10.7	14.05	22.56	13.16	17.71	11.4	12.55	9.52	-0.04	0.967867	0.484	0.329247	-0.103	0.896843	0.525	0.296991	-0.063	0.992532	-0.587	0.168768
ENSRNOG00000004110.7	Trib2	0	17.92	15.76	22.16	7.41	13.37	3.24	25.91	35.72	43.69	7.89	8.07	11.9	-1.42	0.0255269	0.938	0.0166688	-0.898	0.0959509	2.358	2.86055e-07	0.522	0.848029	-1.836	9.45576e-07
ENSRNOG00000004111.3	Soat1	0.011	34.35	28.65	37.99	34.1	37.44	38.92	60.17	50.76	36.6	21.92	44.81	27.38	0.225	0.680621	0.618	0.066462	-0.05	0.93603	0.393	0.280815	-0.276	0.849123	-0.668	0.0382514
ENSRNOG00000004130.4	Anapc4	0	59.74	75.93	65.42	94.88	77.55	114.59	77.72	57.34	76.75	99.06	94.99	85.7	0.672	0.00523132	0.141	0.649182	0.63	0.00428308	-0.53	0.0142403	-0.042	0.984085	0.489	0.0150143
ENSRNOG00000004131.6	Pkn1	0	10.45	5.73	4.22	5.93	10.7	10.81	4.18	8.46	2.36	1.75	1.79	11.9	0.557	0.615682	-0.295	0.791866	-1.07	0.338598	-0.852	0.317076	-1.628	0.563934	-0.775	0.456515
ENSRNOG00000004132.7	Lasp1	0	256.88	194.83	263.79	327.64	227.29	372.97	315.05	307.36	362.47	355.91	361.16	453.49	0.538	0.0239782	0.527	0.0123303	0.836	3.36238e-05	-0.01	0.977771	0.298	0.696517	0.308	0.158236
ENSRNOG00000004135.6	RGD1311745	0	52.27	41.54	53.81	44.48	42.78	46.49	51.81	33.84	42.51	49.97	50.19	33.33	-0.033	0.95334	-0.137	0.709857	0.014	0.977233	-0.104	0.784913	0.047	0.985799	0.151	0.63212
ENSRNOG00000004137.7	Ubtd2	0.182	1.49	4.3	0	4.45	2.67	0	2.51	2.82	1.18	0.88	0.9	1.19	0.436	0.854398	0.475	0.784804	-0.544	0.798367	0.038	0.985021	-0.98	0.851365	-1.018	0.471637
ENSRNOG00000004139.8	Ndel1	0	119.48	126.07	143.5	128.98	77.55	104.86	122.84	122.19	127.52	116.59	94.99	113.08	-0.177	0.553278	-0.005	0.987844	-0.124	0.644792	0.172	0.483071	0.053	0.978253	-0.119	0.601407
ENSRNOG00000004140.5	Pacrgl	0	2.99	1.43	3.17	4.45	0	2.16	0.84	0	0	3.51	1.79	0	0.064	0.978652	-2.49	0.099109	-0.271	0.879354	-2.554	0.0916686	-0.335	0.968943	2.219	0.128633
ENSRNOG00000004141.3	Vasn	0	22.4	8.6	23.21	32.62	34.76	45.41	41.78	47	51.95	49.09	46.6	44.04	1.088	0.00271456	1.31	7.11458e-06	1.398	1.98458e-06	0.222	0.508301	0.309	0.76802	0.088	0.777165
ENSRNOG00000004143.4	Adipor1	0	101.56	101.71	102.35	96.36	114.98	109.19	120.34	104.33	132.24	116.59	109.33	88.08	0.162	0.580664	0.285	0.174774	0.198	0.409168	0.123	0.60838	0.035	0.985799	-0.087	0.696471
ENSRNOG00000004145.7	Prorsd1	0	104.54	101.71	74.92	63.75	64.18	51.89	81.9	109.03	88.55	67.5	86.93	63.08	-0.549	0.066594	0.075	0.828142	-0.198	0.518103	0.624	0.0124716	0.351	0.706551	-0.274	0.270019
ENSRNOG00000004146.7	Coro7	0	1.49	1.43	1.06	2.97	0	2.16	0	0	0	2.63	5.38	0	0.652	0.765474	-3.264	0.111377	1.165	0.452986	-3.916	0.0360051	0.514	0.933379	4.43	0.00613076
ENSRNOG00000004148.5	Cdk17	0	10.45	11.46	14.77	10.38	5.35	8.65	15.88	10.34	15.35	26.3	11.65	8.33	-0.428	0.635747	0.219	0.762372	0.273	0.733246	0.647	0.320085	0.7	0.76802	0.053	0.947489
ENSRNOG00000004152.5	Lrp12	0	13.44	10.03	11.61	7.41	5.35	5.41	10.03	11.28	7.08	13.15	7.17	3.57	-0.819	0.303581	-0.207	0.772929	-0.414	0.560431	0.612	0.383891	0.405	0.872474	-0.207	0.757605
ENSRNOG00000004159.5	Flii	0	28.38	28.65	37.99	26.69	40.11	33.51	61.84	45.12	30.7	24.55	28.68	11.9	0.131	0.847985	0.587	0.124542	-0.358	0.466602	0.457	0.253614	-0.489	0.743191	-0.945	0.00532077
ENSRNOG00000004160.3	Prps2	0.005	95.58	60.17	89.69	94.88	85.57	96.22	50.14	70.5	63.76	103.44	93.2	76.18	0.266	0.415168	-0.381	0.152535	0.281	0.31079	-0.646	0.00494421	0.016	1	0.662	0.00160947
ENSRNOG00000004161.7	Mtif2	0	28.38	25.79	26.38	35.58	32.09	24.86	22.56	31.02	20.07	28.93	31.37	33.33	0.267	0.582617	-0.046	0.930626	0.357	0.342496	-0.314	0.405726	0.089	0.974076	0.403	0.191873
ENSRNOG00000004162.8	Pfkfb2	0	7.47	4.3	3.17	0	0	1.08	9.19	4.7	7.08	2.63	5.38	1.19	-2.831	0.0549347	0.612	0.487802	-0.416	0.728994	3.443	0.00186773	2.415	0.58286	-1.028	0.168742
ENSRNOG00000004165.7	Prkd1	0	0	0	1.06	0	0	2.16	2.51	0	0	0.88	1.79	0	1.017	0.742442	0.935	0.719017	1.069	0.694304	-0.083	0.977441	0.052	1	0.134	0.963849
ENSRNOG00000004168.7	Slc35e4	0	11.95	14.33	20.05	8.9	5.35	10.81	41.78	27.26	46.05	11.4	10.75	8.33	-0.696	0.324218	1.328	0.000238149	-0.471	0.438115	2.023	5.71439e-07	0.224	0.94327	-1.799	2.42587e-07
ENSRNOG00000004169.6	Fzr1	0	10.45	1.43	6.33	2.97	2.67	4.32	10.86	6.58	5.9	5.26	4.48	5.95	-0.684	0.556986	0.424	0.611155	-0.112	0.923657	1.108	0.163416	0.572	0.852544	-0.536	0.437724
ENSRNOG00000004180.5	Fam19a2	0	1.49	4.3	2.11	0	0	0	0.84	2.82	3.54	0	0	0	-4.184	0.0641663	-0.119	0.94178	-4.184	0.0202534	4.065	0.0421118	0	1	-4.065	0.0129089
ENSRNOG00000004181.7	Sdccag8	0.014	25.39	31.52	22.16	23.72	26.74	38.92	29.25	29.14	16.53	34.19	25.09	26.19	0.357	0.485412	0.039	0.946329	0.284	0.526126	-0.318	0.440022	-0.073	0.980587	0.246	0.522645
ENSRNOG00000004183.6	Ccdc59	0	132.92	104.58	117.12	93.4	98.94	102.7	111.98	111.85	116.89	96.43	98.58	70.23	-0.153	0.596245	0.01	0.972537	-0.252	0.259176	0.163	0.478286	-0.099	0.92224	-0.262	0.165321
ENSRNOG00000004185.8	Mon2	0	8.96	1.43	15.83	5.93	8.02	4.32	9.19	2.82	3.54	6.14	5.38	5.95	-0.625	0.587363	-0.755	0.406629	-0.556	0.571063	-0.13	0.917545	0.069	1	0.199	0.840306
ENSRNOG00000004186.7	Snx13	0	2.99	1.43	6.33	0	2.67	5.41	4.18	1.88	0	3.51	5.38	1.19	-0.251	0.907066	-0.691	0.629351	0.025	0.992015	-0.439	0.773584	0.276	0.978253	0.716	0.562206
ENSRNOG00000004189.6	Helb	0.002	41.82	40.11	32.71	29.65	26.74	29.19	39.28	39.48	27.16	39.45	30.47	23.81	-0.279	0.548232	-0.004	0.994425	-0.098	0.833784	0.275	0.461386	0.181	0.901254	-0.094	0.793492
ENSRNOG00000004193.6	Klhl12	0	20.91	18.62	21.1	19.27	16.04	8.65	24.23	28.2	18.89	18.41	18.82	25	-0.451	0.461612	0.312	0.486389	0.154	0.782668	0.763	0.0705676	0.604	0.672124	-0.158	0.706472
ENSRNOG00000004195.8	Dtl	0.074	20.91	21.49	30.6	22.24	13.37	23.78	9.19	11.28	8.26	19.29	17.92	16.66	-0.129	0.838231	-1.295	0.000500493	-0.321	0.463054	-1.165	0.00432307	-0.192	0.918244	0.974	0.0113216
ENSRNOG00000004198.5	Stxbp6	0	2.99	2.87	0	5.93	2.67	4.32	4.18	3.76	2.36	5.26	1.79	10.71	1.393	0.32122	1	0.440217	1.586	0.179204	-0.392	0.746632	0.194	0.98056	0.586	0.563739
ENSRNOG00000004200.8	Sybu	0	1.49	5.73	5.28	4.45	0	4.32	1.67	4.7	5.9	2.63	2.69	0	-0.189	0.918639	-0.06	0.965384	-0.969	0.417012	0.128	0.927927	-0.78	0.849123	-0.909	0.38028
ENSRNOG00000004205.6	Pkdcc	0	76.17	38.68	64.36	71.16	32.09	70.27	35.93	35.72	28.34	62.24	67.21	54.75	0.16	0.727061	-0.814	0.00457041	0.139	0.726667	-0.973	0.00048157	-0.021	1	0.953	0.000151931
ENSRNOG00000004206.5	Glrx5	0	82.14	58.74	68.58	62.27	56.16	52.97	56.83	65.8	87.37	50.84	68.11	70.23	-0.184	0.674176	0.021	0.961563	-0.002	1	0.205	0.552229	0.182	0.863596	-0.023	0.95857
ENSRNOG00000004207.8	Eml5	0.2	0	0	0	0	0	1.08	7.52	2.82	0	0	0	1.19	2.129	0.48599	4.669	0.0307893	1.817	0.504317	2.54	0.19508	-0.312	0.987457	-2.852	0.10873
ENSRNOG00000004208.5	Crim1	0.002	61.23	111.74	74.92	140.84	90.92	120	106.97	87.41	127.52	111.33	112.02	124.98	0.73	0.0115056	0.529	0.0580685	0.728	0.00660954	-0.201	0.498886	-0.002	1	0.199	0.468757
ENSRNOG00000004210.6	Osr1	0	0	0	1.06	0	0	1.08	1.67	2.82	1.18	1.75	0.9	1.19	0.256	0.94807	1.898	0.240508	1.438	0.457089	1.642	0.320305	1.182	0.849123	-0.46	0.732426
ENSRNOG00000004212.5	Fbxw9	0	20.91	14.33	22.16	8.9	16.04	18.38	30.08	33.84	29.52	10.52	21.51	8.33	-0.297	0.670406	0.751	0.0463834	-0.486	0.383696	1.048	0.00710344	-0.188	0.947664	-1.236	0.000643452
ENSRNOG00000004217.6	Stk10	0	28.38	30.08	41.15	28.17	40.11	37.84	49.3	47	21.25	18.41	34.05	15.47	0.161	0.806686	0.37	0.41881	-0.493	0.32738	0.209	0.668959	-0.654	0.646464	-0.863	0.0263095
ENSRNOG00000004218.3	Klhl28	0	0	1.43	0	0	0	2.16	1.67	0	0	0	0	0	0.902	0.784127	0.386	0.902255	-1.986	0.447755	-0.515	0.849959	-2.888	0.704798	-2.373	0.284492
ENSRNOG00000004219.7	Dhps	0	70.19	60.17	60.14	60.78	50.81	71.35	58.5	43.24	46.05	55.23	69.9	83.32	0.1	0.830291	-0.282	0.377573	0.245	0.455974	-0.381	0.194447	0.145	0.906029	0.526	0.0370775
ENSRNOG00000004220.5	Ebag9	0.175	125.45	108.88	113.96	117.12	77.55	110.27	105.29	93.05	63.76	105.19	86.93	85.7	-0.036	0.938864	-0.292	0.234718	-0.17	0.535527	-0.257	0.309515	-0.135	0.878548	0.122	0.640988
ENSRNOG00000004226.5	Irak3	0	8.96	24.35	7.39	17.79	16.04	15.14	16.71	9.4	15.35	16.66	17.92	29.76	0.696	0.366112	0.426	0.558616	1.068	0.0723274	-0.27	0.679823	0.371	0.849123	0.641	0.192674
ENSRNOG00000004232.7	G2e3	0	16.43	22.92	29.54	4.45	24.07	15.14	14.21	17.86	3.54	19.29	25.09	25	-0.646	0.352676	-0.757	0.160286	0.127	0.862451	-0.111	0.893208	0.773	0.661961	0.884	0.0623243
ENSRNOG00000004234.5	Mgat2	0	17.92	25.79	20.05	11.86	8.02	14.05	13.37	14.1	23.61	23.67	20.61	13.09	-0.698	0.232207	-0.333	0.517605	0.031	0.964072	0.364	0.527349	0.728	0.639738	0.364	0.410912
ENSRNOG00000004242.5	Pole2	0	8.96	12.89	8.44	5.93	0	6.49	2.51	4.7	4.72	7.01	5.38	4.76	-0.843	0.310626	-1.266	0.0441158	-0.617	0.368274	-0.422	0.655622	0.227	0.961198	0.649	0.373316
ENSRNOG00000004246.5	Spag7	0.005	64.22	95.98	86.52	51.89	48.13	54.05	66.02	59.22	66.12	56.1	51.98	52.37	-0.571	0.0305536	-0.319	0.177297	-0.49	0.0354899	0.252	0.357369	0.081	0.961357	-0.171	0.498398
ENSRNOG00000004255.4	Usf1	0.01	11.95	7.16	12.66	10.38	16.04	20.54	8.36	23.5	16.53	28.05	13.44	30.95	0.67	0.412206	0.656	0.339114	1.314	0.0236198	-0.014	0.990004	0.645	0.75845	0.658	0.225567
ENSRNOG00000004257.7	Ctps2	0	5.97	4.3	3.17	2.97	8.02	4.32	9.19	4.7	7.08	10.52	9.86	1.19	0.185	0.912088	0.746	0.399638	1.019	0.229619	0.561	0.536378	0.834	0.76802	0.273	0.726883
ENSRNOG00000004259.6	Dohh	0	521.22	494.24	435.78	600.42	478.66	471.35	414.49	429.55	466.38	486.53	498.27	580.85	0.203	0.386179	-0.076	0.756376	0.255	0.211957	-0.279	0.134289	0.052	0.971648	0.331	0.0561572
ENSRNOG00000004263.6	Ints7	0	11.95	20.06	18.99	5.93	5.35	12.97	15.04	14.1	8.26	14.03	16.13	15.47	-0.812	0.190166	-0.357	0.500734	-0.038	0.956357	0.455	0.449241	0.774	0.646464	0.319	0.499365
ENSRNOG00000004268.7	Zfp386	0	4.48	14.33	10.55	4.45	10.7	8.65	15.04	14.1	14.17	6.14	6.27	4.76	-0.289	0.753346	0.59	0.255142	-0.629	0.357976	0.879	0.0957916	-0.34	0.905024	-1.219	0.00681037
ENSRNOG00000004273.6	Ifitm1	0	0	0	0	1.48	0	1.08	1.67	0	0	0	0	0	3.01	0.273712	2.41	0.326086	0	1	-0.6	0.794471	-3.01	0.663453	-2.41	0.246817
ENSRNOG00000004276.8	Itga3	0.167	4.48	0	0	0	0	0	0.84	1.88	0	1.75	0	1.19	-2.531	0.451582	0.379	0.896207	0.494	0.874498	2.91	0.258057	3.025	0.728885	0.115	0.969261
ENSRNOG00000004279.8	Adgra3	0	25.39	12.89	17.94	25.2	34.76	37.84	19.22	17.86	14.17	24.55	27.78	20.23	0.922	0.018038	-0.032	0.959657	0.541	0.189894	-0.955	0.00405634	-0.382	0.76802	0.573	0.0960677
ENSRNOG00000004280.4	Tcn2	0	0	0	1.06	0	8.02	0	3.34	4.7	0	0	0	2.38	0.724	0.875905	2.432	0.292704	0.587	0.876548	1.708	0.508854	-0.137	1	-1.845	0.389119
ENSRNOG00000004281.7	Cobl	0	0	0	0	0	0	1.08	1.67	1.88	0	0	0.9	0	2.184	0.461348	3.291	0.127476	1.744	0.50074	1.107	0.585478	-0.44	0.978253	-1.547	0.375841
ENSRNOG00000004282.4	Arl4a	0.044	7.47	5.73	9.5	10.38	10.7	6.49	8.36	6.58	16.53	5.26	5.38	2.38	0.269	0.799267	0.334	0.681015	-0.622	0.467038	0.065	0.944874	-0.891	0.718159	-0.957	0.142709
ENSRNOG00000004283.6	Camta2	0	40.32	37.25	41.15	32.62	29.41	20.54	58.5	62.98	50.77	17.53	21.51	39.28	-0.472	0.2768	0.606	0.0289667	-0.707	0.0534494	1.078	0.000152973	-0.234	0.876565	-1.313	1.19499e-06
ENSRNOG00000004284.4	Btg1	0.104	180.71	161.88	188.87	191.25	144.4	242.16	496.39	507.57	528.95	255.1	238.38	196.39	0.277	0.263699	1.593	7.14488e-29	0.526	0.00295206	1.316	1.53819e-17	0.249	0.710947	-1.067	8.07872e-15
ENSRNOG00000004287.6	Wdr83	0	59.74	75.93	72.81	80.06	85.57	62.7	78.55	78.95	74.38	54.35	65.42	64.27	0.181	0.589999	0.216	0.405781	-0.046	0.90554	0.036	0.913757	-0.226	0.791343	-0.262	0.23698
ENSRNOG00000004288.5	Ptrh2	0.022	101.56	97.42	113.96	32.62	29.41	44.32	81.06	109.97	133.42	37.69	37.64	26.19	-1.395	3.22906e-07	0.107	0.761683	-1.461	3.03472e-09	1.501	8.49728e-09	-0.067	0.982503	-1.568	4.74445e-11
ENSRNOG00000004290.7	Grb10	0	29.87	28.65	26.38	11.86	18.72	17.3	12.54	14.1	14.17	12.27	17.92	4.76	-0.729	0.122883	-0.981	0.00697579	-0.995	0.0117544	-0.252	0.649494	-0.266	0.891588	-0.014	0.985942
ENSRNOG00000004291.6	Cltc	0	421.16	578.76	502.25	495.16	387.74	505.94	443.74	438.01	562.01	575.06	517.09	496.34	0.005	0.992407	-0.016	0.959021	0.23	0.2919	-0.021	0.942206	0.225	0.743635	0.246	0.209265
ENSRNOG00000004292.6	Sptssa	0	17.92	11.46	23.21	7.41	10.7	9.73	10.03	10.34	21.25	21.92	16.13	10.71	-0.858	0.213287	-0.453	0.460954	0.033	0.966826	0.405	0.569969	0.891	0.622069	0.486	0.365664
ENSRNOG00000004301.6	Dcaf13	0.001	134.41	148.99	136.11	124.53	112.31	114.59	118.66	103.39	166.48	116.59	146.97	154.73	-0.144	0.68105	-0.145	0.632483	0.143	0.624056	-0.001	0.998579	0.287	0.729738	0.289	0.223778
ENSRNOG00000004303.5	Timp3	0.002	7.47	11.46	3.17	25.2	29.41	30.27	9.19	18.8	14.17	32.44	34.95	26.19	2.137	2.26668e-06	1.076	0.0481462	2.331	3.8931e-09	-1.062	0.00440878	0.194	0.893868	1.255	6.95757e-05
ENSRNOG00000004304.6	Syap1	0.005	23.9	20.06	34.82	22.24	13.37	19.46	25.91	13.16	11.81	16.66	19.72	4.76	-0.381	0.580098	-0.609	0.258568	-0.69	0.215979	-0.227	0.734938	-0.309	0.881701	-0.082	0.909336
ENSRNOG00000004305.5	Abl2	0	2.99	4.3	4.22	5.93	0	2.16	5.01	3.76	11.81	4.38	5.38	2.38	-0.242	0.894404	0.671	0.506299	0.24	0.861235	0.912	0.3611	0.481	0.912034	-0.431	0.634883
ENSRNOG00000004306.6	Zbtb39	0	7.47	2.87	8.44	4.45	8.02	10.81	4.18	4.7	3.54	7.89	2.69	2.38	0.414	0.707291	-0.54	0.572434	-0.43	0.68513	-0.954	0.231387	-0.844	0.76802	0.11	0.923047
ENSRNOG00000004307.6	Tor3a	0	26.88	41.54	41.15	32.62	32.09	30.27	41.78	23.5	44.87	49.09	30.47	39.28	-0.122	0.853562	0.096	0.859425	0.252	0.573911	0.218	0.635728	0.373	0.769289	0.156	0.707323
ENSRNOG00000004310.6	Caskin2	0	13.44	18.62	24.27	5.93	8.02	5.41	9.19	9.4	14.17	15.78	8.07	7.14	-1.528	0.0137786	-0.772	0.132836	-0.727	0.186083	0.756	0.275819	0.801	0.731514	0.045	0.9568
ENSRNOG00000004312.5	Tmbim4	0	38.83	28.65	44.32	29.65	21.39	41.08	48.47	40.42	48.41	40.32	34.95	29.76	-0.089	0.87762	0.339	0.297885	0.05	0.919442	0.428	0.180777	0.139	0.929246	-0.289	0.324179
ENSRNOG00000004314.7	Ppm1h	0.002	52.27	38.68	47.48	32.62	40.11	42.16	40.11	56.4	44.87	49.97	47.5	48.8	-0.159	0.729287	0.093	0.806218	0.224	0.496086	0.252	0.43874	0.383	0.689511	0.131	0.65567
ENSRNOG00000004322.8	Sh3kbp1	0.001	191.16	154.72	183.6	320.23	302.17	327.57	259.06	247.2	213.71	302.43	298.43	264.24	0.955	8.03961e-12	0.515	0.000376603	0.858	1.6652e-10	-0.44	0.00140449	-0.097	0.857435	0.343	0.0110177
ENSRNOG00000004327.8	Ddc	0	277.78	285.08	263.79	174.94	120.33	165.4	319.23	274.46	196	181.46	141.6	147.59	-0.703	0.000559637	0.045	0.884151	-0.659	0.00058486	0.748	8.49495e-05	0.044	0.980587	-0.704	9.40663e-05
ENSRNOG00000004328.8	Deptor	0	23.9	22.92	12.66	8.9	16.04	8.65	16.71	14.1	5.9	8.77	4.48	10.71	-0.793	0.26612	-0.54	0.367766	-1.147	0.0479877	0.253	0.739951	-0.354	0.897081	-0.608	0.316292
ENSRNOG00000004333.8	Flywch1	0.006	46.3	38.68	52.76	53.37	69.53	60.54	49.3	48.88	54.31	72.76	63.63	70.23	0.468	0.119406	0.186	0.549438	0.709	0.00146526	-0.282	0.288267	0.241	0.76802	0.522	0.00895341
ENSRNOG00000004337.3	Fam20b	0	416.68	406.85	512.8	441.79	451.92	528.65	264.91	269.76	238.5	509.32	448.09	505.86	0.199	0.338942	-0.723	5.58011e-07	0.277	0.111597	-0.922	7.27648e-11	0.078	0.92224	1	1.54519e-13
ENSRNOG00000004339.5	Yy1	0	97.08	97.42	99.18	77.09	72.2	69.19	52.65	91.17	23.61	49.09	49.29	28.57	-0.323	0.433737	-0.83	0.0136982	-1.044	0.000367731	-0.508	0.178354	-0.721	0.426806	-0.213	0.614924
ENSRNOG00000004342.7	Ahr	0	0	2.87	2.11	2.97	0	1.08	1.67	4.7	1.18	0	0	0	-0.071	0.980493	0.602	0.699928	-3.626	0.0772931	0.673	0.664782	-3.555	0.563934	-4.228	0.0108833
ENSRNOG00000004344.7	Zdhhc3	0.187	29.87	15.76	34.82	19.27	21.39	20.54	22.56	17.86	16.53	7.89	17.03	17.85	-0.347	0.570475	-0.464	0.325187	-0.797	0.0916236	-0.117	0.849392	-0.45	0.796457	-0.333	0.506566
ENSRNOG00000004345.6	Daam1	0.01	29.87	55.87	48.54	45.96	37.44	27.03	49.3	48.88	41.32	47.34	32.26	38.09	-0.244	0.623484	0.097	0.830303	-0.072	0.891275	0.341	0.350449	0.171	0.915838	-0.169	0.633866
ENSRNOG00000004351.5	Slc25a29	0	7.47	2.87	1.06	1.48	2.67	2.16	3.34	3.76	4.72	2.63	1.79	0	-0.47	0.794059	0.381	0.758951	-0.747	0.595669	0.851	0.46584	-0.277	0.978253	-1.128	0.251604
ENSRNOG00000004353.6	Ppfia2	0	7.47	0	2.11	7.41	16.04	9.73	3.34	3.76	1.18	13.15	8.96	7.14	2.224	0.012128	0.41	0.774055	2.225	0.00497781	-1.813	0.00805187	0.001	1	1.815	0.00309842
ENSRNOG00000004359.7	Wars	0.003	101.56	140.39	116.07	99.33	114.98	104.86	111.98	131.59	108.62	92.92	81.55	78.56	-0.075	0.83062	0.048	0.871082	-0.346	0.118294	0.123	0.61706	-0.271	0.718858	-0.394	0.0344634
ENSRNOG00000004360.7	Gemin2	0	8.96	7.16	11.61	0	0	7.57	6.69	2.82	4.72	2.63	4.48	4.76	-2.281	0.0457103	-0.886	0.234018	-1.106	0.155191	1.395	0.259716	1.175	0.781118	-0.22	0.817573
ENSRNOG00000004361.7	Parp10	0	0	0	2.11	0	2.67	0	0.84	1.88	1.18	0.88	0.9	0	-1.172	0.707291	0.575	0.767959	-0.224	0.934631	1.747	0.409818	0.948	0.923441	-0.799	0.627013
ENSRNOG00000004362.7	Rps6ka5	0	11.95	5.73	13.72	7.41	2.67	14.05	6.69	7.52	2.36	16.66	20.61	10.71	-0.088	0.94601	-0.817	0.24469	0.742	0.218914	-0.729	0.318391	0.83	0.661961	1.559	0.00212514
ENSRNOG00000004364.4	Bre	0	40.32	21.49	21.1	22.24	42.78	36.76	30.08	31.96	38.96	31.56	20.61	25	0.482	0.351493	0.458	0.286701	0.167	0.769656	-0.023	0.966478	-0.314	0.842387	-0.291	0.45175
ENSRNOG00000004367.6	Elk3	0	35.84	53.01	37.99	47.44	29.41	45.41	70.2	57.34	57.85	35.06	38.54	32.14	0.135	0.770286	0.635	0.0098636	-0.096	0.827833	0.5	0.0581633	-0.23	0.848029	-0.73	0.00111019
ENSRNOG00000004373.6	Ddx39a	0	37.34	51.57	52.76	51.89	50.81	58.38	45.13	47.94	48.41	68.38	62.73	64.27	0.295	0.377253	0.04	0.918181	0.59	0.00902831	-0.255	0.348769	0.295	0.716584	0.55	0.00525909
ENSRNOG00000004377.6	Lpin1	0	4.48	4.3	10.55	13.34	2.67	9.73	6.69	10.34	14.17	4.38	13.44	1.19	0.567	0.613333	0.663	0.4623	-0.287	0.828906	0.096	0.931101	-0.854	0.769289	-0.949	0.254114
ENSRNOG00000004378.7	Abca5	0.007	14.93	11.46	24.27	7.41	18.72	11.89	20.06	18.8	11.81	11.4	9.86	11.9	-0.469	0.502586	0.044	0.948814	-0.521	0.354737	0.513	0.344655	-0.052	0.998853	-0.565	0.225266
ENSRNOG00000004387.6	Utp23	0.001	125.45	116.04	127.67	97.85	93.59	95.13	96.94	77.07	98	94.68	75.28	94.03	-0.259	0.338087	-0.378	0.0628503	-0.343	0.117518	-0.119	0.650618	-0.084	0.942444	0.035	0.900328
ENSRNOG00000004390.3	Alx1	0.001	62.73	71.63	62.25	38.55	53.48	51.89	81.9	87.41	55.49	49.97	37.64	33.33	-0.351	0.339841	0.293	0.307728	-0.533	0.0661746	0.644	0.0137274	-0.182	0.872474	-0.826	0.000317419
ENSRNOG00000004392.5	Aatk	0	0	0	0	0	0	1.08	0	6.58	0	0	0.9	1.19	2.078	0.514957	3.705	0.173556	2.58	0.369675	1.627	0.556606	0.502	0.980587	-1.125	0.659939
ENSRNOG00000004395.7	Fbxw11	0	61.23	45.84	56.98	54.85	69.53	44.32	63.51	56.4	64.94	50.84	56.46	55.94	0.062	0.900093	0.233	0.410888	0.133	0.696598	0.171	0.566686	0.071	0.974901	-0.1	0.716779
ENSRNOG00000004401.6	Mrpl13	0.013	356.94	412.58	320.77	293.54	254.04	289.73	377.72	317.7	344.76	319.97	317.25	271.38	-0.256	0.203897	0.008	0.976137	-0.105	0.620402	0.264	0.119226	0.151	0.810181	-0.113	0.52912
ENSRNOG00000004403.5	Slc25a32	0	164.28	157.58	168.82	83.02	112.31	88.65	106.13	86.47	77.93	97.31	77.97	76.18	-0.727	0.000184133	-0.779	2.98263e-06	-0.811	2.38447e-06	-0.052	0.862557	-0.084	0.945904	-0.032	0.910196
ENSRNOG00000004410.8	Pax6	0	0	4.3	1.06	0	0	1.08	1.67	10.34	3.54	2.63	0.9	2.38	-1.433	0.564071	1.545	0.272049	0.336	0.881041	2.978	0.0528855	1.769	0.76802	-1.21	0.331615
ENSRNOG00000004415.8	Fam179b	0.004	5.97	5.73	9.5	8.9	18.72	9.73	15.88	20.68	20.07	14.9	11.65	19.04	0.707	0.3567	1.401	0.00242487	1.155	0.0296847	0.694	0.154671	0.448	0.806102	-0.246	0.590107
ENSRNOG00000004417.5	Fam117a	0	14.93	4.3	9.5	10.38	5.35	5.41	21.73	17.86	21.25	7.01	7.17	8.33	-0.29	0.765875	1.167	0.00710842	-0.186	0.832035	1.457	0.00177895	0.104	0.985799	-1.353	0.000615601
ENSRNOG00000004420.5	Rad21	0.003	400.25	395.39	377.74	378.04	403.78	387.02	233.15	254.72	229.06	462.86	433.75	286.85	0.098	0.69544	-0.64	1.62879e-05	0.22	0.254362	-0.738	5.20301e-07	0.122	0.850354	0.86	1.77963e-09
ENSRNOG00000004421.6	Tmem5	0	35.84	38.68	50.65	38.55	53.48	61.62	50.14	45.12	17.71	47.34	37.64	28.57	0.392	0.406747	0.039	0.946329	0.004	0.998582	-0.353	0.38309	-0.388	0.76802	-0.035	0.950021
ENSRNOG00000004423.6	Zfp238	0	2.99	2.87	16.88	10.38	2.67	7.57	15.04	2.82	1.18	7.01	4.48	1.19	0.305	0.871026	-0.437	0.786273	-0.385	0.816352	-0.742	0.578943	-0.69	0.857502	0.052	0.979562
ENSRNOG00000004425.6	Klhdc1	0	4.48	5.73	4.22	0	0	0	1.67	1.88	7.08	3.51	4.48	2.38	-5.02	0.00587933	-0.748	0.479055	-0.268	0.824931	4.272	0.0265013	4.751	0.29521	0.479	0.641808
ENSRNOG00000004430.7	Cep131	0	58.25	61.6	69.64	66.71	53.48	61.62	68.52	68.62	47.23	63.12	56.46	76.18	0.058	0.908127	0.035	0.930626	0.16	0.628502	-0.023	0.952224	0.102	0.942444	0.125	0.660462
ENSRNOG00000004437.7	Map2k6	0	10.45	10.03	9.5	5.93	16.04	10.81	14.21	11.28	10.63	3.51	10.75	9.52	0.137	0.899186	0.357	0.583786	-0.144	0.875978	0.22	0.748518	-0.281	0.92224	-0.502	0.370591
ENSRNOG00000004440.4	Fignl1	0	5.97	4.3	10.55	5.93	5.35	16.22	3.34	4.7	3.54	7.01	6.27	0	0.582	0.576243	-0.806	0.404769	-0.376	0.741861	-1.388	0.0815648	-0.958	0.731091	0.429	0.668966
ENSRNOG00000004442.7	RGD1311756	0.015	20.91	24.35	20.05	19.27	18.72	14.05	30.92	35.72	35.42	23.67	26.89	16.66	-0.261	0.668463	0.709	0.0211533	0.229	0.612406	0.97	0.00286094	0.49	0.714819	-0.48	0.0917086
ENSRNOG00000004443.6	Sptlc3	0.062	26.88	24.35	21.1	1.48	2.67	0	14.21	16.92	16.53	6.14	0.9	2.38	-4.268	4.13092e-10	-0.521	0.203218	-2.868	8.23379e-09	3.746	1.64766e-07	1.4	0.76802	-2.346	6.09217e-06
ENSRNOG00000004449.7	E2f6	0	20.91	14.33	17.94	53.37	64.18	47.57	18.38	26.32	10.63	47.34	38.54	41.66	1.684	8.92111e-08	0.141	0.812645	1.406	5.1637e-06	-1.544	1.10196e-07	-0.279	0.783131	1.265	7.8538e-06
ENSRNOG00000004456.6	Clhc1	0	0	0	1.06	0	2.67	0	0.84	0	1.18	0.88	0.9	0	-0.373	0.932663	0.51	0.848592	0.571	0.835841	0.883	0.739514	0.943	0.923604	0.061	0.982086
ENSRNOG00000004461.7	Flywch2	0.004	64.22	54.44	83.36	40.03	48.13	44.32	69.36	43.24	48.41	43.83	46.6	38.09	-0.538	0.122154	-0.289	0.370338	-0.516	0.0873365	0.249	0.484421	0.022	1	-0.226	0.478384
ENSRNOG00000004464.7	Sel1l	0.001	71.69	101.71	71.75	130.46	69.53	104.86	93.59	86.47	112.17	124.48	75.28	91.65	0.481	0.169078	0.323	0.326117	0.401	0.223043	-0.157	0.653263	-0.08	0.974056	0.077	0.825271
ENSRNOG00000004471.7	Polr3h	0	53.76	65.9	63.31	37.06	34.76	27.03	43.45	49.82	51.95	41.2	43.02	36.9	-0.829	0.00328825	-0.284	0.282671	-0.445	0.0872618	0.545	0.0532794	0.384	0.704798	-0.161	0.561278
ENSRNOG00000004474.5	Klhdc2	0.165	1.49	0	3.17	4.45	2.67	2.16	1.67	1.88	2.36	1.75	1.79	4.76	0.873	0.576243	0.217	0.902291	0.691	0.623936	-0.656	0.59674	-0.182	0.985799	0.475	0.685628
ENSRNOG00000004476.5	Wif1	0	0	2.87	0	0	0	0	2.51	4.7	3.54	2.63	3.58	1.19	-2.085	0.520608	2.588	0.0563149	2.229	0.157999	4.673	0.00675965	4.313	0.424823	-0.36	0.721679
ENSRNOG00000004477.7	Ublcp1	0.045	34.35	31.52	31.65	22.24	32.09	27.03	45.96	30.08	38.96	33.31	25.99	21.42	-0.189	0.730118	0.315	0.380395	-0.1	0.846246	0.504	0.143104	0.09	0.978253	-0.415	0.173192
ENSRNOG00000004479.7	Aurka	0.125	115	114.61	96.02	77.09	53.48	67.03	55.99	36.66	60.22	65.75	64.52	55.94	-0.568	0.0272933	-0.98	3.46906e-06	-0.64	0.00375777	-0.413	0.132135	-0.072	0.972179	0.341	0.185034
ENSRNOG00000004481.5	Adss	0.001	146.36	128.93	122.4	126.01	80.22	131.89	95.27	77.07	89.73	92.05	120.98	83.32	-0.035	0.939895	-0.526	0.0130178	-0.266	0.296012	-0.49	0.0282855	-0.231	0.770536	0.26	0.259572
ENSRNOG00000004482.8	Ccdc88c	0	7.47	7.16	9.5	1.48	2.67	3.24	3.34	3.76	5.9	2.63	4.48	4.76	-1.538	0.0954864	-0.882	0.214509	-0.913	0.225936	0.656	0.536378	0.625	0.854001	-0.031	0.980717
ENSRNOG00000004483.7	Ptprr	0	1.49	0	1.06	1.48	0	0	2.51	0	0	0.88	0	1.19	-0.521	0.882668	-0.043	0.99105	-0.197	0.947743	0.478	0.856507	0.324	0.985799	-0.154	0.952189
ENSRNOG00000004492.6	Mterf3	0	8.96	8.6	13.72	1.48	0	1.08	9.19	7.52	1.18	7.89	6.27	5.95	-3.134	0.000934609	-0.59	0.400761	-0.51	0.484588	2.544	0.0101037	2.624	0.29521	0.079	0.930951
ENSRNOG00000004493.5	Tasp1	0	2.99	1.43	0	1.48	0	1.08	1.67	0.94	2.36	2.63	2.69	0	-0.234	0.940357	0.338	0.859557	0.645	0.703371	0.572	0.748518	0.879	0.857435	0.307	0.821633
ENSRNOG00000004494.5	Lta4h	0	106.04	90.25	73.86	77.09	42.78	123.24	111.14	111.85	140.5	112.21	83.34	57.13	-0.017	0.981361	0.504	0.123176	0.05	0.925192	0.521	0.140501	0.067	0.984085	-0.454	0.144203
ENSRNOG00000004496.7	Rock2	0.002	291.23	269.33	241.63	271.3	251.36	250.81	325.91	263.18	260.93	282.27	275.13	196.39	0.06	0.847985	0.161	0.445894	0.08	0.756199	0.1	0.646729	0.02	0.997312	-0.081	0.70345
ENSRNOG00000004498.5	Scin	0.008	0	2.87	3.17	23.72	21.39	12.97	40.11	34.78	12.99	8.77	8.07	17.85	3.153	2.93078e-05	3.821	2.06866e-09	2.399	0.00363065	0.668	0.253496	-0.754	0.732588	-1.422	0.00609032
ENSRNOG00000004500.5	Myc	0	10.45	12.89	9.5	19.27	13.37	12.97	5.85	10.34	8.26	14.03	8.07	19.04	0.593	0.409853	-0.352	0.636377	0.423	0.522406	-0.944	0.0904648	-0.169	0.960707	0.775	0.144791
ENSRNOG00000004505.7	Nfic	0	1.49	10.03	4.22	5.93	2.67	5.41	4.18	2.82	0	6.14	1.79	1.19	0.071	0.969819	-0.918	0.447995	-0.536	0.69612	-0.99	0.388752	-0.607	0.872565	0.383	0.76367
ENSRNOG00000004509.7	Eapp	0	58.25	50.14	48.54	42.99	48.13	54.05	60.17	35.72	42.51	49.97	52.87	22.62	0.012	0.987574	-0.101	0.827191	-0.068	0.901256	-0.113	0.7933	-0.08	0.978253	0.033	0.94683
ENSRNOG00000004510.4	Slc35b1	0.001	392.78	446.97	379.86	415.11	350.3	424.86	453.77	391.01	422.69	417.27	412.24	336.85	0.089	0.709067	0.127	0.494021	0.09	0.666952	0.039	0.856116	0.001	1	-0.038	0.842363
ENSRNOG00000004512.7	Apool	0.021	2.99	1.43	4.22	5.93	2.67	5.41	5.01	2.82	2.36	6.14	8.96	3.57	0.819	0.493102	0.281	0.824614	1.198	0.158515	-0.538	0.575716	0.379	0.905459	0.917	0.192591
ENSRNOG00000004515.4	Pes1	0.114	49.28	95.98	59.09	87.47	88.24	56.22	75.21	77.07	57.85	56.98	77.97	83.32	0.364	0.405865	0.227	0.577367	0.352	0.361267	-0.136	0.734862	-0.011	1	0.125	0.731507
ENSRNOG00000004519.6	Atg2b	0	22.4	27.22	32.71	32.62	37.44	31.35	25.91	28.2	22.43	31.56	20.61	26.19	0.34	0.451976	-0.056	0.913358	0.046	0.934152	-0.396	0.256875	-0.294	0.809053	0.103	0.790673
ENSRNOG00000004520.7	Wdr60	0.071	44.8	47.28	42.21	31.13	58.83	33.51	40.95	49.82	30.7	28.93	36.74	41.66	-0.187	0.718135	-0.055	0.906111	-0.184	0.659528	0.132	0.757414	0.003	1	-0.129	0.723705
ENSRNOG00000004521.8	Prpf39	0	1.49	10.03	4.22	4.45	5.35	7.57	5.85	5.64	2.36	1.75	2.69	2.38	0.466	0.709497	0.103	0.934913	-0.859	0.448371	-0.362	0.706273	-1.325	0.646464	-0.963	0.276973
ENSRNOG00000004524.7	Desi2	0	134.41	111.74	141.39	127.5	192.53	144.86	110.31	89.29	90.91	162.18	138.91	119.03	0.289	0.277588	-0.347	0.116677	0.265	0.253166	-0.636	0.00129711	-0.024	0.994706	0.613	0.000676746
ENSRNOG00000004526.7	Cox7a2l	0.001	457	383.93	358.75	422.52	390.41	368.65	605.86	502.87	486.45	366.43	362.06	370.17	0.087	0.731521	0.486	0.00101432	0.028	0.916564	0.399	0.00925503	-0.059	0.953056	-0.458	0.00135957
ENSRNOG00000004531.4	Tceanc	0	1.49	1.43	1.06	1.48	0	1.08	0.84	0	1.18	1.75	3.58	0	-0.229	0.941237	-0.81	0.676654	0.649	0.705008	-0.581	0.781348	0.878	0.857675	1.459	0.285813
ENSRNOG00000004532.6	Fam69b	0	40.32	38.68	26.38	212	254.04	188.11	21.73	39.48	47.23	222.66	233.9	180.92	2.741	4.52434e-35	0.204	0.640153	2.774	1.2606e-38	-2.536	4.36463e-31	0.033	0.987457	2.57	5.36179e-34
ENSRNOG00000004534.5	Spdya	0	2.99	1.43	4.22	1.48	2.67	2.16	2.51	0.94	0	1.75	0.9	1.19	-0.444	0.794778	-1.083	0.384479	-1.006	0.440351	-0.638	0.668959	-0.562	0.923441	0.076	0.970416
ENSRNOG00000004538.5	Brd1	0	44.8	31.52	48.54	57.82	21.39	46.49	40.95	31.96	27.16	45.58	39.43	52.37	0.251	0.600008	-0.246	0.546627	0.262	0.506122	-0.497	0.155951	0.012	1	0.508	0.0994364
ENSRNOG00000004542.7	Ttc8	0	0	1.43	8.44	1.48	0	4.32	4.18	4.7	2.36	1.75	0	3.57	-0.005	1	0.617	0.709857	-0.42	0.84109	0.622	0.684709	-0.415	0.962334	-1.037	0.432891
ENSRNOG00000004544.7	Ube2e3	0	122.46	164.75	134	130.46	125.68	105.95	132.04	96.81	131.06	113.96	129.05	149.97	-0.125	0.730362	-0.158	0.58425	0.043	0.911444	-0.033	0.927361	0.168	0.851045	0.201	0.416644
ENSRNOG00000004549.7	Dhx40	0.001	231.49	232.08	193.09	170.49	147.07	166.49	181.34	174.83	208.98	157.79	162.21	149.97	-0.309	0.148771	-0.145	0.489175	-0.323	0.083884	0.165	0.424076	-0.014	1	-0.179	0.335395
ENSRNOG00000004553.7	Cox20	0.003	58.25	83.09	84.41	56.34	58.83	69.19	82.73	76.13	54.31	57.86	43.91	41.66	-0.178	0.654645	-0.011	0.977942	-0.508	0.0696113	0.167	0.599107	-0.33	0.751375	-0.497	0.0437488
ENSRNOG00000004556.6	Dcaf5	0	11.95	20.06	11.61	14.83	16.04	14.05	25.91	20.68	29.52	27.18	20.61	14.28	0.147	0.863358	0.876	0.0301021	0.706	0.125292	0.73	0.0890075	0.56	0.712746	-0.17	0.691978
ENSRNOG00000004560.7	Cacna1b	0	14.93	10.03	11.61	13.34	10.7	17.3	15.04	13.16	10.63	14.9	9.86	10.71	0.381	0.573491	0.189	0.760344	0.126	0.866673	-0.192	0.741368	-0.255	0.897081	-0.063	0.916012
ENSRNOG00000004571.7	RGD1563680	0	2.99	4.3	4.22	5.93	0	3.24	1.67	0.94	3.54	6.14	0.9	1.19	-0.044	0.984607	-0.872	0.491506	-0.569	0.697895	-0.828	0.515555	-0.524	0.92224	0.303	0.829445
ENSRNOG00000004572.7	Zfp472	0.042	49.28	21.49	34.82	19.27	10.7	21.62	25.07	29.14	25.98	14.9	13.44	22.62	-0.79	0.110478	-0.298	0.524906	-0.906	0.03246	0.492	0.289277	-0.116	0.978253	-0.608	0.133035
ENSRNOG00000004574.6	Ofd1	0	23.9	15.76	24.27	11.86	10.7	8.65	15.88	16.92	11.81	14.9	19.72	7.14	-0.968	0.0800569	-0.443	0.354797	-0.406	0.429683	0.525	0.34931	0.562	0.76802	0.037	0.957388
ENSRNOG00000004577.7	Fez2	0	22.4	21.49	22.16	11.86	13.37	21.62	25.91	26.32	27.16	19.29	13.44	11.9	-0.291	0.616037	0.325	0.407706	-0.39	0.392632	0.617	0.104021	-0.098	0.978253	-0.715	0.0255634
ENSRNOG00000004578.5	Cthrc1	0	0	0	1.06	1.48	2.67	3.24	1.67	4.7	2.36	0.88	0.9	1.19	2.303	0.197737	2.451	0.0783662	1.07	0.624056	0.149	0.918384	-1.233	0.773249	-1.381	0.216471
ENSRNOG00000004581.6	Zdhhc9	0	35.84	17.19	17.94	32.62	37.44	31.35	35.93	25.38	27.16	44.71	30.47	36.9	0.752	0.0982306	0.562	0.175378	0.97	0.00764122	-0.19	0.655953	0.218	0.857502	0.408	0.205272
ENSRNOG00000004591.6	Alg12	0	26.88	28.65	23.21	23.72	10.7	27.03	10.03	18.8	11.81	29.81	24.2	20.23	-0.087	0.907748	-0.868	0.0279736	0.095	0.869542	-0.782	0.0672677	0.181	0.92224	0.963	0.00612389
ENSRNOG00000004598.6	Tsen54	0	49.28	48.71	56.98	34.1	29.41	48.65	34.26	44.18	48.41	40.32	39.43	41.66	-0.29	0.469971	-0.252	0.43836	-0.219	0.523105	0.038	0.932176	0.07	0.978253	0.032	0.937514
ENSRNOG00000004602.6	Rnf145	0.001	44.8	41.54	40.1	41.51	32.09	36.76	59.33	66.74	59.03	42.95	40.33	35.71	-0.055	0.92297	0.625	0.00420318	0.079	0.843211	0.68	0.00322499	0.134	0.92132	-0.546	0.00644128
ENSRNOG00000004603.6	Srgap1	0	8.96	18.62	13.72	10.38	10.7	8.65	16.71	18.8	4.72	14.03	11.65	4.76	-0.4	0.65931	0.145	0.861609	-0.251	0.755636	0.545	0.421909	0.149	0.978253	-0.396	0.520033
ENSRNOG00000004604.8	Slc38a10	0	7.47	15.76	2.11	11.86	5.35	6.49	9.19	11.28	0	10.52	3.58	1.19	0.074	0.969819	-0.132	0.93404	-0.575	0.687555	-0.206	0.885644	-0.649	0.866801	-0.443	0.721017
ENSRNOG00000004606.7	Meis1	0	0	1.43	0	0	0	0	0	2.82	0	0	0	2.38	-2.006	0.570828	0.916	0.779592	0.708	0.855901	2.922	0.322844	2.714	0.773653	-0.208	0.95088
ENSRNOG00000004608.5	Pam16	0.18	50.78	42.98	36.93	57.82	16.04	48.65	45.96	49.82	56.67	44.71	45.71	48.8	0.269	0.532824	0.298	0.358573	0.253	0.472023	0.029	0.948137	-0.016	1	-0.045	0.901633
ENSRNOG00000004610.4	Lum	0	1.49	0	1.06	0	0	0	0	0	1.18	2.63	0	0	-2.737	0.393983	-0.981	0.709743	0.156	0.959104	1.755	0.521532	2.893	0.749103	1.138	0.612387
ENSRNOG00000004612.4	Ppp1cb	0.01	47.79	51.57	49.59	48.92	42.78	83.24	56.83	57.34	64.94	84.16	76.18	54.75	0.304	0.474963	0.327	0.306549	0.69	0.0104972	0.022	0.961945	0.386	0.700537	0.363	0.156453
ENSRNOG00000004613.7	Gpm6b	0	0	2.87	0	0	0	2.16	1.67	0	0	0	2.69	0	0.007	1	-0.481	0.89177	0.116	0.974757	-0.488	0.873619	0.11	1	0.598	0.828575
ENSRNOG00000004621.8	Rtn4	0	174.74	180.51	208.92	254.99	254.04	267.03	310.87	243.44	264.48	293.67	264.37	228.53	0.562	0.00113199	0.6	8.33774e-05	0.624	6.47891e-05	0.038	0.869102	0.062	0.947664	0.024	0.916315
ENSRNOG00000004624.6	Rnd3	0	20.91	32.95	29.54	44.48	40.11	43.24	70.2	37.6	38.96	41.2	39.43	29.76	0.72	0.0735121	0.76	0.0299214	0.553	0.151539	0.039	0.938989	-0.167	0.918116	-0.207	0.582651
ENSRNOG00000004628.7	Dazap2	0	1.49	2.87	3.17	4.45	5.35	7.57	0.84	8.46	0	5.26	2.69	4.76	1.277	0.271667	-0.839	0.599681	0.816	0.486358	-2.115	0.0504776	-0.461	0.895102	1.655	0.134087
ENSRNOG00000004629.6	Fkbp3	0.027	76.17	88.82	84.41	63.75	77.55	74.59	77.72	53.58	59.03	71.88	87.83	55.94	-0.114	0.771977	-0.313	0.24469	-0.05	0.900408	-0.198	0.505827	0.065	0.978047	0.263	0.292767
ENSRNOG00000004637.7	Fbxo7	0	279.28	316.6	251.13	280.2	336.93	241.08	193.04	206.79	217.25	261.23	292.15	278.52	0.091	0.74651	-0.386	0.0321386	0.129	0.57476	-0.477	0.00634615	0.037	0.980587	0.515	0.00138002
ENSRNOG00000004639.5	Traf6	0	7.47	4.3	6.33	2.97	0	3.24	10.03	5.64	0	0.88	1.79	0	-1.146	0.407161	0.015	0.99212	-2.356	0.0449652	1.161	0.306117	-1.21	0.806752	-2.371	0.0233718
ENSRNOG00000004640.6	Mtfp1	0	10.45	4.3	6.33	4.45	2.67	2.16	7.52	2.82	4.72	2.63	2.69	4.76	-1.045	0.336945	-0.358	0.695336	-0.921	0.303103	0.687	0.496103	0.124	0.990969	-0.562	0.513648
ENSRNOG00000004657.6	Sec23a	0	17.92	10.03	11.61	5.93	0	12.97	7.52	7.52	2.36	6.14	5.38	5.95	-0.619	0.477479	-1.022	0.105417	-1	0.136637	-0.403	0.639043	-0.382	0.903568	0.022	0.985966
ENSRNOG00000004659.5	Creld2	0	40.32	38.68	62.25	35.58	53.48	56.22	40.11	34.78	37.78	50.84	51.08	41.66	0.148	0.755903	-0.254	0.489066	0.183	0.63469	-0.402	0.207628	0.035	0.993482	0.436	0.117817
ENSRNOG00000004667.4	Gen1	0.011	10.45	12.89	23.21	16.31	13.37	4.32	2.51	3.76	0	6.14	5.38	7.14	-0.457	0.625099	-2.697	9.1655e-05	-1.205	0.084851	-2.24	0.00424855	-0.749	0.76802	1.492	0.0757473
ENSRNOG00000004672.4	Sec14l2	0	8.96	15.76	14.77	20.76	5.35	2.16	20.06	37.6	36.6	21.04	15.24	11.9	-1.193	0.200416	1.287	0.00683692	0.432	0.519493	2.48	4.88132e-05	1.625	0.424823	-0.855	0.0581617
ENSRNOG00000004673.7	Rbm43	0.007	7.47	22.92	13.72	10.38	24.07	8.65	14.21	21.62	22.43	9.64	11.65	10.71	-0.179	0.861175	0.512	0.370625	-0.248	0.74715	0.691	0.223674	-0.07	0.993652	-0.76	0.11015
ENSRNOG00000004676.7	Pak3	0	23.9	41.54	50.65	37.06	32.09	43.24	22.56	17.86	16.53	49.09	36.74	41.66	0.015	0.983985	-1.025	0.00195409	0.196	0.639396	-1.04	0.00175928	0.18	0.892603	1.221	2.28606e-05
ENSRNOG00000004677.5	Zeb2	0.091	8.96	7.16	6.33	11.86	8.02	10.81	13.37	11.28	8.26	11.4	2.69	5.95	0.623	0.459966	0.662	0.312223	-0.055	0.961819	0.04	0.963398	-0.677	0.76802	-0.717	0.230519
ENSRNOG00000004680.7	Kif5c	0	17.92	17.19	15.83	20.76	16.04	16.22	12.54	15.04	29.52	13.15	27.78	22.62	0.177	0.837385	0.039	0.961265	0.479	0.402483	-0.138	0.846379	0.302	0.865153	0.44	0.393598
ENSRNOG00000004681.5	Eny2	0.034	660.11	611.71	682.68	595.97	607.01	570.81	401.12	378.79	327.05	497.05	484.83	333.27	-0.038	0.894404	-0.75	2.13568e-08	-0.386	0.016129	-0.712	1.87928e-07	-0.348	0.458706	0.364	0.016312
ENSRNOG00000004682.6	Parpbp	0	50.78	74.49	68.58	62.27	69.53	55.13	23.4	24.44	28.34	69.25	74.38	59.51	0.003	1	-1.301	3.21681e-08	0.214	0.44055	-1.304	1.36348e-07	0.212	0.815147	1.515	1.57152e-12
ENSRNOG00000004685.7	Mta3	0	4.48	10.03	6.33	4.45	13.37	2.16	10.86	4.7	9.45	7.89	1.79	2.38	-0.491	0.722438	0.33	0.740424	-0.719	0.499425	0.821	0.391767	-0.228	0.978253	-1.049	0.200727
ENSRNOG00000004686.6	Spop	0.009	131.42	194.83	169.88	146.77	96.27	131.89	172.98	146.63	128.7	120.1	143.39	109.5	-0.271	0.343722	-0.081	0.782131	-0.268	0.285847	0.189	0.453258	0.003	1	-0.187	0.421021
ENSRNOG00000004693.8	Pbx1	0	4.48	1.43	2.11	0	0	1.08	3.34	0.94	0	0.88	0	1.19	-2.011	0.32122	-0.628	0.692199	-1.665	0.306398	1.383	0.469199	0.346	0.985799	-1.037	0.516731
ENSRNOG00000004695.5	Celf5	0.012	13.44	18.62	20.05	7.41	8.02	6.49	50.14	46.06	31.88	5.26	4.48	3.57	-1.192	0.0487517	1.357	1.19225e-05	-1.791	0.000508272	2.549	2.16428e-11	-0.599	0.831695	-3.148	1.28404e-18
ENSRNOG00000004696.7	Arhgap5	0.004	82.14	83.09	102.35	91.92	96.27	91.89	98.61	56.4	64.94	94.68	84.24	27.38	0.16	0.7366	-0.254	0.511046	-0.058	0.914243	-0.414	0.222673	-0.218	0.854182	0.196	0.606541
ENSRNOG00000004697.7	Baalc	0	7.47	14.33	6.33	19.27	10.7	12.97	15.04	20.68	15.35	21.04	22.4	20.23	0.823	0.195983	0.997	0.0326786	1.394	0.00100752	0.175	0.752548	0.572	0.670321	0.397	0.28433
ENSRNOG00000004700.7	Nxt1	0	8.96	30.08	10.55	11.86	13.37	16.22	20.89	13.16	18.89	13.15	8.96	9.52	0.256	0.774293	0.541	0.371984	-0.107	0.910574	0.285	0.635695	-0.363	0.854001	-0.648	0.181097
ENSRNOG00000004709.6	Foxn3	0.002	49.28	45.84	34.82	59.3	64.18	60.54	120.34	108.09	103.9	71.88	78.86	60.7	0.623	0.0276339	1.456	1.56617e-15	0.889	4.35497e-05	0.832	7.40941e-06	0.266	0.762757	-0.566	0.000615712
ENSRNOG00000004710.6	Rbks	0	4.48	2.87	2.11	0	0	4.32	7.52	2.82	11.81	0	3.58	2.38	-0.698	0.730118	1.274	0.258124	-0.475	0.782417	1.972	0.0957963	0.223	0.985799	-1.749	0.08377
ENSRNOG00000004711.7	Mta1	0.001	129.93	106.01	144.56	108.22	106.96	154.59	122.84	156.03	129.88	171.82	119.19	128.55	0.081	0.846077	0.165	0.576743	0.286	0.295311	0.083	0.792272	0.204	0.831603	0.121	0.652506
ENSRNOG00000004712.6	Angptl1	0	7.47	17.19	5.28	2.97	5.35	6.49	5.85	1.88	4.72	7.01	2.69	2.38	-0.74	0.525368	-1.035	0.248465	-0.969	0.307901	-0.295	0.802242	-0.229	0.978253	0.067	0.962493
ENSRNOG00000004717.8	Epyc	0.027	7.47	10.03	8.44	0	2.67	6.49	6.69	8.46	4.72	5.26	7.17	2.38	-1.121	0.23697	-0.285	0.72039	-0.588	0.451062	0.836	0.331368	0.532	0.859348	-0.304	0.690024
ENSRNOG00000004723.5	Fcf1	0.085	112.01	118.9	124.51	124.53	80.22	98.38	101.95	115.61	129.88	118.34	100.37	121.41	-0.102	0.773161	0.023	0.945512	0.078	0.806763	0.125	0.645575	0.179	0.848029	0.054	0.83347
ENSRNOG00000004725.6	Cela1	0	0	0	0	2.97	0	1.08	0.84	1.88	1.18	0	0.9	2.38	3.559	0.141133	3.311	0.118522	3.025	0.195218	-0.248	0.895597	-0.534	0.9469	-0.286	0.865414
ENSRNOG00000004726.7	Mapkapk2	0	173.24	163.31	137.17	145.29	123.01	131.89	144.57	140.99	134.6	152.53	146.08	140.45	-0.112	0.685777	-0.089	0.695322	0.054	0.837919	0.023	0.932863	0.166	0.801526	0.143	0.434497
ENSRNOG00000004727.7	Nup37	0	10.45	8.6	10.55	5.93	5.35	10.81	6.69	6.58	8.26	13.15	5.38	10.71	-0.194	0.855445	-0.411	0.57346	0.122	0.893488	-0.217	0.793601	0.316	0.905459	0.533	0.372495
ENSRNOG00000004730.7	Meis2	0.093	14.93	14.33	7.39	1.48	10.7	5.41	12.54	19.74	10.63	9.64	4.48	5.95	-1.118	0.192746	0.35	0.612688	-0.65	0.373797	1.467	0.0236852	0.467	0.868828	-1	0.0683285
ENSRNOG00000004733.6	Wdr25	0	14.93	11.46	6.33	17.79	2.67	11.89	10.86	15.04	12.99	6.14	11.65	11.9	0.327	0.717602	0.362	0.602292	0.04	0.966481	0.035	0.966515	-0.287	0.918244	-0.322	0.594765
ENSRNOG00000004735.3	Gzf1	0	11.95	18.62	11.61	14.83	13.37	17.3	17.55	27.26	22.43	14.9	18.82	7.14	0.276	0.720171	0.745	0.101036	0.176	0.803764	0.47	0.333926	-0.1	0.98056	-0.57	0.172267
ENSRNOG00000004736.6	Ralgps2	0.005	14.93	15.76	16.88	19.27	8.02	22.7	22.56	15.04	20.07	15.78	10.75	25	0.311	0.660564	0.338	0.541359	0.109	0.890976	0.027	0.969061	-0.202	0.931958	-0.229	0.660694
ENSRNOG00000004740.7	Mmadhc	0	2.99	5.73	6.33	4.45	0	5.41	8.36	4.7	2.36	11.4	5.38	5.95	-0.259	0.863779	0.128	0.915552	0.709	0.420925	0.387	0.717268	0.968	0.733195	0.581	0.43201
ENSRNOG00000004749.4	Slc30a1	0	0	0	1.06	1.48	0	2.16	1.67	0.94	0	0.88	3.58	1.19	1.604	0.485412	0.991	0.655421	1.98	0.261274	-0.612	0.738792	0.376	0.969878	0.988	0.477707
ENSRNOG00000004751.4	Jkamp	0	10.45	5.73	2.11	2.97	0	4.32	2.51	0	1.18	2.63	2.69	0	-0.877	0.554084	-2.017	0.0813746	-1.424	0.242366	-1.141	0.421644	-0.548	0.923441	0.593	0.695249
ENSRNOG00000004753.6	Napb	0	0	1.43	1.06	0	0	0	0.84	0	0	0	1.79	0	-2.735	0.372786	-1.069	0.664502	-0.241	0.93603	1.667	0.52526	2.494	0.76802	0.827	0.712985
ENSRNOG00000004755.5	Commd9	0	32.86	41.54	34.82	25.2	16.04	15.14	35.1	36.66	40.14	21.04	16.13	9.52	-0.841	0.0336279	0.097	0.817791	-1.023	0.00190495	0.938	0.00426759	-0.182	0.928776	-1.119	8.55552e-05
ENSRNOG00000004766.5	Glis2	0	4.48	1.43	4.22	1.48	0	6.49	3.34	1.88	1.18	4.38	4.48	7.14	0.014	0.999536	-0.526	0.678996	0.718	0.486998	-0.54	0.672424	0.704	0.848029	1.244	0.143261
ENSRNOG00000004772.5	Cytip	0	1.49	2.87	4.22	1.48	0	5.41	5.01	7.52	2.36	2.63	1.79	3.57	0.087	0.964142	0.803	0.43	-0.062	0.969959	0.716	0.490929	-0.149	0.990132	-0.865	0.32989
ENSRNOG00000004773.7	Yaf2	0	29.87	25.79	25.32	28.17	29.41	29.19	30.92	28.2	31.88	26.3	34.05	22.62	0.213	0.671093	0.241	0.51825	0.213	0.598969	0.028	0.952997	-0.001	1	-0.028	0.947739
ENSRNOG00000004775.5	Cstf1	0	55.26	57.3	40.1	31.13	37.44	36.76	26.74	47.94	66.12	39.45	46.6	42.85	-0.419	0.379099	-0.048	0.932196	-0.079	0.888999	0.37	0.390215	0.34	0.799045	-0.031	0.957508
ENSRNOG00000004777.7	Esf1	0.001	407.72	424.04	466.38	317.26	278.1	320	336.77	315.82	303.44	355.91	310.08	244	-0.388	0.0229755	-0.374	0.0129641	-0.357	0.0264808	0.014	0.955215	0.031	0.984671	0.017	0.943238
ENSRNOG00000004778.4	Cnga1	0	5.97	1.43	2.11	0	0	0	5.01	4.7	0	2.63	1.79	3.57	-4.408	0.0479211	0.254	0.867657	-0.08	0.96471	4.662	0.0123504	4.329	0.458785	-0.333	0.781829
ENSRNOG00000004781.6	Crmp1	0	2.99	5.73	8.44	17.79	2.67	21.62	12.54	10.34	12.99	21.92	15.24	19.04	1.616	0.00607553	1.033	0.0831116	1.758	0.000351502	-0.584	0.257901	0.142	0.961198	0.726	0.0835998
ENSRNOG00000004783.5	Fam171b	0	4.48	5.73	6.33	8.9	2.67	3.24	1.67	7.52	3.54	7.01	1.79	2.38	-0.026	0.991579	-0.328	0.786664	-0.396	0.753799	-0.301	0.801943	-0.37	0.940668	-0.068	0.963376
ENSRNOG00000004784.6	Ndufaf5	0	28.38	14.33	17.94	10.38	2.67	11.89	13.37	16.92	15.35	14.9	8.96	11.9	-0.936	0.11504	-0.314	0.559137	-0.575	0.269406	0.622	0.267464	0.361	0.854182	-0.261	0.61765
ENSRNOG00000004789.7	Diexf	0	132.92	136.1	144.56	158.63	128.35	152.43	107.8	86.47	68.48	150.78	149.66	115.46	0.212	0.424812	-0.584	0.00242406	0.161	0.504317	-0.796	1.41283e-05	-0.051	0.9772	0.745	1.60943e-05
ENSRNOG00000004791.5	Arf6	0.003	53.76	53.01	44.32	57.82	64.18	65.95	86.91	58.28	63.76	61.36	68.11	60.7	0.436	0.182262	0.542	0.0324659	0.496	0.0670449	0.106	0.746744	0.06	0.978253	-0.046	0.88349
ENSRNOG00000004793.6	Ncln	0.001	569.01	560.14	575.06	593.01	590.97	625.94	379.39	418.27	458.11	559.29	578.03	689.16	0.195	0.340851	-0.373	0.0171784	0.215	0.253166	-0.568	8.10994e-05	0.02	0.993322	0.588	3.94139e-05
ENSRNOG00000004794.8	Rtn1	0.005	22.4	20.06	11.61	16.31	26.74	29.19	23.4	35.72	18.89	25.42	28.68	23.81	0.571	0.311415	0.626	0.166091	0.722	0.10836	0.055	0.928055	0.151	0.947664	0.096	0.837602
ENSRNOG00000004806.5	Strn	0	4.48	4.3	3.17	5.93	5.35	6.49	10.86	9.4	4.72	3.51	0	7.14	0.72	0.534982	1.175	0.126333	-0.183	0.906202	0.455	0.581556	-0.904	0.76802	-1.359	0.0683285
ENSRNOG00000004807.6	Arf2	0	94.09	94.55	87.58	136.39	128.35	96.22	100.28	78.95	92.09	120.1	103.06	113.08	0.476	0.0556207	0.049	0.884365	0.436	0.0509404	-0.427	0.0487765	-0.04	0.985124	0.387	0.0515245
ENSRNOG00000004813.5	Rtcb	0.042	301.68	358.15	328.15	290.57	312.86	316.75	183.85	303.6	293.99	321.72	343.24	442.78	0.003	1	-0.192	0.489337	0.265	0.312269	-0.195	0.460759	0.263	0.754798	0.458	0.0400815
ENSRNOG00000004819.7	Porcn	0	4.48	7.16	1.06	2.97	0	4.32	10.03	17.86	17.71	7.01	8.07	2.38	-0.284	0.866879	1.956	0.00268902	0.739	0.452072	2.24	0.00140301	1.023	0.754798	-1.217	0.0352296
ENSRNOG00000004820.6	Sar1b	0	17.92	12.89	16.88	8.9	5.35	16.22	21.73	15.98	14.17	13.15	7.17	7.14	-0.364	0.62349	0.206	0.723027	-0.621	0.278751	0.57	0.27891	-0.258	0.922675	-0.827	0.0636902
ENSRNOG00000004826.6	Sos2	0	14.93	15.76	30.6	31.13	26.74	32.43	20.06	25.38	18.89	31.56	23.3	26.19	0.727	0.11504	0.176	0.747602	0.584	0.174674	-0.551	0.142128	-0.143	0.938227	0.408	0.250678
ENSRNOG00000004827.7	Papola	0.001	289.73	232.08	250.07	250.55	248.69	281.08	237.33	235.92	229.06	246.33	241.07	205.92	0.137	0.53551	-0.064	0.763263	0.002	0.997987	-0.201	0.230534	-0.135	0.831308	0.066	0.723551
ENSRNOG00000004829.6	Immp1l	0	22.4	14.33	14.77	7.41	10.7	12.97	20.89	7.52	18.89	10.52	19.72	15.47	-0.573	0.457735	0.025	0.975938	-0.01	0.99496	0.597	0.336859	0.563	0.77535	-0.034	0.967895
ENSRNOG00000004831.8	Arid2	0	7.47	10.03	3.17	4.45	5.35	9.73	10.86	5.64	5.9	13.15	8.07	3.57	0.176	0.902766	0.27	0.785401	0.506	0.57476	0.094	0.931103	0.331	0.923441	0.236	0.767703
ENSRNOG00000004834.5	Llgl2	0	10.45	5.73	6.33	2.97	0	8.65	10.86	10.34	7.08	5.26	4.48	3.57	-0.551	0.611021	0.449	0.51794	-0.543	0.514262	1	0.162034	0.007	1	-0.993	0.0875552
ENSRNOG00000004837.7	Limd1	0	79.15	97.42	86.52	99.33	69.53	94.05	61.84	52.64	61.4	75.39	81.55	63.08	0.153	0.624853	-0.514	0.0149615	-0.098	0.743368	-0.667	0.00107761	-0.251	0.754798	0.416	0.0433506
ENSRNOG00000004841.4	Akap6	0	0	1.43	2.11	1.48	0	1.08	0.84	2.82	3.54	0.88	1.79	2.38	-0.22	0.942241	0.803	0.585413	0.426	0.821691	1.023	0.494717	0.646	0.92224	-0.377	0.768582
ENSRNOG00000004842.7	Dnajc24	0	10.45	10.03	4.22	4.45	10.7	6.49	5.85	7.52	10.63	2.63	3.58	4.76	-0.134	0.920289	0.054	0.955903	-0.965	0.236564	0.188	0.835572	-0.83	0.76802	-1.019	0.132974
ENSRNOG00000004844.7	Med30	0	34.35	31.52	29.54	20.76	16.04	21.62	27.58	26.32	27.16	35.94	17.92	27.38	-0.537	0.260238	-0.157	0.724434	-0.021	0.970962	0.38	0.370246	0.516	0.696517	0.136	0.738826
ENSRNOG00000004846.5	Atp6v1c1	0	80.65	107.44	83.36	77.09	90.92	84.32	92.76	110.91	80.29	97.31	78.86	51.18	-0.008	0.991389	0.143	0.654252	-0.051	0.904436	0.151	0.622054	-0.043	0.985799	-0.194	0.477275
ENSRNOG00000004854.4	Has2	0.003	29.87	48.71	37.99	22.24	34.76	40	20.06	27.26	23.61	30.68	41.22	19.04	-0.148	0.809317	-0.652	0.0921235	-0.185	0.715066	-0.504	0.228824	-0.037	0.998845	0.467	0.224664
ENSRNOG00000004857.4	L2hgdh	0	2.99	2.87	4.22	1.48	5.35	2.16	3.34	0.94	0	4.38	3.58	2.38	-0.325	0.847985	-1.07	0.362956	0.178	0.898365	-0.745	0.580905	0.503	0.90376	1.248	0.198683
ENSRNOG00000004861.7	Itga4	0	1.49	1.43	1.06	1.48	2.67	1.08	2.51	0.94	0	0	1.79	0	0.313	0.90675	0.034	0.987499	-0.905	0.668968	-0.279	0.884323	-1.218	0.848029	-0.939	0.579224
ENSRNOG00000004863.5	Mpped2	0.003	32.86	41.54	43.26	56.34	48.13	38.92	35.1	36.66	33.06	41.2	33.16	35.71	0.344	0.356132	-0.111	0.779189	0.038	0.936938	-0.455	0.118135	-0.306	0.76802	0.148	0.645163
ENSRNOG00000004864.5	Prpf40a	0.011	495.83	455.56	450.55	492.2	441.22	452.97	484.69	413.57	347.13	471.62	449.88	283.28	0.094	0.739119	-0.099	0.683028	-0.013	0.967931	-0.193	0.34381	-0.107	0.897081	0.086	0.708948
ENSRNOG00000004870.5	Dyrk3	0	1.49	2.87	0	0	0	0	1.67	0.94	1.18	0	1.79	0	-3.287	0.238573	0.017	0.99451	-0.877	0.690411	3.304	0.153956	2.41	0.76802	-0.894	0.612241
ENSRNOG00000004874.6	Flrt3	0.011	8.96	4.3	7.39	4.45	0	4.32	14.21	16.92	10.63	0.88	6.27	1.19	-0.839	0.434829	1.081	0.0512557	-1.508	0.108034	1.92	0.00189961	-0.669	0.857502	-2.589	3.07785e-05
ENSRNOG00000004882.3	Capn6	0	182.2	189.1	181.49	342.46	331.58	351.35	383.57	332.74	350.67	405.88	400.59	295.19	1.003	8.3266e-12	1.019	8.57326e-14	1.159	3.21884e-17	0.016	0.944861	0.156	0.776566	0.14	0.397567
ENSRNOG00000004883.7	Erh	0.021	860.23	770.73	868.39	836.14	828.96	782.7	432.88	686.15	697.79	834.55	892.59	1449.74	0.076	0.847422	-0.326	0.218748	0.319	0.259365	-0.401	0.100887	0.244	0.776998	0.645	0.00582016
ENSRNOG00000004888.7	Spred2	0	0	0	1.06	0	0	2.16	0.84	0	2.36	0	1.79	0	1.02	0.739366	1.104	0.668193	0.586	0.854006	0.084	0.983201	-0.434	0.978253	-0.518	0.820082
ENSRNOG00000004891.4	Arl14ep	0	25.39	28.65	21.1	11.86	13.37	28.11	30.08	31.96	23.61	14.03	22.4	10.71	-0.347	0.592224	0.284	0.551184	-0.478	0.337185	0.632	0.165423	-0.13	0.975637	-0.762	0.0421984
ENSRNOG00000004893.5	Atp5s	0	0	0	2.11	2.97	2.67	2.16	4.18	3.76	3.54	2.63	1.79	0	1.504	0.374045	2.048	0.0715946	0.932	0.590296	0.544	0.626375	-0.572	0.910348	-1.115	0.232057
ENSRNOG00000004901.7	Slc4a1ap	0.002	70.19	58.74	64.36	78.57	72.2	62.7	62.68	32.9	27.16	56.98	40.33	42.85	0.238	0.559334	-0.759	0.0164321	-0.308	0.38464	-0.996	0.000872816	-0.545	0.555071	0.451	0.178708
ENSRNOG00000004903.6	Ebp	0	64.22	54.44	43.26	44.48	37.44	31.35	36.77	33.84	35.42	45.58	34.05	54.75	-0.407	0.32684	-0.52	0.104999	-0.13	0.762537	-0.113	0.799624	0.277	0.840967	0.39	0.217777
ENSRNOG00000004904.5	Pa2g4	0.011	618.29	580.2	590.89	720.51	730.02	754.59	317.55	287.62	257.39	693.41	693.64	493.96	0.409	0.00667968	-0.979	2.796e-14	0.246	0.136986	-1.389	2.67258e-28	-0.163	0.76802	1.226	2.66887e-22
ENSRNOG00000004908.5	Smc6	0.001	247.91	269.33	290.17	274.27	288.8	267.03	209.75	183.29	154.67	275.26	282.3	211.87	0.134	0.574903	-0.488	0.00221398	0.08	0.737318	-0.621	5.57788e-05	-0.054	0.961336	0.568	0.000115144
ENSRNOG00000004909.7	Cnot2	0	13.44	5.73	17.94	11.86	5.35	8.65	10.03	8.46	2.36	5.26	7.17	2.38	-0.38	0.70106	-0.723	0.31516	-1.149	0.113481	-0.343	0.690723	-0.769	0.76802	-0.426	0.601051
ENSRNOG00000004910.6	Eif2d	0.176	8.96	11.46	8.44	7.41	8.02	7.57	15.88	12.22	20.07	8.77	17.03	11.9	-0.215	0.841424	0.792	0.133688	0.543	0.386097	1.006	0.0664759	0.757	0.697826	-0.249	0.632139
ENSRNOG00000004912.7	Itgav	0	5.97	2.87	2.11	1.48	0	8.65	3.34	1.88	2.36	2.63	4.48	1.19	0.033	0.989819	-0.369	0.799818	-0.14	0.935698	-0.402	0.77996	-0.173	0.986057	0.229	0.85804
ENSRNOG00000004917.7	Rasal2	0	2.99	14.33	11.61	5.93	5.35	4.32	15.04	9.4	7.08	15.78	6.27	8.33	-0.862	0.386729	0.156	0.872476	0.166	0.872575	1.018	0.18565	1.028	0.672124	0.011	0.991914
ENSRNOG00000004921.7	Nusap1	0.078	346.48	322.33	296.5	277.23	176.49	225.94	160.45	114.67	94.46	234.06	256.31	185.68	-0.386	0.122743	-1.363	1.43761e-12	-0.36	0.114827	-0.978	2.29735e-06	0.026	0.993482	1.004	3.16459e-07
ENSRNOG00000004923.6	Map4k5	0	8.96	2.87	0	2.97	2.67	1.08	1.67	0.94	4.72	1.75	1.79	1.19	-0.284	0.913705	-0.169	0.933027	-0.601	0.751903	0.115	0.953191	-0.317	0.978253	-0.432	0.779245
ENSRNOG00000004925.8	Ppp1r12a	0.001	364.4	393.96	417.84	421.04	409.13	482.16	417.83	344.96	336.5	441.82	362.06	315.42	0.271	0.175354	-0.029	0.912446	0.071	0.770764	-0.3	0.0744369	-0.2	0.744996	0.1	0.60624
ENSRNOG00000004926.7	Mettl15	0	2.99	1.43	2.11	0	0	0	2.51	0.94	1.18	0.88	0.9	2.38	-3.933	0.0923662	-0.332	0.836591	-0.548	0.738542	3.601	0.0909537	3.385	0.639738	-0.216	0.887502
ENSRNOG00000004927.4	Supt7l	0	4.48	1.43	3.17	7.41	2.67	3.24	5.01	4.7	4.72	2.63	3.58	2.38	0.672	0.588424	0.714	0.458368	0.084	0.955076	0.042	0.972098	-0.588	0.851365	-0.63	0.447565
ENSRNOG00000004928.5	Sntg2	0	0	0	0	1.48	0	1.08	0.84	0.94	0	0.88	0	1.19	3.037	0.247372	2.447	0.301203	2.517	0.306398	-0.589	0.773296	-0.52	0.960707	0.069	0.979683
ENSRNOG00000004936.6	Sdc2	0.001	83.63	88.82	91.8	93.4	106.96	110.27	116.99	92.11	128.7	103.44	120.98	79.75	0.335	0.250592	0.414	0.0694082	0.358	0.150554	0.079	0.788832	0.023	0.998845	-0.056	0.83304
ENSRNOG00000004940.4	Rnf215	0	38.83	30.08	34.82	42.99	45.46	40	50.98	62.04	54.31	44.71	25.09	23.81	0.393	0.344908	0.755	0.00604476	-0.085	0.877261	0.362	0.240783	-0.478	0.663533	-0.84	0.00177221
ENSRNOG00000004941.7	Gpn1	0.002	83.63	71.63	52.76	62.27	69.53	50.81	43.45	35.72	43.69	53.47	69.01	61.89	-0.109	0.81194	-0.676	0.0118034	-0.01	0.984195	-0.567	0.049875	0.099	0.95192	0.666	0.00771267
ENSRNOG00000004947.8	Zfp871	0	5.97	14.33	4.22	2.97	5.35	7.57	5.01	10.34	8.26	6.14	2.69	0	-0.347	0.801056	0.118	0.924632	-1.147	0.267382	0.465	0.641813	-0.8	0.837009	-1.265	0.137107
ENSRNOG00000004951.7	Kif16b	0	11.95	20.06	11.61	8.9	13.37	7.57	20.89	15.04	16.53	7.01	5.38	2.38	-0.529	0.473137	0.369	0.483477	-1.304	0.0215023	0.898	0.0746695	-0.775	0.740007	-1.673	0.000174995
ENSRNOG00000004956.7	Jade2	0	11.95	17.19	22.16	8.9	13.37	9.73	19.22	14.1	5.9	7.01	6.27	5.95	-0.669	0.339977	-0.252	0.691328	-1.278	0.0210757	0.417	0.521532	-0.609	0.790599	-1.027	0.0538335
ENSRNOG00000004959.7	Actr2	0.038	140.39	176.21	177.27	204.59	248.69	224.86	223.96	191.75	136.96	226.17	205.22	201.15	0.545	0.00748328	0.273	0.215125	0.502	0.00889287	-0.271	0.192103	-0.043	0.978253	0.229	0.253078
ENSRNOG00000004962.6	Prdm4	0	4.48	4.3	3.17	11.86	5.35	3.24	0.84	8.46	1.18	0	7.17	0	0.871	0.582617	-0.55	0.747032	-2.051	0.249907	-1.421	0.281326	-2.922	0.531618	-1.501	0.400085
ENSRNOG00000004964.4	Erbb3	0	2.99	1.43	2.11	0	0	1.08	10.86	3.76	4.72	0.88	0	0	-1.749	0.409853	1.611	0.113086	-2.192	0.210541	3.359	0.00675965	-0.444	0.978253	-3.803	0.000615601
ENSRNOG00000004967.7	Snrpb2	0.065	288.24	259.3	278.56	198.66	179.16	244.32	234.82	253.78	263.3	227.05	223.15	219.01	-0.27	0.179118	-0.07	0.746666	-0.154	0.436013	0.2	0.267509	0.116	0.853801	-0.084	0.655546
ENSRNOG00000004968.7	Ncapg2	0.001	74.67	98.85	94.96	71.16	77.55	76.76	29.25	31.02	21.25	77.14	76.18	32.14	-0.155	0.701073	-1.635	2.91733e-11	-0.252	0.441832	-1.48	1.59439e-08	-0.097	0.957221	1.383	7.06318e-08
ENSRNOG00000004971.7	Txlng	0	1.49	7.16	3.17	0	5.35	1.08	4.18	1.88	0	3.51	5.38	1.19	-1.422	0.418138	-0.74	0.586555	-0.026	0.991157	0.683	0.694719	1.396	0.76802	0.713	0.549159
ENSRNOG00000004972.7	Upp1	0	8.96	1.43	9.5	8.9	18.72	5.41	20.89	29.14	27.16	9.64	9.86	9.52	0.331	0.749519	1.859	2.39191e-05	0.551	0.45137	1.528	0.000925448	0.22	0.94879	-1.308	0.000586371
ENSRNOG00000004973.7	Ppp2r5c	0	41.82	30.08	39.04	23.72	18.72	15.14	38.44	24.44	34.24	28.05	25.09	13.09	-0.865	0.0468441	-0.125	0.789678	-0.548	0.166315	0.74	0.0602175	0.317	0.848217	-0.423	0.241349
ENSRNOG00000004980.7	Rangrf	0.049	19.42	11.46	12.66	1.48	21.39	10.81	20.06	28.2	21.25	11.4	7.17	17.85	-0.445	0.626005	0.756	0.142923	-0.183	0.827379	1.2	0.0341208	0.261	0.940005	-0.939	0.0458858
ENSRNOG00000004992.7	Rab1a	0.003	91.1	78.79	82.3	93.4	82.9	97.3	83.57	80.83	88.55	98.18	84.24	120.22	0.25	0.408834	0.072	0.820802	0.353	0.148811	-0.178	0.491342	0.103	0.923441	0.281	0.196284
ENSRNOG00000004996.5	Zcrb1	0.074	479.4	527.19	449.5	490.72	518.77	412.97	362.68	306.42	258.57	452.34	414.03	404.69	0.063	0.822612	-0.576	0.000179308	-0.043	0.874196	-0.638	2.74765e-05	-0.106	0.865765	0.532	0.000394837
ENSRNOG00000005007.7	Scn3a	0.1	5.97	0	1.06	1.48	0	0	0.84	2.82	1.18	0.88	1.79	1.19	-1.268	0.620473	0.126	0.953341	-0.094	0.969522	1.394	0.466057	1.175	0.853801	-0.22	0.900328
ENSRNOG00000005012.7	Utp14a	0	44.8	18.62	31.65	23.72	29.41	32.43	20.06	16.92	21.25	17.53	23.3	20.23	-0.017	0.983847	-0.625	0.123178	-0.473	0.288653	-0.608	0.129576	-0.455	0.751375	0.153	0.745869
ENSRNOG00000005015.6	Rabep1	0.008	107.53	100.28	103.4	80.06	85.57	80	105.29	113.73	98	70.13	79.76	55.94	-0.247	0.352897	0.1	0.676654	-0.43	0.033842	0.347	0.0843116	-0.183	0.831308	-0.53	0.00156756
ENSRNOG00000005016.6	Tmed4	0.034	28.38	22.92	26.38	2.97	0	8.65	17.55	16.92	31.88	3.51	1.79	3.57	-2.345	6.61823e-05	-0.278	0.61973	-2.95	1.58618e-08	2.067	0.000385253	-0.605	0.854001	-2.673	3.45905e-07
ENSRNOG00000005018.7	Scn2a	0.023	17.92	10.03	18.99	7.41	13.37	5.41	22.56	20.68	17.71	8.77	7.17	4.76	-0.948	0.131851	0.429	0.339535	-1.01	0.050277	1.377	0.00232103	-0.062	0.998845	-1.439	0.000202661
ENSRNOG00000005021.5	Orc4	0	5.97	2.87	5.28	1.48	0	4.32	1.67	1.88	5.9	7.01	2.69	2.38	-0.804	0.57292	-0.669	0.566974	-0.045	0.977355	0.135	0.936216	0.759	0.849123	0.624	0.546272
ENSRNOG00000005024.4	Cdkn2aipnl	0	31.36	35.81	35.88	8.9	8.02	12.97	30.92	33.84	36.6	19.29	15.24	22.62	-1.582	3.7644e-05	0.021	0.961563	-0.733	0.0248496	1.603	3.63245e-06	0.848	0.547743	-0.754	0.00686534
ENSRNOG00000005033.6	Acvr1	0	2.99	2.87	11.61	14.83	5.35	8.65	11.7	17.86	20.07	9.64	9.86	14.28	1.027	0.264897	1.673	0.00746464	1.201	0.111535	0.646	0.291057	0.174	0.97017	-0.472	0.397612
ENSRNOG00000005034.5	Arhgef25	0	815.43	787.92	797.7	882.1	772.8	916.75	1064.64	1342.23	1165.35	916.95	945.47	897.46	0.213	0.225825	0.644	1.73252e-07	0.352	0.014052	0.431	0.000920363	0.139	0.789279	-0.292	0.0289366
ENSRNOG00000005037.6	Kif18a	0	37.34	32.95	28.49	17.79	34.76	9.73	13.37	8.46	7.08	14.9	20.61	15.47	-0.951	0.0514187	-1.634	1.3516e-05	-0.779	0.052738	-0.683	0.222683	0.172	0.95192	0.855	0.0528602
ENSRNOG00000005038.4	Ube2t	0	4.48	4.3	4.22	1.48	2.67	2.16	0.84	1.88	0	3.51	1.79	2.38	-0.939	0.48599	-1.944	0.0643268	-0.572	0.605276	-1.005	0.497412	0.367	0.95673	1.372	0.224178
ENSRNOG00000005039.8	Tfpi	0	0	1.43	1.06	5.93	0	2.16	0	0	0	7.01	3.58	1.19	1.739	0.33896	-2.74	0.212199	2.198	0.123225	-4.479	0.00952034	0.459	0.935228	4.938	0.00124895
ENSRNOG00000005045.7	Ppp2r5e	0.005	192.66	170.48	171.99	229.79	197.88	195.67	183.01	184.23	142.86	209.51	214.19	149.97	0.332	0.135609	0.009	0.975561	0.265	0.210108	-0.322	0.0899467	-0.066	0.952966	0.256	0.165379
ENSRNOG00000005046.6	Tspan13	0.023	1.49	5.73	3.17	7.41	13.37	4.32	10.86	8.46	4.72	2.63	7.17	1.19	1.164	0.280878	1.28	0.128844	0.173	0.913082	0.116	0.911771	-0.991	0.751375	-1.107	0.152132
ENSRNOG00000005052.6	Slc39a9	0	49.28	53.01	55.92	34.1	26.74	44.32	40.11	35.72	31.88	55.23	40.33	47.61	-0.405	0.262622	-0.48	0.0838342	-0.004	0.996143	-0.075	0.856116	0.4	0.668828	0.475	0.0604221
ENSRNOG00000005053.2	Egln3	0	10.45	0	4.22	0	0	1.08	3.34	1.88	0	0	0.9	0	-2.905	0.165549	-1.279	0.447995	-3.313	0.0662438	1.626	0.442639	-0.408	0.982654	-2.034	0.271013
ENSRNOG00000005061.5	Dlst	0	113.5	111.74	147.72	105.26	117.66	120	70.2	93.99	113.35	135	168.48	129.74	-0.028	0.951511	-0.383	0.137418	0.356	0.149914	-0.355	0.174374	0.384	0.591786	0.739	0.00038791
ENSRNOG00000005063.7	Atl1	0	0	2.87	4.22	2.97	10.7	2.16	7.52	10.34	2.36	7.01	7.17	1.19	0.677	0.693393	1.458	0.155538	1.165	0.318666	0.781	0.483071	0.488	0.920483	-0.293	0.771573
ENSRNOG00000005070.7	Spopl	0	11.95	20.06	11.61	8.9	2.67	7.57	21.73	18.8	10.63	3.51	12.55	13.09	-0.919	0.253546	0.338	0.617192	-0.353	0.653501	1.256	0.037603	0.566	0.846052	-0.691	0.221273
ENSRNOG00000005074.6	Arl6ip6	0	50.78	47.28	43.26	41.51	29.41	47.57	33.43	29.14	24.79	37.69	34.95	19.04	-0.061	0.916487	-0.595	0.0448353	-0.396	0.242848	-0.534	0.0910527	-0.336	0.76802	0.199	0.572607
ENSRNOG00000005076.7	Bcorl1	0	20.91	11.46	12.66	19.27	16.04	17.3	26.74	9.4	11.81	18.41	18.82	32.14	0.36	0.654868	0.016	0.986543	0.728	0.209826	-0.344	0.605975	0.368	0.850354	0.712	0.17748
ENSRNOG00000005081.6	Fbxl20	0	2.99	0	1.06	2.97	0	2.16	3.34	5.64	4.72	6.14	0	4.76	0.657	0.75765	1.755	0.15375	1.593	0.243189	1.098	0.37175	0.935	0.848029	-0.162	0.897833
ENSRNOG00000005083.5	Rtfdc1	0	264.34	275.06	276.45	231.27	219.27	185.94	285.8	314.88	369.56	218.28	221.36	284.47	-0.263	0.300984	0.309	0.129033	-0.073	0.811601	0.572	0.00185715	0.19	0.806102	-0.382	0.0459379
ENSRNOG00000005087.5	Cebpz	0.002	262.85	270.76	265.9	259.44	251.36	281.08	229.81	212.43	170.02	248.08	275.13	166.64	0.101	0.721885	-0.31	0.104981	-0.015	0.963923	-0.411	0.0217826	-0.115	0.871038	0.296	0.111072
ENSRNOG00000005096.5	Bzw2	0	146.36	147.56	178.32	120.08	120.33	147.03	156.27	169.19	194.82	140.26	169.38	127.36	-0.167	0.563823	0.193	0.397413	0.033	0.919129	0.36	0.0779288	0.2	0.789279	-0.161	0.442505
ENSRNOG00000005099.7	Top3a	0	1.49	2.87	1.06	0	0	0	0.84	0	0	0	0	0	-3.637	0.148486	-1.949	0.252884	-3.637	0.0660543	1.689	0.513323	0	1	-1.689	0.418662
ENSRNOG00000005101.8	Ctage5	0	23.9	11.46	23.21	25.2	16.04	6.49	27.58	10.34	10.63	15.78	27.78	16.66	-0.272	0.784377	-0.34	0.670546	0.184	0.834422	-0.067	0.94663	0.456	0.849123	0.524	0.421386
ENSRNOG00000005102.6	Ccdc53	0	68.7	68.76	78.08	74.13	74.87	74.59	92.76	89.29	108.62	67.5	53.77	60.7	0.147	0.676242	0.478	0.0190209	-0.107	0.741962	0.331	0.137218	-0.254	0.76802	-0.585	0.00153638
ENSRNOG00000005107.5	Recql5	0	19.42	24.35	23.21	31.13	18.72	25.95	30.08	27.26	33.06	40.32	34.95	23.81	0.332	0.519575	0.48	0.18596	0.731	0.0281777	0.148	0.733048	0.399	0.737546	0.25	0.425589
ENSRNOG00000005108.6	Wfs1	0	34.35	14.33	15.83	29.65	26.74	37.84	7.52	13.16	11.81	38.57	42.12	28.57	0.923	0.0431925	-0.716	0.171702	1.141	0.00231897	-1.638	1.0302e-05	0.218	0.862862	1.856	1.2962e-08
ENSRNOG00000005114.2	Tmem74	0	1.49	1.43	2.11	0	0	0	0	0	0	1.75	0.9	0	-3.635	0.145987	-3.635	0.0475877	-0.62	0.73369	0	1	3.014	0.684207	3.014	0.105316
ENSRNOG00000005115.5	Asf1b	0	64.22	70.2	68.58	56.34	53.48	69.19	31.76	23.5	29.52	92.92	66.32	46.42	-0.044	0.940527	-1.189	9.53133e-06	0.121	0.762778	-1.144	4.30002e-05	0.166	0.891588	1.31	4.69294e-07
ENSRNOG00000005123.7	Emc2	0	186.68	177.64	173.05	134.91	179.16	144.86	153.76	131.59	83.83	107.82	117.4	123.79	-0.147	0.627996	-0.39	0.0726725	-0.474	0.025323	-0.243	0.316495	-0.326	0.648535	-0.084	0.752094
ENSRNOG00000005124.6	Plekhh2	0.007	14.93	17.19	18.99	13.34	24.07	27.03	14.21	15.98	12.99	22.79	19.72	13.09	0.438	0.437585	-0.185	0.748035	0.281	0.590366	-0.623	0.14928	-0.157	0.942091	0.466	0.250607
ENSRNOG00000005126.6	Pqlc3	0	14.93	18.62	14.77	11.86	13.37	17.3	20.89	19.74	11.81	10.52	20.61	11.9	-0.026	0.980399	0.225	0.695187	-0.015	0.986979	0.251	0.657156	0.011	1	-0.24	0.629715
ENSRNOG00000005129.6	Dtx3	0.025	228.5	180.51	198.37	204.59	211.25	179.46	193.04	313.94	324.69	216.53	233.01	380.88	0.071	0.880432	0.588	0.0244524	0.433	0.154441	0.517	0.0520748	0.362	0.704798	-0.155	0.636163
ENSRNOG00000005132.7	Slc52a3	0	14.93	7.16	0	5.93	8.02	12.97	4.18	11.28	1.18	7.01	6.27	11.9	0.552	0.707832	-0.348	0.812645	0.449	0.742816	-0.901	0.398148	-0.103	0.994567	0.798	0.43626
ENSRNOG00000005133.9	Mapt	0.017	58.25	65.9	82.3	166.04	163.12	138.38	103.62	137.23	106.26	178.83	164.9	142.83	1.247	4.48815e-10	0.796	8.09337e-05	1.368	7.63248e-14	-0.451	0.0235686	0.121	0.871927	0.572	0.00102744
ENSRNOG00000005138.6	Pip4k2c	0	82.14	70.2	90.74	60.78	53.48	43.24	72.7	74.25	87.37	50.84	69.9	70.23	-0.554	0.070211	-0.003	0.99606	-0.214	0.493645	0.551	0.0366767	0.34	0.734294	-0.211	0.427853
ENSRNOG00000005141.7	Hus1	0	13.44	5.73	6.33	10.38	5.35	2.16	14.21	5.64	1.18	10.52	7.17	4.76	-0.419	0.759057	-0.371	0.749323	0.008	0.998582	0.048	0.972827	0.427	0.920847	0.379	0.709275
ENSRNOG00000005144.5	Tmem18	0	14.93	18.62	27.43	25.2	42.78	31.35	26.74	31.96	20.07	41.2	21.51	16.66	0.715	0.170095	0.41	0.416571	0.364	0.516708	-0.305	0.528587	-0.351	0.848029	-0.046	0.941878
ENSRNOG00000005149.6	Sacm1l	0	115	123.2	80.19	170.49	106.96	150.27	89.42	88.35	122.79	160.42	175.65	176.16	0.568	0.0358747	-0.062	0.876896	0.831	0.000200648	-0.629	0.00718125	0.263	0.76802	0.892	1.6082e-05
ENSRNOG00000005151.7	Dync2li1	0.024	14.93	15.76	17.94	7.41	2.67	9.73	12.54	17.86	17.71	8.77	16.13	4.76	-1.003	0.133577	0.021	0.977942	-0.625	0.302216	1.024	0.0672653	0.378	0.873036	-0.645	0.204687
ENSRNOG00000005157.6	Rbbp7	0.021	216.55	190.53	193.09	170.49	240.66	241.08	144.57	123.13	103.9	208.64	193.57	171.4	0.247	0.31485	-0.61	0.000570342	0.09	0.734496	-0.856	6.74909e-07	-0.156	0.848029	0.7	2.09789e-05
ENSRNOG00000005165.7	Smcr8	0	1.49	1.43	0	0	0	1.08	2.51	0	0	0	0.9	0	-0.675	0.854398	0.016	0.99389	-1.077	0.700847	0.691	0.794369	-0.401	0.984085	-1.092	0.624878
ENSRNOG00000005175.6	Sgpp1	0	20.91	15.76	25.32	20.76	16.04	27.03	14.21	14.1	18.89	34.19	43.02	20.23	0.201	0.765474	-0.367	0.487238	0.81	0.0422734	-0.568	0.224834	0.609	0.639738	1.177	0.000597119
ENSRNOG00000005176.8	Map7d2	0	0	0	1.06	7.41	8.02	14.05	5.85	2.82	1.18	21.04	17.03	15.47	4.307	1.27011e-05	2.723	0.0342953	5.109	1.50038e-11	-1.584	0.0123743	0.802	0.586915	2.387	2.48062e-07
ENSRNOG00000005183.6	Rtf1	0	247.91	253.57	263.79	192.73	189.86	210.81	279.95	238.74	216.07	198.99	208.81	258.29	-0.253	0.267691	0.013	0.963287	-0.104	0.67591	0.266	0.16038	0.148	0.848029	-0.117	0.569787
ENSRNOG00000005185.4	Nxph3	0	0	0	1.06	0	0	0	1.67	7.52	1.18	0.88	0	0	-1.91	0.553391	2.745	0.11855	-0.18	0.956435	4.655	0.0306208	1.73	0.848029	-2.925	0.0672822
ENSRNOG00000005190.5	Nipal2	0	38.83	45.84	41.15	35.58	40.11	34.59	35.93	57.34	42.51	42.08	47.5	49.99	-0.109	0.842418	0.153	0.691781	0.29	0.404518	0.262	0.464234	0.4	0.704798	0.138	0.675993
ENSRNOG00000005191.7	Trim44	0.002	17.92	40.11	36.93	19.27	24.07	35.68	33.43	29.14	12.99	18.41	19.72	28.57	-0.149	0.85081	-0.23	0.695187	-0.407	0.464683	-0.081	0.901927	-0.258	0.897081	-0.177	0.748235
ENSRNOG00000005193.7	LOC100912917	0.042	52.27	61.6	75.97	45.96	45.46	43.24	25.07	19.74	25.98	55.23	35.85	47.61	-0.416	0.25639	-1.376	2.29968e-07	-0.325	0.319161	-0.96	0.00192788	0.091	0.968229	1.051	0.00012331
ENSRNOG00000005195.6	Cst3	0.127	303.17	290.81	319.71	349.88	315.54	384.86	465.47	476.55	438.04	457.6	447.19	440.4	0.323	0.0391244	0.662	1.69613e-08	0.705	2.97094e-09	0.338	0.00894953	0.382	0.242384	0.043	0.785694
ENSRNOG00000005196.7	Slc12a6	0	19.42	14.33	15.83	8.9	13.37	11.89	20.06	11.28	20.07	6.14	10.75	11.9	-0.448	0.533347	0.121	0.855464	-0.652	0.247517	0.569	0.288919	-0.203	0.947664	-0.773	0.0896332
ENSRNOG00000005209.7	Spred1	0	11.95	10.03	7.39	5.93	5.35	4.32	20.89	15.04	10.63	2.63	6.27	1.19	-0.789	0.393487	0.793	0.153704	-1.294	0.0852788	1.582	0.00667352	-0.505	0.872474	-2.087	8.42525e-05
ENSRNOG00000005218.5	Sf3a1	0	138.89	111.74	151.94	169.01	176.49	134.05	85.24	88.35	109.8	137.63	148.77	227.34	0.334	0.283998	-0.45	0.0850895	0.351	0.231467	-0.783	0.000698455	0.017	1	0.801	0.00049745
ENSRNOG00000005227.7	Tfap4	0	8.96	18.62	16.88	16.31	24.07	17.3	15.88	10.34	17.71	25.42	18.82	21.42	0.381	0.543519	0.009	0.991381	0.681	0.119578	-0.372	0.454988	0.3	0.849123	0.672	0.0686613
ENSRNOG00000005228.7	Gnptab	0	28.38	7.16	10.55	13.34	24.07	15.14	14.21	8.46	7.08	14.9	9.86	1.19	0.527	0.583357	-0.234	0.814034	-0.224	0.837823	-0.761	0.280386	-0.751	0.76802	0.01	0.99276
ENSRNOG00000005229.8	Sec16b	0	8.96	11.46	15.83	8.9	8.02	19.46	10.86	5.64	7.08	12.27	8.96	7.14	0.208	0.816452	-0.559	0.399638	-0.218	0.784345	-0.767	0.200117	-0.426	0.848029	0.341	0.600873
ENSRNOG00000005234.7	Gxylt1	0	176.23	200.56	160.38	167.53	155.1	156.76	83.57	90.23	120.43	154.29	142.49	84.51	-0.051	0.903616	-0.846	5.38382e-05	-0.275	0.303429	-0.795	0.000225206	-0.224	0.792757	0.57	0.0108069
ENSRNOG00000005243.7	Pop1	0	123.96	130.37	122.4	102.29	93.59	111.35	96.94	93.99	80.29	112.21	110.23	78.56	-0.16	0.56427	-0.394	0.0379926	-0.155	0.508742	-0.234	0.287367	0.004	1	0.238	0.221649
ENSRNOG00000005248.6	Slc1a4	0	92.59	93.12	107.63	163.08	173.81	175.13	58.5	75.19	112.17	137.63	137.12	204.73	0.902	0.000219443	-0.343	0.279678	0.748	0.00312057	-1.245	1.26929e-07	-0.153	0.875403	1.092	5.36047e-06
ENSRNOG00000005249.5	Snx6	0	55.26	67.33	56.98	54.85	29.41	55.13	54.32	44.18	41.32	47.34	42.12	19.04	-0.155	0.738225	-0.278	0.412282	-0.456	0.178638	-0.123	0.753709	-0.301	0.796457	-0.178	0.613193
ENSRNOG00000005256.5	Zc3h15	0.129	1221.65	1130.31	1202.87	1543.31	1435.97	1242.15	935.11	930.54	825.31	1123.83	1152.48	1422.37	0.353	0.0423171	-0.332	0.0399706	0.161	0.434433	-0.685	1.07483e-06	-0.192	0.766989	0.493	0.00105621
ENSRNOG00000005257.7	Prkaca	0	277.78	260.73	263.79	203.11	283.45	254.05	244.02	315.82	317.61	261.23	278.71	299.95	-0.024	0.950309	0.213	0.325883	0.217	0.328624	0.237	0.252739	0.241	0.72807	0.004	0.991295
ENSRNOG00000005258.7	Myef2	0	74.67	68.76	59.09	32.62	50.81	36.76	32.59	33.84	16.53	37.69	36.74	21.42	-0.695	0.0386339	-1.13	3.38295e-05	-0.89	0.001564	-0.435	0.237357	-0.195	0.885569	0.241	0.517308
ENSRNOG00000005261.7	Fbxl5	0.002	28.38	37.25	22.16	44.48	40.11	43.24	32.59	34.78	24.79	47.34	37.64	36.9	0.692	0.0475415	0.188	0.650245	0.66	0.0326004	-0.504	0.0975725	-0.031	0.99607	0.472	0.081959
ENSRNOG00000005264.6	Sav1	0.051	8.96	14.33	15.83	5.93	8.02	9.73	15.88	15.04	14.17	19.29	10.75	4.76	-0.608	0.450165	0.246	0.703793	-0.092	0.916886	0.854	0.144018	0.515	0.841036	-0.339	0.55527
ENSRNOG00000005266.7	Amdhd1	0	1.49	1.43	2.11	0	0	0	0	0	1.18	0	0	0	-3.635	0.145987	-2.059	0.231469	-3.635	0.0645976	1.576	0.540011	0	1	-1.576	0.450212
ENSRNOG00000005274.6	Vrk1	0	286.74	270.76	260.62	240.17	246.01	187.03	94.43	111.85	132.24	213.02	212.39	308.28	-0.19	0.534504	-1.21	2.54741e-10	-0.107	0.73947	-1.02	3.44672e-07	0.082	0.952966	1.102	2.66335e-08
ENSRNOG00000005276.6	Csnk2a1	0.017	213.57	199.13	231.08	120.08	160.44	155.67	160.45	136.29	92.09	109.58	112.02	60.7	-0.467	0.0730004	-0.616	0.00513314	-0.976	6.59991e-06	-0.149	0.611018	-0.509	0.508297	-0.36	0.152434
ENSRNOG00000005277.5	Ptprv	0	10.45	11.46	4.22	10.38	32.09	24.86	15.04	25.38	20.07	25.42	17.92	15.47	1.505	0.0102375	1.323	0.0110145	1.385	0.00971324	-0.182	0.768949	-0.121	0.978253	0.061	0.924088
ENSRNOG00000005279.4	Ndufaf7	0.006	43.31	32.95	35.88	26.69	18.72	24.86	39.28	31.96	50.77	13.15	25.09	19.04	-0.513	0.273712	0.173	0.685651	-0.814	0.0296847	0.686	0.0580219	-0.301	0.849123	-0.987	0.00162406
ENSRNOG00000005281.6	Stx16	0	49.28	57.3	56.98	26.69	48.13	40	42.62	44.18	43.69	33.31	38.54	46.42	-0.457	0.192958	-0.266	0.383572	-0.346	0.259708	0.191	0.587013	0.111	0.947664	-0.08	0.809104
ENSRNOG00000005284.3	Itpka	0	0	1.43	0	1.48	0	1.08	1.67	1.88	4.72	0.88	0	1.19	1.081	0.686813	2.3	0.12687	0.57	0.835841	1.219	0.399843	-0.511	0.961357	-1.729	0.1706
ENSRNOG00000005285.6	Fbxo33	0.003	29.87	27.22	26.38	17.79	34.76	23.78	37.61	31.02	34.24	21.92	16.13	11.9	-0.107	0.863556	0.38	0.264736	-0.546	0.166151	0.487	0.154155	-0.439	0.76676	-0.926	0.00114142
ENSRNOG00000005289.7	Prkd3	0	17.92	21.49	18.99	16.31	45.46	22.7	32.59	18.8	7.08	18.41	8.96	16.66	0.429	0.588576	0.067	0.940865	-0.262	0.742816	-0.362	0.600135	-0.69	0.739294	-0.328	0.618322
ENSRNOG00000005290.5	Ywhae	0	761.67	724.89	793.47	578.18	510.74	585.94	728.7	681.45	701.33	551.4	593.27	599.89	-0.329	0.0191206	-0.042	0.820613	-0.237	0.0925447	0.287	0.0269128	0.092	0.853801	-0.194	0.136866
ENSRNOG00000005292.7	Trip11	0	101.56	166.18	177.27	108.22	66.85	118.92	103.62	77.07	66.12	129.74	105.75	64.27	-0.479	0.203032	-0.811	0.00550571	-0.426	0.226609	-0.332	0.339369	0.053	0.985799	0.384	0.232043
ENSRNOG00000005298.6	Zfp513	0	32.86	30.08	26.38	19.27	10.7	27.03	39.28	38.54	40.14	21.04	15.24	17.85	-0.358	0.461612	0.483	0.105259	-0.552	0.139987	0.841	0.00536339	-0.193	0.914871	-1.034	7.16329e-05
ENSRNOG00000005299.5	Kif5a	0	0	0	0	0	0	1.08	1.67	0.94	3.54	5.26	0	1.19	2.146	0.477122	3.894	0.0775644	3.986	0.083512	1.748	0.393469	1.84	0.773653	0.092	0.969261
ENSRNOG00000005301.6	Eif2b4	0	116.49	130.37	119.23	72.64	90.92	84.32	132.87	119.37	105.08	81.53	108.44	104.74	-0.471	0.0545781	0.043	0.885766	-0.157	0.54775	0.514	0.0127421	0.314	0.670321	-0.2	0.349284
ENSRNOG00000005303.7	Tbc1d25	0	11.95	7.16	7.39	10.38	5.35	4.32	6.69	1.88	7.08	10.52	8.96	17.85	-0.277	0.81271	-0.67	0.415062	0.612	0.408436	-0.393	0.676857	0.889	0.695211	1.281	0.0333817
ENSRNOG00000005308.4	Tmx2	0	1.49	1.43	3.17	0	2.67	0	0	0	1.18	3.51	0	5.95	-2.168	0.40835	-2.164	0.256602	0.664	0.733748	0.004	0.998579	2.833	0.661961	2.829	0.0766336
ENSRNOG00000005310.6	Cul1	0	91.1	107.44	80.19	84.5	77.55	98.38	115.32	113.73	96.82	95.55	102.16	61.89	0.051	0.908525	0.311	0.18824	0.1	0.75909	0.26	0.285426	0.049	0.98056	-0.212	0.360231
ENSRNOG00000005323.8	Syne2	0	0	1.43	4.22	0	0	1.08	2.51	5.64	2.36	0.88	2.69	3.57	-1.714	0.422231	0.771	0.561793	0.252	0.895368	2.484	0.0916477	1.966	0.725245	-0.518	0.660995
ENSRNOG00000005330.7	Crebbp	0.01	149.35	174.78	200.48	185.32	176.49	205.4	196.38	167.31	152.31	184.09	164.9	173.78	0.223	0.352676	0.04	0.884618	0.133	0.56957	-0.183	0.368296	-0.09	0.920847	0.093	0.658446
ENSRNOG00000005331.4	Vapb	0	20.91	11.46	18.99	8.9	8.02	9.73	11.7	7.52	7.08	10.52	17.92	11.9	-0.806	0.211288	-0.865	0.0830852	-0.2	0.754115	-0.058	0.947936	0.606	0.76802	0.664	0.176311
ENSRNOG00000005333.6	Azin1	0.092	182.2	181.94	170.93	148.25	128.35	156.76	159.61	128.77	132.24	142.89	151.45	142.83	-0.167	0.49573	-0.268	0.137432	-0.138	0.513633	-0.102	0.643734	0.028	0.987035	0.13	0.492969
ENSRNOG00000005334.8	Acvr2a	0	5.97	20.06	9.5	5.93	5.35	4.32	8.36	3.76	1.18	8.77	5.38	4.76	-0.99	0.326182	-1.21	0.131937	-0.632	0.474278	-0.219	0.8557	0.358	0.928657	0.577	0.509194
ENSRNOG00000005342.7	Rassf5	0.044	1.49	0	3.17	1.48	2.67	0	2.51	4.7	1.18	0.88	0	2.38	-0.525	0.83295	0.775	0.605836	-0.565	0.77645	1.299	0.388438	-0.04	1	-1.339	0.296874
ENSRNOG00000005344.6	Nol10	0	41.82	35.81	43.26	34.1	29.41	33.51	27.58	32.9	44.87	37.69	38.54	33.33	-0.196	0.677582	-0.221	0.544489	0.005	0.996178	-0.026	0.957962	0.2	0.857502	0.226	0.475183
ENSRNOG00000005346.7	Tmem128	0	10.45	10.03	21.1	23.72	16.04	34.59	18.38	16.92	16.53	26.3	19.72	17.85	1.025	0.0335964	0.363	0.520069	0.751	0.118294	-0.663	0.109712	-0.275	0.851365	0.388	0.360691
ENSRNOG00000005347.5	Fjx1	0	2.99	2.87	1.06	2.97	0	2.16	2.51	1.88	1.18	1.75	0	0	0.012	1	-0.09	0.958185	-1.555	0.334516	-0.102	0.951916	-1.567	0.76802	-1.466	0.289703
ENSRNOG00000005350.6	Pwp1	0.096	155.32	118.9	128.73	140.84	139.05	107.03	119.5	84.59	68.48	102.56	100.37	74.99	0.029	0.950309	-0.539	0.0268018	-0.375	0.152259	-0.568	0.0195909	-0.404	0.591148	0.164	0.567559
ENSRNOG00000005352.6	Elf4	0	2.99	4.3	1.06	1.48	0	3.24	0	0.94	0	1.75	0	1.19	-0.291	0.897049	-2.512	0.101977	-1.185	0.441832	-2.221	0.177535	-0.894	0.854837	1.327	0.46888
ENSRNOG00000005353.6	Rybp	0	26.88	24.35	23.21	14.83	26.74	31.35	39.28	33.84	36.6	18.41	16.13	16.66	0.151	0.797523	0.638	0.0357085	-0.377	0.386983	0.487	0.146048	-0.528	0.672124	-1.015	0.00020506
ENSRNOG00000005355.7	Ncstn	0.002	28.38	28.65	34.82	37.06	24.07	44.32	35.1	44.18	35.42	36.82	37.64	54.75	0.377	0.406327	0.372	0.314406	0.545	0.128048	-0.005	0.992786	0.168	0.911781	0.173	0.62338
ENSRNOG00000005357.7	Ctc1	0	19.42	17.19	9.5	17.79	32.09	17.3	23.4	20.68	22.43	20.16	20.61	15.47	0.537	0.341516	0.654	0.111183	0.511	0.276553	0.117	0.821084	-0.025	1	-0.143	0.734098
ENSRNOG00000005358.5	Pmm1	0	289.73	316.6	277.51	259.44	270.08	220.54	290.81	245.32	330.6	208.64	257.2	304.71	-0.141	0.650533	0.041	0.896621	-0.086	0.785521	0.183	0.449975	0.056	0.978253	-0.127	0.609221
ENSRNOG00000005359.7	Csrnp3	0	1.49	2.87	5.28	1.48	5.35	1.08	2.51	4.7	1.18	1.75	1.79	5.95	-0.569	0.74089	-0.168	0.913243	-0.146	0.931532	0.402	0.783387	0.423	0.947777	0.022	0.990752
ENSRNOG00000005360.8	Dhrs7b	0.014	259.86	256.43	320.77	220.9	216.6	168.65	177.16	184.23	224.33	185.84	172.96	217.82	-0.381	0.114651	-0.455	0.0230945	-0.399	0.0661746	-0.074	0.792273	-0.018	1	0.056	0.832297
ENSRNOG00000005362.6	Rab3ip	0.003	14.93	18.62	23.21	14.83	5.35	12.97	20.89	22.56	27.16	4.38	6.27	11.9	-0.567	0.353408	0.329	0.478897	-1.385	0.0049943	0.896	0.0389035	-0.818	0.668622	-1.714	2.24558e-05
ENSRNOG00000005367.8	Slc12a1	0	8.96	8.6	7.39	2.97	5.35	6.49	11.7	13.16	4.72	3.51	4.48	5.95	-0.582	0.555589	0.392	0.577599	-0.697	0.380716	0.974	0.149513	-0.115	0.990132	-1.089	0.0592663
ENSRNOG00000005374.6	Lyar	0	191.16	173.34	187.82	321.71	417.15	316.75	93.59	83.65	86.19	325.23	308.28	213.06	1.002	5.23475e-09	-0.997	3.2744e-08	0.793	3.86284e-06	-1.999	2.92115e-33	-0.208	0.76802	1.79	5.56482e-28
ENSRNOG00000005376.5	Mad2l1	0	4.48	8.6	10.55	5.93	8.02	7.57	3.34	4.7	0	2.63	5.38	3.57	-0.096	0.944498	-1.347	0.0721603	-0.907	0.253771	-1.251	0.117534	-0.811	0.76802	0.44	0.647609
ENSRNOG00000005377.6	Tmem11	0.042	150.84	128.93	149.83	105.26	128.35	110.27	108.64	121.25	144.05	114.84	110.23	123.79	-0.242	0.365474	-0.159	0.50776	-0.158	0.517383	0.083	0.758467	0.084	0.940186	0.001	0.998562
ENSRNOG00000005386.8	Kitlg	0	4.48	2.87	13.72	2.97	2.67	3.24	6.69	6.58	1.18	1.75	8.96	2.38	-1.058	0.460095	-0.404	0.749046	-0.637	0.624602	0.655	0.609759	0.421	0.947664	-0.234	0.850719
ENSRNOG00000005387.6	Rbm3	0	561.54	554.41	518.08	643.42	625.73	554.59	537.33	509.44	485.27	625.03	589.68	530.86	0.26	0.0881021	-0.021	0.924218	0.249	0.0792925	-0.281	0.0318229	-0.012	1	0.269	0.0309075
ENSRNOG00000005388.6	Rassf3	0	44.8	32.95	39.04	48.92	24.07	57.3	33.43	28.2	42.51	60.49	38.54	42.85	0.408	0.362248	-0.109	0.826101	0.436	0.247341	-0.517	0.14584	0.028	1	0.545	0.083593
ENSRNOG00000005392.3	Ngfr	0	1.49	1.43	1.06	5.93	8.02	1.08	6.69	7.52	7.08	0	0.9	1.19	1.679	0.201441	2.386	0.00450789	-0.741	0.716792	0.708	0.378051	-2.42	0.489461	-3.128	0.000173447
ENSRNOG00000005393.5	Sertad2	0	11.95	11.46	23.21	25.2	26.74	45.41	17.55	15.98	24.79	30.68	31.37	19.04	1.182	0.0106695	0.325	0.582973	0.916	0.0462434	-0.857	0.0362246	-0.266	0.854182	0.591	0.15096
ENSRNOG00000005397.5	Maea	0	104.54	100.28	117.12	97.85	90.92	80	106.13	93.99	108.62	78.9	118.3	122.6	-0.174	0.613532	-0.001	0.999474	0.188	0.514706	0.173	0.534212	0.362	0.65688	0.189	0.44992
ENSRNOG00000005409.7	Lrrc9	0	0	0	2.11	0	0	0	1.67	2.82	0	0	1.79	0	-2.667	0.397855	0.885	0.695952	-0.181	0.952282	3.552	0.149692	2.485	0.76802	-1.066	0.584897
ENSRNOG00000005410.6	Cdca7l	0.004	107.53	116.04	97.07	114.15	64.18	71.35	64.35	57.34	53.13	78.9	92.31	67.85	-0.34	0.283998	-0.79	0.000196404	-0.259	0.333233	-0.45	0.0972442	0.081	0.962334	0.531	0.0158573
ENSRNOG00000005411.7	Aftph	0	11.95	14.33	14.77	10.38	18.72	8.65	9.19	9.4	4.72	7.01	4.48	4.76	-0.209	0.795926	-0.705	0.187317	-1.167	0.0353576	-0.496	0.416335	-0.958	0.600363	-0.462	0.470394
ENSRNOG00000005413.5	Creb3l1	0.003	11.95	10.03	7.39	34.1	29.41	31.35	29.25	31.96	30.7	36.82	40.33	27.38	1.837	1.4566e-06	1.736	3.51797e-07	2.029	4.45736e-10	-0.101	0.80078	0.192	0.856783	0.293	0.291619
ENSRNOG00000005417.5	Zhx2	0	0	0	0	2.97	5.35	1.08	2.51	0	0	0	0.9	0	4.374	0.0620405	2.676	0.275875	1.736	0.507437	-1.698	0.332645	-2.638	0.646464	-0.94	0.670604
ENSRNOG00000005418.4	Trap1	0.001	71.69	60.17	58.03	72.64	50.81	42.16	70.2	77.07	55.49	48.21	74.38	51.18	-0.138	0.779928	0.179	0.620219	0.024	0.960071	0.317	0.34381	0.162	0.910348	-0.155	0.633866
ENSRNOG00000005424.4	Odc1	0.062	138.89	127.5	132.95	131.94	131.03	163.24	77.72	61.1	70.84	155.16	158.62	171.4	0.227	0.361547	-0.857	1.53444e-06	0.427	0.020412	-1.084	5.87068e-10	0.2	0.76802	1.284	3.8325e-16
ENSRNOG00000005426.4	Snupn	0.014	23.9	28.65	30.6	20.76	32.09	33.51	23.4	32.9	23.61	35.06	31.37	23.81	0.145	0.797937	-0.002	0.99745	0.27	0.504618	-0.148	0.738792	0.124	0.947664	0.272	0.420704
ENSRNOG00000005428.8	Ctbp1	0	221.03	173.34	161.44	151.22	144.4	164.32	171.31	181.41	185.37	157.79	159.52	152.35	-0.112	0.69544	0.058	0.82076	-0.054	0.851061	0.171	0.403099	0.059	0.961357	-0.112	0.56946
ENSRNOG00000005433.7	Shq1	0	7.47	17.19	15.83	2.97	8.02	6.49	11.7	13.16	8.26	5.26	5.38	8.33	-1.18	0.0916885	-0.225	0.724434	-1.002	0.0864994	0.955	0.135484	0.177	0.978253	-0.777	0.153168
ENSRNOG00000005434.7	Sptbn1	0.002	112.01	140.39	137.17	254.99	216.6	222.7	152.09	111.85	105.08	221.79	217.77	153.54	0.939	8.17061e-07	-0.026	0.941376	0.758	6.46849e-05	-0.965	9.57677e-08	-0.182	0.805256	0.784	1.1458e-05
ENSRNOG00000005437.6	Rida	0	204.6	171.91	184.65	166.04	123.01	154.59	274.1	241.56	185.37	148.15	144.28	86.89	-0.207	0.493116	0.397	0.0606895	-0.361	0.141442	0.604	0.00242888	-0.154	0.854182	-0.758	6.09885e-05
ENSRNOG00000005438.5	Pcsk2	0	0	0	0	0	0	0	6.69	9.4	4.72	0.88	0	0	0	1	5.642	1.42875e-05	1.748	0.496372	5.642	7.21327e-05	1.748	0.848029	-3.894	3.98015e-05
ENSRNOG00000005446.4	Gna11	0	11.95	8.6	20.05	4.45	10.7	21.62	22.56	9.4	8.26	11.4	5.38	9.52	-0.092	0.94807	-0.025	0.98296	-0.506	0.566356	0.067	0.950295	-0.415	0.891588	-0.482	0.53567
ENSRNOG00000005447.5	Ypel2	0	2.99	2.87	2.11	1.48	0	2.16	0.84	2.82	0	0.88	0	0	-0.623	0.732503	-0.893	0.514241	-2.434	0.114624	-0.27	0.88409	-1.811	0.76802	-1.541	0.354345
ENSRNOG00000005450.6	Lsm11	0	4.48	1.43	2.11	0	0	4.32	0	0	0	6.14	1.79	2.38	-0.468	0.840053	-4.196	0.0204789	0.536	0.741962	-3.728	0.056094	1.004	0.848029	4.731	0.0029634
ENSRNOG00000005464.5	Lgalsl	0	8.96	22.92	15.83	26.69	24.07	23.78	18.38	11.28	17.71	19.29	36.74	17.85	0.739	0.199402	0.049	0.948814	0.695	0.18731	-0.69	0.148781	-0.045	0.998845	0.645	0.154745
ENSRNOG00000005468.7	Rbm28	0	153.83	141.83	180.43	88.95	123.01	105.95	124.51	113.73	73.2	98.18	92.31	78.56	-0.511	0.0319029	-0.489	0.0198088	-0.676	0.000811811	0.022	0.950295	-0.165	0.851045	-0.187	0.44909
ENSRNOG00000005470.2	Atxn3	0	4.48	11.46	6.33	4.45	5.35	5.41	6.69	10.34	4.72	5.26	1.79	5.95	-0.424	0.713281	0.068	0.946329	-0.641	0.469437	0.492	0.568081	-0.217	0.976154	-0.709	0.327342
ENSRNOG00000005472.5	Sp4	0	1.49	5.73	1.06	1.48	0	1.08	2.51	3.76	1.18	1.75	1.79	1.19	-1	0.605211	0.197	0.902291	-0.357	0.838424	1.197	0.397587	0.643	0.923441	-0.554	0.644815
ENSRNOG00000005478.5	Fkbp9	0	924.45	1001.38	867.34	618.21	542.83	630.27	979.4	896.7	962.27	704.81	649.73	635.6	-0.523	3.99826e-05	0.094	0.568047	-0.337	0.0106202	0.617	1.26314e-07	0.186	0.686724	-0.431	0.000206681
ENSRNOG00000005482.5	Sap30bp	0.004	115	100.28	106.57	72.64	101.61	95.13	101.12	78.95	108.62	115.71	106.65	120.22	-0.166	0.608675	-0.092	0.74855	0.237	0.335497	0.074	0.804052	0.403	0.555071	0.329	0.101461
ENSRNOG00000005483.6	Rpap1	0	20.91	17.19	16.88	13.34	13.37	6.49	25.91	10.34	5.9	12.27	16.13	5.95	-0.694	0.383086	-0.569	0.419949	-0.487	0.486517	0.125	0.893566	0.207	0.960707	0.082	0.926282
ENSRNOG00000005486.7	AABR07058267.1	0.024	25.39	31.52	20.05	20.76	13.37	21.62	30.08	23.5	36.6	21.04	18.82	5.95	-0.262	0.691181	0.305	0.516261	-0.436	0.40081	0.567	0.191831	-0.174	0.94759	-0.741	0.0555329
ENSRNOG00000005492.6	Hpcal1	0	31.36	17.19	28.49	40.03	37.44	37.84	66.85	91.17	79.11	28.05	37.64	29.76	0.677	0.0894995	1.671	2.317e-11	0.449	0.253944	0.993	9.67336e-05	-0.229	0.851365	-1.222	9.51746e-08
ENSRNOG00000005496.5	Ing3	0.003	35.84	14.33	39.04	32.62	8.02	21.62	23.4	25.38	22.43	22.79	25.09	30.95	-0.378	0.53551	-0.365	0.451129	-0.154	0.794181	0.013	0.986502	0.224	0.910348	0.211	0.64838
ENSRNOG00000005502.8	Ankib1	0	44.8	61.6	46.43	29.65	26.74	21.62	57.66	40.42	21.25	33.31	26.89	9.52	-0.877	0.0706952	-0.238	0.654073	-0.864	0.0510695	0.639	0.169949	0.013	1	-0.626	0.150641
ENSRNOG00000005504.8	Pkp4	0.005	64.22	60.17	41.15	54.85	45.46	59.46	16.71	29.14	20.07	61.36	60.04	42.85	0.117	0.812445	-1.234	2.36561e-05	0.175	0.64658	-1.351	4.02572e-06	0.059	0.981131	1.41	1.39783e-07
ENSRNOG00000005506.7	Arhgef5	0.004	43.31	35.81	47.48	31.13	18.72	21.62	40.11	37.6	12.99	27.18	13.44	9.52	-0.697	0.186157	-0.294	0.573905	-1.301	0.00363888	0.403	0.434384	-0.604	0.743191	-1.007	0.0242697
ENSRNOG00000005512.4	Ndufa4	0.005	318.11	286.52	300.72	220.9	152.42	262.7	336.77	387.25	375.46	263.86	215.08	186.87	-0.311	0.189761	0.349	0.0580826	-0.29	0.163514	0.66	0.000153511	0.021	0.997554	-0.639	6.20217e-05
ENSRNOG00000005513.7	Srsf5	0.076	22.4	17.19	15.83	4.45	10.7	8.65	15.04	16.92	4.72	7.89	8.96	3.57	-1.141	0.0773843	-0.382	0.521691	-1.21	0.0263003	0.759	0.232312	-0.069	0.997747	-0.828	0.130945
ENSRNOG00000005515.4	Rhbdl3	0	1.49	4.3	2.11	5.93	5.35	1.08	10.86	19.74	4.72	6.14	4.48	14.28	0.588	0.731601	2.193	0.0128043	1.634	0.124579	1.605	0.077209	1.046	0.76802	-0.559	0.522645
ENSRNOG00000005522.7	Sh3yl1	0	0	0	0	0	0	1.08	1.67	1.88	0	0	0	1.19	2.18	0.462654	3.288	0.130387	1.662	0.522406	1.107	0.589448	-0.519	0.977886	-1.626	0.366613
ENSRNOG00000005524.6	Pno1	0	85.13	87.39	71.75	53.37	66.85	64.86	41.78	50.76	49.59	64.87	69.01	90.46	-0.292	0.386761	-0.708	0.00271386	-0.022	0.955909	-0.416	0.138929	0.27	0.76802	0.686	0.00283624
ENSRNOG00000005528.5	Tbk1	0.006	19.42	25.79	23.21	16.31	32.09	19.46	27.58	33.84	20.07	20.16	30.47	22.62	-0.033	0.967837	0.333	0.442213	0.245	0.616598	0.366	0.400355	0.278	0.851365	-0.088	0.835766
ENSRNOG00000005538.7	Psmd11	0.001	436.09	475.62	553.96	395.83	390.41	398.92	339.28	375.03	278.64	475.13	447.19	426.11	-0.204	0.310441	-0.494	0.000569485	0.026	0.918165	-0.291	0.0725744	0.229	0.663453	0.52	0.000145078
ENSRNOG00000005539.7	Thg1l	0.002	88.11	88.82	82.3	60.78	56.16	62.7	35.1	66.74	60.22	52.6	64.52	76.18	-0.404	0.249085	-0.534	0.0641971	-0.282	0.382394	-0.13	0.739808	0.122	0.933379	0.252	0.422689
ENSRNOG00000005551.6	Derl1	0.067	385.31	361.01	359.81	260.92	243.34	288.65	324.24	345.9	408.52	280.52	244.66	324.94	-0.36	0.0883594	0.024	0.932196	-0.26	0.225504	0.385	0.0361918	0.101	0.910348	-0.284	0.129665
ENSRNOG00000005556.5	Snrpf	0.036	249.41	214.89	312.33	232.76	96.27	339.46	127.86	174.83	180.65	359.42	217.77	426.11	-0.014	0.987024	-0.615	0.0954714	0.566	0.150345	-0.601	0.119974	0.58	0.646464	1.181	0.00020506
ENSRNOG00000005558.3	LOC100125367	0	14.93	8.6	10.55	5.93	10.7	9.73	17.55	9.4	12.99	16.66	14.34	5.95	-0.276	0.77243	0.32	0.634401	0.335	0.629675	0.597	0.341757	0.611	0.76802	0.015	0.986034
ENSRNOG00000005561.4	Brinp1	0	7.47	7.16	7.39	11.86	24.07	17.3	14.21	9.4	24.79	33.31	16.13	29.76	1.296	0.0592375	1.053	0.102194	1.978	0.000134344	-0.244	0.734086	0.682	0.690983	0.926	0.0536047
ENSRNOG00000005564.6	Ubn2	0	41.82	51.57	82.3	51.89	72.2	50.81	65.18	53.58	37.78	51.72	46.6	41.66	0.118	0.834058	-0.012	0.982382	-0.105	0.835841	-0.13	0.748696	-0.222	0.851808	-0.092	0.808202
ENSRNOG00000005569.5	Phospho1	0	0	1.43	0	2.97	2.67	2.16	0	0.94	0	10.52	9.86	3.57	2.303	0.209686	-0.26	0.931876	3.987	0.000175556	-2.564	0.087302	1.684	0.533767	4.247	8.73754e-06
ENSRNOG00000005576.5	Rpia	0.002	34.35	40.11	50.65	41.51	37.44	31.35	38.44	26.32	43.69	28.93	34.95	16.66	-0.116	0.850434	-0.168	0.703793	-0.472	0.235325	-0.053	0.919609	-0.356	0.789531	-0.304	0.422092
ENSRNOG00000005577.6	Desi1	0	74.67	75.93	87.58	71.16	88.24	69.19	59.33	49.82	37.78	64.87	56.46	39.28	-0.003	1	-0.615	0.00985459	-0.409	0.12856	-0.612	0.013055	-0.406	0.632936	0.207	0.464308
ENSRNOG00000005578.7	Zbtb44	0	7.47	2.87	5.28	10.38	21.39	15.14	9.19	6.58	4.72	19.29	15.24	9.52	1.589	0.0134449	0.498	0.552822	1.657	0.00279149	-1.091	0.0434836	0.068	0.99021	1.159	0.0129585
ENSRNOG00000005580.6	Itgb4	0	0	0	0	0	0	0	2.51	2.82	4.72	0.88	0	0	0	1	4.542	0.00546547	1.749	0.496254	4.542	0.0104412	1.749	0.848029	-2.793	0.0203217
ENSRNOG00000005587.4	Suclg1	0	361.42	330.93	338.7	256.48	270.08	228.11	341.79	313	262.11	256.85	231.21	203.54	-0.359	0.0451088	-0.094	0.641735	-0.421	0.00696776	0.265	0.113539	-0.062	0.947664	-0.327	0.0285147
ENSRNOG00000005600.7	Nr4a2	0	2.99	1.43	3.17	1.48	2.67	1.08	1.67	4.7	2.36	3.51	2.69	2.38	-0.618	0.731993	0.216	0.880313	0.295	0.83731	0.833	0.51901	0.913	0.846052	0.08	0.952189
ENSRNOG00000005606.6	Med1	0	161.29	173.34	160.38	145.29	144.4	167.57	158.78	111.85	131.06	149.03	130.84	120.22	0.01	0.981361	-0.219	0.311116	-0.151	0.520808	-0.229	0.278422	-0.161	0.846052	0.068	0.770352
ENSRNOG00000005608.8	Tead4	0.187	22.4	12.89	28.49	10.38	26.74	18.38	9.19	5.64	2.36	14.9	22.4	15.47	-0.206	0.794778	-1.756	0.000475142	-0.146	0.838919	-1.549	0.0046612	0.06	0.993482	1.609	0.00106641
ENSRNOG00000005609.7	Neurod1	0	0	0	0	1.48	0	1.08	0	2.82	1.18	0	0	0	3.008	0.276371	3.332	0.143282	0	1	0.324	0.891206	-3.008	0.667232	-3.332	0.0930053
ENSRNOG00000005614.7	Txn2	0	61.23	67.33	56.98	34.1	16.04	45.41	41.78	58.28	67.3	35.94	46.6	35.71	-0.664	0.0761625	-0.08	0.859119	-0.489	0.146535	0.585	0.082992	0.175	0.914746	-0.409	0.183974
ENSRNOG00000005615.6	Gadd45a	0	47.79	51.57	35.88	38.55	45.46	31.35	139.56	134.41	126.33	31.56	53.77	45.23	-0.162	0.737166	1.658	1.32197e-16	0.159	0.691716	1.82	4.77592e-17	0.321	0.76802	-1.499	1.5869e-14
ENSRNOG00000005616.8	Ncoa3	0	5.97	5.73	13.72	7.41	10.7	3.24	2.51	2.82	2.36	1.75	1.79	3.57	-0.391	0.729594	-1.667	0.0334675	-1.759	0.0362632	-1.275	0.163416	-1.368	0.646464	-0.092	0.951891
ENSRNOG00000005618.3	Fmc1	0	120.97	120.34	103.4	29.65	32.09	23.78	84.4	99.63	116.89	34.19	34.95	33.33	-1.943	4.15297e-15	-0.14	0.617192	-1.589	9.4011e-14	1.803	1.03739e-13	0.353	0.76802	-1.45	3.49607e-12
ENSRNOG00000005619.5	RGD1310262	0	10.45	10.03	5.28	19.27	18.72	19.46	6.69	6.58	9.45	16.66	15.24	33.33	1.308	0.0267343	-0.085	0.93171	1.304	0.0175451	-1.393	0.00552403	-0.004	1	1.389	0.00355452
ENSRNOG00000005623.7	Ankmy2	0	113.5	126.07	149.83	142.32	171.14	163.24	151.26	134.41	140.5	135	169.38	204.73	0.378	0.141639	0.189	0.465785	0.475	0.0375113	-0.189	0.438242	0.098	0.927324	0.286	0.191873
ENSRNOG00000005624.8	Zfx	0.003	62.73	64.47	74.92	91.92	77.55	92.97	64.35	60.16	40.14	94.68	92.31	57.13	0.495	0.0836248	-0.21	0.507321	0.453	0.0877395	-0.705	0.00265967	-0.042	0.985799	0.663	0.00291378
ENSRNOG00000005633.7	Zbtb49	0	1.49	1.43	0	0	0	2.16	0.84	1.88	0	0	2.69	1.19	0.181	0.953459	0.138	0.95594	0.605	0.796783	-0.043	0.987614	0.424	0.978047	0.467	0.803012
ENSRNOG00000005641.6	Fbxl4	0	4.48	5.73	1.06	2.97	5.35	2.16	5.85	0	2.36	4.38	3.58	2.38	-0.075	0.97267	-0.358	0.815987	0.128	0.938236	-0.283	0.855069	0.203	0.982654	0.486	0.690728
ENSRNOG00000005642.6	Frs2	0.001	147.85	156.15	194.15	142.32	157.77	139.46	176.33	151.33	121.61	143.77	127.26	115.46	-0.102	0.741024	-0.082	0.753273	-0.224	0.335235	0.02	0.947936	-0.122	0.878548	-0.142	0.513755
ENSRNOG00000005650.5	Pgf	0	4.48	0	1.06	5.93	2.67	5.41	0	0.94	2.36	0.88	2.69	5.95	1.715	0.245278	-0.494	0.811621	1.017	0.514179	-2.209	0.0630927	-0.698	0.854001	1.511	0.236437
ENSRNOG00000005655.6	Cpa6	0	7.47	12.89	11.61	14.83	10.7	12.97	15.88	9.4	22.43	14.9	13.44	17.85	0.388	0.621963	0.547	0.343414	0.639	0.262063	0.159	0.810106	0.251	0.912954	0.092	0.873637
ENSRNOG00000005659.6	Aurkb	0.098	16.43	22.92	16.88	8.9	13.37	10.81	7.52	3.76	3.54	15.78	8.07	16.66	-0.691	0.289393	-1.766	0.000414042	-0.329	0.580497	-1.076	0.0962888	0.361	0.854001	1.437	0.0051065
ENSRNOG00000005668.7	Ndufa8	0.001	222.53	233.51	222.64	200.14	211.25	195.67	171.31	184.23	119.25	206.88	189.99	223.77	-0.062	0.845721	-0.403	0.0303198	0.019	0.94933	-0.34	0.0819036	0.082	0.92769	0.422	0.0150074
ENSRNOG00000005669.7	Car8	0	2.99	1.43	2.11	11.86	2.67	7.57	10.86	19.74	8.26	7.89	5.38	3.57	1.924	0.0502487	2.566	0.000369971	1.497	0.129375	0.642	0.360754	-0.427	0.877378	-1.069	0.0766336
ENSRNOG00000005673.7	Runx1t1	0	0	1.43	0	0	2.67	2.16	2.51	5.64	3.54	0	0.9	1.19	1.612	0.473311	2.848	0.0277279	0.571	0.834925	1.236	0.298755	-1.041	0.851365	-2.277	0.0363816
ENSRNOG00000005678.7	Lamb1	0	0	0	0	1.48	0	0	0.84	5.64	1.18	1.75	0.9	0	2.218	0.464752	4.233	0.0403397	2.976	0.23068	2.015	0.281807	0.758	0.940186	-1.257	0.425938
ENSRNOG00000005686.6	Suclg2	0	80.65	53.01	88.63	48.92	29.41	52.97	91.92	73.31	68.48	60.49	51.08	54.75	-0.61	0.0558909	0.106	0.757559	-0.313	0.317701	0.717	0.00578832	0.298	0.768609	-0.419	0.0893378
ENSRNOG00000005689.6	Yeats4	0.001	939.39	1021.43	989.73	889.51	869.07	781.62	731.21	722.81	791.07	757.4	792.22	676.07	-0.114	0.533202	-0.326	0.00942044	-0.256	0.0639025	-0.212	0.120393	-0.142	0.76802	0.069	0.657096
ENSRNOG00000005690.5	Lmcd1	0	55.26	45.84	62.25	37.06	24.07	48.65	29.25	24.44	22.43	44.71	47.5	34.52	-0.366	0.328004	-1.029	9.57229e-05	-0.218	0.515099	-0.663	0.0366767	0.148	0.918244	0.812	0.00226701
ENSRNOG00000005691.8	Rnf32	0	7.47	11.46	8.44	2.97	0	3.24	2.51	6.58	0	2.63	2.69	1.19	-1.697	0.0785272	-1.63	0.04203	-1.807	0.0258693	0.067	0.967137	-0.11	0.998034	-0.177	0.895312
ENSRNOG00000005695.5	Mgp	0	12403.2	11682.7	11969.6	10697.9	8318.98	11736.1	11115.2	11799	10777.4	12080.7	11249.7	13571.4	-0.095	0.701178	-0.028	0.911584	0.179	0.361162	0.067	0.754091	0.274	0.594357	0.207	0.223233
ENSRNOG00000005698.2	Ndufa5	0.003	957.31	805.11	818.8	668.62	697.93	622.7	747.92	661.71	761.55	607.5	609.4	651.07	-0.274	0.114084	-0.179	0.286034	-0.314	0.043041	0.095	0.600798	-0.04	0.976907	-0.135	0.40985
ENSRNOG00000005703.7	Arfgef1	0	97.08	117.47	104.46	111.19	112.31	143.78	71.03	71.44	70.84	156.04	143.39	130.93	0.343	0.140733	-0.512	0.00936967	0.586	0.000742474	-0.855	1.59075e-06	0.243	0.702251	1.098	1.72747e-12
ENSRNOG00000005707.6	Bfsp1	0	0	2.87	0	1.48	0	2.16	3.34	0.94	1.18	1.75	2.69	1.19	1.437	0.542786	1.723	0.328709	1.805	0.320254	0.285	0.867867	0.367	0.968674	0.082	0.963039
ENSRNOG00000005708.7	Mmp16	0.05	2.99	8.6	9.5	5.93	5.35	5.41	10.86	7.52	10.63	4.38	6.27	1.19	-0.281	0.806434	0.458	0.514664	-0.645	0.442568	0.739	0.286718	-0.364	0.92224	-1.103	0.0612474
ENSRNOG00000005710.7	Rbm7	0	16.43	14.33	18.99	11.86	16.04	6.49	7.52	13.16	10.63	7.89	7.17	15.47	-0.592	0.40348	-0.625	0.255607	-0.716	0.226048	-0.033	0.969856	-0.123	0.98056	-0.09	0.903667
ENSRNOG00000005711.8	Ptprd	0.004	4.48	15.76	14.77	10.38	10.7	5.41	20.06	19.74	21.25	18.41	17.03	11.9	-0.533	0.492221	0.733	0.0957949	0.482	0.363439	1.266	0.00504311	1.016	0.519708	-0.251	0.547162
ENSRNOG00000005713.5	Ccdc82	0	8.96	5.73	8.44	1.48	8.02	6.49	4.18	6.58	3.54	5.26	3.58	3.57	-0.5	0.615066	-0.606	0.419412	-0.725	0.353441	-0.106	0.922612	-0.225	0.968943	-0.119	0.899355
ENSRNOG00000005715.5	Lgr4	0	16.43	17.19	18.99	7.41	0	7.57	42.62	27.26	15.35	10.52	8.96	4.76	-1.425	0.0423171	0.732	0.160286	-0.931	0.128899	2.157	6.01084e-05	0.494	0.851365	-1.663	0.000297914
ENSRNOG00000005719.5	Emc4	0.002	79.15	53.01	50.65	48.92	58.83	42.16	66.85	52.64	73.2	50.84	59.15	34.52	-0.18	0.710349	0.186	0.61721	-0.126	0.771221	0.366	0.259425	0.054	0.985799	-0.312	0.292086
ENSRNOG00000005726.8	Pclo	0	10.45	11.46	5.28	5.93	0	5.41	3.34	5.64	0	5.26	2.69	3.57	-0.846	0.416989	-1.313	0.10286	-1.01	0.235755	-0.467	0.676496	-0.164	0.984671	0.303	0.773013
ENSRNOG00000005730.7	Pcmtd1	0.011	38.83	35.81	51.7	28.17	32.09	36.76	66.02	69.56	48.41	26.3	24.2	32.14	-0.28	0.53844	0.597	0.0257759	-0.507	0.142386	0.877	0.0013196	-0.226	0.854704	-1.104	5.25068e-06
ENSRNOG00000005733.6	Cpsf2	0	319.6	323.76	288.06	263.89	240.66	206.49	230.64	179.53	135.78	184.97	195.37	184.49	-0.289	0.221969	-0.712	9.51825e-05	-0.568	0.001931	-0.423	0.0391638	-0.28	0.668622	0.143	0.542086
ENSRNOG00000005736.6	Eif1ax	0.006	119.48	166.18	142.45	160.11	101.61	118.92	110.31	98.69	93.28	118.34	95.89	110.69	-0.08	0.831595	-0.43	0.0476706	-0.251	0.323387	-0.349	0.142345	-0.17	0.849123	0.179	0.456575
ENSRNOG00000005743.5	Dapl1	0	0	0	0	0	0	1.08	3.34	7.52	0	0	1.79	0	2.125	0.4873	4.723	0.0307893	2.481	0.351787	2.598	0.191236	0.356	0.985799	-2.242	0.197412
ENSRNOG00000005753.8	Alg13	0.162	10.45	5.73	14.77	1.48	5.35	4.32	5.01	8.46	4.72	6.14	15.24	4.76	-1.436	0.133161	-0.716	0.369671	-0.227	0.826804	0.721	0.472544	1.209	0.667232	0.488	0.543222
ENSRNOG00000005762.7	Rab22a	0	428.62	270.76	415.73	383.97	344.95	296.21	348.47	515.08	475.82	324.35	374.6	454.68	-0.045	0.929018	0.321	0.259686	0.16	0.638399	0.366	0.162176	0.205	0.848029	-0.161	0.581035
ENSRNOG00000005763.7	Arl1	0.003	34.35	27.22	28.49	34.1	29.41	47.57	15.04	19.74	9.45	44.71	29.57	30.95	0.484	0.269489	-0.915	0.0160591	0.389	0.333451	-1.399	3.39767e-05	-0.095	0.971648	1.304	3.71205e-05
ENSRNOG00000005765.5	Ap4s1	0	13.44	7.16	5.28	7.41	8.02	4.32	5.01	3.76	8.26	5.26	10.75	9.52	-0.32	0.775487	-0.512	0.539733	0.167	0.867959	-0.192	0.851932	0.488	0.851365	0.679	0.315523
ENSRNOG00000005766.6	Tbc1d20	0.005	16.43	11.46	23.21	22.24	2.67	10.81	20.89	15.04	10.63	14.9	15.24	9.52	-0.452	0.572119	-0.071	0.927652	-0.229	0.746931	0.381	0.572874	0.223	0.944453	-0.158	0.791799
ENSRNOG00000005767.7	Tulp3	0	2.99	8.6	13.72	5.93	0	2.16	6.69	1.88	0	1.75	4.48	3.57	-1.389	0.27845	-1.69	0.119289	-1.236	0.262581	-0.302	0.8557	0.153	0.990876	0.455	0.740453
ENSRNOG00000005769.7	Smg8	0	4.48	2.87	5.28	1.48	0	2.16	1.67	9.4	1.18	2.63	3.58	1.19	-1.337	0.383771	-0.518	0.70441	-0.576	0.669052	0.819	0.593203	0.761	0.870242	-0.058	0.976308
ENSRNOG00000005775.8	Phf14	0	13.44	8.6	10.55	8.9	18.72	20.54	15.88	16.92	8.26	15.78	19.72	3.57	0.668	0.379085	0.43	0.541659	0.559	0.428079	-0.239	0.735428	-0.109	0.982654	0.13	0.846273
ENSRNOG00000005783.8	Dlg5	0	1.49	2.87	4.22	5.93	2.67	2.16	2.51	0.94	0	0.88	1.79	2.38	0.335	0.841384	-1.084	0.403706	-0.701	0.612406	-1.419	0.222952	-1.036	0.781118	0.383	0.793854
ENSRNOG00000005788.7	Cdk5rap2	0	49.28	58.74	47.48	50.41	53.48	82.16	66.02	64.86	42.51	64.87	60.94	46.42	0.391	0.304831	0.249	0.46843	0.314	0.353626	-0.142	0.695781	-0.077	0.976451	0.065	0.847995
ENSRNOG00000005795.7	Aasdhppt	0.007	19.42	28.65	29.54	38.55	18.72	28.11	19.22	24.44	35.42	35.06	29.57	22.62	0.284	0.613914	-0.001	0.999474	0.314	0.498798	-0.285	0.534212	0.03	1	0.315	0.430436
ENSRNOG00000005801.6	Stx17	0.005	68.7	65.9	64.36	56.34	69.53	62.7	44.29	44.18	20.07	56.98	52.87	53.56	0.011	0.98469	-0.662	0.00690583	-0.131	0.686375	-0.673	0.00771372	-0.142	0.888418	0.531	0.0276245
ENSRNOG00000005802.7	Usp24	0	28.38	40.11	39.04	25.2	29.41	38.92	20.06	25.38	31.88	36.82	40.33	41.66	-0.063	0.925961	-0.45	0.208869	0.271	0.465952	-0.387	0.305639	0.334	0.76802	0.721	0.0108833
ENSRNOG00000005804.6	Eif3d	0.086	1106.66	1297.92	1138.51	1027.39	1008.12	919.99	850.71	886.36	919.76	938.86	940.09	1047.43	-0.157	0.42177	-0.346	0.015946	-0.123	0.506313	-0.188	0.237001	0.035	0.978253	0.223	0.134669
ENSRNOG00000005807.3	Ptpn7	0	8.96	7.16	7.39	0	2.67	1.08	17.55	5.64	9.45	3.51	1.79	8.33	-2.668	0.0280421	0.554	0.520338	-0.836	0.409435	3.222	0.000863707	1.832	0.661961	-1.39	0.0642926
ENSRNOG00000005809.7	Arhgdib	0	1.49	0	6.33	0	0	1.08	0.84	1.88	1.18	0	0	0	-2.067	0.356143	-0.905	0.617737	-4.222	0.0389635	1.162	0.599648	-2.155	0.768609	-3.317	0.0967432
ENSRNOG00000005814.5	Katnbl1	0	0	0	1.06	0	0	1.08	0	0	0	2.63	0.9	0	0.243	0.951511	-1.916	0.413763	1.423	0.518783	-2.159	0.340834	1.18	0.857646	3.339	0.0841531
ENSRNOG00000005823.7	Utp20	0.001	88.11	136.1	118.18	88.95	155.1	114.59	81.06	61.1	80.29	135.88	90.51	99.98	0.098	0.83295	-0.558	0.0405342	0.079	0.848907	-0.655	0.01508	-0.018	1	0.637	0.010577
ENSRNOG00000005828.7	Skp1	0.001	1069.32	1047.22	1056.21	1143.03	1262.15	1033.51	789.71	999.15	1138.19	1135.23	1107.67	1440.22	0.219	0.387022	-0.028	0.930626	0.328	0.141183	-0.247	0.25086	0.108	0.903874	0.356	0.0802686
ENSRNOG00000005841.6	Erp44	0	28.38	27.22	24.27	28.17	16.04	42.16	44.29	38.54	37.78	50.84	41.22	26.19	0.378	0.463985	0.677	0.0501928	0.755	0.0331741	0.3	0.4484	0.378	0.76802	0.078	0.839786
ENSRNOG00000005849.7	Aco1	0	37.34	51.57	46.43	71.16	56.16	74.59	41.78	43.24	55.49	73.64	65.42	86.89	0.716	0.0146219	0.099	0.807338	0.868	0.000459675	-0.617	0.0172351	0.151	0.877455	0.768	0.000591055
ENSRNOG00000005856.8	Slc30a6	0	11.95	1.43	7.39	8.9	2.67	5.41	8.36	7.52	8.26	2.63	8.96	13.09	-0.117	0.946006	0.256	0.810442	0.369	0.732153	0.373	0.706273	0.485	0.870242	0.113	0.909336
ENSRNOG00000005865.7	Ssfa2	0.066	10.45	2.87	7.39	0	2.67	5.41	4.18	8.46	3.54	2.63	1.79	2.38	-1.072	0.362237	-0.267	0.806209	-1.41	0.147458	0.805	0.442913	-0.338	0.961198	-1.143	0.205665
ENSRNOG00000005868.7	Ttc21b	0	1.49	1.43	1.06	0	5.35	2.16	5.01	1.88	1.18	6.14	3.58	1.19	0.712	0.733177	1.105	0.438257	1.582	0.226609	0.393	0.7942	0.87	0.848029	0.477	0.670957
ENSRNOG00000005872.7	Tcf7	0.2	1.49	0	0	0	0	1.08	1.67	0	0	0.88	0	0	0.148	0.968301	0.403	0.891123	-0.261	0.946063	0.254	0.935112	-0.409	0.983009	-0.664	0.780081
ENSRNOG00000005874.7	Tle2	0	4.48	10.03	10.55	4.45	8.02	5.41	5.01	4.7	8.26	7.89	5.38	3.57	-0.511	0.592224	-0.494	0.505875	-0.418	0.599847	0.017	0.990004	0.093	0.990969	0.076	0.935621
ENSRNOG00000005877.6	Lrpprc	0	872.18	962.7	919.04	1245.32	1061.6	1075.67	528.14	575.24	996.51	1192.21	1207.15	1214.07	0.405	0.0461548	-0.562	0.00385869	0.544	0.00247293	-0.966	5.96455e-08	0.139	0.849123	1.106	2.15657e-10
ENSRNOG00000005879.7	Maml2	0	0	1.43	0	0	0	1.08	1.67	0.94	3.54	0	0	0	0.235	0.951424	1.908	0.266782	-1.953	0.428138	1.673	0.335862	-2.188	0.76802	-3.862	0.0255521
ENSRNOG00000005882.7	Tle1	0	1.49	0	4.22	2.97	5.35	0	0.84	1.88	1.18	2.63	1.79	0	0.191	0.94807	-0.564	0.756634	-0.24	0.913627	-0.755	0.665163	-0.431	0.964888	0.324	0.84732
ENSRNOG00000005884.7	Emc7	0	76.17	65.9	93.91	62.27	50.81	34.59	74.37	56.4	53.13	45.58	44.81	40.47	-0.607	0.0650951	-0.294	0.329726	-0.711	0.00903132	0.313	0.341401	-0.104	0.960707	-0.417	0.131125
ENSRNOG00000005890.7	Serbp1	0.001	2349.22	2266.35	2431.07	1758.27	2101.81	1686.48	1697.24	1681.54	1684.86	1837.4	1849.71	1655.66	-0.267	0.0514187	-0.407	0.000224456	-0.249	0.0499643	-0.14	0.308753	0.018	0.99021	0.158	0.20962
ENSRNOG00000005900.6	Slc2a6	0	0	0	0	0	0	1.08	1.67	1.88	1.18	0	2.69	0	2.18	0.462941	3.596	0.0843616	2.472	0.338598	1.416	0.459758	0.292	0.990132	-1.124	0.511641
ENSRNOG00000005902.6	Ccdc34	0.001	582.45	583.06	638.37	373.6	326.23	418.38	385.24	297.96	302.26	461.98	398.8	389.22	-0.568	0.000240527	-0.806	4.21119e-09	-0.38	0.0168202	-0.239	0.171602	0.188	0.76802	0.427	0.00389529
ENSRNOG00000005903.6	St14	0	1.49	1.43	4.22	0	2.67	1.08	2.51	5.64	8.26	1.75	0	1.19	-1.106	0.563692	1.078	0.330138	-1.139	0.463372	2.184	0.0711454	-0.034	1	-2.218	0.0311008
ENSRNOG00000005904.5	Cdc27	0	28.38	32.95	42.21	41.51	16.04	18.38	38.44	32.9	21.25	26.3	25.09	16.66	-0.541	0.33088	-0.091	0.871667	-0.457	0.307843	0.45	0.344655	0.084	0.985424	-0.366	0.363894
ENSRNOG00000005905.8	Pde4b	0	40.32	45.84	45.37	11.86	16.04	10.81	76.05	64.86	54.31	16.66	18.82	17.85	-1.736	8.55667e-07	0.649	0.00524513	-1.158	8.00257e-05	2.385	1.04101e-16	0.579	0.713761	-1.806	4.36078e-15
ENSRNOG00000005907.7	Rad18	0.003	89.61	51.57	94.96	94.88	80.22	114.59	40.11	40.42	33.06	129.74	130.84	52.37	0.387	0.344755	-1.019	0.00111593	0.634	0.0611182	-1.406	1.12169e-06	0.247	0.848029	1.653	2.77948e-09
ENSRNOG00000005916.6	Ppm1a	0	5.97	0	2.11	0	0	1.08	1.67	3.76	0	1.75	4.48	1.19	-2.017	0.352897	-0.37	0.849137	0.104	0.959733	1.647	0.387459	2.121	0.713761	0.474	0.753877
ENSRNOG00000005917.5	Pawr	0	1.49	5.73	4.22	8.9	0	8.65	10.03	9.4	5.9	7.01	3.58	2.38	0.975	0.325901	1.191	0.100216	0.347	0.761099	0.215	0.797373	-0.629	0.82527	-0.844	0.18926
ENSRNOG00000005918.5	RGD1563941	0	64.22	48.71	32.71	14.83	13.37	20.54	54.32	58.28	67.3	17.53	22.4	25	-1.366	0.000512991	0.395	0.265596	-0.998	0.00462428	1.761	6.83448e-08	0.368	0.841169	-1.393	9.45576e-07
ENSRNOG00000005920.6	AABR07054266.1	0.17	4.48	5.73	4.22	0	0	1.08	3.34	2.82	2.36	2.63	0.9	5.95	-2.818	0.0483389	-0.624	0.536382	-0.7	0.512785	2.194	0.126682	2.118	0.661961	-0.076	0.958514
ENSRNOG00000005923.6	Mtmr2	0	1.49	4.3	5.28	0	0	4.32	3.34	2.82	0	2.63	6.27	2.38	-1.024	0.547987	-0.696	0.603973	0.144	0.931065	0.329	0.854535	1.168	0.784846	0.84	0.449542
ENSRNOG00000005927.6	Cpsf6	0.005	126.94	171.91	154.05	114.15	109.64	132.97	140.39	139.11	120.43	147.27	134.43	134.5	-0.216	0.393487	-0.109	0.643787	0.025	0.935698	0.107	0.647062	0.241	0.727457	0.133	0.499448
ENSRNOG00000005929.6	Them6	0	88.11	74.49	66.47	40.03	37.44	43.24	20.89	33.84	38.96	33.31	51.08	38.09	-0.785	0.0155604	-1.197	1.22743e-05	-0.739	0.0105826	-0.412	0.271743	0.046	0.99021	0.458	0.165074
ENSRNOG00000005930.5	Nnmt	0	8.96	11.46	6.33	2.97	2.67	0	8.36	10.34	10.63	0	1.79	1.19	-2.298	0.0146379	0.223	0.756376	-2.846	0.00054233	2.522	0.00112954	-0.548	0.940186	-3.069	1.18681e-05
ENSRNOG00000005931.6	Cpq	0	28.38	27.22	29.54	5.93	8.02	10.81	44.29	37.6	30.7	14.03	9.86	5.95	-1.607	0.000302412	0.486	0.129033	-1.31	0.000459675	2.093	6.18725e-09	0.297	0.903874	-1.796	1.69423e-09
ENSRNOG00000005932.4	Megf9	0.006	11.95	7.16	10.55	10.38	8.02	8.65	11.7	4.7	5.9	8.77	12.55	2.38	-0.016	0.994594	-0.304	0.710098	-0.072	0.946759	-0.289	0.731762	-0.056	1	0.233	0.756016
ENSRNOG00000005935.5	A3galt2	0	0	1.43	1.06	1.48	2.67	2.16	0.84	1.88	1.18	2.63	6.27	1.19	1.205	0.543187	0.568	0.77441	1.992	0.134223	-0.638	0.688749	0.787	0.849123	1.425	0.18185
ENSRNOG00000005936.7	Foxm1	0	146.36	128.93	145.61	206.07	246.01	179.46	32.59	39.48	37.78	168.31	189.99	191.63	0.653	0.000498711	-1.876	3.02099e-22	0.531	0.00364576	-2.529	2.4496e-42	-0.122	0.855338	2.407	1.82834e-41
ENSRNOG00000005957.7	Slc4a7	0	22.4	38.68	26.38	26.69	40.11	14.05	71.87	67.68	50.77	16.66	17.92	9.52	-0.18	0.793033	1.202	6.38225e-05	-0.796	0.0688265	1.382	4.36614e-05	-0.616	0.695954	-1.999	1.60941e-11
ENSRNOG00000005958.8	Rrbp1	0.003	1491.97	1709.07	1682.97	1191.95	1099.04	1192.42	1099.74	1005.73	637.58	1093.15	1059.28	760.58	-0.38	0.0710307	-0.697	0.000110344	-0.599	0.000905614	-0.317	0.121657	-0.219	0.76802	0.098	0.686192
ENSRNOG00000005960.8	RGD1311744	0	4.48	1.43	1.06	0	2.67	0	3.34	1.88	1.18	0	2.69	2.38	-2.359	0.310383	0.079	0.965384	-0.26	0.897862	2.439	0.193759	2.099	0.76802	-0.34	0.811253
ENSRNOG00000005963.7	Rab2a	0	64.22	57.3	72.81	53.37	85.57	47.57	62.68	49.82	46.05	61.36	65.42	47.61	-0.144	0.735165	-0.223	0.464285	-0.007	0.989018	-0.079	0.836425	0.137	0.91896	0.216	0.423283
ENSRNOG00000005964.5	Nr4a3	0	8.96	7.16	4.22	7.41	8.02	5.41	9.19	7.52	3.54	7.01	5.38	4.76	0.127	0.927233	0.187	0.836591	-0.013	0.994208	0.06	0.950295	-0.14	0.98056	-0.2	0.7835
ENSRNOG00000005965.7	Irak4	0	8.96	5.73	9.5	7.41	26.74	11.89	26.74	15.04	15.35	7.89	13.44	7.14	0.674	0.434347	1.295	0.0149529	0.377	0.646028	0.621	0.299786	-0.297	0.92132	-0.918	0.0617086
ENSRNOG00000005970.7	Lrrc1	0	82.14	68.76	84.41	44.48	50.81	55.13	66.02	59.22	62.58	46.46	37.64	59.51	-0.535	0.0620405	-0.262	0.321661	-0.645	0.00923753	0.273	0.340834	-0.11	0.942444	-0.383	0.126259
ENSRNOG00000005981.7	Nt5c3a	0.146	16.43	20.06	22.16	7.41	0	17.3	10.86	14.1	16.53	9.64	7.17	13.09	-0.928	0.174407	-0.468	0.38584	-0.865	0.101571	0.46	0.508301	0.063	0.998845	-0.397	0.477775
ENSRNOG00000005982.6	C1d	0.048	85.13	85.95	88.63	106.74	101.61	104.86	92.76	75.19	85.01	111.33	73.49	60.7	0.378	0.172601	0.03	0.93404	-0.027	0.948268	-0.348	0.137449	-0.405	0.586915	-0.057	0.848445
ENSRNOG00000005984.7	Etv6	0	2.99	4.3	7.39	1.48	0	0	2.51	5.64	3.54	1.75	2.69	1.19	-2.929	0.0364765	-0.337	0.746247	-1.212	0.232393	2.592	0.0490572	1.717	0.76802	-0.875	0.366603
ENSRNOG00000005985.8	Kcnma1	0	61.23	41.54	47.48	45.96	64.18	48.65	50.14	26.32	23.61	47.34	43.91	27.38	0.151	0.776374	-0.631	0.0933939	-0.168	0.720709	-0.782	0.029309	-0.319	0.796457	0.463	0.212438
ENSRNOG00000005987.5	Suox	0	19.42	14.33	24.27	20.76	16.04	11.89	20.06	24.44	34.24	16.66	14.34	14.28	-0.212	0.770286	0.427	0.355532	-0.233	0.699319	0.639	0.156829	-0.021	1	-0.659	0.0928462
ENSRNOG00000005988.4	Arl8a	0	191.16	176.21	195.2	244.62	205.9	270.27	162.12	211.49	217.25	277.01	244.66	307.09	0.483	0.0257093	0.149	0.562466	0.707	0.000104471	-0.334	0.105533	0.224	0.76802	0.558	0.00159496
ENSRNOG00000005990.7	Wdsub1	0.009	10.45	18.62	6.33	7.41	10.7	11.89	12.54	22.56	12.99	14.9	11.65	21.42	-0.005	1	0.624	0.331696	0.674	0.308846	0.629	0.318097	0.679	0.751375	0.05	0.948063
ENSRNOG00000005993.6	Oxsm	0	10.45	8.6	9.5	5.93	8.02	12.97	19.22	8.46	7.08	13.15	8.96	15.47	0.099	0.940485	0.262	0.749333	0.521	0.464463	0.162	0.851226	0.422	0.851365	0.26	0.699313
ENSRNOG00000006000.7	Cdk12	0	109.02	163.31	203.64	133.43	131.03	165.4	152.09	119.37	89.73	135.88	113.81	119.03	-0.09	0.837993	-0.397	0.15375	-0.283	0.357992	-0.307	0.270906	-0.193	0.849123	0.114	0.711928
ENSRNOG00000006001.6	Luc7l2	0.015	352.46	355.28	330.26	207.55	294.15	264.86	278.28	264.12	238.5	275.26	252.72	285.66	-0.336	0.0787067	-0.337	0.0371247	-0.2	0.290102	-0.001	0.999939	0.136	0.848029	0.136	0.448184
ENSRNOG00000006002.6	Stk35	0	1.49	1.43	4.22	1.48	0	1.08	0	0.94	0	1.75	5.38	1.19	-1.128	0.563577	-2.462	0.118839	0.303	0.861235	-1.334	0.526075	1.431	0.76802	2.765	0.0424076
ENSRNOG00000006004.6	Phc2	0.003	20.91	24.35	32.71	38.55	13.37	41.08	43.45	38.54	27.16	47.34	35.85	32.14	0.534	0.251369	0.541	0.143331	0.691	0.0556497	0.007	0.991727	0.157	0.923604	0.15	0.689805
ENSRNOG00000006027.7	Eif2ak4	0	79.15	84.52	77.03	80.06	56.16	85.4	142.9	124.07	88.55	71.01	76.18	82.13	0.046	0.927233	0.672	0.00165059	0.077	0.836752	0.625	0.0046783	0.03	0.993125	-0.595	0.00335686
ENSRNOG00000006028.6	Tubgcp6	0	4.48	11.46	15.83	4.45	10.7	10.81	5.01	10.34	7.08	6.14	8.07	7.14	-0.276	0.781546	-0.518	0.477125	-0.502	0.506857	-0.243	0.773584	-0.227	0.95734	0.016	0.987466
ENSRNOG00000006033.6	Spon2	0	0	2.87	1.06	11.86	5.35	5.41	2.51	1.88	0	5.26	8.07	5.95	2.53	0.0125201	0.336	0.859421	2.333	0.0145493	-2.194	0.00798192	-0.197	0.970847	1.997	0.0107168
ENSRNOG00000006037.8	Snap25	0	1.49	0	0	0	0	1.08	3.34	13.16	2.36	0	5.38	1.19	0.168	0.963222	3.507	0.0307893	1.976	0.352508	3.339	0.0436984	1.808	0.781118	-1.531	0.277891
ENSRNOG00000006048.6	Ezh2	0.003	392.78	399.69	453.72	456.62	505.4	473.51	217.27	191.75	132.24	454.09	448.09	385.65	0.301	0.0999983	-1.075	2.45995e-13	0.195	0.294643	-1.376	2.63348e-21	-0.106	0.854182	1.27	3.34248e-19
ENSRNOG00000006049.5	Rfx1	0.032	20.91	20.06	15.83	20.76	8.02	22.7	14.21	20.68	20.07	30.68	33.16	33.33	0.171	0.797019	0.023	0.970585	0.937	0.00436489	-0.148	0.774687	0.766	0.450344	0.914	0.00137385
ENSRNOG00000006050.4	Med19	0	46.3	44.41	53.81	29.65	42.78	27.03	30.92	30.08	28.34	43.83	44.81	33.33	-0.546	0.104953	-0.635	0.0145138	-0.094	0.800783	-0.089	0.835718	0.452	0.639738	0.541	0.0300305
ENSRNOG00000006051.4	AABR07016841.1	0	8.96	0	4.22	5.93	2.67	11.89	1.67	8.46	7.08	12.27	12.55	5.95	0.962	0.420721	0.491	0.681628	1.438	0.117477	-0.471	0.636884	0.476	0.864965	0.947	0.221409
ENSRNOG00000006052.5	Sulf2	0	1.49	2.87	1.06	0	0	0	2.51	3.76	7.08	0	2.69	0	-3.647	0.161258	1.298	0.300978	-1.211	0.539672	4.945	0.00610213	2.436	0.76802	-2.509	0.0486656
ENSRNOG00000006060.7	Matn2	0	26.88	17.19	35.88	14.83	21.39	19.46	15.04	22.56	7.08	21.92	11.65	15.47	-0.46	0.488044	-0.758	0.133003	-0.574	0.292683	-0.298	0.639098	-0.113	0.978253	0.185	0.761688
ENSRNOG00000006062.7	Hs1bp3	0	8.96	11.46	13.72	17.79	5.35	12.97	20.06	32.9	36.6	18.41	13.44	16.66	0.271	0.75046	1.411	0.000759536	0.618	0.28782	1.14	0.0090837	0.347	0.853801	-0.793	0.0431389
ENSRNOG00000006063.8	Phf21a	0	64.22	95.98	78.08	78.57	88.24	78.92	127.86	118.43	140.5	83.28	83.34	113.08	0.132	0.731993	0.762	0.000189418	0.314	0.26132	0.63	0.00342648	0.182	0.849123	-0.448	0.034346
ENSRNOG00000006068.6	Tmem117	0	26.88	18.62	12.66	40.03	21.39	30.27	14.21	14.1	14.17	31.56	43.91	34.52	0.878	0.0456707	-0.318	0.564389	1.13	0.00131568	-1.196	0.00109273	0.252	0.849123	1.448	3.60675e-06
ENSRNOG00000006069.5	Eif2ak3	0	56.75	68.76	72.81	51.89	26.74	52.97	40.95	39.48	44.87	47.34	40.33	55.94	-0.368	0.294872	-0.612	0.0164773	-0.344	0.245444	-0.244	0.469039	0.024	1	0.268	0.353826
ENSRNOG00000006076.5	Steap2	0	47.79	48.71	59.09	32.62	34.76	32.43	57.66	62.04	57.85	39.45	32.26	33.33	-0.568	0.0712917	0.236	0.367228	-0.434	0.114561	0.804	0.000812034	0.134	0.923604	-0.67	0.00123192
ENSRNOG00000006077.8	Snx5	0.023	330.06	421.18	345.03	253.51	219.27	220.54	310.03	396.65	419.15	225.29	217.77	226.15	-0.55	0.00467607	0.13	0.578694	-0.561	0.00173838	0.681	8.52611e-05	-0.011	1	-0.691	2.49806e-05
ENSRNOG00000006082.6	Rmdn2	0	2.99	1.43	0	1.48	0	1.08	3.34	2.82	1.18	2.63	1.79	0	-0.23	0.940743	0.965	0.486209	0.408	0.832035	1.195	0.398148	0.638	0.923441	-0.557	0.642652
ENSRNOG00000006084.6	Cngb3	0	0	1.43	1.06	0	2.67	0	0	0	0	0	0	0	-1.054	0.745324	-2.737	0.219374	-2.737	0.2493	-1.683	0.483898	-1.683	0.848029	0	1
ENSRNOG00000006086.7	Lynx1	0	13.44	7.16	12.66	7.41	0	1.08	6.69	0.94	17.71	3.51	3.58	5.95	-2.174	0.0799702	-0.735	0.502786	-1.206	0.230591	1.439	0.26457	0.968	0.848029	-0.471	0.685078
ENSRNOG00000006087.7	Rnf20	0	153.83	200.56	173.05	160.11	139.05	144.86	162.12	109.97	89.73	140.26	168.48	129.74	-0.136	0.680642	-0.565	0.0106535	-0.114	0.700616	-0.43	0.0714572	0.022	0.998845	0.451	0.0399723
ENSRNOG00000006102.7	Pole4	0	88.11	88.82	93.91	54.85	58.83	41.08	71.03	68.62	75.56	41.2	43.02	44.04	-0.769	0.000744323	-0.274	0.207854	-0.939	1.65029e-06	0.495	0.0319185	-0.17	0.857502	-0.665	0.000675768
ENSRNOG00000006103.7	Tbc1d31	0.008	31.36	41.54	42.21	37.06	21.39	37.84	20.89	15.04	18.89	41.2	23.3	22.62	-0.083	0.899186	-1.006	0.00337866	-0.317	0.465646	-0.923	0.0110433	-0.234	0.862862	0.689	0.0625206
ENSRNOG00000006104.6	Tg	0	0	0	1.06	0	0	0	1.67	0.94	0	0	0	1.19	-1.928	0.545586	0.989	0.665754	-0.25	0.938409	2.917	0.23012	1.678	0.849123	-1.238	0.527381
ENSRNOG00000006110.5	Jph1	0	8.96	8.6	9.5	10.38	8.02	15.14	3.34	7.52	4.72	10.52	8.07	7.14	0.521	0.476186	-0.734	0.277825	0.087	0.921481	-1.255	0.024947	-0.434	0.840967	0.821	0.151916
ENSRNOG00000006112.6	LOC102554315	0	2.99	1.43	2.11	0	0	0	0	0.94	0	0.88	0	0	-3.933	0.0923662	-2.243	0.147129	-2.185	0.181691	1.691	0.512556	1.749	0.848029	0.058	0.985998
ENSRNOG00000006114.8	Cfap69	0	1.49	2.87	1.06	0	5.35	0	5.85	8.46	8.26	1.75	1.79	2.38	-2.083	0.390335	2.073	0.00887607	0.288	0.873901	4.155	0.000589257	2.371	0.69221	-1.785	0.00973509
ENSRNOG00000006118.5	Klf10	0	34.35	17.19	33.76	16.31	10.7	15.14	34.26	19.74	16.53	18.41	10.75	8.33	-0.865	0.139727	-0.224	0.703528	-1.014	0.0402971	0.641	0.235803	-0.149	0.975637	-0.79	0.0954722
ENSRNOG00000006126.6	Nup88	0	73.18	87.39	75.97	37.06	34.76	59.46	75.21	61.1	42.51	40.32	47.5	27.38	-0.68	0.046377	-0.311	0.34344	-0.868	0.00269237	0.369	0.28126	-0.188	0.893723	-0.556	0.0561126
ENSRNOG00000006130.7	Rab5b	0.001	116.49	106.01	122.4	142.32	125.68	165.4	100.28	125.01	115.71	186.72	180.13	173.78	0.465	0.0240969	0.041	0.889421	0.793	7.09919e-07	-0.424	0.0196276	0.328	0.555071	0.752	3.55222e-07
ENSRNOG00000006136.5	Pdpk1	0	23.9	32.95	27.43	10.38	16.04	16.22	24.23	20.68	16.53	35.06	24.2	15.47	-0.876	0.0798478	-0.365	0.41881	-0.027	0.966105	0.511	0.302543	0.849	0.53459	0.338	0.414842
ENSRNOG00000006137.7	Arid1a	0	49.28	48.71	81.25	65.23	40.11	71.35	56.83	53.58	38.96	62.24	62.73	49.99	0.213	0.627856	-0.133	0.741145	0.167	0.67591	-0.346	0.26984	-0.046	0.986165	0.3	0.301095
ENSRNOG00000006143.6	Ngly1	0	13.44	20.06	16.88	13.34	5.35	15.14	19.22	11.28	14.17	21.04	17.92	15.47	-0.308	0.661056	-0.09	0.887935	0.269	0.606247	0.218	0.712325	0.578	0.706551	0.359	0.390777
ENSRNOG00000006146.6	Trim54	0	2.99	0	1.06	0	0	0	4.18	1.88	0	0	0	0	-3.275	0.263614	0.699	0.72226	-3.275	0.154733	3.973	0.0828415	0	1	-3.973	0.0356364
ENSRNOG00000006148.6	RGD1310352	0	65.71	78.79	65.42	42.99	21.39	61.62	61.84	77.07	61.4	51.72	40.33	61.89	-0.452	0.247372	0.007	0.989438	-0.312	0.366054	0.459	0.156884	0.14	0.929314	-0.319	0.281348
ENSRNOG00000006180.7	Pum2	0.001	195.64	222.05	240.57	231.27	184.51	208.65	244.85	220.88	259.75	268.25	245.55	219.01	0.039	0.907066	0.2	0.293569	0.3	0.0956452	0.161	0.406205	0.261	0.646464	0.101	0.592023
ENSRNOG00000006197.7	Calu	0	837.83	797.95	906.38	717.54	615.03	760	501.4	661.71	665.91	825.78	864.81	826.04	-0.166	0.441104	-0.37	0.0234341	0.136	0.496254	-0.204	0.257823	0.302	0.547743	0.506	0.000634453
ENSRNOG00000006198.6	Prr11	0	2.99	4.3	3.17	10.38	2.67	6.49	5.01	0	0	4.38	6.27	1.19	1.087	0.339227	-2.039	0.166407	0.383	0.771221	-3.126	0.00657421	-0.705	0.831695	2.422	0.0491775
ENSRNOG00000006199.6	Ispd	0	1.49	0	1.06	1.48	2.67	3.24	1.67	0	0	0.88	2.69	0	1.495	0.418223	-0.312	0.902291	0.624	0.765467	-1.807	0.21823	-0.871	0.851365	0.936	0.570284
ENSRNOG00000006204.7	Slc30a3	0	7.47	7.16	4.22	5.93	2.67	1.08	5.01	10.34	9.45	3.51	2.69	1.19	-0.855	0.475227	0.471	0.577045	-1.059	0.270164	1.326	0.108558	-0.204	0.980587	-1.53	0.0312762
ENSRNOG00000006206.7	Tmem106b	0	23.9	21.49	16.88	20.76	21.39	22.7	30.92	18.8	31.88	25.42	18.82	17.85	0.199	0.758584	0.486	0.240508	0.183	0.742816	0.288	0.521203	-0.016	1	-0.303	0.430558
ENSRNOG00000006209.6	Mbd6	0	26.88	32.95	22.16	29.65	24.07	45.41	41.78	45.12	46.05	38.57	41.22	39.28	0.501	0.228544	0.781	0.0062207	0.708	0.0229833	0.28	0.398148	0.207	0.853801	-0.073	0.824008
ENSRNOG00000006217.6	Wiz	0	13.44	27.22	22.16	31.13	29.41	25.95	36.77	29.14	35.42	35.94	37.64	29.76	0.527	0.234894	0.738	0.0175832	0.861	0.00542396	0.211	0.569726	0.334	0.76802	0.123	0.702743
ENSRNOG00000006221.7	Uba3	0.058	23.9	32.95	18.99	13.34	21.39	17.3	29.25	34.78	17.71	22.79	17.92	14.28	-0.456	0.449909	0.225	0.652307	-0.268	0.617259	0.681	0.118179	0.188	0.935692	-0.493	0.207611
ENSRNOG00000006227.5	Ifih1	0	0	0	1.06	1.48	2.67	2.16	2.51	0.94	1.18	0	0	0	2	0.304831	1.655	0.340316	-1.947	0.426157	-0.345	0.826447	-3.947	0.458785	-3.601	0.0373863
ENSRNOG00000006228.5	Pdia4	0	98.57	156.15	142.45	118.6	117.66	134.05	131.2	116.55	37.78	107.82	94.99	124.98	0.009	0.991819	-0.219	0.578398	-0.131	0.756919	-0.227	0.539796	-0.14	0.923441	0.087	0.824217
ENSRNOG00000006235.7	Nell2	0	13.44	15.76	15.83	7.41	0	7.57	14.21	3.76	9.45	4.38	8.96	3.57	-1.204	0.119933	-0.585	0.389908	-1.221	0.0615587	0.62	0.43981	-0.016	1	-0.636	0.364546
ENSRNOG00000006238.6	Traf2	0	43.31	38.68	36.93	93.4	114.98	70.27	36.77	15.04	22.43	84.16	69.9	82.13	1.289	7.81965e-06	-0.665	0.0878379	1.143	3.92422e-05	-1.954	2.08609e-11	-0.146	0.910348	1.808	1.35634e-10
ENSRNOG00000006241.7	March7	0	1.49	2.87	3.17	4.45	8.02	5.41	4.18	0.94	1.18	0.88	0.9	0	1.17	0.2942	-0.13	0.934415	-1.664	0.254117	-1.3	0.145921	-2.834	0.29521	-1.534	0.229325
ENSRNOG00000006244.7	Lztfl1	0	4.48	1.43	2.11	5.93	2.67	6.49	5.01	2.82	7.08	3.51	0.9	2.38	1.155	0.305144	0.927	0.34793	-0.051	0.977916	-0.228	0.820997	-1.206	0.672851	-0.978	0.251938
ENSRNOG00000006247.7	Copa	0	176.23	179.07	143.5	244.62	203.23	236.76	162.96	131.59	174.74	263.86	233.01	280.9	0.586	0.00374529	-0.014	0.966296	0.799	4.81e-06	-0.6	0.000927614	0.213	0.76802	0.812	6.20767e-07
ENSRNOG00000006248.7	Trim37	0.002	120.97	106.01	127.67	62.27	90.92	70.27	48.47	49.82	14.17	57.86	49.29	34.52	-0.603	0.0400251	-1.379	2.71783e-08	-1.161	1.3744e-06	-0.776	0.00798789	-0.557	0.538256	0.219	0.53439
ENSRNOG00000006264.8	Itfg2	0	10.45	10.03	10.55	5.93	5.35	10.81	8.36	8.46	2.36	4.38	2.69	7.14	-0.256	0.793033	-0.533	0.443199	-1.023	0.141431	-0.277	0.737623	-0.767	0.76802	-0.49	0.506732
ENSRNOG00000006285.6	Tlk2	0	120.97	126.07	111.85	87.47	114.98	118.92	117.83	109.03	89.73	105.19	108.44	74.99	-0.049	0.902766	-0.097	0.722384	-0.147	0.585344	-0.047	0.873545	-0.097	0.924664	-0.05	0.844409
ENSRNOG00000006298.7	Cpne3	0	17.92	8.6	20.05	26.69	26.74	25.95	28.41	21.62	8.26	20.16	18.82	7.14	0.841	0.155865	0.473	0.427529	0.167	0.834429	-0.368	0.511253	-0.674	0.676367	-0.306	0.584837
ENSRNOG00000006302.4	Gclc	0	2.99	8.6	9.5	13.34	8.02	8.65	7.52	3.76	8.26	14.03	11.65	5.95	0.571	0.518524	-0.11	0.914203	0.709	0.302561	-0.681	0.321649	0.138	0.978253	0.819	0.149773
ENSRNOG00000006304.7	Mdm2	0.001	189.67	200.56	145.61	174.94	155.1	144.86	198.05	123.13	173.56	136.75	142.49	114.27	-0.061	0.876919	0.012	0.973341	-0.283	0.269084	0.073	0.810104	-0.222	0.784846	-0.295	0.199378
ENSRNOG00000006305.5	Slc38a2	0.002	107.53	134.66	125.56	94.88	147.07	114.59	146.24	137.23	157.03	123.6	119.19	103.55	-0.011	0.980399	0.321	0.0999959	0.065	0.828423	0.332	0.101499	0.075	0.94846	-0.257	0.163683
ENSRNOG00000006320.7	Ptges	0	4.48	1.43	1.06	0	0	0	0	0.94	1.18	0	0	1.19	-3.959	0.110478	-1.495	0.365176	-2.299	0.208519	2.464	0.331164	1.659	0.849123	-0.805	0.713753
ENSRNOG00000006326.7	Atraid	0	243.43	227.78	198.37	204.59	237.99	230.27	289.14	220.88	255.03	207.76	189.99	199.96	0.114	0.677582	0.27	0.146079	-0.007	0.983839	0.156	0.438529	-0.121	0.854182	-0.277	0.10313
ENSRNOG00000006327.6	Rcc2	0	2.99	4.3	1.06	2.97	2.67	6.49	3.34	3.76	0	2.63	6.27	8.33	0.829	0.556305	0.012	0.995057	1.193	0.267185	-0.817	0.465179	0.364	0.935228	1.181	0.187535
ENSRNOG00000006328.5	Wwp1	0.008	41.82	44.41	21.1	28.17	37.44	23.78	27.58	26.32	15.35	31.56	27.78	19.04	-0.249	0.685985	-0.559	0.193889	-0.308	0.527056	-0.31	0.52027	-0.06	0.99021	0.25	0.572363
ENSRNOG00000006334.7	Txndc16	0	0	0	4.22	4.45	2.67	2.16	3.34	1.88	1.18	0	0.9	1.19	1.543	0.398119	1.069	0.533877	-0.442	0.868598	-0.474	0.738536	-1.985	0.659542	-1.511	0.271053
ENSRNOG00000006336.7	Fyco1	0	11.95	12.89	3.17	11.86	8.02	9.73	10.86	13.16	7.08	11.4	5.38	8.33	0.216	0.843319	0.238	0.768902	-0.009	0.997146	0.023	0.982146	-0.225	0.947664	-0.248	0.713098
ENSRNOG00000006338.7	Lrp6	0.004	11.95	18.62	49.59	11.86	10.7	29.19	26.74	21.62	15.35	16.66	15.24	14.28	-0.172	0.871521	0.091	0.919404	-0.301	0.712081	0.262	0.716399	-0.13	0.978253	-0.392	0.508622
ENSRNOG00000006340.6	Memo1	0	28.38	34.38	43.26	63.75	56.16	68.11	43.45	43.24	34.24	47.34	44.81	42.85	0.929	0.000248405	0.239	0.467698	0.464	0.107049	-0.691	0.00226692	-0.465	0.533767	0.225	0.394858
ENSRNOG00000006341.6	Saysd1	0	2.99	2.87	1.06	1.48	2.67	4.32	3.34	1.88	0	2.63	2.69	1.19	0.556	0.733418	-0.1	0.953341	0.191	0.913627	-0.656	0.597052	-0.366	0.949573	0.291	0.817049
ENSRNOG00000006345.7	Sec61b	0.001	176.23	171.91	205.75	176.42	133.7	170.81	152.93	199.27	183.01	224.42	198.06	158.31	-0.077	0.818145	0.01	0.975561	0.216	0.348446	0.087	0.738983	0.293	0.661961	0.206	0.306719
ENSRNOG00000006350.8	Tle6	0	16.43	8.6	9.5	1.48	2.67	8.65	10.86	30.08	27.16	9.64	15.24	7.14	-1.116	0.247372	1.089	0.0776054	0.077	0.943889	2.205	0.000697903	1.193	0.639738	-1.012	0.0754826
ENSRNOG00000006353.5	Gyltl1b	0	5.97	4.3	3.17	0	0	0	1.67	3.76	10.63	1.75	0	0	-4.91	0.0211849	0.089	0.958686	-2.415	0.0921203	4.999	0.00846977	2.495	0.76802	-2.505	0.0498245
ENSRNOG00000006355.7	Akap8l	0.003	95.58	83.09	113.96	90.43	106.96	104.86	97.77	125.95	62.58	69.25	83.34	98.79	0.138	0.744147	0.048	0.913075	-0.085	0.841265	-0.089	0.813416	-0.222	0.848029	-0.133	0.691647
ENSRNOG00000006359.5	Galk1	0	115	136.1	122.4	103.78	133.7	75.68	97.77	91.17	100.36	91.17	102.16	96.41	-0.231	0.457713	-0.302	0.175453	-0.218	0.378957	-0.071	0.822166	0.013	1	0.084	0.738826
ENSRNOG00000006364.7	Dld	0.046	40.32	42.98	46.43	35.58	21.39	32.43	34.26	34.78	12.99	26.3	25.09	17.85	-0.373	0.393148	-0.445	0.207175	-0.742	0.0255524	-0.072	0.885644	-0.369	0.76802	-0.297	0.429488
ENSRNOG00000006369.5	Alg2	0	40.32	31.52	25.32	35.58	40.11	33.51	36.77	27.26	31.88	41.2	26.89	21.42	0.272	0.586677	0.082	0.874472	0.038	0.948298	-0.19	0.649494	-0.233	0.855057	-0.044	0.929114
ENSRNOG00000006370.6	RGD1310852	0	2.99	10.03	4.22	2.97	8.02	4.32	4.18	5.64	1.18	6.14	1.79	5.95	-0.171	0.9213	-0.48	0.662962	-0.155	0.910574	-0.31	0.794102	0.016	1	0.325	0.748203
ENSRNOG00000006378.8	Mga	0	25.39	28.65	48.54	5.93	16.04	14.05	30.08	47.94	25.98	14.03	13.44	13.09	-1.439	0.00469816	0.069	0.914203	-1.183	0.0082975	1.508	0.00079851	0.256	0.923441	-1.252	0.00164686
ENSRNOG00000006380.6	Srsf6	0.003	98.57	93.12	103.4	57.82	72.2	89.73	91.92	106.21	83.83	77.14	103.96	55.94	-0.299	0.373434	0.003	0.995469	-0.212	0.506122	0.302	0.275259	0.088	0.960823	-0.215	0.431792
ENSRNOG00000006388.5	Pygl	0	19.42	22.92	20.05	4.45	8.02	7.57	19.22	15.04	16.53	3.51	1.79	4.76	-1.529	0.00316551	-0.214	0.661233	-2.488	1.97586e-07	1.315	0.00694192	-0.959	0.714819	-2.274	8.23649e-07
ENSRNOG00000006391.3	Smarcad1	0	35.84	15.76	35.88	37.06	21.39	22.7	21.73	20.68	27.16	25.42	27.78	16.66	-0.061	0.941661	-0.352	0.453798	-0.231	0.662041	-0.292	0.538006	-0.171	0.931958	0.121	0.800862
ENSRNOG00000006392.7	Xrcc6	0	47.79	51.57	46.43	25.2	40.11	24.86	30.08	38.54	12.99	35.94	36.74	30.95	-0.674	0.0730004	-0.617	0.053725	-0.331	0.35222	0.058	0.913376	0.344	0.776566	0.286	0.416337
ENSRNOG00000006393.5	Sirt6	0	11.95	2.87	11.61	14.83	18.72	7.57	15.04	15.98	10.63	7.89	10.75	7.14	0.495	0.542786	0.643	0.282311	0.033	0.974711	0.148	0.833896	-0.462	0.848029	-0.61	0.23715
ENSRNOG00000006394.7	Tbc1d10a	0	1.49	1.43	0	0	0	0	2.51	0	0	0	0.9	0	-2.812	0.381467	0.043	0.986543	-1.083	0.704592	2.855	0.276937	1.728	0.849123	-1.127	0.617043
ENSRNOG00000006399.7	Synj2bp	0	113.5	117.47	107.63	118.6	112.31	98.38	98.61	112.79	120.43	108.7	109.33	161.88	0.057	0.894584	0.037	0.916628	0.195	0.499414	-0.02	0.953892	0.138	0.884391	0.158	0.535222
ENSRNOG00000006412.6	Zhx1	0	37.34	53.01	48.54	40.03	29.41	31.35	36.77	38.54	14.17	29.81	41.22	30.95	-0.347	0.457735	-0.428	0.254097	-0.298	0.455965	-0.081	0.873545	0.049	0.99021	0.13	0.754819
ENSRNOG00000006418.8	Samhd1	0	23.9	18.62	29.54	7.41	24.07	8.65	12.54	24.44	28.34	7.89	23.3	27.38	-1.094	0.143585	-0.102	0.902291	-0.09	0.920161	0.992	0.132099	1.004	0.639738	0.012	0.9901
ENSRNOG00000006419.6	Aven	0	31.36	21.49	36.93	16.31	21.39	22.7	32.59	27.26	35.42	22.79	7.17	7.14	-0.48	0.383693	0.126	0.812668	-1.468	0.0014677	0.606	0.155737	-0.987	0.555071	-1.594	0.000102795
ENSRNOG00000006420.6	Rbm38	0	5.97	18.62	10.55	4.45	5.35	7.57	8.36	6.58	7.08	10.52	5.38	2.38	-0.805	0.378482	-0.555	0.465491	-0.726	0.350751	0.25	0.7942	0.079	0.997653	-0.171	0.838855
ENSRNOG00000006426.6	Syt1	0.08	19.42	14.33	16.88	29.65	10.7	27.03	20.06	50.76	18.89	17.53	34.95	14.28	0.602	0.404068	0.645	0.309088	0.478	0.486462	0.043	0.958563	-0.124	0.978253	-0.167	0.804489
ENSRNOG00000006435.7	Tor1b	0.007	89.61	84.52	60.14	112.67	96.27	98.38	61.84	48.88	73.2	84.16	92.31	97.6	0.517	0.0634892	-0.278	0.34945	0.385	0.154676	-0.794	0.000448897	-0.132	0.897081	0.663	0.00238938
ENSRNOG00000006440.5	Ift27	0	26.88	48.71	32.71	22.24	21.39	18.38	36.77	23.5	36.6	28.93	23.3	14.28	-0.694	0.160897	-0.074	0.895937	-0.502	0.252906	0.62	0.143981	0.191	0.926301	-0.429	0.267146
ENSRNOG00000006444.6	Fkbp4	0	258.37	213.45	236.35	299.47	358.32	312.43	172.15	170.13	157.03	304.19	328.9	341.61	0.545	0.000578125	-0.432	0.00735708	0.611	2.23376e-05	-0.977	2.97123e-12	0.065	0.935692	1.042	2.50401e-15
ENSRNOG00000006462.7	Ero1a	0.153	49.28	31.52	43.26	38.55	37.44	43.24	56.83	32.9	51.95	39.45	28.68	45.23	0.066	0.926446	0.283	0.480767	0.004	0.99797	0.217	0.594082	-0.061	0.985799	-0.278	0.432079
ENSRNOG00000006467.4	Eif2b2	0	116.49	146.12	122.4	106.74	141.72	142.7	107.8	95.87	90.91	101.69	115.61	130.93	0.125	0.70106	-0.309	0.178112	-0.003	0.998292	-0.435	0.0407549	-0.128	0.877149	0.307	0.144791
ENSRNOG00000006469.5	Cdk2	0.075	44.8	34.38	47.48	56.34	24.07	55.13	14.21	30.08	18.89	53.47	50.19	79.75	0.315	0.55185	-0.986	0.012675	0.614	0.124972	-1.301	0.000518861	0.299	0.848029	1.6	2.50599e-06
ENSRNOG00000006472.5	Hspa2	0	2.99	1.43	2.11	0	0	2.16	1.67	2.82	2.36	2.63	3.58	1.19	-0.897	0.646697	0.119	0.941589	0.38	0.796496	1.017	0.490827	1.277	0.76802	0.26	0.821226
ENSRNOG00000006483.6	Heatr5a	0	14.93	18.62	20.05	25.2	29.41	22.7	34.26	30.08	56.67	28.05	25.99	21.42	0.568	0.281054	1.06	0.00314281	0.632	0.143702	0.492	0.212651	0.065	0.985799	-0.428	0.22561
ENSRNOG00000006485.7	Topors	0	147.85	161.88	141.39	145.29	144.4	157.84	158.78	146.63	123.97	155.16	163.1	159.5	0.111	0.686128	0.012	0.965633	0.236	0.22789	-0.099	0.649928	0.125	0.851045	0.224	0.184755
ENSRNOG00000006487.7	Casp8ap2	0.002	117.98	117.47	143.5	88.95	48.13	88.65	67.69	60.16	60.22	94.68	86.93	55.94	-0.531	0.043499	-0.947	3.01487e-06	-0.493	0.0353797	-0.416	0.113509	0.037	0.99021	0.453	0.0508973
ENSRNOG00000006490.7	Neo1	0	11.95	14.33	20.05	17.79	32.09	25.95	16.71	17.86	8.26	16.66	22.4	7.14	0.732	0.207259	-0.045	0.953237	0.185	0.797396	-0.777	0.102372	-0.547	0.751764	0.231	0.684927
ENSRNOG00000006494.5	Tubg2	0.02	14.93	32.95	21.1	23.72	32.09	34.59	37.61	47.94	34.24	26.3	33.16	20.23	0.558	0.254416	0.924	0.00621788	0.431	0.337751	0.367	0.323912	-0.126	0.955228	-0.493	0.118422
ENSRNOG00000006499.6	Cops5	0	218.05	242.11	211.03	167.53	195.21	185.94	198.05	129.71	175.92	231.43	218.67	229.72	-0.19	0.461744	-0.293	0.153092	0.171	0.441728	-0.103	0.678615	0.361	0.53459	0.464	0.00727348
ENSRNOG00000006500.6	Snf8	0.002	518.23	531.49	502.25	622.66	615.03	529.73	523.13	549.86	592.71	526.85	507.24	540.38	0.288	0.0872703	0.171	0.308669	0.173	0.323905	-0.116	0.49937	-0.115	0.848029	0.001	0.997051
ENSRNOG00000006505.7	Borcs5	0	4.48	12.89	11.61	7.41	5.35	12.97	12.54	13.16	30.7	7.89	16.13	20.23	0.024	0.988697	0.806	0.268768	0.709	0.350206	0.781	0.281634	0.685	0.76802	-0.096	0.908903
ENSRNOG00000006508.6	Thnsl2	0	16.43	14.33	17.94	11.86	5.35	16.22	25.91	33.84	17.71	7.89	16.13	3.57	-0.293	0.725507	0.737	0.124542	-0.8	0.21398	1.031	0.0321896	-0.507	0.843447	-1.537	0.00074492
ENSRNOG00000006509.7	Srgap3	0	0	1.43	2.11	1.48	0	2.16	1.67	4.7	1.18	0	0	1.19	0.293	0.915719	0.986	0.511282	-1.603	0.447698	0.693	0.648905	-1.896	0.76802	-2.589	0.0751026
ENSRNOG00000006513.5	Borcs6	0	25.39	21.49	32.71	23.72	16.04	18.38	50.14	40.42	47.23	14.9	14.34	29.76	-0.347	0.53551	0.829	0.00604476	-0.543	0.234054	1.175	0.000225899	-0.196	0.925879	-1.371	4.63755e-06
ENSRNOG00000006514.6	Vezt	0	29.87	20.06	30.6	50.41	50.81	47.57	40.11	22.56	27.16	41.2	51.08	45.23	0.963	0.00374009	0.196	0.664851	0.901	0.00296177	-0.766	0.0104524	-0.062	0.979911	0.704	0.0108833
ENSRNOG00000006519.5	Tmem107	0	17.92	20.06	28.49	19.27	5.35	20.54	23.4	32.9	27.16	20.16	17.03	8.33	-0.276	0.684886	0.356	0.437779	-0.382	0.466265	0.632	0.15184	-0.105	0.978253	-0.738	0.0509731
ENSRNOG00000006526.7	Sema3c	0.001	89.61	108.88	87.58	108.22	136.38	112.43	99.44	70.5	50.77	102.56	129.95	80.94	0.407	0.199214	-0.339	0.277569	0.292	0.33821	-0.747	0.00360835	-0.116	0.924327	0.631	0.0114951
ENSRNOG00000006534.5	Crbn	0.003	14.93	14.33	26.38	25.2	24.07	10.81	19.22	25.38	23.61	13.15	5.38	16.66	0.097	0.927233	0.317	0.606842	-0.531	0.411968	0.22	0.733482	-0.627	0.76802	-0.848	0.0888951
ENSRNOG00000006539.7	Pex16	0	23.9	11.46	16.88	10.38	13.37	15.14	13.37	24.44	12.99	17.53	9.86	14.28	-0.293	0.716233	0.014	0.986543	-0.169	0.817671	0.307	0.623235	0.124	0.978253	-0.184	0.749071
ENSRNOG00000006541.6	Nup107	0	56.75	45.84	91.8	48.92	10.7	57.3	18.38	23.5	23.61	58.73	46.6	57.13	-0.29	0.592224	-1.442	3.65834e-05	-0.047	0.938356	-1.151	0.00227907	0.244	0.857502	1.395	2.12262e-05
ENSRNOG00000006542.6	Atp6v0c	0.008	743.74	723.45	623.6	695.3	738.04	722.16	736.22	797.07	805.24	733.73	789.53	849.85	0.151	0.463985	0.233	0.148745	0.338	0.029497	0.083	0.658035	0.187	0.733195	0.104	0.540562
ENSRNOG00000006548.6	Mrc2	0	1.49	0	0	2.97	2.67	0	0	1.88	0	0	0	0	1.719	0.540418	0.45	0.884009	-1.991	0.441832	-1.269	0.572893	-3.71	0.588605	-2.441	0.266114
ENSRNOG00000006551.7	Dcaf15	0	11.95	11.46	9.5	17.79	8.02	17.3	7.52	10.34	15.35	16.66	11.65	16.66	0.626	0.34099	0.046	0.955692	0.6	0.285847	-0.581	0.273475	-0.027	1	0.554	0.237926
ENSRNOG00000006554.7	Fam149b1	0.044	13.44	15.76	15.83	23.72	32.09	21.62	20.06	23.5	22.43	15.78	17.92	13.09	0.786	0.0800569	0.595	0.137226	0.209	0.716563	-0.191	0.655622	-0.577	0.639738	-0.386	0.290122
ENSRNOG00000006557.7	Cyfip2	0	26.88	24.35	23.21	4.45	34.76	23.78	38.44	73.31	46.05	15.78	19.72	16.66	-0.056	0.952562	1.101	0.00509882	-0.354	0.54335	1.157	0.00808772	-0.298	0.883482	-1.455	7.31559e-05
ENSRNOG00000006559.6	Akap8	0.002	26.88	35.81	48.54	19.27	53.48	29.19	43.45	32.9	18.89	28.05	25.99	20.23	-0.279	0.661138	-0.134	0.810934	-0.446	0.348893	0.144	0.799624	-0.167	0.947664	-0.311	0.484142
ENSRNOG00000006570.8	Plekhg3	0	1.49	2.87	4.22	1.48	0	1.08	0.84	4.7	4.72	0.88	0	3.57	-1.346	0.475227	0.212	0.899392	-1.268	0.429683	1.558	0.285324	0.078	1	-1.48	0.257067
ENSRNOG00000006575.6	Ccdc96	0	5.97	4.3	5.28	1.48	0	0	3.34	2.82	0	1.75	0.9	0	-2.937	0.0314706	-1.085	0.239659	-2.126	0.0389345	1.852	0.233848	0.811	0.92224	-1.04	0.400816
ENSRNOG00000006576.8	Bms1	0.001	207.59	249.27	285.95	164.56	171.14	157.84	199.72	199.27	125.15	146.4	158.62	129.74	-0.499	0.020486	-0.382	0.0622761	-0.627	0.00084325	0.117	0.653977	-0.128	0.872474	-0.245	0.254012
ENSRNOG00000006582.7	Aptx	0	8.96	11.46	20.05	23.72	13.37	9.73	13.37	11.28	10.63	12.27	8.07	13.09	0.177	0.85302	-0.173	0.817752	-0.198	0.801657	-0.35	0.593624	-0.374	0.854001	-0.024	0.979395
ENSRNOG00000006587.8	Setd3	0.062	19.42	15.76	22.16	22.24	13.37	11.89	14.21	15.04	18.89	21.04	20.61	13.09	-0.194	0.778706	-0.228	0.666077	0.09	0.890117	-0.033	0.961146	0.284	0.854182	0.317	0.451428
ENSRNOG00000006593.5	Grpel1	0.056	92.59	117.47	107.63	131.94	133.7	116.76	91.09	59.22	90.91	117.47	131.74	128.55	0.355	0.174038	-0.285	0.262284	0.394	0.0772412	-0.64	0.00220581	0.039	0.985424	0.68	0.000381427
ENSRNOG00000006600.7	Unk	0	0	0	1.06	1.48	2.67	0	0	0	0	0	0.9	0	1.206	0.678722	-1.918	0.412728	-0.18	0.955909	-3.124	0.148741	-1.386	0.849123	1.738	0.408604
ENSRNOG00000006604.3	Thy1	0.007	16.43	15.76	20.05	16.31	16.04	9.73	14.21	10.34	8.26	16.66	9.86	11.9	-0.308	0.660564	-0.581	0.241403	-0.305	0.590399	-0.274	0.65346	0.003	1	0.276	0.598522
ENSRNOG00000006608.5	Tmem70	0.004	31.36	50.14	39.04	40.03	42.78	56.22	35.1	28.2	41.32	56.98	40.33	54.75	0.346	0.42555	-0.148	0.735505	0.477	0.162085	-0.494	0.139615	0.131	0.931344	0.625	0.0287431
ENSRNOG00000006615.6	Mtap	0.004	20.91	20.06	21.1	19.27	13.37	23.78	19.22	15.98	17.71	23.67	17.03	11.9	0.067	0.933346	-0.16	0.756634	-0.055	0.933244	-0.228	0.639098	-0.122	0.964888	0.106	0.819659
ENSRNOG00000006619.5	Dnajc9	0	182.2	184.8	151.94	133.43	155.1	175.13	114.49	113.73	95.64	156.04	151.45	128.55	-0.036	0.924799	-0.594	0.000490603	-0.087	0.737318	-0.559	0.00166458	-0.051	0.975959	0.508	0.0023636
ENSRNOG00000006622.6	Cry1	0.007	11.95	21.49	9.5	16.31	29.41	19.46	6.69	2.82	4.72	9.64	17.92	15.47	0.698	0.283471	-1.408	0.0218291	0.212	0.779472	-2.105	5.7896e-05	-0.485	0.781118	1.62	0.00236757
ENSRNOG00000006623.6	Cd302	0	7.47	5.73	2.11	0	0	0	11.7	3.76	8.26	0	0	0	-5.055	0.0101025	0.757	0.449192	-5.055	0.00149945	5.812	0.000184124	0	1	-5.812	8.7491e-06
ENSRNOG00000006628.7	Dusp16	0	2.99	0	1.06	4.45	0	0	3.34	3.76	0	0	1.79	0	0.065	0.988697	0.875	0.685651	-0.799	0.762537	0.809	0.717717	-0.864	0.926109	-1.673	0.365942
ENSRNOG00000006631.6	Sema3e	0	2.99	2.87	2.11	2.97	5.35	2.16	5.01	5.64	5.9	0.88	2.69	1.19	0.32	0.854398	1.1	0.214604	-0.502	0.738613	0.78	0.392875	-0.822	0.848029	-1.602	0.0452978
ENSRNOG00000006632.7	Rps6ka3	0	5.97	4.3	0	5.93	0	4.32	6.69	4.7	4.72	2.63	4.48	0	0.362	0.828039	0.765	0.488394	-0.218	0.89977	0.402	0.724671	-0.58	0.88442	-0.983	0.286087
ENSRNOG00000006636.6	Otud6b	0.001	89.61	91.69	124.51	80.06	93.59	67.03	75.21	50.76	23.61	64.87	67.21	36.9	-0.276	0.542816	-0.923	0.00621657	-0.703	0.0364054	-0.647	0.0800772	-0.426	0.727457	0.22	0.601271
ENSRNOG00000006642.8	Yipf6	0	19.42	17.19	20.05	16.31	8.02	12.97	14.21	7.52	14.17	20.16	19.72	19.04	-0.419	0.487482	-0.602	0.175232	0.196	0.700763	-0.183	0.763703	0.615	0.661961	0.798	0.0268517
ENSRNOG00000006645.8	Ryr3	0	1.49	2.87	3.17	1.48	0	1.08	1.67	0	0	0.88	0	2.38	-1.144	0.535589	-1.746	0.218926	-1.166	0.432358	-0.603	0.773296	-0.022	1	0.581	0.748235
ENSRNOG00000006646.6	Vopp1	0	62.73	38.68	46.43	57.82	56.16	40	66.02	52.64	41.32	43.83	37.64	44.04	0.132	0.79029	0.209	0.570004	-0.082	0.865644	0.076	0.854434	-0.215	0.852544	-0.291	0.345679
ENSRNOG00000006649.7	Thrb	0.005	52.27	22.92	52.76	45.96	56.16	45.41	63.51	54.52	35.42	48.21	60.94	54.75	0.17	0.74583	0.251	0.531605	0.396	0.292983	0.081	0.854535	0.225	0.851045	0.145	0.685078
ENSRNOG00000006652.6	Ddx1	0.047	162.79	216.32	221.58	201.62	205.9	200	145.41	144.75	168.84	185.84	211.5	192.82	0.096	0.736462	-0.348	0.0635504	0.101	0.683039	-0.444	0.0118477	0.005	1	0.449	0.00597682
ENSRNOG00000006653.5	Slc38a4	0.042	0	0	1.06	4.45	5.35	3.24	1.67	0	0	7.89	8.07	5.95	2.953	0.040345	0.459	0.864524	3.842	0.000115643	-2.494	0.0290404	0.89	0.728885	3.384	3.37567e-05
ENSRNOG00000006655.7	Plrg1	0	79.15	97.42	82.3	78.57	96.27	83.24	79.39	75.19	75.56	98.18	84.24	105.93	0.078	0.837385	-0.096	0.740424	0.299	0.201544	-0.174	0.501525	0.221	0.768261	0.395	0.0400815
ENSRNOG00000006661.7	Rad51c	0	14.93	11.46	35.88	7.41	21.39	7.57	15.88	5.64	9.45	9.64	17.92	9.52	-0.813	0.377306	-0.782	0.2873	-0.452	0.586596	0.031	0.978746	0.361	0.912954	0.33	0.665641
ENSRNOG00000006663.8	Usp2	0.03	20.91	17.19	22.16	16.31	8.02	12.97	8.36	3.76	3.54	11.4	14.34	20.23	-0.516	0.412206	-1.801	0.000120546	-0.291	0.604166	-1.285	0.0241593	0.225	0.923441	1.51	0.00149629
ENSRNOG00000006670.3	Rai2	0	5.97	2.87	1.06	1.48	5.35	2.16	5.01	0.94	4.72	3.51	3.58	2.38	-0.143	0.94807	0.264	0.850413	0.207	0.895386	0.407	0.753328	0.349	0.957939	-0.057	0.969261
ENSRNOG00000006674.4	Fam101b	0.016	173.24	249.27	228.97	191.25	195.21	183.78	127.02	166.37	136.96	192.86	182.82	204.73	-0.114	0.709171	-0.552	0.00287948	-0.04	0.90135	-0.438	0.0249221	0.074	0.947664	0.512	0.00369059
ENSRNOG00000006675.5	Fabp1	0	1.49	4.3	0	1.48	0	4.32	1.67	3.76	4.72	1.75	0	0	0.526	0.808592	0.943	0.541066	-1.14	0.565748	0.417	0.79327	-1.666	0.76802	-2.083	0.123681
ENSRNOG00000006681.4	Rdh10	0	5.97	7.16	6.33	13.34	8.02	12.97	12.54	11.28	10.63	13.15	5.38	8.33	0.994	0.155614	0.889	0.130098	0.614	0.384034	-0.106	0.879622	-0.381	0.849123	-0.275	0.625016
ENSRNOG00000006684.7	Zfp317	0	0	0	1.06	0	0	0	2.51	3.76	0	2.63	0.9	0	-1.917	0.549829	2.089	0.261439	1.423	0.517254	4.006	0.0724621	3.34	0.662652	-0.665	0.685107
ENSRNOG00000006695.7	Rbck1	0.002	77.66	80.22	88.63	41.51	53.48	47.57	125.35	136.29	108.62	54.35	60.04	28.57	-0.716	0.0083294	0.652	0.000749972	-0.543	0.0331261	1.368	2.73307e-11	0.173	0.871519	-1.195	2.28526e-10
ENSRNOG00000006697.6	Tmem55a	0	38.83	31.52	35.88	42.99	34.76	35.68	38.44	40.42	41.32	36.82	28.68	34.52	0.207	0.634794	0.239	0.468152	0.055	0.907981	0.032	0.94028	-0.152	0.908686	-0.183	0.529929
ENSRNOG00000006699.7	Mlh3	0	11.95	10.03	16.88	11.86	5.35	9.73	19.22	11.28	5.9	11.4	10.75	14.28	-0.363	0.680523	-0.077	0.929416	0.004	1	0.287	0.698535	0.367	0.862862	0.08	0.912491
ENSRNOG00000006700.7	Wdyhv1	0	11.95	10.03	12.66	7.41	5.35	7.57	11.7	11.28	5.9	7.01	7.17	7.14	-0.602	0.440319	-0.157	0.823745	-0.561	0.373003	0.445	0.508497	0.041	1	-0.404	0.479353
ENSRNOG00000006703.6	Zfp398	0	1.49	1.43	2.11	4.45	0	2.16	2.51	5.64	1.18	0	3.58	2.38	0.602	0.759381	0.899	0.526495	0.308	0.880018	0.297	0.849069	-0.294	0.978253	-0.591	0.638409
ENSRNOG00000006705.5	Mkks	0	126.94	146.12	128.73	94.88	109.64	72.43	96.94	107.15	109.8	81.53	90.51	69.04	-0.487	0.0363567	-0.29	0.170343	-0.576	0.00333465	0.196	0.424001	-0.089	0.942091	-0.286	0.165596
ENSRNOG00000006709.6	Pzp	0	0	2.87	0	0	2.67	0	0	3.76	1.18	0	0	0	-0.716	0.855543	0.814	0.758951	-2.816	0.28244	1.53	0.565683	-2.1	0.806102	-3.63	0.104161
ENSRNOG00000006717.8	Ankrd26	0	35.84	21.49	29.54	16.31	21.39	16.22	27.58	18.8	21.25	18.41	9.86	11.9	-0.632	0.208494	-0.277	0.53516	-0.944	0.0191388	0.355	0.459296	-0.311	0.854001	-0.666	0.0887097
ENSRNOG00000006719.8	Zfp618	0	16.43	14.33	6.33	11.86	21.39	19.46	18.38	15.98	20.07	21.04	17.03	19.04	0.619	0.313627	0.646	0.180626	0.803	0.0880656	0.027	0.965774	0.184	0.926109	0.157	0.727364
ENSRNOG00000006720.7	Rnpep	0	134.41	117.47	104.46	146.77	163.12	178.38	108.64	156.03	108.62	168.31	220.46	173.78	0.575	0.0138531	0.102	0.742086	0.819	2.82619e-05	-0.472	0.0316034	0.244	0.764819	0.716	0.000156708
ENSRNOG00000006727.5	Dtd2	0	13.44	17.19	27.43	7.41	2.67	7.57	25.07	17.86	14.17	13.15	4.48	10.71	-1.488	0.0213712	0.025	0.973341	-0.902	0.119329	1.513	0.00734978	0.586	0.827139	-0.928	0.0639487
ENSRNOG00000006731.5	Spc25	0	285.25	260.73	246.91	300.95	299.49	256.21	91.09	82.71	88.55	274.38	227.63	288.04	0.211	0.362984	-1.522	4.38474e-21	0.15	0.497211	-1.733	1.09596e-26	-0.06	0.95907	1.672	1.32577e-26
ENSRNOG00000006733.7	Srgap2	0	116.49	148.99	161.44	136.39	133.7	109.19	129.53	107.15	63.76	116.59	122.78	77.37	-0.086	0.847985	-0.367	0.203756	-0.281	0.35463	-0.281	0.34547	-0.196	0.849123	0.086	0.795852
ENSRNOG00000006735.5	Cdkn2b	0	32.86	34.38	22.16	34.1	24.07	41.08	298.33	337.44	465.19	41.2	35.85	26.19	0.357	0.485412	3.634	2.77658e-51	0.399	0.344727	3.277	3.51318e-41	0.042	0.99413	-3.235	1.83558e-46
ENSRNOG00000006738.7	Fbxo32	0.001	49.28	38.68	28.49	35.58	40.11	55.13	115.32	103.39	63.76	44.71	43.02	29.76	0.335	0.493116	1.41	4.675e-07	0.2	0.674224	1.074	0.000202841	-0.135	0.942444	-1.209	5.10097e-06
ENSRNOG00000006740.6	Gatsl3	0	70.19	42.98	53.81	57.82	53.48	67.03	88.58	67.68	66.12	47.34	51.98	44.04	0.251	0.506335	0.509	0.0411512	-0.049	0.913627	0.259	0.349816	-0.3	0.76802	-0.559	0.0129125
ENSRNOG00000006741.7	Podnl1	0	103.05	136.1	123.45	128.98	168.47	118.92	253.21	237.8	226.69	123.6	143.39	163.07	0.245	0.392235	1.052	2.63007e-10	0.372	0.0988245	0.807	4.90592e-06	0.127	0.878548	-0.68	3.99001e-05
ENSRNOG00000006744.7	Acyp1	0	13.44	24.35	14.77	11.86	5.35	17.3	9.19	12.22	12.99	13.15	8.96	14.28	-0.311	0.67927	-0.544	0.316524	-0.382	0.514731	-0.233	0.728185	-0.071	0.99021	0.162	0.786829
ENSRNOG00000006747.7	Cc2d1a	0	11.95	4.3	6.33	7.41	2.67	5.41	21.73	13.16	7.08	7.01	10.75	13.09	-0.306	0.809317	0.992	0.137344	0.594	0.464986	1.298	0.0582231	0.9	0.728885	-0.398	0.540449
ENSRNOG00000006749.5	Tmtc3	0	106.04	93.12	87.58	66.71	80.22	87.57	73.54	53.58	66.12	79.77	93.2	60.7	-0.168	0.635173	-0.489	0.0365135	-0.125	0.695064	-0.322	0.223674	0.043	0.985799	0.365	0.115776
ENSRNOG00000006756.8	Maged1	0	144.87	116.04	116.07	188.28	147.07	197.84	93.59	94.93	80.29	213.02	196.26	163.07	0.649	0.000512991	-0.404	0.047908	0.765	3.67582e-06	-1.052	2.39952e-10	0.117	0.857502	1.169	2.20559e-14
ENSRNOG00000006763.6	Rbm18	0	31.36	18.62	31.65	13.34	8.02	24.86	25.91	23.5	25.98	23.67	14.34	19.04	-0.61	0.268713	-0.063	0.914203	-0.381	0.427406	0.546	0.24217	0.228	0.91896	-0.318	0.449547
ENSRNOG00000006766.6	Laptm4b	0	1385.93	1176.15	1154.34	979.95	1085.67	1018.37	1317.01	1058.37	1001.23	934.48	989.38	908.17	-0.165	0.397981	-0.081	0.681679	-0.24	0.143808	0.083	0.653263	-0.075	0.918417	-0.159	0.326288
ENSRNOG00000006770.7	Brd4	0.001	471.93	459.86	551.84	612.28	556.2	627.02	625.92	500.05	567.92	747.76	701.71	416.59	0.384	0.0699666	0.259	0.215946	0.552	0.00380903	-0.125	0.579276	0.168	0.831603	0.293	0.135187
ENSRNOG00000006778.7	Mmp19	0	2.99	2.87	0	1.48	0	0	0.84	0.94	2.36	0	0	0	-1.464	0.536828	-0.344	0.866506	-3.675	0.0762582	1.12	0.586182	-2.211	0.76802	-3.331	0.0792992
ENSRNOG00000006779.6	Crot	0	17.92	20.06	22.16	7.41	16.04	9.73	19.22	19.74	30.7	15.78	11.65	3.57	-0.87	0.161258	0.23	0.678498	-0.681	0.210893	1.1	0.0235686	0.189	0.960707	-0.911	0.0350875
ENSRNOG00000006784.4	Sema4f	0	2.99	1.43	1.06	1.48	0	2.16	5.01	8.46	4.72	1.75	1.79	1.19	-0.073	0.978652	1.802	0.0358215	0.043	0.984195	1.875	0.0425649	0.117	0.998853	-1.759	0.0215276
ENSRNOG00000006787.6	Dhcr24	0	0	1.43	0	0	0	1.08	0	0	0	0	0	1.19	0.197	0.956763	-1.965	0.407121	-0.229	0.946797	-2.162	0.339435	-0.426	0.979405	1.736	0.415018
ENSRNOG00000006789.6	Ddit3	0	179.22	199.13	190.98	146.77	200.55	170.81	188.86	130.65	191.27	192.86	153.25	209.49	-0.05	0.906184	-0.057	0.866276	0.116	0.704263	-0.007	0.986318	0.166	0.849123	0.173	0.484074
ENSRNOG00000006792.6	Cep57	0	77.66	83.09	81.25	75.61	74.87	60.54	49.3	38.54	42.51	66.62	71.69	72.61	-0.127	0.715984	-0.817	6.58521e-05	-0.057	0.866836	-0.69	0.00221887	0.07	0.962334	0.76	0.000101099
ENSRNOG00000006795.8	Apmap	0	38.83	37.25	56.98	29.65	16.04	36.76	40.95	47	50.77	29.81	30.47	30.95	-0.478	0.244356	0.085	0.841219	-0.43	0.2188	0.563	0.0844603	0.048	0.99021	-0.515	0.0720483
ENSRNOG00000006797.7	Zfp280c	0.121	2.99	7.16	1.06	2.97	5.35	3.24	3.34	1.88	2.36	7.89	5.38	1.19	0.217	0.911956	-0.282	0.855026	0.733	0.515647	-0.499	0.69595	0.516	0.891588	1.015	0.265739
ENSRNOG00000006800.7	Tmem246	0	46.3	83.09	56.98	148.25	192.53	151.35	71.87	68.62	96.82	129.74	146.97	192.82	1.539	3.07339e-09	0.453	0.166091	1.481	6.54449e-09	-1.086	4.74329e-06	-0.058	0.978499	1.028	1.23771e-05
ENSRNOG00000006803.5	Dnajc10	0	201.62	259.3	218.42	222.38	221.95	224.86	228.14	205.85	194.82	219.16	234.8	197.58	0.089	0.730362	-0.035	0.88846	0.096	0.662692	-0.124	0.524003	0.007	1	0.131	0.45404
ENSRNOG00000006806.6	Setmar	0.037	5.97	2.87	4.22	0	0	0	5.01	2.82	10.63	2.63	1.79	7.14	-4.889	0.0154437	0.465	0.693389	-0.191	0.906177	5.354	0.00140841	4.698	0.361503	-0.656	0.521855
ENSRNOG00000006807.7	Aldob	0	0	2.87	0	2.97	2.67	2.16	0	0	0	0	1.79	0	2.059	0.318849	-2.202	0.354313	0.22	0.945195	-4.261	0.0166691	-1.839	0.728885	2.422	0.234142
ENSRNOG00000006810.6	Lancl2	0	8.96	14.33	12.66	2.97	8.02	6.49	7.52	11.28	15.35	5.26	4.48	4.76	-0.992	0.196221	-0.067	0.932196	-1.151	0.0664921	0.925	0.153956	-0.159	0.978542	-1.084	0.0499712
ENSRNOG00000006813.5	Sumf1	0	55.26	53.01	58.03	32.62	26.74	49.73	70.2	50.76	42.51	43.83	38.54	29.76	-0.415	0.298869	0.044	0.923895	-0.408	0.2332	0.459	0.156756	0.007	1	-0.452	0.119724
ENSRNOG00000006816.7	Ubr5	0	170.25	244.97	192.04	149.73	179.16	183.78	182.18	163.55	107.44	162.18	110.23	94.03	-0.14	0.713932	-0.319	0.251591	-0.633	0.014924	-0.18	0.551242	-0.493	0.550949	-0.314	0.251245
[truncated: 8,122 more rows]
