# Supplementary material for: MiT/TFE factors control ER‐phagy via transcriptional regulation of FAM134B
Source: EMBO J. 2020 Jul 27;39(17):e105696. doi: 10.15252/embj.2020105696 (PMC7459426; doi:10.15252/embj.2020105696)
Supplement: Supplementary file 6 — Table EV5 [file EMBJ-39-e105696-s006.xlsx]

## Sheet: EV table legend
EV Table 5: Table legend of GOEA analysis from quant-seq data (EV Table 4) of RCS wild type and FGFR3/4KO treated with FGF18 or vehicle (5% ABS) depicted in EV figure 2C.
	EV Table 5. 1 = upregulated genes; EV Table 5.2 = downregulated genes.

## Sheet: EV Table 5.1 upregulated
GOEA ANALYSIS FROM QUANTSEQ DATA ( RCS WT +/-FGF18 vs FGFR3/4KO +/-FGF18)
Annotation Cluster 1	Enrichment Score: 3.40671776337446
Category	Term	Count	Genes	FDR
GOTERM_MF_FAT	GO:0043167~ion binding	310	S100A4, ATP1B1, S100A6, GDA, LTBP1, PDP2, SYT4, PLEKHM1, PNKD, STAT5A, LTBP4, SYT3, PDLIM2, FSTL1, APP, ATP2B4, PIK3C3, CFH, RARA, ZRSR1, RAB26, POLL, NUDT18, PTPRF, RXRB, ROCK2, SCEL, F5, ZFP462, PLA2G2A, PELO, TGFB1I1, ADAMTS5, ADAMTS4, ZFP358, SCN1B, ENPP1, CRELD1, SFXN3, ASAP1, RPS27, HEXIM1, NAGA, GALNS, FAHD2A, KLF5, ZC3H13, BMP1, HPCAL1, CYP46A1, HPCAL4, GUSB, SPHK1, KLF11, S100A10, PRPSAP…	0.0320984
GOTERM_MF_FAT	GO:0043169~cation binding	305	S100A4, ATP1B1, S100A6, GDA, LTBP1, PDP2, SYT4, PLEKHM1, PNKD, STAT5A, LTBP4, SYT3, PDLIM2, FSTL1, APP, ATP2B4, PIK3C3, CFH, RARA, ZRSR1, RAB26, POLL, NUDT18, RXRB, ROCK2, SCEL, ZFP462, F5, PLA2G2A, PELO, TGFB1I1, ADAMTS5, ADAMTS4, ZFP358, SCN1B, ENPP1, CRELD1, SFXN3, ASAP1, RPS27, HEXIM1, NAGA, GALNS, FAHD2A, KLF5, ZC3H13, BMP1, HPCAL1, CYP46A1, HPCAL4, GUSB, SPHK1, KLF11, S100A10, PRPSAP1, ACPP…	0.0355946
GOTERM_MF_FAT	GO:0046872~metal ion binding	297	S100A4, ATP1B1, S100A6, GDA, LTBP1, PDP2, SYT4, PLEKHM1, PNKD, STAT5A, LTBP4, SYT3, PDLIM2, FSTL1, APP, ATP2B4, PIK3C3, CFH, RARA, ZRSR1, RAB26, POLL, NUDT18, RXRB, ROCK2, SCEL, ZFP462, F5, PLA2G2A, PELO, TGFB1I1, ADAMTS5, ADAMTS4, ZFP358, SCN1B, ENPP1, CRELD1, SFXN3, ASAP1, RPS27, HEXIM1, GALNS, FAHD2A, KLF5, ZC3H13, BMP1, HPCAL1, CYP46A1, HPCAL4, SPHK1, KLF11, S100A10, PRPSAP1, GAS6, CDC42BPG, …	0.138305
Annotation Cluster 2	Enrichment Score: 3.183030356943818
Category	Term	Count	Genes	FDR
GOTERM_MF_FAT	GO:0019899~enzyme binding	68	MEF2C, SLC22A18, MLPH, RGL3, SKAP1, RPS3, CDKN2B, HMOX1, MAPT, SERPINE1, SLC2A1, RBCK1, PRKACA, CDK5RAP1, ANAPC2, SGK1, MAGI2, PFKL, RALBP1, RELA, PICK1, CST3, PRKCDBP, KIDINS220, JUP, CCND1, NPC2, BTG1, CCND2, CSTB, ERC1, MAP3K12, ADAMTS4, MAP3K11, PRKCZ, CAV1, VIM, NFKBIA, AKAP13, ATP6V1G1, ABCA1, SRC, PPP1R3C, SQSTM1, TGM2, NEFL, RASA1, GCHFR, FN1, ZBTB7A, DIXDC1, SMAD7, SMG7, BAD, COTL1, FURI…	0.157997
GOTERM_MF_FAT	GO:0019900~kinase binding	29	PRKCZ, CAV1, VIM, SKAP1, SRC, RPS3, CDKN2B, SQSTM1, MAPT, SLC2A1, RBCK1, PRKACA, CDK5RAP1, DIXDC1, SGK1, PFKL, RELA, PICK1, PRKCDBP, BAD, KIDINS220, STAT3, DVL1, JUP, CCND1, CCND2, MARCKS, MAP3K12, MAP3K11	2.36607
GOTERM_MF_FAT	GO:0019901~protein kinase binding	26	PRKCZ, VIM, SKAP1, SRC, RPS3, CDKN2B, SQSTM1, MAPT, RBCK1, PRKACA, CDK5RAP1, DIXDC1, SGK1, RELA, PICK1, PRKCDBP, BAD, KIDINS220, STAT3, DVL1, JUP, CCND1, CCND2, MARCKS, MAP3K12, MAP3K11	2.96732
Annotation Cluster 3	Enrichment Score: 2.9203872195768454
Category	Term	Count	Genes	FDR
GOTERM_MF_FAT	GO:0042802~identical protein binding	80	SEPT5, S100A4, SLC27A1, S100A6, NRP1, THRB, HPS4, HEXB, AMOTL2, TGFB1, GSTM1, ASGR1, RABAC1, HOOK2, APP, ROBO1, MAPT, ATG7, PDGFC, ROBO2, RAB26, CAT, CASP2, PHC2, NOL3, PFKL, RELA, PICK1, RUNX1T1, INHBA, XPA, RENBP, G6PD, JUN, VEGFA, PDGFRA, HSPB1, PRNP, LRRK2, MAP3K12, MAP3K11, CAV1, ENPP1, PFKFB3, NFKBIA, CCDC91, GIPC1, BCL2L1, TPM1, APLP2, RPP14, ERCC5, RPL7, GSTK1, TNN, SDF4, NEFL, CEBPD, LGA…	0.0613582
GOTERM_MF_FAT	GO:0046983~protein dimerization activity	67	SEPT5, S100A4, SLC27A1, S100A6, THRB, HEXA, HEXB, HPS4, HPS1, TGFB1, GSTM1, ASGR1, ROBO1, ATG7, CREB3L1, PDGFC, ROBO2, CAT, RAMP2, PPP2R1A, RXRB, SUCLG1, RUNX1T1, FOSB, INHA, BCL2L11, LOC499235, RT1-A2, INHBA, XPA, RT1-A1, RENBP, G6PD, JUN, VEGFA, PDGFRA, SDCBP, NFE2L2, LRRK2, MAP3K12, MAP3K11, ENPP1, CRLF2, GIPC1, BCL2L1, MEIS1, TPM1, ERCC5, RPL7, JUND, TEF, PPP3CA, SUPT4H1, CEBPD, LGALS1, ANXA1…	1.93181
Annotation Cluster 4	Enrichment Score: 2.7934498197562454
Category	Term	Count	Genes	FDR
GOTERM_MF_FAT	GO:0016791~phosphatase activity	34	STYXL1, ILKAP, PDP2, CDC14A, PFKFB3, CTDSPL, SYNJ1, PTPN23, PGAM2, PTPN21, PPM1B, G6PC3, DUSP18, PPP1R3C, INPP5K, SYNJ2, PPP3CA, MTMR9, PTPN7, PTPRJ, PTPN6, PTPRD, PTPN9, PTPRM, PFKL, PTPRF, PTPRA, ACPP, PTPN12, PNKP, DUSP1, PTPRV, CTDP1, DUSP6	1.30556
GOTERM_MF_FAT	GO:0004721~phosphoprotein phosphatase activity	23	PTPN7, PTPRJ, STYXL1, PTPN6, PTPRD, ILKAP, PTPN9, PDP2, PTPRM, PTPRF, CDC14A, PTPRA, PTPN23, PTPN21, PPM1B, PTPN12, DUSP18, PPP1R3C, DUSP1, PTPRV, PPP3CA, CTDP1, DUSP6	1.80661
GOTERM_MF_FAT	GO:0004725~protein tyrosine phosphatase activity	16	PTPRJ, PTPN7, PTPN6, PTPRD, PTPN9, PTPRM, PTPRF, CDC14A, PTPRA, PTPN23, PTPN21, PTPN12, DUSP18, DUSP1, PTPRV, DUSP6	6.78932
Annotation Cluster 5	Enrichment Score: 1.8078588236373991
Category	Term	Count	Genes	FDR
GOTERM_MF_FAT	GO:0008201~heparin binding	15	FGFR1, APP, SERPINE2, CTGF, RPL22, VEGFA, CFH, FSTL1, GPNMB, COL5A3, MDK, PLA2G5, FN1, RPL29, LRPAP1	4.57086
Annotation Cluster 8	Enrichment Score: 1.5545925362277044
Category	Term	Count	Genes	FDR
GOTERM_MF_FAT	GO:0043492~ATPase activity, coupled to movement of substances	18	ATP1B1, RALBP1, ATP6AP1, CFTR, ATP6V1G1, ATP6V1B2, ABCA1, ATP6V1D, ATP13A2, ATP6V1C1, ATP6V0C, ATP6V1A, ATP2B4, ABCB1A, ATP6V1E1, ATP6V0A4, ATP6V0D1, ATP8B3	6.73829
GOTERM_MF_FAT	GO:0042625~ATPase activity, coupled to transmembrane movement of ions	14	ATP1B1, ATP6AP1, ATP6V1B2, ATP6V1G1, ATP13A2, ATP6V1D, ATP6V1C1, ATP6V0C, ATP6V1A, ATP2B4, ATP6V1E1, ATP6V0A4, ATP6V0D1, ATP8B3	8.2605
GOTERM_MF_FAT	GO:0016820~hydrolase activity, acting on acid anhydrides, catalyzing transmembrane movement of substances	18	ATP1B1, ATP6AP1, CFTR, ATP6V1G1, ATP6V1B2, ABCA1, ATP6V1D, FAM63B, ATP13A2, ATP6V1C1, ATP6V0C, ATP6V1A, ATP2B4, ABCB1A, ATP6V1E1, ATP6V0A4, ATP6V0D1, ATP8B3	9.0777
Category	Term	Count	Genes	FDR
KEGG_PATHWAY	rno04142:Lysosome	45	CLTA, GM2A, HEXA, ATP6AP1, LGMN, HEXB, CTSA, ABCA2, ASAH1, GLB1, ATP6V0C, CD68, LAPTM5, TPP1, NAGA, GALNS, AP3D1, ENTPD4, SCARB2, MAN2B1, ATP6V0D1, GBA, AGA, CLN3, PSAP, GUSB, AP4M1, CD63, FUCA1, CTSW, LAMP1, SLC17A5, LAMP2, GAA, SMPD1, ARSA, CTSD, ATP6V0A1, NEU1, CTSB, ATP6V0A4, GGA1, CTSH, GGA3, CTSF	1.33227e-13
KEGG_PATHWAY	rno03010:Ribosome	35	RPL14, RPL15, LOC680700, RPL27A, RPL35, RPL37, RPS3, RPS27, RPL7, RPL31, RPL34, RPL3, RPL10, RPL5, RPL6-PS1, RPL11, LOC498555, RPL26, RPL23A, RPL24, RGD1564606, RPS5, RPS8, RPL29, RPS18, RGD1563835, RPL18A, RPL23, RPS16, RPL41, RPS17, RPL22, RPL21, RPS15, RPS11, UBA52	2.54796e-11
KEGG_PATHWAY	rno00511:Other glycan degradation	10	AGA, MAN2C1, MAN2B2, HEXA, HEXB, NEU1, MAN2B1, FUCA1, GLB1, GBA	0.00479082
KEGG_PATHWAY	rno04512:ECM-receptor interaction	20	SEPT5, ITGB4, ITGB5, COL5A3, COL5A2, SDC2, CHAD, VWF, LAMA4, LAMB2, LAMA5, ITGA7, COL6A3, COL6A2, COL6A1, TNN, SV2A, AGRN, SPP1, FN1	0.203832
KEGG_PATHWAY	rno04510:Focal adhesion	35	CAV1, ITGB4, ITGB5, SRC, CHAD, LAMB2, COL6A3, ILK, COL6A2, COL6A1, TNN, SHC1, PDGFC, ZYX, FN1, SPP1, PIK3R2, ROCK2, MET, BAD, COL5A3, CAPN2, COL5A2, FLNA, VASP, VWF, LAMA4, CCND1, RASGRF1, CCND2, LAMA5, JUN, VEGFA, ITGA7, PDGFRA	0.434485
KEGG_PATHWAY	rno00520:Amino sugar and nucleotide sugar metabolism	13	CYB5R3, GPI, RENBP, CYB5R1, GNPDA1, GNE, HEXA, HEXB, HK2, GALT, TSTA3, NAGK, PMM1	0.61127
KEGG_PATHWAY	rno00600:Sphingolipid metabolism	12	SGPL1, SPTLC1, SPHK2, SPHK1, UGCG, ARSA, SMPD1, KDSR, NEU1, ASAH1, GLB1, GBA	1.8427
KEGG_PATHWAY	rno04360:Axon guidance	24	NGEF, PLXNA3, NRP1, ROCK2, EFNA1, PLXNA2, PLXNB2, MET, SLIT1, SEMA5A, EPHA4, EPHA7, EPHB6, UNC5B, SEMA4G, ROBO1, SEMA4F, NFAT5, SEMA3D, ROBO2, PPP3CA, SEMA3A, RHOD, RASA1	2.2718
Annotation Cluster 1	Enrichment Score: 17.09720049910456
Category	Term	Count	Genes	FDR
GOTERM_CC_FAT	GO:0005773~vacuole	66	GM2A, HEXA, ATP6AP1, LGMN, HEXB, HPS4, VPS33B, ASAH1, GLB1, HOOK2, MAP1LC3A, HPSE, MAP1LC3B, TPP1, CAT, ATP6V0D1, MAN2B1, VPS11, DPP7, IDUA, CLN3, STX3, CTRB1, CST3, LMBRD1, ATP6V1D, MMP13, PNPLA7, NPC2, GAA, CTSD, NEU1, CTSB, ARL8B, CTSH, RAB7A, LITAF, ABCA2, ATP6V1G1, TTC3, ATP6V0C, SLC29A3, LAPTM5, NAGA, GALNS, SCARB2, GBA, AGA, GABARAPL2, GABARAPL1, VPS18, PSAP, GUSB, CD63, FUCA1, WIPI1, GABA…	2.88326e-18
GOTERM_CC_FAT	GO:0000323~lytic vacuole	52	GM2A, HEXA, LGMN, HEXB, HPS4, VPS33B, ASAH1, GLB1, HPSE, TPP1, CAT, MAN2B1, DPP7, IDUA, CLN3, STX3, CTRB1, CST3, LMBRD1, MMP13, PNPLA7, NPC2, GAA, CTSD, NEU1, ARL8B, CTSB, CTSH, RAB7A, LITAF, ABCA2, ATP6V1G1, ATP6V0C, SLC29A3, LAPTM5, GALNS, NAGA, SCARB2, GBA, AGA, PSAP, GUSB, CD63, FUCA1, GABARAP, ACPP, NCSTN, MARCH2, LAMP1, LAMP2, SLC17A5, ARSA	8.10463e-13
GOTERM_CC_FAT	GO:0005764~lysosome	52	GM2A, HEXA, LGMN, HEXB, HPS4, VPS33B, ASAH1, GLB1, HPSE, TPP1, CAT, MAN2B1, DPP7, IDUA, CLN3, STX3, CTRB1, CST3, LMBRD1, MMP13, PNPLA7, NPC2, GAA, CTSD, NEU1, ARL8B, CTSB, CTSH, RAB7A, LITAF, ABCA2, ATP6V1G1, ATP6V0C, SLC29A3, LAPTM5, GALNS, NAGA, SCARB2, GBA, AGA, PSAP, GUSB, CD63, FUCA1, GABARAP, ACPP, NCSTN, MARCH2, LAMP1, LAMP2, SLC17A5, ARSA	8.10463e-13
Annotation Cluster 2	Enrichment Score: 14.49180592598059
Category	Term	Count	Genes	FDR
GOTERM_CC_FAT	GO:0031982~vesicle	124	SEPT5, SYT4, SYT3, SYT8, PTPN23, ENPEP, VPS33B, TGFB1, APP, MALL, SLC2A1, IDUA, SCAMP1, MYO6, STMN2, PICK1, CST3, SSPN, F5, CPE, FNBP1L, VEGFA, PLA2G2A, SDCBP, NEU1, RAB13, VAMP2, LRRK2, CHGB, DST, ALDOA, PAM, RAB7A, CAV1, IFITM3, CLU, GIPC1, ABCA2, ATP6V1B2, ABCA1, TIMP1, SYPL1, SLC30A3, HAP1, SPP1, FN1, PLAT, P4HB, BMP1, SYT11, SPHK1, CD63, FURIN, ACPP, DVL1, LAMP1, LAMP2, MYH11, YIPF3, YIPF2, …	4.55082e-14
GOTERM_CC_FAT	GO:0031410~cytoplasmic vesicle	115	SEPT5, SYT4, SYT3, SYT8, PTPN23, VPS33B, TGFB1, APP, MALL, SLC2A1, IDUA, SCAMP1, MYO6, PICK1, SSPN, F5, CPE, FNBP1L, VEGFA, PLA2G2A, SDCBP, NEU1, RAB13, VAMP2, LRRK2, CHGB, DST, ALDOA, PAM, RAB7A, CAV1, IFITM3, CLU, GIPC1, ABCA2, ATP6V1B2, ABCA1, TIMP1, SYPL1, SLC30A3, HAP1, FN1, PLAT, P4HB, SYT11, SPHK1, CD63, FURIN, ACPP, DVL1, LAMP1, LAMP2, MYH11, YIPF3, YIPF2, SYT17, CLTA, PDIA3, MLPH, HPS4, …	4.20775e-12
GOTERM_CC_FAT	GO:0031988~membrane-bounded vesicle	106	SEPT5, SYT4, SYT3, PTPN23, SYT8, ENPEP, VPS33B, TGFB1, APP, MALL, SLC2A1, IDUA, SCAMP1, MYO6, PICK1, SSPN, F5, CPE, FNBP1L, VEGFA, PLA2G2A, SDCBP, NEU1, VAMP2, LRRK2, DST, CHGB, ALDOA, PAM, RAB7A, IFITM3, CLU, ABCA2, GIPC1, ATP6V1B2, ABCA1, TIMP1, SYPL1, HAP1, FN1, SPP1, PLAT, P4HB, BMP1, SYT11, SPHK1, FURIN, ACPP, DVL1, LAMP1, LAMP2, MYH11, YIPF3, YIPF2, SYT17, CLTA, PDIA3, MLPH, HPS4, HEXB, HPS…	3.20077e-11
GOTERM_CC_FAT	GO:0016023~cytoplasmic membrane-bounded vesicle	102	SEPT5, SYT4, SYT3, PTPN23, SYT8, VPS33B, TGFB1, APP, MALL, SLC2A1, IDUA, SCAMP1, MYO6, PICK1, SSPN, F5, CPE, FNBP1L, VEGFA, PLA2G2A, SDCBP, NEU1, VAMP2, LRRK2, DST, CHGB, ALDOA, PAM, RAB7A, IFITM3, CLU, ABCA2, GIPC1, ATP6V1B2, ABCA1, TIMP1, SYPL1, HAP1, FN1, PLAT, P4HB, SYT11, SPHK1, FURIN, ACPP, DVL1, LAMP1, LAMP2, MYH11, YIPF3, YIPF2, SYT17, CLTA, PDIA3, MLPH, HPS4, HEXB, HPS1, VGF, SYNGR1, RAB…	7.84039e-11
Annotation Cluster 3	Enrichment Score: 6.17767964979473
Category	Term	Count	Genes	FDR
GOTERM_CC_FAT	GO:0044437~vacuolar part	22	GABARAPL2, VPS18, PSAP, ABCA2, ATP6V1G1, VPS33B, ATP6V1D, WIPI1, GABARAP, NCSTN, HOOK2, LAMP2, SLC29A3, LAPTM5, MAP1LC3A, MAP1LC3B, NEU1, ARL8B, SCARB2, ATP6V0A4, ATP6V0D1, VPS11	9.46698e-06
GOTERM_CC_FAT	GO:0005774~vacuolar membrane	20	GABARAPL2, VPS18, ABCA2, ATP6V1G1, VPS33B, ATP6V1D, WIPI1, GABARAP, NCSTN, HOOK2, LAMP2, SLC29A3, LAPTM5, MAP1LC3A, MAP1LC3B, ARL8B, SCARB2, ATP6V0A4, ATP6V0D1, VPS11	2.62169e-05
GOTERM_CC_FAT	GO:0005765~lysosomal membrane	8	NCSTN, LAMP2, SLC29A3, LAPTM5, ABCA2, ARL8B, ATP6V1G1, SCARB2	3.58336
Annotation Cluster 4	Enrichment Score: 4.3920995617402
Category	Term	Count	Genes	FDR
GOTERM_CC_FAT	GO:0044421~extracellular region part	103	LTBP1, LTBP4, MMP3, CBX6, TGFB1, CHAD, B2M, NOV, SERPINE2, CTGF, CFH, TPT1, PDGFC, SPON1, CTRB1, CST3, MFGE8, TCN2, F5, CPE, VEGFA, PLA2G2A, CARTPT, STC1, ADAMTS5, ADAMTS4, WNT5A, ALDOA, PAM, ADAMTSL1, WNT5B, ENPP1, CLU, ITGB4, TIMP2, TIMP3, MDK, TIMP1, LGALS3BP, LAMB2, AGRN, ENTPD2, OLFM1, FN1, ANGPTL4, SPP1, PLAT, BMP1, LGALS3, LGALS1, ECM1, EMILIN1, LAMA4, LAMA5, IGFBP6, VGF, GSN, SERPINA6, GP…	0.000597601
GOTERM_CC_FAT	GO:0005578~proteinaceous extracellular matrix	41	WNT5A, WNT5B, LTBP1, ADAMTSL1, LTBP4, SPOCK1, TIMP2, MMP3, TIMP3, TGFB1, TIMP1, CHAD, LGALS3BP, LAMB2, CTGF, TNN, AGRN, VWA1, LOXL1, ENTPD2, FN1, ANGPTL4, SPON1, LGALS3, LGALS1, MMP19, CST3, COL5A3, MMP13, ECM1, COL5A2, ANXA2, EMILIN1, VWF, LAMA4, BGN, LAMA5, KAZALD1, VEGFA, ADAMTS5, ADAMTS4	0.0213193
GOTERM_CC_FAT	GO:0031012~extracellular matrix	45	WNT5A, WNT5B, LTBP1, ADAMTSL1, LTBP4, SPOCK1, TIMP2, MMP3, TIMP3, TGFB1, TIMP1, CHAD, NOV, LGALS3BP, LAMB2, CTGF, COL6A2, COL6A1, TNN, AGRN, VWA1, LOXL1, ENTPD2, FN1, ANGPTL4, SPON1, LGALS3, LGALS1, MMP19, CST3, COL5A3, MMP13, ECM1, COL5A2, SOD3, ANXA2, EMILIN1, VWF, LAMA4, BGN, LAMA5, KAZALD1, VEGFA, ADAMTS5, ADAMTS4	0.0233785
Annotation Cluster 5	Enrichment Score: 4.361753690468208
Category	Term	Count	Genes	FDR
GOTERM_CC_FAT	GO:0030136~clathrin-coated vesicle	30	SEPT5, CLTA, SYT4, SYT3, SYT8, GIPC1, SYNGR1, RABAC1, SYPL1, MALL, SYN1, SV2A, ATP6V0D1, SCAMP1, CLN3, SYNRG, MYO6, SYT11, SPHK1, LDLRAP1, FURIN, SLC17A7, SH3BP4, VWF, LRP1, RAB35, SLC18A3, VAMP2, LRRK2, SYT17	0.00208386
GOTERM_CC_FAT	GO:0030135~coated vesicle	31	SEPT5, CLTA, SYT4, SYT3, SYT8, GIPC1, SYNGR1, RABAC1, SYPL1, MALL, SYN1, SV2A, ATP6V0D1, IDUA, SCAMP1, CLN3, SYNRG, MYO6, SYT11, SPHK1, LDLRAP1, FURIN, SLC17A7, SH3BP4, VWF, LRP1, RAB35, SLC18A3, VAMP2, LRRK2, SYT17	0.0169061
GOTERM_CC_FAT	GO:0008021~synaptic vesicle	19	SCAMP1, SEPT5, CLN3, SYT4, SYT11, SPHK1, SYT3, SYT8, GIPC1, SYNGR1, RABAC1, SLC17A7, SYPL1, SYN1, VAMP2, SV2A, ATP6V0D1, LRRK2, SYT17	0.287277
GOTERM_CC_FAT	GO:0044456~synapse part	40	SEPT5, SNAP91, SYT4, CLSTN3, CRIPT, CALD1, CLSTN1, SYT3, GABBR1, SYT8, GIPC1, GABBR2, SYNGR1, RABAC1, SYPL1, SYN1, DLG4, DLG3, SV2A, ATP6V0D1, IFNGR1, SCAMP1, DNM3, CLN3, SYT11, SPHK1, MAP1B, PICK1, TANC1, SLC17A7, PJA2, EPHA7, SEMA4F, NPTN, ERC2, VAMP2, LRRK2, APBB1, SYT17, SNTA1	1.57249
Annotation Cluster 6	Enrichment Score: 4.169395820741043
Category	Term	Count	Genes	FDR
GOTERM_CC_FAT	GO:0005856~cytoskeleton	126	SEPT5, DYNC1LI2, TUBB2B, FAM110B, PDLIM2, PTPN21, KIFC3, APP, KIFAP3, ILK, TPT1, TUBG2, KIF13B, MYO6, STMN3, ROCK2, KIF5A, PICK1, TANC1, RAI14, TMSB10, DCTN6, DCTN2, JUP, ARPC1B, MYO18B, FNBP1L, ARL8A, TGFB1I1, ERC2, ARL8B, DST, SEPT8, ALDOA, CGNL1, LITAF, GNE, AKAP12, ABCA2, ARPC4, CAPZB, KRT23, FUZ, RGD1303003, CDC42EP1, ARL6IP5, GABARAPL1, MYO1E, SEPT11, DVL1, MYO10, TSC2, MYH11, SPTBN2, SPTBN…	0.00699495
GOTERM_CC_FAT	GO:0043232~intracellular non-membrane-bounded organelle	209	DYNC1LI2, TUBB2B, RPL14, RPL15, FAM110B, PDLIM2, PTPN21, CITED2, KIFC3, APP, KIFAP3, ILK, RPL10, RPL11, KIF13B, MRPL52, ROCK2, KIF5A, TANC1, DCTN6, DCTN2, JUP, PNKP, RPS18, MYO18B, RPS16, RPS17, JUN, RPS15, ARL8A, RPS11, TGFB1I1, ARL8B, MRPL44, ALDOA, AKAP12, CAPZB, HADHA, KRT23, FUZ, RPS27, RGD1303003, CDC42EP1, SUPV3L1, RPS5, SEPT11, RPS8, DVL1, PEO1, POLRMT, RPL18A, MARCKS, POP5, KLF4, LIMA1, …	0.179379
GOTERM_CC_FAT	GO:0043228~non-membrane-bounded organelle	209	DYNC1LI2, TUBB2B, RPL14, RPL15, FAM110B, PDLIM2, PTPN21, CITED2, KIFC3, APP, KIFAP3, ILK, RPL10, RPL11, KIF13B, MRPL52, ROCK2, KIF5A, TANC1, DCTN6, DCTN2, JUP, PNKP, RPS18, MYO18B, RPS16, RPS17, JUN, RPS15, ARL8A, RPS11, TGFB1I1, ARL8B, MRPL44, ALDOA, AKAP12, CAPZB, HADHA, KRT23, FUZ, RPS27, RGD1303003, CDC42EP1, SUPV3L1, RPS5, SEPT11, RPS8, DVL1, PEO1, POLRMT, RPL18A, MARCKS, POP5, KLF4, LIMA1, …	0.179379
GOTERM_CC_FAT	GO:0044430~cytoskeletal part	91	SEPT5, PRPH, LIMA1, LZTS2, DYNC1LI2, TUBB2B, FAM110B, PDLIM2, RHOQ, TTLL1, KIFC3, APP, DES, MAP1LC3A, PBXIP1, DYNLL2, MAP1LC3B, KIFAP3, MAPT, ILK, TPT1, DLG4, SYNJ2, DLG3, ZYX, TUBG2, VPS11, IFNGR1, KIF13B, MYO6, STMN3, ROCK2, KIF5A, FLOT1, PICK1, TANC1, DCTN6, DCTN2, PJA2, EML2, CHMP1A, MYO18B, G6PD, ARL8A, ARL8B, DYNC1I2, SEPT8, MAP3K11, PRKCZ, PARD3, SDCCAG8, LITAF, CALD1, VIM, FHL3, KLC4, CET…	0.417962
Annotation Cluster 7	Enrichment Score: 3.8134686611202637
Category	Term	Count	Genes	FDR
GOTERM_CC_FAT	GO:0044421~extracellular region part	103	LTBP1, LTBP4, MMP3, CBX6, TGFB1, CHAD, B2M, NOV, SERPINE2, CTGF, CFH, TPT1, PDGFC, SPON1, CTRB1, CST3, MFGE8, TCN2, F5, CPE, VEGFA, PLA2G2A, CARTPT, STC1, ADAMTS5, ADAMTS4, WNT5A, ALDOA, PAM, ADAMTSL1, WNT5B, ENPP1, CLU, ITGB4, TIMP2, TIMP3, MDK, TIMP1, LGALS3BP, LAMB2, AGRN, ENTPD2, OLFM1, FN1, ANGPTL4, SPP1, PLAT, BMP1, LGALS3, LGALS1, ECM1, EMILIN1, LAMA4, LAMA5, IGFBP6, VGF, GSN, SERPINA6, GP…	0.000597601
GOTERM_CC_FAT	GO:0005615~extracellular space	68	IGFBP6, VGF, TGFB1, CBX6, B2M, SERPINE2, GSN, SERPINA6, GPX3, CFH, TPT1, PDGFC, SEMA3A, ICAM1, LOC360919, CTRB1, CST3, MFGE8, INHA, TCN2, SLIT1, MMP13, INHBA, NPTXR, PTGDS, CPE, F5, GRN, VEGFA, PLA2G2A, CARTPT, STC1, ADAMTS4, CXCL1, PAM, ENPP1, CLU, ITGB4, CD109, TIMP2, MDK, PCSK2, C1QTNF1, AGRN, NENF, QSOX1, OLFM1, SCG2, SPP1, FN1, ANGPTL4, PLAT, BGLAP, BMP1, PSAP, LGALS1, XKR8, ANXA1, ECM1, SOD…	0.646771
Annotation Cluster 8	Enrichment Score: 2.6745882147942375
Category	Term	Count	Genes	FDR
GOTERM_CC_FAT	GO:0033176~proton-transporting V-type ATPase complex	10	ATP6V0C, ATP6V1C1, ATP6V1A, ATP6V0E1, ATP6AP1, ATP6V1G1, ATP6V1B2, ATP6V0A4, ATP6V0D1, ATP6V1D	0.0391647
GOTERM_CC_FAT	GO:0016469~proton-transporting two-sector ATPase complex	13	ATP6V0E1, ATP6AP1, ATP6V1B2, ATP6V1G1, FAM63B, ATP6V1D, ATP6V0C, ATP6V1C1, ATP6V1A, ATP6V1E1, ATP6V0A1, ATP6V0A4, ATP6V0D1	3.97402
Annotation Cluster 9	Enrichment Score: 2.662355562583774
Category	Term	Count	Genes	FDR
GOTERM_CC_FAT	GO:0022626~cytosolic ribosome	17	LOC680700, RPL24, RPS5, RPS8, RPS3, RPL29, RPS18, RPS27, RPL7, RPS16, RPL41, RPS17, RPS15, UBC, RPL10, RPS11, UBA52	0.0092596
GOTERM_CC_FAT	GO:0044445~cytosolic part	25	LOC680700, GIPC1, RPS3, RPS27, RPL7, BLOC1S1, PIK3C3, RPL10, NEFL, PIK3R2, PFKL, RPL24, RPS5, RPS8, RPS18, RPS16, RPL41, RPS17, TSC2, RPS15, UBC, RPS11, ERC1, IKBKB, UBA52	0.0483331
GOTERM_CC_FAT	GO:0022627~cytosolic small ribosomal subunit	11	RPS27, RPS18, RPS16, RPS17, RPS15, UBC, RPS11, RPS5, UBA52, RPS8, RPS3	1.87103
GOTERM_CC_FAT	GO:0033279~ribosomal subunit	17	RPL26, LOC680700, RPL24, RPS5, RPS8, RPS3, RPS18, RPS27, RPL7, RPS16, RPL41, RPS17, RPS15, UBC, RPL10, RPS11, UBA52	4.1256
Annotation Cluster 11	Enrichment Score: 1.6989719250310669
Category	Term	Count	Genes	FDR
GOTERM_CC_FAT	GO:0000267~cell fraction	116	SEPT5, GNPTG, SLC13A5, PPP2R5A, RPS6KB2, PGAM2, ENPEP, APP, PDE4B, SERPINE1, PRKACA, IDUA, MAGI2, PTPRF, PICK1, BCL2L11, PNPLA7, PITPNM2, CPE, NPTN, HSPB1, ERC2, VAMP2, LRRK2, PAM, CAV1, ITGB4, GIPC1, ABCA1, BCL2L1, NAGK, PPP1R3C, GYS1, SDF4, P4HB, GABARAPL2, SPHK2, GUSB, SPHK1, MET, GALT, DVL1, LAMP2, TSC2, IKBKB, NNMT, SAT1, CYB5R3, SLC27A1, SYNJ1, HPS4, HEXB, TTC27, NRADD, CAMKK1, GLB1, DES, M…	1.7312
Annotation Cluster 12	Enrichment Score: 1.634667993644849
Category	Term	Count	Genes	FDR
GOTERM_CC_FAT	GO:0044433~cytoplasmic vesicle part	28	ALDOA, SEPT5, CLTA, CLU, SYNGR1, VGF, TGFB1, TIMP1, CD9, APP, SYN1, DLG4, CAMK2D, SV2A, FN1, PHLDA1, SCAMP1, CLN3, SYNRG, PICK1, CFTR, LDLRAP1, SLC17A7, LAMP2, F5, VEGFA, SLC18A3, VAMP2	4.39809
Annotation Cluster 13	Enrichment Score: 1.594106794432689
Category	Term	Count	Genes	FDR
GOTERM_CC_FAT	GO:0005912~adherens junction	21	DIXDC1, LIMA1, PARD3, CAV1, PTPRM, NF2, SMAD7, LMO7, TRIM25, NEXN, VASP, JUP, TJP1, ABCB1A, ILK, SYNM, TGFB1I1, ZYX, NEURL2, AFAP1, TES	9.20846
Annotation Cluster 1	Enrichment Score: 5.25908923572296
Category	Term	Count	Genes	FDR
GOTERM_BP_FAT	GO:0030030~cell projection organization	62	NRP2, PLXNA3, LIMA1, NRP1, UCHL1, PIP5K1C, SDC2, APP, UNC5B, ROBO1, ATG7, ILK, SHC1, ROBO2, SEMA3A, SGK1, MYO6, PTPRM, STX3, STMN3, VANGL2, SLIT1, BBS10, VASP, RASGRF1, SEMA4F, NGFR, SLITRK6, SLITRK5, DST, GAP43, FGFR1, STK11, CLU, ITGB4, CAPZB, TPM1, SEMA5A, ALCAM, LAMB2, ETV1, TNN, B3GNT2, DCX, NEFL, ETV4, FGD3, KLF5, DNM3, MAP1B, NFASC, RPL24, DPYSL3, DVL1, NCKAP1, EPHA4, EPHA7, MAP1S, LAMA5, …	0.000666227
GOTERM_BP_FAT	GO:0048666~neuron development	60	NRP2, PLXNA3, NRP1, UCHL1, PIP5K1C, SDC2, APP, UNC5B, ROBO1, DYNLL2, ATG7, ILK, DLG4, LGI4, SHC1, ROBO2, SPR, SEMA3A, SGK1, PTPRM, STX3, MYO6, STMN3, PRKCI, SLIT1, VASP, HES1, HOXD9, RASGRF1, SEMA4F, VEGFA, NGFR, SLITRK6, SLITRK5, DST, GAP43, FGFR1, STK11, CLU, SEMA5A, ALCAM, LAMB2, CRMP1, ETV1, TNN, B3GNT2, DCX, RUNX1, NEFL, ETV4, MAP1B, NFASC, RPL24, DPYSL3, DVL1, CDKN1C, EPHA4, EPHA7, MAP1S, A…	0.000840924
GOTERM_BP_FAT	GO:0030182~neuron differentiation	72	NRP2, PLXNA3, NRP1, FOXA2, EFNA1, UCHL1, PIP5K1C, VGF, SDC2, APP, UNC5B, DYNLL2, ROBO1, MAPT, ATG7, ILK, DLG4, LGI4, SHC1, ROBO2, SPR, SEMA3A, SGK1, MYO6, PTPRM, STX3, STMN3, PRKCI, SLIT1, VASP, FOXN4, HOXD9, HES1, PRKCQ, RASGRF1, SEMA4F, VEGFA, NGFR, SMARCA1, SLITRK6, SLITRK5, DST, GAP43, FGFR1, STK11, NNAT, CLU, ALCAM, SEMA5A, LAMB2, CRMP1, MTPN, ETV1, TNN, B3GNT2, DCX, RUNX1, NEFL, ETV4, MAP1B…	0.00201989
GOTERM_BP_FAT	GO:0048858~cell projection morphogenesis	45	NRP2, PLXNA3, NRP1, STK11, UCHL1, CLU, PIP5K1C, SDC2, SEMA5A, ALCAM, APP, LAMB2, UNC5B, ROBO1, ILK, ETV1, ROBO2, TNN, SEMA3A, B3GNT2, DCX, NEFL, ETV4, SGK1, PTPRM, MAP1B, VANGL2, NFASC, RPL24, DPYSL3, SLIT1, BBS10, VASP, DVL1, EPHA4, EPHA7, MAP1S, LAMA5, SEMA4F, NGFR, SLITRK6, APBB1, SLITRK5, DST, GAP43	0.00253151
GOTERM_BP_FAT	GO:0048812~neuron projection morphogenesis	42	NRP2, PLXNA3, NRP1, STK11, UCHL1, CLU, PIP5K1C, SDC2, SEMA5A, ALCAM, APP, LAMB2, UNC5B, ROBO1, ILK, ETV1, ROBO2, TNN, SEMA3A, B3GNT2, DCX, NEFL, ETV4, SGK1, PTPRM, MAP1B, NFASC, DPYSL3, RPL24, SLIT1, VASP, DVL1, EPHA4, EPHA7, MAP1S, SEMA4F, NGFR, SLITRK6, APBB1, SLITRK5, DST, GAP43	0.00253221
GOTERM_BP_FAT	GO:0032990~cell part morphogenesis	46	NRP2, PLXNA3, NRP1, STK11, UCHL1, CLU, PIP5K1C, SDC2, SEMA5A, ALCAM, FIS1, APP, LAMB2, UNC5B, ROBO1, ILK, ETV1, ROBO2, TNN, SEMA3A, B3GNT2, DCX, NEFL, ETV4, SGK1, PTPRM, MAP1B, VANGL2, NFASC, RPL24, DPYSL3, SLIT1, BBS10, VASP, DVL1, EPHA4, EPHA7, MAP1S, LAMA5, SEMA4F, NGFR, SLITRK6, APBB1, SLITRK5, DST, GAP43	0.00327374
GOTERM_BP_FAT	GO:0031175~neuron projection development	49	NRP2, PLXNA3, NRP1, UCHL1, PIP5K1C, SDC2, APP, UNC5B, ROBO1, ATG7, ILK, ROBO2, SHC1, SEMA3A, SGK1, PTPRM, STX3, MYO6, STMN3, SLIT1, VASP, RASGRF1, SEMA4F, NGFR, SLITRK6, SLITRK5, DST, GAP43, FGFR1, STK11, CLU, SEMA5A, ALCAM, LAMB2, ETV1, TNN, B3GNT2, DCX, NEFL, ETV4, MAP1B, NFASC, RPL24, DPYSL3, DVL1, EPHA4, EPHA7, MAP1S, APBB1	0.00378443
GOTERM_BP_FAT	GO:0000904~cell morphogenesis involved in differentiation	45	NRP2, PLXNA3, NRP1, STK11, UCHL1, PIP5K1C, SDC2, TGFB1, SEMA5A, ALCAM, APP, LAMB2, UNC5B, ROBO1, ILK, ETV1, ROBO2, TNN, SPR, SEMA3A, B3GNT2, DCX, NEFL, ETV4, FN1, PTPRM, MAP1B, NFASC, RPL24, DPYSL3, SLIT1, VASP, DVL1, HES1, EPHA4, EPHA7, LAMA5, SEMA4F, ANTXR1, NGFR, SLITRK6, APBB1, SLITRK5, DST, GAP43	0.00402633
GOTERM_BP_FAT	GO:0048667~cell morphogenesis involved in neuron differentiation	40	NRP2, PLXNA3, NRP1, STK11, UCHL1, PIP5K1C, SDC2, SEMA5A, ALCAM, APP, LAMB2, UNC5B, ROBO1, ETV1, ROBO2, TNN, SPR, SEMA3A, B3GNT2, DCX, NEFL, ETV4, PTPRM, MAP1B, NFASC, RPL24, DPYSL3, SLIT1, VASP, DVL1, HES1, EPHA4, EPHA7, SEMA4F, NGFR, SLITRK6, APBB1, SLITRK5, DST, GAP43	0.00620181
GOTERM_BP_FAT	GO:0007411~axon guidance	25	NRP2, PLXNA3, NRP1, PTPRM, NFASC, RPL24, DPYSL3, SLIT1, VASP, SEMA5A, ALCAM, EPHA4, EPHA7, APP, UNC5B, ROBO1, SEMA4F, ETV1, ROBO2, SEMA3A, B3GNT2, NGFR, APBB1, GAP43, ETV4	0.0172984
GOTERM_BP_FAT	GO:0007409~axonogenesis	36	NRP2, PLXNA3, NRP1, STK11, UCHL1, PIP5K1C, ALCAM, SEMA5A, APP, LAMB2, UNC5B, ROBO1, ETV1, ROBO2, TNN, SEMA3A, B3GNT2, DCX, NEFL, ETV4, PTPRM, MAP1B, NFASC, DPYSL3, RPL24, SLIT1, VASP, EPHA4, EPHA7, SEMA4F, NGFR, SLITRK6, APBB1, DST, SLITRK5, GAP43	0.0200394
GOTERM_BP_FAT	GO:0032989~cellular component morphogenesis	58	NRP2, PLXNA3, NRP1, UCHL1, PIP5K1C, SDC2, TGFB1, APP, UNC5B, ROBO1, ILK, ROBO2, SPR, SEMA3A, SGK1, PTPRM, VANGL2, PRKCI, SLIT1, BBS10, VASP, HES1, SEMA4F, NGFR, SLITRK6, NEURL2, SLITRK5, DST, GAP43, PARD3, STK11, CLU, SEMA5A, ALCAM, FIS1, CD9, LAMB2, KRT8, ETV1, TNN, BCL6, B3GNT2, DCX, NEFL, ETV4, FN1, MAP1B, NFASC, RPL24, DPYSL3, CAPN3, DVL1, EPHA4, EPHA7, MAP1S, LAMA5, ANTXR1, APBB1	0.0492947
GOTERM_BP_FAT	GO:0000902~cell morphogenesis	53	NRP2, PLXNA3, NRP1, UCHL1, PIP5K1C, SDC2, TGFB1, APP, UNC5B, ROBO1, ILK, ROBO2, SPR, SEMA3A, SGK1, PTPRM, VANGL2, PRKCI, SLIT1, BBS10, VASP, HES1, SEMA4F, NGFR, SLITRK6, SLITRK5, DST, GAP43, PARD3, STK11, CLU, SEMA5A, ALCAM, LAMB2, ETV1, TNN, BCL6, B3GNT2, DCX, NEFL, ETV4, FN1, MAP1B, NFASC, RPL24, DPYSL3, DVL1, EPHA4, EPHA7, MAP1S, LAMA5, ANTXR1, APBB1	0.0859984
Annotation Cluster 2	Enrichment Score: 4.032096569992727
Category	Term	Count	Genes	FDR
GOTERM_BP_FAT	GO:0006796~phosphate metabolic process	114	RNASEL, ILKAP, PRPF4B, PDP2, EFNA1, ATP6AP1, STAT5A, PTPN23, RPS6KB2, PTPN21, TGFB1, APP, WNK4, ILK, PIK3C3, PRKACA, PTPRJ, PTPRM, PTPRF, ROCK2, TAZ, PICK1, PNKP, PTPRV, PDGFRA, CARTPT, CAMK1, LRRK2, ERC1, EIF2AK4, STK16, WNT5A, STYXL1, FGFR1, ENPP1, STK11, MAP4K1, ATP6V1B2, PXK, G6PC3, SRC, IRAK4, ATP6V0C, DUSP18, EPHB6, DYRK2, STK38L, PTPN7, PTPN6, PTPN9, SMAD7, MET, TAOK3, AK3, ACPP, PTPN12, E…	0.00511705
GOTERM_BP_FAT	GO:0006793~phosphorus metabolic process	114	RNASEL, ILKAP, PRPF4B, PDP2, EFNA1, ATP6AP1, STAT5A, PTPN23, RPS6KB2, PTPN21, TGFB1, APP, WNK4, ILK, PIK3C3, PRKACA, PTPRJ, PTPRM, PTPRF, ROCK2, TAZ, PICK1, PNKP, PTPRV, PDGFRA, CARTPT, CAMK1, LRRK2, ERC1, EIF2AK4, STK16, WNT5A, STYXL1, FGFR1, ENPP1, STK11, MAP4K1, ATP6V1B2, PXK, G6PC3, SRC, IRAK4, ATP6V0C, DUSP18, EPHB6, DYRK2, STK38L, PTPN7, PTPN6, PTPN9, SMAD7, MET, TAOK3, AK3, ACPP, PTPN12, E…	0.00566343
GOTERM_BP_FAT	GO:0016310~phosphorylation	88	RNASEL, ATP6V0E1, PRPF4B, EFNA1, ATP6AP1, STAT5A, RPS6KB2, PRDX2, DDR2, FAM63B, TGFB1, CAMKK1, APP, WNK4, ILK, PIK3C3, EEF2K, SHC1, PRKACA, BRD4, ATP6V0D1, CSK, IP6K2, SRPK2, SGK1, ROCK2, TAZ, PICK1, PRKCI, ATP6V1D, MAST3, ATP6V1C1, PRKD2, ATP6V1A, PNKP, PRKCQ, CCND1, GADD45G, CD81, PDGFRA, CARTPT, CAMK1, ERC1, LRRK2, EIF2AK4, MAP3K12, MAP3K11, STK16, WNT5A, FGFR1, PRKCZ, STK11, HK2, MAP4K1, ATP6…	1.58599
Annotation Cluster 3	Enrichment Score: 3.5793096377568916
Category	Term	Count	Genes	FDR
GOTERM_BP_FAT	GO:0048514~blood vessel morphogenesis	35	MEF2C, FGFR1, CAV1, NRP1, EFNA1, MEIS1, CITED2, SEMA5A, ZFP36L1, ROBO1, CTGF, HMOX1, TGM2, RHOB, SHC1, HS6ST1, PLCD1, RASA1, SCG2, ANGPTL4, PTPRJ, KLF5, PLAT, SGPL1, SMAD7, MYO1E, PNPLA6, ANXA2, GPI, MYO18B, BGN, JUN, ZMIZ1, VEGFA, ITGA7	0.0501344
GOTERM_BP_FAT	GO:0001568~blood vessel development	39	MEF2C, FGFR1, CAV1, NRP1, EFNA1, MEIS1, CITED2, SEMA5A, ZFP36L1, ROBO1, CTGF, HMOX1, TGM2, PKD1, RHOB, SHC1, PLCD1, HS6ST1, RASA1, SCG2, ANGPTL4, PTPRJ, KLF5, PLAT, SGPL1, SPHK2, SMAD7, MYO1E, SPHK1, PNPLA6, ANXA2, GPI, MYO18B, LAMA4, BGN, JUN, ZMIZ1, VEGFA, ITGA7	0.173976
GOTERM_BP_FAT	GO:0001944~vasculature development	39	MEF2C, FGFR1, CAV1, NRP1, EFNA1, MEIS1, CITED2, SEMA5A, ZFP36L1, ROBO1, CTGF, HMOX1, TGM2, PKD1, RHOB, SHC1, PLCD1, HS6ST1, RASA1, SCG2, ANGPTL4, PTPRJ, KLF5, PLAT, SGPL1, SPHK2, SMAD7, MYO1E, SPHK1, PNPLA6, ANXA2, GPI, MYO18B, LAMA4, BGN, JUN, ZMIZ1, VEGFA, ITGA7	0.330001
Annotation Cluster 4	Enrichment Score: 3.4626854636715576
Category	Term	Count	Genes	FDR
GOTERM_BP_FAT	GO:0009719~response to endogenous stimulus	77	SLC27A1, ATP6V0E1, APOBEC1, FOXA2, STAT5A, RHOQ, MMP3, VGF, COX5B, TGFB1, GSTM1, GNG8, HMOX1, GPX3, PIK3C3, SHC1, PRKACA, RARA, EIF2B4, RAMP2, SGK1, ACADS, RELA, CTRB1, MMP19, CST3, PRKCI, CFTR, MFGE8, FOSB, MMP13, SCAP, PRKCQ, CCND1, PTGDS, BTG1, CCND2, MGEA5, PDGFRA, ALDOA, PAM, PRKCZ, CAV1, ENPP1, STK11, ABCA2, BCL2L1, ASL, TIMP3, MDK, SRC, TIMP1, INPP5K, JUND, PLCD1, KDM3A, PPP3CA, NEFL, SPP1…	0.261951
GOTERM_BP_FAT	GO:0009725~response to hormone stimulus	70	SLC27A1, APOBEC1, FOXA2, STAT5A, RHOQ, VGF, COX5B, TGFB1, GNG8, HMOX1, GPX3, SHC1, PRKACA, RARA, EIF2B4, RAMP2, SGK1, ACADS, RELA, CTRB1, MMP19, PRKCI, CST3, CFTR, MFGE8, FOSB, MMP13, SCAP, PRKCQ, CCND1, PTGDS, BTG1, CCND2, MGEA5, PDGFRA, ALDOA, PAM, PRKCZ, CAV1, ENPP1, STK11, ABCA2, BCL2L1, ASL, TIMP3, MDK, SRC, TIMP1, INPP5K, JUND, PLCD1, KDM3A, NEFL, SPP1, BCKDHA, PLAT, PTPRA, MAP1B, SPHK1, AN…	0.291331
GOTERM_BP_FAT	GO:0043434~response to peptide hormone stimulus	37	PRKCZ, SLC27A1, APOBEC1, FOXA2, ENPP1, STK11, STAT5A, RHOQ, BCL2L1, ASL, VGF, COX5B, TIMP1, INPP5K, JUND, SHC1, PLCD1, NEFL, EIF2B4, PLAT, SGK1, CTRB1, RELA, MAP1B, PTPRA, ANXA1, PRKCI, CFTR, STAT1, STAT3, SCAP, KHK, PRKCQ, HMGCS2, BTG1, UCP2, CCND2	0.384818
GOTERM_BP_FAT	GO:0010033~response to organic substance	113	APOBEC1, STAT5A, TLR3, XRCC1, MMP3, COX5B, TGFB1, B2M, GSTM1, GNG8, MYD88, CDKN2B, PIK3C3, CREB3L1, PRKACA, SPR, RARA, EIF2B4, RELA, CTRB1, CST3, GSTT1, MFGE8, JUN, PDGFRA, NFE2L2, VAMP2, EIF2AK4, ALDOA, PAM, CAV1, ENPP1, STK11, NFKBIA, ABCA2, BCL2L1, ASL, TIMP2, TIMP3, MDK, TTC3, SRC, TIMP1, MEIS2, JUND, SDF4, SPP1, PLAT, HERPUD1, SPHK1, HMGCS2, UCP2, ALDH2, NNMT, SLC27A1, ATP6V0E1, FOXA2, SYNJ1…	0.39741
GOTERM_BP_FAT	GO:0048545~response to steroid hormone stimulus	40	ALDOA, PAM, CAV1, ABCA2, ASL, TIMP3, MDK, SRC, TGFB1, HMOX1, GPX3, SHC1, RARA, NEFL, SPP1, BCKDHA, PLAT, RAMP2, SGK1, ACADS, RELA, SPHK1, MAP1B, ANXA1, CST3, MFGE8, CFTR, TRIM25, FOSB, BAD, MMP13, STAT3, CCND1, DUSP1, PTGDS, CCND2, PDGFRA, ALDH2, ARSA, MGEA5	8.29785
Annotation Cluster 5	Enrichment Score: 3.4322518618883895
Category	Term	Count	Genes	FDR
GOTERM_BP_FAT	GO:0022604~regulation of cell morphogenesis	30	ALDOA, RHOJ, PLXNA3, NRP1, TNFRSF12A, EFNA1, RHOQ, TTC3, TGFB1, CDC42EP1, ROBO1, MAPT, ILK, ROBO2, SEMA3A, NEFL, NEFM, SPP1, FN1, DIXDC1, ANAPC2, SGK1, PTPRF, PLXNB2, MAP1B, SEMA4F, VEGFA, ITGA7, TGFB1I1, NGFR	0.00301411
GOTERM_BP_FAT	GO:0010769~regulation of cell morphogenesis involved in differentiation	23	DIXDC1, ANAPC2, PLXNA3, SGK1, NRP1, PTPRF, EFNA1, TNFRSF12A, PLXNB2, MAP1B, TTC3, TGFB1, ROBO1, SEMA4F, MAPT, ILK, ROBO2, SEMA3A, TGFB1I1, NGFR, NEFL, NEFM, SPP1	0.0323796
GOTERM_BP_FAT	GO:0045664~regulation of neuron differentiation	32	IRX3, NBN, PLXNA3, NRP1, FOXA2, TNFRSF12A, EFNA1, TIMP2, MEIS1, TTC3, ROBO1, MAPT, ILK, ROBO2, SEMA3A, CDK5RAP1, NEFL, NEFM, SPP1, DIXDC1, ANAPC2, SGK1, PTPRF, PLXNB2, SPHK1, MAP1B, HES1, CCND2, SEMA4F, ID4, NGFR, ZFHX3	0.0824586
GOTERM_BP_FAT	GO:0050770~regulation of axonogenesis	18	DIXDC1, ANAPC2, PLXNA3, NRP1, EFNA1, TNFRSF12A, PLXNB2, MAP1B, SEMA4F, ROBO1, MAPT, ILK, ROBO2, SEMA3A, NGFR, NEFL, NEFM, SPP1	0.102292
GOTERM_BP_FAT	GO:0031346~positive regulation of cell projection organization	17	DIXDC1, ANAPC2, SGK1, PTPRF, TNFRSF12A, PLXNB2, SPHK1, MAP1B, RHOQ, PRKCQ, CDC42EP1, ROBO1, MAPT, ILK, ROBO2, NGFR, NEFL	0.111159
GOTERM_BP_FAT	GO:0031344~regulation of cell projection organization	24	DIXDC1, ANAPC2, PLXNA3, SGK1, NRP1, PTPRF, EFNA1, TNFRSF12A, PLXNB2, SPHK1, MAP1B, RHOQ, PRKCQ, CDC42EP1, ROBO1, SEMA4F, MAPT, ILK, ROBO2, SEMA3A, NGFR, NEFL, NEFM, SPP1	0.183669
GOTERM_BP_FAT	GO:0050767~regulation of neurogenesis	36	IRX3, PLXNA3, NBN, NRP1, FOXA2, TNFRSF12A, EFNA1, SYNJ1, TIMP2, MEIS1, TTC3, TGFB1, ROBO1, MAPT, ILK, ROBO2, SEMA3A, CDK5RAP1, NEFL, NEFM, SPP1, DIXDC1, ANAPC2, SGK1, PTPRF, PLXNB2, RELA, SPHK1, MAP1B, HES1, CCND2, SEMA4F, NPTN, ID4, NGFR, ZFHX3	0.202532
GOTERM_BP_FAT	GO:0010975~regulation of neuron projection development	21	DIXDC1, ANAPC2, PLXNA3, SGK1, NRP1, PTPRF, EFNA1, TNFRSF12A, PLXNB2, SPHK1, MAP1B, ROBO1, SEMA4F, MAPT, ILK, ROBO2, SEMA3A, NGFR, NEFL, NEFM, SPP1	0.232778
GOTERM_BP_FAT	GO:0060284~regulation of cell development	38	IRX3, PLXNA3, NBN, NRP1, FOXA2, TNFRSF12A, EFNA1, SYNJ1, TIMP2, MEIS1, TTC3, TGFB1, ROBO1, MAPT, ILK, ROBO2, SEMA3A, AGRN, CDK5RAP1, NEFL, NEFM, SPP1, DIXDC1, ANAPC2, SGK1, PTPRF, PLXNB2, RELA, SPHK1, MAP1B, HES1, CCND2, SEMA4F, NPTN, ID4, TGFB1I1, NGFR, ZFHX3	0.529402
GOTERM_BP_FAT	GO:0051960~regulation of nervous system development	37	IRX3, PLXNA3, NBN, NRP1, FOXA2, TNFRSF12A, EFNA1, SYNJ1, TIMP2, MEIS1, TTC3, TGFB1, ROBO1, MAPT, ILK, ROBO2, SEMA3A, AGRN, CDK5RAP1, NEFL, NEFM, SPP1, DIXDC1, ANAPC2, SGK1, PTPRF, PLXNB2, RELA, SPHK1, MAP1B, HES1, CCND2, SEMA4F, NPTN, ID4, NGFR, ZFHX3	0.653387
GOTERM_BP_FAT	GO:0030516~regulation of axon extension	9	ANAPC2, PLXNA3, NRP1, TNFRSF12A, SEMA4F, MAPT, ILK, MAP1B, SEMA3A	1.70452
GOTERM_BP_FAT	GO:0045597~positive regulation of cell differentiation	38	IRX3, FOXA2, THRB, TNFRSF12A, STAT5A, CLU, SYNJ1, TIMP2, TGFB1, CDKN2B, ROBO1, MAPT, ILK, JUND, AP3D1, ROBO2, RARA, RUNX1, NEFL, DIXDC1, ANAPC2, SGK1, TESC, PTPRF, PLXNB2, RELA, MAP1B, CD276, BAD, SOCS5, INHBA, BTG1, JUN, SCIN, NPTN, CAMK1, TGFB1I1, NGFR	2.19534
GOTERM_BP_FAT	GO:0050772~positive regulation of axonogenesis	10	DIXDC1, TNFRSF12A, ROBO1, MAPT, PLXNB2, ILK, MAP1B, ROBO2, NGFR, NEFL	2.32718
GOTERM_BP_FAT	GO:0010720~positive regulation of cell development	18	DIXDC1, ANAPC2, SGK1, PTPRF, TNFRSF12A, PLXNB2, RELA, SYNJ1, MAP1B, TGFB1, ROBO1, MAPT, ILK, NPTN, ROBO2, NGFR, TGFB1I1, NEFL	2.60136
GOTERM_BP_FAT	GO:0051130~positive regulation of cellular component organization	30	CAV1, TNFRSF12A, SYNJ1, RHOQ, TPM1, TGFB1, CDC42EP1, ROBO1, MAPT, ILK, FCER1G, ROBO2, MLST8, NEFL, DIXDC1, ANAPC2, SGK1, PTPRF, NF2, ROCK2, PLXNB2, SPHK1, MAP1B, MFGE8, CD63, LDLRAP1, PRKCQ, MGEA5, TGFB1I1, NGFR	3.34521
GOTERM_BP_FAT	GO:0050769~positive regulation of neurogenesis	16	ANAPC2, DIXDC1, SGK1, PTPRF, TNFRSF12A, PLXNB2, RELA, SYNJ1, MAP1B, ROBO1, MAPT, ILK, NPTN, ROBO2, NGFR, NEFL	5.67965
GOTERM_BP_FAT	GO:0048638~regulation of developmental growth	12	FGFR1, ANAPC2, PLXNA3, NRP1, TNFRSF12A, SEMA4F, MAPT, ILK, MAP1B, AGRN, SEMA3A, SPP1	7.05448
GOTERM_BP_FAT	GO:0051094~positive regulation of developmental process	42	IRX3, FGFR1, FOXA2, THRB, TNFRSF12A, STAT5A, FST, CLU, SYNJ1, TIMP2, TGFB1, CDKN2B, ROBO1, MAPT, ILK, JUND, RHOB, AP3D1, ROBO2, RARA, RUNX1, NEFL, DIXDC1, ANAPC2, SGK1, TESC, PTPRF, RELA, PLXNB2, SPHK1, MAP1B, CD276, BAD, SOCS5, INHBA, BTG1, JUN, SCIN, NPTN, CAMK1, TGFB1I1, NGFR	8.97981
Annotation Cluster 6	Enrichment Score: 3.089601313662129
Category	Term	Count	Genes	FDR
GOTERM_BP_FAT	GO:0016192~vesicle-mediated transport	62	CLTA, SYT4, CHMP5, SYT3, SYNJ1, TRAPPC2L, SYT8, VPS33B, ASGR1, RABAC1, HOOK2, APP, GSN, ATG2A, DLG4, RHOB, RAB26, SCAMP1, STX6, CLN3, SYNRG, MYO6, STX3, PRKCI, MFGE8, AP4M1, MMP13, CHMP1A, FNBP1L, VAMP5, VAMP2, ERC1, ABCA7, CAV1, SNAP91, RAB3D, ABCA1, SRC, FCER1G, AP3D1, SDF4, HAP1, DNM3, SCRN1, DPYSL3, WIPI1, ANXA4, MARCH3, COG4, MARCH2, SH3BP4, LAT, LRP1, RAB35, RAB22A, RAB34, SPTBN2, MERTK, GG…	0.313453
GOTERM_BP_FAT	GO:0016044~membrane organization	43	ABCA7, CAV1, CLTA, SNAP91, GM2A, SYNJ1, ABCA1, BCL2L1, VPS33B, ASGR1, CD9, APP, DYSF, ATG7, ATG2A, DLG4, FCER1G, AGRN, ATP8B3, SCAMP1, STX6, DNM3, CLN3, SYNRG, MYO6, STX3, TAZ, LMNA, PRKCI, MFGE8, MMP13, MARCH3, SH3BP4, MARCH2, LRP1, FNBP1L, RAB34, RAB22A, VAMP2, MERTK, LRP3, COL20A1, DNM1	1.41284
GOTERM_BP_FAT	GO:0006897~endocytosis	26	SCAMP1, ABCA7, CLN3, DNM3, SYNRG, CLTA, MYO6, SYNJ1, MFGE8, ABCA1, MMP13, MARCH3, ASGR1, MARCH2, SH3BP4, APP, LRP1, FNBP1L, ATG2A, RAB34, RAB22A, DLG4, FCER1G, MERTK, LRP3, DNM1	3.28848
GOTERM_BP_FAT	GO:0010324~membrane invagination	26	SCAMP1, ABCA7, CLN3, DNM3, SYNRG, CLTA, MYO6, SYNJ1, MFGE8, ABCA1, MMP13, MARCH3, ASGR1, MARCH2, SH3BP4, APP, LRP1, FNBP1L, ATG2A, RAB34, RAB22A, DLG4, FCER1G, MERTK, LRP3, DNM1	3.28848
Annotation Cluster 7	Enrichment Score: 2.8146557760539763
Category	Term	Count	Genes	FDR
GOTERM_BP_FAT	GO:0043067~regulation of programmed cell death	92	STEAP3, MEF2C, PDIA3, STAT5A, MITF, PRDX2, TTC27, TGFB1, CITED2, RPS3, APP, MYD88, BAG3, HMOX1, ATG7, ILK, TPT1, PSENEN, RAB26, CAT, NQO1, CASP2, IP6K2, CLN3, SGK1, NOL3, PTPRF, RELA, CTRB1, CST3, PRKCI, TMEM132A, INHA, BCL2L11, INHBA, XPA, BTG1, JUN, SCIN, VEGFA, PSEN2, MNT, UBC, CSTB, HSPB1, NGFR, PRNP, LRRK2, MAP3K11, CHMP2A, ING4, FGFR1, PRKCZ, CLU, MGMT, NFKBIA, BCL2L1, ITM2B, TIMP3, SRC, TI…	0.0570039
GOTERM_BP_FAT	GO:0010941~regulation of cell death	92	STEAP3, MEF2C, PDIA3, STAT5A, MITF, PRDX2, TTC27, TGFB1, CITED2, RPS3, APP, MYD88, BAG3, HMOX1, ATG7, ILK, TPT1, PSENEN, RAB26, CAT, NQO1, CASP2, IP6K2, CLN3, SGK1, NOL3, PTPRF, RELA, CTRB1, CST3, PRKCI, TMEM132A, INHA, BCL2L11, INHBA, XPA, BTG1, JUN, SCIN, VEGFA, PSEN2, MNT, UBC, CSTB, HSPB1, NGFR, PRNP, LRRK2, MAP3K11, CHMP2A, ING4, FGFR1, PRKCZ, CLU, MGMT, NFKBIA, BCL2L1, ITM2B, TIMP3, SRC, TI…	0.067567
GOTERM_BP_FAT	GO:0042981~regulation of apoptosis	89	STEAP3, MEF2C, PDIA3, STAT5A, MITF, PRDX2, TTC27, TGFB1, CITED2, RPS3, APP, MYD88, BAG3, HMOX1, ATG7, ILK, TPT1, PSENEN, CAT, RAB26, NQO1, CASP2, IP6K2, CLN3, SGK1, NOL3, PTPRF, RELA, CTRB1, PRKCI, INHA, BCL2L11, INHBA, XPA, BTG1, JUN, SCIN, VEGFA, PSEN2, MNT, UBC, CSTB, HSPB1, NGFR, PRNP, MAP3K11, CHMP2A, ING4, FGFR1, PRKCZ, CLU, MGMT, NFKBIA, BCL2L1, ITM2B, TIMP3, SRC, TIMP1, SERINC3, ERCC5, SQ…	0.161936
GOTERM_BP_FAT	GO:0043068~positive regulation of programmed cell death	47	STEAP3, CHMP2A, ING4, PDIA3, BCL2L1, ITM2B, TIMP3, SRC, TGFB1, RPS3, SERINC3, APP, SQSTM1, HMOX1, MTCH1, TGM2, PSENEN, BCL6, DYRK2, NQO1, PPP2R2B, CASP2, PHLDA1, IP6K2, PTPN6, PTPRF, CTRB1, ANXA1, INHA, BAD, STAT1, BCL2L11, NCSTN, INHBA, XPA, EPHA7, DUSP1, JUN, PSEN2, SCIN, BNIP3L, SMPD1, UBC, NGFR, LRRK2, APBB1, MAP3K11	2.10728
GOTERM_BP_FAT	GO:0010942~positive regulation of cell death	47	STEAP3, CHMP2A, ING4, PDIA3, BCL2L1, ITM2B, TIMP3, SRC, TGFB1, RPS3, SERINC3, APP, SQSTM1, HMOX1, MTCH1, TGM2, PSENEN, BCL6, DYRK2, NQO1, PPP2R2B, CASP2, PHLDA1, IP6K2, PTPN6, PTPRF, CTRB1, ANXA1, INHA, BAD, STAT1, BCL2L11, NCSTN, INHBA, XPA, EPHA7, DUSP1, JUN, PSEN2, SCIN, BNIP3L, SMPD1, UBC, NGFR, LRRK2, APBB1, MAP3K11	2.54215
GOTERM_BP_FAT	GO:0043065~positive regulation of apoptosis	46	STEAP3, CHMP2A, ING4, PDIA3, BCL2L1, ITM2B, TIMP3, SRC, TGFB1, RPS3, SERINC3, APP, SQSTM1, HMOX1, MTCH1, TGM2, PSENEN, BCL6, DYRK2, NQO1, PPP2R2B, CASP2, PHLDA1, IP6K2, PTPN6, PTPRF, CTRB1, ANXA1, INHA, BAD, STAT1, BCL2L11, NCSTN, INHBA, XPA, EPHA7, DUSP1, JUN, PSEN2, SCIN, BNIP3L, SMPD1, UBC, NGFR, APBB1, MAP3K11	3.28272
GOTERM_BP_FAT	GO:0060548~negative regulation of cell death	46	MEF2C, PRKCZ, FGFR1, STAT5A, MITF, CLU, NFKBIA, TTC27, PRDX2, BCL2L1, TIMP1, CITED2, ERCC5, MYD88, SQSTM1, ATG7, BAG3, ILK, TPT1, FCER1G, BCL6, CAT, NEFL, RASA1, SCG2, FN1, ANGPTL4, CLN3, SGK1, TMBIM6, RELA, SPHK1, ANXA1, CST3, PRKCI, TMEM132A, GPI, DNAJB9, PSEN2, VEGFA, BNIP3L, UBC, HSPB1, NGFR, IKBKB, PRNP	5.47763
GOTERM_BP_FAT	GO:0043069~negative regulation of programmed cell death	45	MEF2C, PRKCZ, FGFR1, STAT5A, MITF, CLU, NFKBIA, TTC27, PRDX2, BCL2L1, TIMP1, CITED2, ERCC5, MYD88, SQSTM1, ATG7, BAG3, ILK, TPT1, FCER1G, BCL6, CAT, NEFL, RASA1, SCG2, FN1, ANGPTL4, CLN3, SGK1, TMBIM6, RELA, SPHK1, ANXA1, PRKCI, TMEM132A, GPI, DNAJB9, PSEN2, VEGFA, BNIP3L, UBC, HSPB1, NGFR, IKBKB, PRNP	8.52022
Annotation Cluster 8	Enrichment Score: 2.693767997117437
Category	Term	Count	Genes	FDR
GOTERM_BP_FAT	GO:0040008~regulation of growth	51	PLXNA3, NRP1, LGMN, STAT5A, IGFBP6, VGF, TGFB1, NOV, WISP2, APP, WISP1, HTRA1, CTGF, MAPT, ILK, SPR, SHC1, SEMA3A, HTRA3, SERTAD2, IP6K2, SGPL1, ANAPC2, SGK1, PRKCDBP, BCL2L11, INHBA, G6PD, SEMA4F, CD81, GAP43, ING4, FGFR1, ENPP1, TNFRSF12A, HSD3B7, HOXB13, TSPYL2, BCL6, AGRN, CRIM1, SPP1, NF2, SPHK1, MAP1B, S100A10, STAT3, GAS6, KAZALD1, APBB1, IGFBP4	0.0093181
GOTERM_BP_FAT	GO:0001558~regulation of cell growth	34	PLXNA3, NRP1, ENPP1, HSD3B7, TNFRSF12A, IGFBP6, TGFB1, NOV, WISP2, TSPYL2, WISP1, CTGF, HTRA1, MAPT, ILK, BCL6, HTRA3, SEMA3A, CRIM1, SERTAD2, SPP1, IP6K2, ANAPC2, SGK1, NF2, SPHK1, MAP1B, S100A10, PRKCDBP, INHBA, SEMA4F, KAZALD1, APBB1, IGFBP4	0.0158444
GOTERM_BP_FAT	GO:0010769~regulation of cell morphogenesis involved in differentiation	23	DIXDC1, ANAPC2, PLXNA3, SGK1, NRP1, PTPRF, EFNA1, TNFRSF12A, PLXNB2, MAP1B, TTC3, TGFB1, ROBO1, SEMA4F, MAPT, ILK, ROBO2, SEMA3A, TGFB1I1, NGFR, NEFL, NEFM, SPP1	0.0323796
GOTERM_BP_FAT	GO:0032535~regulation of cellular component size	41	PLXNA3, LIMA1, ATP6V0E1, NRP1, ENPP1, TNFRSF12A, TPM1, CAPZB, TGFB1, APP, LAMB2, TSPYL2, GSN, MAPT, ILK, TNN, BCL6, SEMA3A, MLST8, DCX, NEFL, RASA1, NEFM, IP6K2, SERTAD2, SPP1, ANAPC2, SGK1, NF2, SPHK1, MAP1B, TMSB10, INHBA, ARPC1B, SEMA4F, TSC2, CAPG, SPTBN2, EMP3, APBB1, EMP1	0.0383218
GOTERM_BP_FAT	GO:0050770~regulation of axonogenesis	18	DIXDC1, ANAPC2, PLXNA3, NRP1, EFNA1, TNFRSF12A, PLXNB2, MAP1B, SEMA4F, ROBO1, MAPT, ILK, ROBO2, SEMA3A, NGFR, NEFL, NEFM, SPP1	0.102292
GOTERM_BP_FAT	GO:0010975~regulation of neuron projection development	21	DIXDC1, ANAPC2, PLXNA3, SGK1, NRP1, PTPRF, EFNA1, TNFRSF12A, PLXNB2, SPHK1, MAP1B, ROBO1, SEMA4F, MAPT, ILK, ROBO2, SEMA3A, NGFR, NEFL, NEFM, SPP1	0.232778
GOTERM_BP_FAT	GO:0030516~regulation of axon extension	9	ANAPC2, PLXNA3, NRP1, TNFRSF12A, SEMA4F, MAPT, ILK, MAP1B, SEMA3A	1.70452
GOTERM_BP_FAT	GO:0008361~regulation of cell size	29	ATP6V0E1, PLXNA3, NRP1, ENPP1, TNFRSF12A, TGFB1, APP, TSPYL2, LAMB2, MAPT, ILK, BCL6, TNN, SEMA3A, DCX, SPP1, SERTAD2, IP6K2, ANAPC2, SGK1, NF2, SPHK1, MAP1B, INHBA, SEMA4F, TSC2, EMP3, APBB1, EMP1	5.21375
GOTERM_BP_FAT	GO:0048638~regulation of developmental growth	12	FGFR1, ANAPC2, PLXNA3, NRP1, TNFRSF12A, SEMA4F, MAPT, ILK, MAP1B, AGRN, SEMA3A, SPP1	7.05448
GOTERM_BP_FAT	GO:0048640~negative regulation of developmental growth	6	ANAPC2, PLXNA3, NRP1, SEMA4F, SEMA3A, SPP1	9.12654
Annotation Cluster 9	Enrichment Score: 2.6405439103990633
Category	Term	Count	Genes	FDR
GOTERM_BP_FAT	GO:0010563~negative regulation of phosphorus metabolic process	14	PTPN6, PRKCZ, CAV1, ENPP1, NF2, SMAD7, TGFB1, CDKN1C, INPP5K, CDKN2B, JUN, PSEN2, PPP2R4, FAM129A	0.154038
GOTERM_BP_FAT	GO:0045936~negative regulation of phosphate metabolic process	14	PTPN6, PRKCZ, CAV1, ENPP1, NF2, SMAD7, TGFB1, CDKN1C, INPP5K, CDKN2B, JUN, PSEN2, PPP2R4, FAM129A	0.154038
GOTERM_BP_FAT	GO:0042326~negative regulation of phosphorylation	13	CDKN1C, PTPN6, PRKCZ, CAV1, ENPP1, CDKN2B, NF2, INPP5K, SMAD7, JUN, PSEN2, FAM129A, TGFB1	0.250307
GOTERM_BP_FAT	GO:0001933~negative regulation of protein amino acid phosphorylation	11	PTPN6, PRKCZ, CAV1, ENPP1, NF2, INPP5K, SMAD7, JUN, PSEN2, FAM129A, TGFB1	0.497492
GOTERM_BP_FAT	GO:0051248~negative regulation of protein metabolic process	29	PRKCZ, CAV1, ENPP1, GIPC1, ANAPC11, TIMP2, TIMP3, TGFB1, TIMP1, INPP5K, SERPINE1, FAM129A, EIF2B4, PTPN6, ANAPC2, CLN3, NF2, SMAD7, RELA, FURIN, G6PD, JUN, PSEN2, MGEA5, UBC, PPP2R4, VPS28, CR1L, EIF2AK4	1.74354
GOTERM_BP_FAT	GO:0032269~negative regulation of cellular protein metabolic process	28	PRKCZ, CAV1, ENPP1, GIPC1, ANAPC11, TIMP2, TIMP3, TGFB1, TIMP1, INPP5K, SERPINE1, FAM129A, EIF2B4, PTPN6, ANAPC2, CLN3, NF2, SMAD7, FURIN, G6PD, JUN, PSEN2, MGEA5, UBC, PPP2R4, VPS28, CR1L, EIF2AK4	2.35923
GOTERM_BP_FAT	GO:0032268~regulation of cellular protein metabolic process	53	AURKAIP1, ZEB2, PDCD4, TGFB1, APP, ATG7, SERPINE1, PDGFC, MLST8, RAPGEF3, FAM129A, EIF2B4, CLN3, ANAPC2, RPS18, CCND1, G6PD, CCND2, JUN, PSEN2, CD81, UBC, MGEA5, LRRK2, CR1L, ZER1, EIF2AK4, MAP3K11, PRKCZ, CAV1, ENPP1, NFKBIA, GIPC1, ANAPC11, TIMP2, TIMP3, TIMP1, ZFP36L1, INPP5K, SQSTM1, PTPN6, NF2, SMAD7, SPHK1, FBXO2, NDFIP1, FURIN, RPS5, PPP2R4, SH3D19, TNK2, VPS28, MIF4GD	9.41739
Annotation Cluster 10	Enrichment Score: 2.5706408724259484
Category	Term	Count	Genes	FDR
GOTERM_BP_FAT	GO:0007010~cytoskeleton organization	45	RHOJ, PRKCZ, PRPH, CAV1, LIMA1, CALD1, FHL3, CETN2, RHOQ, PTPN21, CAPZB, ESPN, HOOK2, CTTNBP2, GSN, MAPT, KRT8, AVIL, SHC1, BCL6, NEFL, RASA1, NEFM, SGK1, NF2, STMN3, ROCK2, MAP1B, ARFIP2, PRKCI, TMSB10, CAPN3, VASP, GABARAP, NCKAP1, DCTN2, MAP1S, CDC42BPA, ANTXR1, NEURL2, AKAP2, GADD45A, DST, TNFAIP1, SGCB	2.74145
GOTERM_BP_FAT	GO:0030029~actin filament-based process	29	RHOJ, PRKCZ, LIMA1, CALD1, FHL3, RHOQ, TPM1, CAPZB, ESPN, CTTNBP2, GSN, KRT8, BCL6, SHC1, RASA1, NF2, ROCK2, PRKCI, ARFIP2, TMSB10, CAPN3, VASP, NCKAP1, SCIN, CDC42BPA, ANTXR1, NEURL2, AKAP2, TNFAIP1	4.45877
GOTERM_BP_FAT	GO:0030036~actin cytoskeleton organization	27	RHOJ, PRKCZ, LIMA1, CALD1, FHL3, RHOQ, CAPZB, ESPN, CTTNBP2, GSN, KRT8, BCL6, SHC1, RASA1, NF2, ROCK2, ARFIP2, PRKCI, TMSB10, CAPN3, VASP, NCKAP1, CDC42BPA, ANTXR1, NEURL2, AKAP2, TNFAIP1	9.08657
Annotation Cluster 11	Enrichment Score: 2.5012598047721664
Category	Term	Count	Genes	FDR
GOTERM_BP_FAT	GO:0031667~response to nutrient levels	42	CAV1, FOXA3, STAT5A, SYNJ1, ABCA1, ASL, TIMP3, TGFB1, MAP1LC3A, CDKN2B, GSN, ATG7, HMOX1, MAPT, PIK3C3, RARA, RUNX1, PLEC, SPP1, BCKDHA, CLN3, BGLAP, ACADS, RELA, CTRB1, SPHK1, MAP1B, CST3, TRIM25, STAT1, CHMP1A, CCND1, G6PD, HMGCS2, DUSP1, JUN, ARSA, CTSD, CARTPT, CP, EIF2AK4, KLF4	1.50239
GOTERM_BP_FAT	GO:0009991~response to extracellular stimulus	43	CAV1, FOXA3, STAT5A, SYNJ1, ABCA1, ASL, TIMP3, TGFB1, ASGR1, MAP1LC3A, CDKN2B, GSN, ATG7, HMOX1, MAPT, PIK3C3, RARA, RUNX1, PLEC, SPP1, BCKDHA, CLN3, BGLAP, ACADS, RELA, CTRB1, SPHK1, MAP1B, CST3, TRIM25, STAT1, CHMP1A, CCND1, G6PD, HMGCS2, DUSP1, JUN, ARSA, CTSD, CARTPT, CP, EIF2AK4, KLF4	3.13839
Annotation Cluster 12	Enrichment Score: 2.3480174121768767
Category	Term	Count	Genes	FDR
GOTERM_BP_FAT	GO:0010970~microtubule-based transport	9	PRKCZ, APP, DYNC1LI2, KLC1, UCHL1, NEFL, DST, NEFM, HAP1	0.442667
GOTERM_BP_FAT	GO:0008088~axon cargo transport	7	APP, DYNC1LI2, KLC1, UCHL1, NEFL, DST, NEFM	1.31026
GOTERM_BP_FAT	GO:0030705~cytoskeleton-dependent intracellular transport	10	PRKCZ, APP, DYNC1LI2, KLC1, UCHL1, TPM1, NEFL, DST, NEFM, HAP1	3.68749
Annotation Cluster 13	Enrichment Score: 2.3429380831050155
Category	Term	Count	Genes	FDR
GOTERM_BP_FAT	GO:0051493~regulation of cytoskeleton organization	23	LIMA1, SGK1, CAV1, NF2, STMN3, ROCK2, MAP1B, TMSB10, NEXN, CAPZB, TPM1, ESPN, ARPC1B, PRKCQ, GSN, MAPT, CAPG, TSC2, ILK, SPTBN2, MLST8, DST, RASA1	0.293377
GOTERM_BP_FAT	GO:0031333~negative regulation of protein complex assembly	9	PRKCZ, SGK1, GSN, CAPG, CLU, SPTBN2, TMSB10, TPM1, CAPZB	0.908392
GOTERM_BP_FAT	GO:0051129~negative regulation of cellular component organization	24	PRKCZ, ANAPC2, PLXNA3, LIMA1, SGK1, NRP1, PTPRF, MAP1B, CLU, CST3, TMSB10, CAPZB, TPM1, TGFB1, TTC3, ESPN, GSN, SEMA4F, MAPT, CAPG, SPTBN2, SEMA3A, NGFR, SPP1	0.973206
GOTERM_BP_FAT	GO:0032271~regulation of protein polymerization	13	SGK1, CAV1, MAP1B, TMSB10, TPM1, CAPZB, ARPC1B, GSN, MAPT, CAPG, SPTBN2, MLST8, RASA1	2.63288
GOTERM_BP_FAT	GO:0044087~regulation of cellular component biogenesis	21	PRKCZ, SGK1, CAV1, NF2, MAP1B, CLU, RHOQ, TMSB10, CAPZB, TPM1, ARPC1B, PRKCQ, CDC42EP1, GSN, MAPT, CAPG, TSC2, SPTBN2, MLST8, AGRN, RASA1	3.95469
GOTERM_BP_FAT	GO:0043254~regulation of protein complex assembly	15	PRKCZ, SGK1, CAV1, CLU, MAP1B, TMSB10, CAPZB, TPM1, ARPC1B, GSN, MAPT, CAPG, SPTBN2, MLST8, RASA1	5.36825
GOTERM_BP_FAT	GO:0032956~regulation of actin cytoskeleton organization	14	LIMA1, NF2, TMSB10, TPM1, CAPZB, PRKCQ, ARPC1B, GSN, CAPG, TSC2, ILK, SPTBN2, MLST8, RASA1	5.68109
GOTERM_BP_FAT	GO:0032272~negative regulation of protein polymerization	7	SGK1, GSN, CAPG, SPTBN2, TMSB10, TPM1, CAPZB	5.84087
GOTERM_BP_FAT	GO:0051494~negative regulation of cytoskeleton organization	11	SGK1, LIMA1, GSN, MAPT, CAPG, MAP1B, SPTBN2, TMSB10, TPM1, CAPZB, ESPN	5.94862
GOTERM_BP_FAT	GO:0030835~negative regulation of actin filament depolymerization	6	LIMA1, GSN, CAPG, SPTBN2, TPM1, CAPZB	6.40476
GOTERM_BP_FAT	GO:0032970~regulation of actin filament-based process	14	LIMA1, NF2, TMSB10, TPM1, CAPZB, PRKCQ, ARPC1B, GSN, CAPG, TSC2, ILK, SPTBN2, MLST8, RASA1	8.47547
GOTERM_BP_FAT	GO:0030837~negative regulation of actin filament polymerization	6	GSN, CAPG, SPTBN2, TMSB10, TPM1, CAPZB	9.12654
Annotation Cluster 14	Enrichment Score: 2.1392978205738205
Category	Term	Count	Genes	FDR
GOTERM_BP_FAT	GO:0045859~regulation of protein kinase activity	43	PRKCZ, CAV1, EFNA1, AKAP13, PRDX2, ZEB2, PDCD4, APLP2, TGFB1, CAMKK1, DGKA, APP, TSPYL2, CDKN2B, HEXIM1, ILK, SHC1, PDGFC, PRKACA, SPRED1, RAB26, CDK5RAP1, PTPN6, NF2, SPHK2, SPHK1, PICK1, MET, AVPI1, DVL1, CCND1, LRP1, CCND2, PSEN2, GADD45G, CD81, TSC2, LIME1, DGKZ, CARTPT, GADD45A, DUSP6, MAP3K11	0.333799
GOTERM_BP_FAT	GO:0043549~regulation of kinase activity	44	PRKCZ, CAV1, EFNA1, AKAP13, PRDX2, ZEB2, PDCD4, APLP2, TGFB1, CAMKK1, DGKA, APP, TSPYL2, CDKN2B, HEXIM1, ILK, SHC1, PDGFC, PRKACA, SPRED1, RAB26, CDK5RAP1, PTPN6, NF2, SPHK2, SPHK1, PICK1, MET, AVPI1, DVL1, CDKN1C, CCND1, LRP1, CCND2, PSEN2, GADD45G, CD81, TSC2, LIME1, DGKZ, CARTPT, GADD45A, DUSP6, MAP3K11	0.512865
GOTERM_BP_FAT	GO:0051338~regulation of transferase activity	45	PRKCZ, CAV1, EFNA1, AKAP13, PRDX2, ZEB2, PDCD4, APLP2, TGFB1, CAMKK1, SERINC3, DGKA, APP, TSPYL2, CDKN2B, HEXIM1, ILK, SHC1, PDGFC, PRKACA, SPRED1, RAB26, CDK5RAP1, PTPN6, NF2, SPHK2, SPHK1, PICK1, MET, AVPI1, DVL1, CDKN1C, CCND1, LRP1, CCND2, PSEN2, GADD45G, CD81, TSC2, LIME1, DGKZ, CARTPT, GADD45A, DUSP6, MAP3K11	0.7619
GOTERM_BP_FAT	GO:0051174~regulation of phosphorus metabolic process	55	EFNA1, ZEB2, PRDX2, PDCD4, TGFB1, CAMKK1, APP, CDKN2B, ILK, SHC1, PDGFC, PRKACA, SPRED1, MLST8, RAB26, RAPGEF3, FAM129A, CDK5RAP1, PICK1, CCND1, CCND2, JUN, GADD45G, CD81, PSEN2, CARTPT, GADD45A, MAP3K11, PRKCZ, CAV1, ENPP1, AKAP13, APLP2, DGKA, TSPYL2, INPP5K, SQSTM1, HEXIM1, PPP2R2B, PTPN6, SPHK2, NF2, SMAD7, MET, SPHK1, AVPI1, DVL1, CDKN1C, LRP1, TSC2, DGKZ, LIME1, PPP2R4, TNK2, DUSP6	3.52849
GOTERM_BP_FAT	GO:0019220~regulation of phosphate metabolic process	55	EFNA1, ZEB2, PRDX2, PDCD4, TGFB1, CAMKK1, APP, CDKN2B, ILK, SHC1, PDGFC, PRKACA, SPRED1, MLST8, RAB26, RAPGEF3, FAM129A, CDK5RAP1, PICK1, CCND1, CCND2, JUN, GADD45G, CD81, PSEN2, CARTPT, GADD45A, MAP3K11, PRKCZ, CAV1, ENPP1, AKAP13, APLP2, DGKA, TSPYL2, INPP5K, SQSTM1, HEXIM1, PPP2R2B, PTPN6, SPHK2, NF2, SMAD7, MET, SPHK1, AVPI1, DVL1, CDKN1C, LRP1, TSC2, DGKZ, LIME1, PPP2R4, TNK2, DUSP6	3.52849
GOTERM_BP_FAT	GO:0042325~regulation of phosphorylation	53	EFNA1, ZEB2, PRDX2, PDCD4, CAMKK1, TGFB1, APP, CDKN2B, ILK, SHC1, PDGFC, PRKACA, SPRED1, MLST8, RAB26, RAPGEF3, FAM129A, CDK5RAP1, PICK1, CCND1, CCND2, JUN, GADD45G, CD81, PSEN2, CARTPT, GADD45A, MAP3K11, PRKCZ, CAV1, ENPP1, AKAP13, APLP2, DGKA, TSPYL2, INPP5K, SQSTM1, HEXIM1, PTPN6, SPHK2, NF2, SMAD7, MET, SPHK1, AVPI1, DVL1, CDKN1C, LRP1, TSC2, DGKZ, LIME1, TNK2, DUSP6	4.09134
Annotation Cluster 15	Enrichment Score: 2.0880314513879035
Category	Term	Count	Genes	FDR
GOTERM_BP_FAT	GO:0042246~tissue regeneration	11	PRKCQ, VWF, UCN2, GSN, MTPN, SERPINE1, TIMP3, GAP43, PTPN12, GAS6, ADAM15	8.33634
GOTERM_BP_FAT	GO:0042060~wound healing	27	SEPT5, FOXA2, EFEMP2, HPS4, HPS1, ANXA5, TIMP3, TPM1, GAS6, TGFB1, SDC2, PTPN12, TIMP1, PRKCQ, VWF, UCN2, DYSF, F5, GSN, MTPN, HMOX1, SERPINE1, PDGFRA, ENTPD2, GAP43, ADAM15, FN1	8.44319
Annotation Cluster 16	Enrichment Score: 1.943068533533093
Category	Term	Count	Genes	FDR
GOTERM_BP_FAT	GO:0044092~negative regulation of molecular function	41	PRKCZ, OXA1L, CAV1, GABBR1, NFKBIA, PRDX2, ANAPC11, PDCD4, RPS3, HEXIM1, HMOX1, ILK, SPRED1, CAT, NQO1, CDK5RAP1, GCHFR, ANGPTL4, CLN3, ANAPC2, PTPN6, HERPUD1, NF2, SMAD7, NEIL1, CST3, NDFIP1, LRPAP1, SIGIRR, DVL1, CDKN1C, GPI, ZFP462, GADD45G, TSC2, CSTB, UBC, LIME1, PPP2R4, GADD45A, DUSP6	4.60695
GOTERM_BP_FAT	GO:0033673~negative regulation of kinase activity	15	PTPN6, CAV1, NF2, PDCD4, DVL1, CDKN1C, HEXIM1, GADD45G, TSC2, ILK, LIME1, SPRED1, CDK5RAP1, GADD45A, DUSP6	9.95185
Annotation Cluster 17	Enrichment Score: 1.9292767089449843
Category	Term	Count	Genes	FDR
GOTERM_BP_FAT	GO:0031669~cellular response to nutrient levels	12	CLN3, CHMP1A, CDKN2B, MAP1LC3A, FOXA3, JUN, HMOX1, SPHK1, PIK3C3, CTSD, CARTPT, EIF2AK4	2.0482
GOTERM_BP_FAT	GO:0009267~cellular response to starvation	9	CLN3, MAP1LC3A, FOXA3, JUN, SPHK1, PIK3C3, CTSD, CARTPT, EIF2AK4	7.54012
GOTERM_BP_FAT	GO:0042594~response to starvation	11	CLN3, MAP1LC3A, FOXA3, ACADS, JUN, ATG7, SPHK1, PIK3C3, CTSD, CARTPT, EIF2AK4	8.33634
Annotation Cluster 19	Enrichment Score: 1.6734923230078775
Category	Term	Count	Genes	FDR
GOTERM_BP_FAT	GO:0006754~ATP biosynthetic process	18	ALDOA, ATP6V0E1, ATP1B1, ATP6AP1, AK3, ATP6V1B2, ATP6V1D, FAM63B, ATP13A2, TGFB1, ATP6V1C1, ATP6V0C, ATP6V1A, ATP2B4, ATP6V1E1, ATP6V0A1, ATP6V0D1, ATP8B3	5.991
GOTERM_BP_FAT	GO:0034220~ion transmembrane transport	13	ATP6V0E1, ATP6AP1, ATP6V1B2, FAM63B, ATP6V1D, ATP6V0C, ATP6V1C1, ATP6V1A, ATP6V1E1, ATP6V0A1, CP, ATP6V0A4, ATP6V0D1	7.88665
GOTERM_BP_FAT	GO:0015985~energy coupled proton transport, down electrochemical gradient	11	ATP6V0C, ATP6V1C1, ATP6V1A, ATP6V0E1, ATP6V1E1, ATP6AP1, ATP6V0A1, ATP6V1B2, ATP6V0D1, ATP6V1D, FAM63B	9.76433
GOTERM_BP_FAT	GO:0015986~ATP synthesis coupled proton transport	11	ATP6V0C, ATP6V1C1, ATP6V1A, ATP6V0E1, ATP6V1E1, ATP6AP1, ATP6V0A1, ATP6V1B2, ATP6V0D1, ATP6V1D, FAM63B	9.76433
Annotation Cluster 20	Enrichment Score: 1.615673638599908
Category	Term	Count	Genes	FDR
GOTERM_BP_FAT	GO:0022610~biological adhesion	58	NRP2, SEPT5, NRP1, CLSTN3, CLSTN1, LMO7, DDR2, CHAD, WISP2, APP, WISP1, CTGF, ROBO1, ILK, RHOB, SHC1, ROBO2, MSN, SPON1, ICAM1, PTPRM, NRXN2, PTPRF, PCDH9, MFGE8, BCL2L11, BTBD9, JUP, HES1, F5, NPTN, ADAM15, ROM1, TNFRSF12A, ITGB4, DCHS1, SRC, SCARF2, ALCAM, CD9, LGALS3BP, LAMB2, ITGAX, PKD1, TNN, SCARB2, GPNMB, RASA1, FN1, SPP1, NFASC, COL5A3, RPL29, VWF, LAMA5, ITGA7, ANTXR1, COL20A1	8.93025
GOTERM_BP_FAT	GO:0007155~cell adhesion	58	NRP2, SEPT5, NRP1, CLSTN3, CLSTN1, LMO7, DDR2, CHAD, WISP2, APP, WISP1, CTGF, ROBO1, ILK, RHOB, SHC1, ROBO2, MSN, SPON1, ICAM1, PTPRM, NRXN2, PTPRF, PCDH9, MFGE8, BCL2L11, BTBD9, JUP, HES1, F5, NPTN, ADAM15, ROM1, TNFRSF12A, ITGB4, DCHS1, SRC, SCARF2, ALCAM, CD9, LGALS3BP, LAMB2, ITGAX, PKD1, TNN, SCARB2, GPNMB, RASA1, FN1, SPP1, NFASC, COL5A3, RPL29, VWF, LAMA5, ITGA7, ANTXR1, COL20A1	8.93025
Annotation Cluster 21	Enrichment Score: 1.6105253870613658
Category	Term	Count	Genes	FDR
GOTERM_BP_FAT	GO:0030155~regulation of cell adhesion	22	ICAM1, PRKCZ, CYTIP, NF2, SMAD7, STAT5A, CD63, TPM1, TGFB1, SRC, CITED2, EMILIN1, GSN, FBLN2, KIFAP3, TSC2, ILK, TGM2, NPTN, BCL6, RASA1, SPP1	2.88212
Annotation Cluster 22	Enrichment Score: 1.5829917359262207
Category	Term	Count	Genes	FDR
GOTERM_BP_FAT	GO:0006665~sphingolipid metabolic process	13	SERINC3, SGPL1, CLN3, SPHK2, GM2A, PSAP, HEXA, UGCG, HEXB, XKR8, SMPD1, A3GALT2, GBA	3.70011
GOTERM_BP_FAT	GO:0006643~membrane lipid metabolic process	13	SERINC3, SGPL1, CLN3, SPHK2, GM2A, PSAP, HEXA, UGCG, HEXB, XKR8, SMPD1, A3GALT2, GBA	5.08628
GOTERM_BP_FAT	GO:0050885~neuromuscular process controlling balance	10	CLN3, NBN, APP, GM2A, TPP1, HEXA, HEXB, GAA, NEFL, APLP2	6.78949
Annotation Cluster 23	Enrichment Score: 1.5798498141229322
Category	Term	Count	Genes	FDR
GOTERM_BP_FAT	GO:0000302~response to reactive oxygen species	19	RELA, SPHK1, ANXA1, CST3, PRDX2, BCL2L1, BAD, STAT1, SOD3, CBX6, SRC, NPTXR, DUSP1, UCP2, JUN, HMOX1, SERPINE1, GPX3, SHC1, CAT	1.64356
GOTERM_BP_FAT	GO:0042542~response to hydrogen peroxide	16	RELA, SPHK1, ANXA1, CST3, PRDX2, BCL2L1, BAD, STAT1, SRC, CBX6, NPTXR, DUSP1, JUN, HMOX1, GPX3, SHC1, CAT	3.37595
GOTERM_BP_FAT	GO:0006979~response to oxidative stress	29	CLU, PRDX2, BCL2L1, SRC, CBX6, SLC23A2, HMOX1, SERPINE1, GPX3, CYGB, SHC1, CAT, NQO1, RELA, SPHK1, ANXA1, CST3, NEIL1, BAD, STAT1, SOD3, XPA, PNKP, G6PD, NPTXR, DUSP1, UCP2, BTG1, JUN, PRNP	4.45877
Annotation Cluster 24	Enrichment Score: 1.579305799609551
Category	Term	Count	Genes	FDR
GOTERM_BP_FAT	GO:0005996~monosaccharide metabolic process	36	ALDOA, GNPDA1, PFKFB3, GNE, HEXB, OGDHL, HK2, PGAM2, NAGK, G6PC3, GLB1, GALM, UEVLD, PPP1R3C, MAN2B2, GYS1, CHST15, RPIA, MAN2B1, PFKL, GALT, BAD, GYG1, FUCA1, PMM1, CPT1A, KHK, GPI, RENBP, MAN2C1, G6PD, ATF3, GAA, MGEA5, DCXR, XYLB	1.55501
Annotation Cluster 26	Enrichment Score: 1.549142512839004
Category	Term	Count	Genes	FDR
GOTERM_BP_FAT	GO:0048545~response to steroid hormone stimulus	40	ALDOA, PAM, CAV1, ABCA2, ASL, TIMP3, MDK, SRC, TGFB1, HMOX1, GPX3, SHC1, RARA, NEFL, SPP1, BCKDHA, PLAT, RAMP2, SGK1, ACADS, RELA, SPHK1, MAP1B, ANXA1, CST3, MFGE8, CFTR, TRIM25, FOSB, BAD, MMP13, STAT3, CCND1, DUSP1, PTGDS, CCND2, PDGFRA, ALDH2, ARSA, MGEA5	8.29785
Annotation Cluster 27	Enrichment Score: 1.5438611432748237
Category	Term	Count	Genes	FDR
GOTERM_BP_FAT	GO:0001501~skeletal system development	38	MEF2C, WNT5A, FGFR1, LTBP3, HEXA, HEXB, GABBR1, TGFB1, TIMP1, CHAD, HOXC9, CTGF, ANKRD11, JUND, PKD1, RUNX1, GPNMB, FN1, SPP1, SGPL1, BGLAP, LGALS3, ARID5B, NPR2, MMP13, COL5A2, HOXB3, SHOX2, HOXD9, HOXB4, HOXB7, HOXB8, HOXB5, NAB2, NAB1, PDGFRA, STC1, ATP6V0A4	4.97138
Annotation Cluster 29	Enrichment Score: 1.5040967188101342
Category	Term	Count	Genes	FDR
GOTERM_BP_FAT	GO:0031575~G1/S transition checkpoint	7	NBN, CCND1, CDKN2B, PTPRV, FBXO31, RPL24, TGFB1	0.471837

## Sheet: EV Table 5.2 downregulated
GOEA ANALYSIS FROM QUANTSEQ DATA ( RCS WT +/-FGF18 vs FGFR3/4KO +/-FGF18)
Annotation Cluster 1	Enrichment Score: 17.178476068711348
Category	Term	Count	Genes	FDR
GOTERM_MF_FAT	GO:0000166~nucleotide binding	286	KIFC1, RAD51C, TUBB2A, U2AF2, SYNCRIP, AURKA, CCT2, AURKB, ATP2B1, DDX18, DDX11, AGPS, VPS4A, TLK2, CRY1, MAP2K7, MAP2K6, YARS, OPA1, KIF5B, PIK3CB, RAN, LIG1, PTBP1, AARS, LIG3, OLA1, PIM3, RFC5, MAPK1, RFC3, RFC4, RFC1, RFC2, NME1, RARS, HARS, TUBA4A, ROR2, MDH1, FUS, ZCRB1, ADRBK1, EPHB2, TK1, HNRNPA3, QRSL1, VRK1, HTATSF1, IDH2, POLQ, RECQL4, MAOA, TGFBR1, MAP2K4, GARS, DDX1, EPRS, ACACB, AAR…	1.48519e-18
GOTERM_MF_FAT	GO:0001882~nucleoside binding	215	KIFC1, RAD51C, AURKA, CCT2, AURKB, ATP2B1, DDX18, DDX11, AGPS, VPS4A, TLK2, MAP2K7, MAP2K6, YARS, KIF5B, PIK3CB, LIG1, AARS, LIG3, OLA1, PIM3, RFC5, MAPK1, RFC3, RFC4, RFC1, NME1, RFC2, RARS, HARS, ROR2, ADRBK1, TK1, EPHB2, QRSL1, VRK1, POLQ, RECQL4, MAOA, TGFBR1, MAP2K4, DDX1, GARS, EPRS, AARSD1, ACACB, RAD54L, CCT7, CCT5, NOLC1, ATP2A2, UBA3, GRK6, GRK4, ABCF1, BCKDK, ABCF2, HELQ, NARS, ATP5B, …	6.88171e-16
GOTERM_MF_FAT	GO:0030554~adenyl nucleotide binding	211	KIFC1, RAD51C, AURKA, CCT2, AURKB, ATP2B1, DDX18, DDX11, AGPS, VPS4A, TLK2, MAP2K7, MAP2K6, YARS, KIF5B, PIK3CB, LIG1, AARS, LIG3, OLA1, PIM3, RFC5, MAPK1, RFC3, RFC4, RFC1, NME1, RFC2, RARS, HARS, ROR2, ADRBK1, TK1, EPHB2, QRSL1, VRK1, POLQ, RECQL4, MAOA, TGFBR1, MAP2K4, DDX1, GARS, EPRS, AARSD1, ACACB, RAD54L, CCT7, CCT5, NOLC1, ATP2A2, UBA3, GRK6, GRK4, ABCF1, BCKDK, ABCF2, HELQ, NARS, ATP5B, …	7.20131e-16
GOTERM_MF_FAT	GO:0032559~adenyl ribonucleotide binding	201	KIFC1, RAD51C, CCT2, AURKA, AURKB, ATP2B1, DDX18, DDX11, VPS4A, TLK2, MAP2K7, MAP2K6, YARS, KIF5B, PIK3CB, LIG1, AARS, LIG3, OLA1, PIM3, RFC5, MAPK1, RFC3, RFC4, RFC1, NME1, RFC2, RARS, HARS, ROR2, ADRBK1, TK1, EPHB2, QRSL1, VRK1, POLQ, RECQL4, TGFBR1, MAP2K4, DDX1, GARS, EPRS, AARSD1, ACACB, RAD54L, CCT7, CCT5, NOLC1, ATP2A2, UBA3, GRK6, GRK4, ABCF1, BCKDK, ABCF2, HELQ, NARS, ATP5B, ATP10A, ZMAT…	2.1442e-15
GOTERM_MF_FAT	GO:0005524~ATP binding	198	KIFC1, RAD51C, CCT2, AURKA, AURKB, ATP2B1, DDX18, DDX11, VPS4A, TLK2, MAP2K7, MAP2K6, YARS, KIF5B, PIK3CB, LIG1, AARS, LIG3, OLA1, PIM3, RFC5, MAPK1, RFC3, RFC4, RFC1, NME1, RFC2, RARS, HARS, ROR2, ADRBK1, TK1, EPHB2, QRSL1, VRK1, POLQ, RECQL4, TGFBR1, MAP2K4, DDX1, GARS, EPRS, AARSD1, ACACB, RAD54L, CCT7, CCT5, NOLC1, ATP2A2, UBA3, GRK6, GRK4, ABCF1, BCKDK, ABCF2, HELQ, NARS, ATP5B, ATP10A, ZMAT…	2.41935e-15
GOTERM_MF_FAT	GO:0001883~purine nucleoside binding	211	KIFC1, RAD51C, AURKA, CCT2, AURKB, ATP2B1, DDX18, DDX11, AGPS, VPS4A, TLK2, MAP2K7, MAP2K6, YARS, KIF5B, PIK3CB, LIG1, AARS, LIG3, OLA1, PIM3, RFC5, MAPK1, RFC3, RFC4, RFC1, NME1, RFC2, RARS, HARS, ROR2, ADRBK1, TK1, EPHB2, QRSL1, VRK1, POLQ, RECQL4, MAOA, TGFBR1, MAP2K4, DDX1, GARS, EPRS, AARSD1, ACACB, RAD54L, CCT7, CCT5, NOLC1, ATP2A2, UBA3, GRK6, GRK4, ABCF1, BCKDK, ABCF2, HELQ, NARS, ATP5B, …	5.74655e-15
GOTERM_MF_FAT	GO:0017076~purine nucleotide binding	233	KIFC1, RAD51C, TUBB2A, AURKA, CCT2, AURKB, ATP2B1, DDX18, DDX11, AGPS, VPS4A, TLK2, MAP2K7, MAP2K6, YARS, OPA1, KIF5B, PIK3CB, RAN, LIG1, AARS, LIG3, OLA1, PIM3, RFC5, MAPK1, RFC3, RFC4, RFC1, NME1, RFC2, RARS, HARS, ROR2, TUBA4A, ADRBK1, TK1, EPHB2, QRSL1, VRK1, POLQ, RECQL4, MAOA, TGFBR1, MAP2K4, GARS, DDX1, EPRS, AARSD1, ACACB, RAD54L, CCT7, CCT5, NOLC1, ATP2A2, UBA3, ARF4, GRK6, GRK4, ABCF1, …	1.42109e-12
GOTERM_MF_FAT	GO:0032553~ribonucleotide binding	223	KIFC1, RAD51C, TUBB2A, AURKA, CCT2, AURKB, ATP2B1, DDX18, DDX11, VPS4A, TLK2, MAP2K7, MAP2K6, YARS, OPA1, KIF5B, RAN, PIK3CB, LIG1, AARS, LIG3, OLA1, PIM3, RFC5, MAPK1, RFC3, RFC4, RFC1, NME1, RFC2, RARS, HARS, ROR2, TUBA4A, ADRBK1, TK1, EPHB2, QRSL1, VRK1, POLQ, RECQL4, TGFBR1, MAP2K4, DDX1, GARS, EPRS, AARSD1, ACACB, RAD54L, CCT7, CCT5, NOLC1, ATP2A2, UBA3, ARF4, GRK6, GRK4, ABCF1, BCKDK, ABCF2…	5.50671e-12
GOTERM_MF_FAT	GO:0032555~purine ribonucleotide binding	222	KIFC1, RAD51C, TUBB2A, AURKA, CCT2, AURKB, ATP2B1, DDX18, DDX11, VPS4A, TLK2, MAP2K7, MAP2K6, YARS, OPA1, KIF5B, RAN, PIK3CB, LIG1, AARS, LIG3, OLA1, PIM3, RFC5, MAPK1, RFC3, RFC4, RFC1, NME1, RFC2, RARS, HARS, ROR2, TUBA4A, ADRBK1, TK1, EPHB2, QRSL1, VRK1, POLQ, RECQL4, TGFBR1, MAP2K4, DDX1, GARS, EPRS, AARSD1, ACACB, RAD54L, CCT7, CCT5, NOLC1, ATP2A2, UBA3, ARF4, GRK6, GRK4, ABCF1, BCKDK, ABCF2…	9.59233e-12
Annotation Cluster 2	Enrichment Score: 7.099782121965691
Category	Term	Count	Genes	FDR
GOTERM_MF_FAT	GO:0016875~ligase activity, forming carbon-oxygen bonds	20	CARS, YARS, NARS, DARS, AARS, ZMAT2, GARS, EPRS, DARS2, AARSD1, VARS, KARS, IARS, TARS, WARS, RARS, FARSB, LARS, HARS, MARS	0.000127147
GOTERM_MF_FAT	GO:0016876~ligase activity, forming aminoacyl-tRNA and related compounds	20	CARS, YARS, NARS, DARS, AARS, ZMAT2, GARS, EPRS, DARS2, AARSD1, VARS, KARS, IARS, TARS, WARS, RARS, FARSB, LARS, HARS, MARS	0.000127147
GOTERM_MF_FAT	GO:0004812~aminoacyl-tRNA ligase activity	20	CARS, YARS, NARS, DARS, AARS, ZMAT2, GARS, EPRS, DARS2, AARSD1, VARS, KARS, IARS, TARS, WARS, RARS, FARSB, LARS, HARS, MARS	0.000127147
Annotation Cluster 3	Enrichment Score: 5.923338271941493
Category	Term	Count	Genes	FDR
GOTERM_MF_FAT	GO:0016779~nucleotidyltransferase activity	30	POLR2G, POLR2F, PNPT1, POLA1, POLA2, POLR2D, POLR2B, PRIM1, POLE3, PRIM2, POLN, POLQ, PAPSS1, PAPSS2, POLR3F, POLR1E, POLH, CMAS, POLE, POLR3B, ESCO2, POLR3D, TRNT1, PAPOLA, PAPD4, POLD1, POLD2, MYBBP1A, UGP2, NMNAT1	2.49142e-06
GOTERM_MF_FAT	GO:0003887~DNA-directed DNA polymerase activity	11	POLH, POLE3, POLD1, POLE, POLD2, POLA1, POLN, POLA2, POLQ, MYBBP1A, ESCO2	0.00916563
GOTERM_MF_FAT	GO:0034061~DNA polymerase activity	11	POLH, POLE3, POLD1, POLE, POLD2, POLA1, POLN, POLA2, POLQ, MYBBP1A, ESCO2	0.304094
Annotation Cluster 4	Enrichment Score: 5.914239206687518
Category	Term	Count	Genes	FDR
GOTERM_MF_FAT	GO:0016779~nucleotidyltransferase activity	30	POLR2G, POLR2F, PNPT1, POLA1, POLA2, POLR2D, POLR2B, PRIM1, POLE3, PRIM2, POLN, POLQ, PAPSS1, PAPSS2, POLR3F, POLR1E, POLH, CMAS, POLE, POLR3B, ESCO2, POLR3D, TRNT1, PAPOLA, PAPD4, POLD1, POLD2, MYBBP1A, UGP2, NMNAT1	2.49142e-06
GOTERM_MF_FAT	GO:0034062~RNA polymerase activity	11	PRIM1, POLR3F, POLR2G, POLR2F, POLR1E, PRIM2, POLA1, POLR2D, POLR3B, POLR2B, POLR3D	0.0545057
GOTERM_MF_FAT	GO:0003899~DNA-directed RNA polymerase activity	11	PRIM1, POLR3F, POLR2G, POLR2F, POLR1E, PRIM2, POLA1, POLR2D, POLR3B, POLR2B, POLR3D	0.0545057
Annotation Cluster 5	Enrichment Score: 3.8116731650900455
Category	Term	Count	Genes	FDR
GOTERM_MF_FAT	GO:0004298~threonine-type endopeptidase activity	11	PSMB5, PSMA2, PSMB4, PSMA1, PSMB7, PSMB6, PSMA6, PSMA4, PSMB3, PSMA3, PSMA7	0.00307871
GOTERM_MF_FAT	GO:0070003~threonine-type peptidase activity	11	PSMB5, PSMA2, PSMB4, PSMA1, PSMB7, PSMB6, PSMA6, PSMA4, PSMB3, PSMA3, PSMA7	0.00307871
Annotation Cluster 6	Enrichment Score: 3.7487166712005213
Category	Term	Count	Genes	FDR
GOTERM_MF_FAT	GO:0004386~helicase activity	22	RECQL4, HELQ, BLM, XRCC6, DDX1, RAD54L, MCM4, MCM6, EIF4A3, RECQL, MCM7, DDX18, DDX23, DDX11, EIF4A1, GTF2F2, SMARCA5, DDX21, RUVBL2, DDX20, RUVBL1, POLQ	0.0582729
GOTERM_MF_FAT	GO:0042623~ATPase activity, coupled	34	RAD51C, ATP5E, HELQ, BLM, ATP5B, XRCC6, ATP10A, ATP10D, ATP2B1, LONP1, DDX18, MCM7, DDX23, DDX11, DDX21, DDX20, LONRF1, POLQ, TOP2A, RECQL4, ABCB8, DDX1, RAD51, RFC5, RECQL, EIF4A3, RFC4, ATP2A2, RFC1, RFC2, EIF4A1, GTF2F2, ATP5C1, ATP5A1	0.381411
GOTERM_MF_FAT	GO:0008026~ATP-dependent helicase activity	15	RECQL4, HELQ, BLM, XRCC6, DDX1, EIF4A3, RECQL, DDX18, DDX11, DDX23, EIF4A1, GTF2F2, DDX21, DDX20, POLQ	0.5442
GOTERM_MF_FAT	GO:0070035~purine NTP-dependent helicase activity	15	RECQL4, HELQ, BLM, XRCC6, DDX1, EIF4A3, RECQL, DDX18, DDX11, DDX23, EIF4A1, GTF2F2, DDX21, DDX20, POLQ	0.5442
Annotation Cluster 7	Enrichment Score: 3.2137195440672026
Category	Term	Count	Genes	FDR
GOTERM_MF_FAT	GO:0008134~transcription factor binding	50	ENY2, TSG101, STK36, PDLIM1, MAGED1, CASP8AP2, MDFIC, MED27, PSMC3IP, BRD7, USP16, DDAH1, ATF7IP, BCL10, RARG, TAF4B, RBL1, ARNTL, UBA2-PS1, PURB, MED6, TAF10, MAPK1, MED4, NCOA1, HIF1A, MED1, EID1, HCFC1, NR3C1, GNPTAB, DRAP1, NPM1, SUB1, SRA1, LMCD1, YWHAB, CENPF, PMF1, PSMC5, HDAC2, MED30, NUP62, PRICKLE1, GTF2F1, DYRK1B, THRAP3, TDG, DNMT1, NFIA, TOB1	0.0397568
GOTERM_MF_FAT	GO:0016563~transcription activator activity	43	FUS, ENY2, E2F3, ING2, TSG101, XRCC6, HCFC1, CTCF, PDLIM1, NR3C1, CNOT7, CXXC1, GLI1, MAGED1, BRPF1, MED27, NPM1, CEP290, USP16, DDAH1, BCL10, SUB1, PHB, SRA1, BRCA2, PMF1, AFF1, HLTF, MED6, TAF10, MED4, ATF4, NOTCH1, NCOA1, MED30, YWHAH, RNF4, GTF2F1, DYRK1B, CAND1, NFIC, MYBBP1A, NFIA, MED1	0.590958
GOTERM_MF_FAT	GO:0003713~transcription coactivator activity	17	ENY2, BCL10, TSG101, SUB1, SRA1, HCFC1, PDLIM1, PMF1, MAGED1, MED6, TAF10, NCOA1, DYRK1B, MED27, NPM1, USP16, DDAH1, MED1	6.0176
GOTERM_MF_FAT	GO:0003712~transcription cofactor activity	26	ENY2, EID1, TSG101, HCFC1, PDLIM1, MAGED1, CASP8AP2, DRAP1, MED27, NPM1, USP16, DDAH1, ATF7IP, BCL10, SUB1, SRA1, YWHAB, LMCD1, PMF1, MED6, TAF10, MED4, NCOA1, MED30, DYRK1B, TOB1, MED1	6.08866
Annotation Cluster 8	Enrichment Score: 3.0493738351934
Category	Term	Count	Genes	FDR
GOTERM_MF_FAT	GO:0008094~DNA-dependent ATPase activity	12	RECQL4, RFC5, RAD51C, MCM7, RFC4, BLM, DDX11, RFC1, RFC2, XRCC6, TOP2A, RAD51	0.190303
GOTERM_MF_FAT	GO:0033170~protein-DNA loading ATPase activity	4	RFC5, RFC4, RFC1, RFC2	3.83898
GOTERM_MF_FAT	GO:0003689~DNA clamp loader activity	4	RFC5, RFC4, RFC1, RFC2	3.83898
Annotation Cluster 9	Enrichment Score: 2.4491807190203323
Category	Term	Count	Genes	FDR
GOTERM_MF_FAT	GO:0016879~ligase activity, forming carbon-nitrogen bonds	29	ADSS, UBE3A, TSG101, CAD, UBE2V2, CBLL1, STUB1, RBX1, QRSL1, MTHFD1, PRPF19, G2E3, WWP2, NSMCE2, TRAF6, UBE2A, SKP2, UBE2C, GMPS, BRCA1, UBR7, UBE2K, UBR5, UBA3, UBE2M, TCEB2, TCEB1, UBE2S, UBE2T	2.97793
GOTERM_MF_FAT	GO:0019787~small conjugating protein ligase activity	22	UBE2A, TSG101, SKP2, UBE2V2, CBLL1, UBE2C, STUB1, BRCA1, RBX1, PRPF19, G2E3, UBR7, UBE2K, WWP2, UBR5, UBE2M, TCEB2, NSMCE2, TCEB1, TRAF6, UBE2S, UBE2T	3.47358
GOTERM_MF_FAT	GO:0004842~ubiquitin-protein ligase activity	17	UBE2A, SKP2, CBLL1, UBE2C, STUB1, BRCA1, RBX1, PRPF19, G2E3, UBR7, WWP2, UBR5, UBE2M, TCEB2, NSMCE2, TCEB1, TRAF6	8.31743
Annotation Cluster 10	Enrichment Score: 1.9961501265273096
Category	Term	Count	Genes	FDR
GOTERM_MF_FAT	GO:0019887~protein kinase regulator activity	14	CSNK2B, AFAP1L2, YWHAE, ROPN1L, CCNE2, PRKAR2B, CCNE1, PRKAR2A, CASP3, CDKN2C, RGD1563668, CKS2, CD24, HMGB1-PS3, VLDLR	5.35817
Annotation Cluster 11	Enrichment Score: 1.6921139593237997
Category	Term	Count	Genes	FDR
GOTERM_MF_FAT	GO:0035257~nuclear hormone receptor binding	12	TAF10, NCOA1, MED4, MED30, RARG, YWHAH, NUP62, RNF4, FKBP4, THRAP3, PSMC3IP, MED1	9.0946
Category	Term	Count	Genes	FDR
KEGG_PATHWAY	rno03030:DNA replication	29	POLA1, RNASEH1, POLA2, RPA3, RPA1, PRIM1, RPA2, POLE4, MCM7, POLE2, POLE3, PRIM2, FEN1, LIG1, POLE, MCM2, MCM3, MCM4, MCM5, MCM6, POLD3, RFC5, RFC3, RFC4, RFC1, RFC2, POLD1, POLD2, PCNA	5.19495e-20
KEGG_PATHWAY	rno04110:Cell cycle	52	E2F3, DBF4, TGFB3, PKMYT1, TTK, PTTG1, TGFB2, CCNE2, CCNE1, MCM7, RAD21, CDKN2C, CCNA2, MYC, STAG1, CDC7, CDC6, ANAPC5, RBL1, SKP2, ESPL1, CDK6, MCM2, MCM3, MCM4, MCM5, WEE1, CDK2, MCM6, MAD2L1, BUB1B, ANAPC10, RBX1, BUB1, BUB3, YWHAB, CDC20, ATR, CDC25C, CDC26, CDC27, YWHAE, SMC3, CDC25A, CDC25B, CCNB1, YWHAH, HDAC2, PLK1, PCNA, YWHAQ, SMC1A	6.11721e-18
KEGG_PATHWAY	rno03430:Mismatch repair	17	EXO1, MSH2, LIG1, MLH3, RPA3, RPA1, RFC5, POLD3, RPA2, RFC3, RFC4, RFC1, RFC2, POLD1, POLD2, PCNA, PMS2	1.88526e-09
KEGG_PATHWAY	rno03050:Proteasome	25	PSMA7, PSMB5, PSMB4, PSMB7, PSMB6, PSMB3, PSMD1, PSMD2, PSMD3, PSMD7, PSMD8, PSMA2, PSMA1, PSMD14, PSMC6, PSMC5, PSMD12, PSMA6, PSMC4, PSMC3, PSMD11, PSMA4, PSMC2, PSMA3, PSME3	2.47987e-09
KEGG_PATHWAY	rno00240:Pyrimidine metabolism	32	POLR2G, POLR2F, DTYMK, PNPT1, POLA1, CAD, POLA2, POLR2D, POLR2B, TK1, PRIM1, POLE4, POLE2, POLE3, PRIM2, ENTPD3, UCK2, DCTD, POLR3F, POLR1E, POLE, POLR3B, POLR3D, POLD3, ITPA, UMPS, NME1, POLD1, RRM1, POLD2, TXNRD1, DUT	1.24968e-07
KEGG_PATHWAY	rno00970:Aminoacyl-tRNA biosynthesis	19	CARS, YARS, NARS, DARS, AARS, ZMAT2, GARS, EPRS, DARS2, VARS, KARS, IARS, TARS, WARS, RARS, FARSB, LARS, HARS, MARS	5.67111e-06
KEGG_PATHWAY	rno03440:Homologous recombination	15	RAD51C, XRCC2, BLM, MRE11A, EME1, BRCA2, RAD54L, RAD50, RAD51, RPA3, RPA1, POLD3, RPA2, POLD1, POLD2	1.65891e-05
KEGG_PATHWAY	rno03420:Nucleotide excision repair	19	RAD23B, LIG1, POLE, RPA3, RBX1, RPA1, RFC5, POLD3, RPA2, POLE4, RFC3, RFC4, RFC1, POLE2, RFC2, POLE3, POLD1, POLD2, PCNA	2.31604e-05
KEGG_PATHWAY	rno04114:Oocyte meiosis	31	PPP2R5C, PKMYT1, ANAPC10, AURKA, PTTG1, RBX1, CCNE2, CCNE1, BUB1, FBXO5, PRKACB, ANAPC5, YWHAB, CDC20, ESPL1, CDC25C, CDC26, PPP1CC, CDC27, YWHAE, SMC3, CDK2, CCNB1, RPS6KA6, MAPK1, MAD2L1, YWHAH, PLK1, YWHAQ, SMC1A, CALM2, CALM1	8.5211e-05
KEGG_PATHWAY	rno03040:Spliceosome	32	NCBP1, U2AF2, CWC15, ZMAT2, PRPF19, HNRNPA3, SF3B1, HNRNPK, TCERG1, DDX23, USP39, DHX15, LSM5, LSM4, LSM3, LSM2, PRPF40A, PRPF31, EFTUD2, MAGOH, PRPF3, SF3A1, PRPF4, HNRNPA1, HNRNPU, SF3A3, EIF4A3, SNRPA, PHF5A, SNRPF, PRPF38A, RBM17	0.000195291
KEGG_PATHWAY	rno00230:Purine metabolism	36	POLR2G, ADSS, POLR2F, PNPT1, POLA1, POLA2, POLR2D, PPAT, POLR2B, PRIM1, POLE4, POLE2, ATIC, POLE3, PRIM2, ENTPD3, PAPSS1, PAPSS2, IMPDH1, POLR3F, POLR1E, POLE, AK2, PDE10A, POLR3B, GMPS, POLR3D, POLD3, ITPA, NME1, POLD1, RRM1, POLD2, GUK1, PRPS2, PRPS1	0.000735505
KEGG_PATHWAY	rno03410:Base excision repair	15	NEIL3, LIG1, POLE, LIG3, POLD3, POLE4, POLE2, POLE3, POLD1, POLD2, TDG, PCNA, RGD1563668, PARP1, HMGB1-PS3, FEN1	0.00563925
KEGG_PATHWAY	rno03018:RNA degradation	16	EXOSC8, EXOSC9, TTC37, PNPT1, EXOSC2, ATR, CNOT7, DIS3, PARN, PAPOLA, LSM5, LSM4, LSM3, HSPD1, LSM2, HSPA9	0.2344
KEGG_PATHWAY	rno04120:Ubiquitin mediated proteolysis	26	UBE3A, SAE1, ANAPC10, STUB1, RBX1, PRPF19, WWP2, TRAF6, UBE2A, ANAPC5, SKP2, CDC20, UBE2C, CDC26, CDC27, UBA2-PS1, BRCA1, TRIM37, UBE2K, UBR5, UBA3, UBE2M, TCEB2, KLHL13, TCEB1, UBE2S	0.317677
KEGG_PATHWAY	rno05016:Huntington's disease	33	ATP5E, POLR2G, POLR2F, NDUFB8, ATP5B, COX7B, CYC1, COX7C, UQCRFS1, COX5A, POLR2D, UQCRQ, ATP5G3, POLR2B, CASP3, NDUFS4, CREB3L2, NDUFS1, ATP5J, NDUFA5, NDUFB10, CYCS, SOD1, DNAI2, VDAC3, HDAC2, NDUFV2, SDHD, ATP5C1, ATP5A1, APAF1, DNAL1, UQCRB	1.04194
KEGG_PATHWAY	rno04914:Progesterone-mediated oocyte maturation	19	ANAPC5, PIK3CB, PKMYT1, ANAPC10, CDC26, CDC25C, CDC27, CDK2, CDC25A, CDC25B, CCNB1, MAPK1, RPS6KA6, MAD2L1, PLK1, MAPK14, BUB1, PRKACB, CCNA2	1.3574
KEGG_PATHWAY	rno00072:Synthesis and degradation of ketone bodies	5	OXCT1, HMGCS1, ACAT2, BDH1, ACAT1	8.07453
KEGG_PATHWAY	rno00510:N-Glycan biosynthesis	11	MGAT2, MGAT4A, ST6GAL1, ALG3, DAD1, RPN1, MGAT5, ALG8, ALG12, ALG13, ALG14	8.20849
KEGG_PATHWAY	rno05012:Parkinson's disease	24	ATP5E, NDUFA5, NDUFB10, NDUFB8, ATP5B, COX7B, CYC1, CYCS, COX7C, COX5A, UQCRFS1, UQCRQ, ATP5G3, VDAC3, CASP3, NDUFS4, NDUFV2, SDHD, ATP5C1, ATP5A1, APAF1, NDUFS1, UQCRB, ATP5J	8.45722
KEGG_PATHWAY	rno00900:Terpenoid backbone biosynthesis	6	HMGCR, HMGCS1, FDPS, IDI1, ACAT2, ACAT1	8.60428
Annotation Cluster 1	Enrichment Score: 48.33994782997355
Category	Term	Count	Genes	FDR
GOTERM_CC_FAT	GO:0031974~membrane-enclosed lumen	282	XRCC6, SYNCRIP, PDLIM1, INTS2, INTS3, CD2AP, BRPF1, CDCA8, DNAJB11, RGD1307704, PRIM2, CCNA2, MRPL51, OPA1, RARG, ANAPC5, RAN, LIG1, TAF4B, POLE, LIG3, MAPK1, RFC3, RFC4, RFC1, RFC2, ATP5C1, MRPL47, MYBBP1A, MDH2, RAD23B, SDAD1, LMNB1, NOC3L, AHCTF1, ZCRB1, SERPINH1, ACAT1, COIL, CALU, HNRNPA3, RPS25, CACYBP, FBXO5, DHX9, YEATS4, DNMT3A, MKI67, SUB1, PHB, SRA1, GARS, CDC20, NXF1, HNRNPA1, CCT5, N…	4.25786e-49
GOTERM_CC_FAT	GO:0070013~intracellular organelle lumen	271	XRCC6, SYNCRIP, PDLIM1, INTS2, INTS3, CD2AP, BRPF1, CDCA8, DNAJB11, RGD1307704, PRIM2, CCNA2, MRPL51, RARG, ANAPC5, RAN, LIG1, TAF4B, POLE, LIG3, MAPK1, RFC3, RFC4, RFC1, RFC2, ATP5C1, MRPL47, MYBBP1A, MDH2, RAD23B, SDAD1, LMNB1, NOC3L, AHCTF1, ZCRB1, ACAT1, COIL, SERPINH1, CALU, HNRNPA3, RPS25, FBXO5, DHX9, YEATS4, DNMT3A, MKI67, SUB1, PHB, SRA1, GARS, CDC20, NXF1, HNRNPA1, CCT5, NOLC1, NUP62, P…	6.17628e-49
GOTERM_CC_FAT	GO:0043233~organelle lumen	274	XRCC6, SYNCRIP, PDLIM1, INTS2, INTS3, CD2AP, BRPF1, CDCA8, DNAJB11, RGD1307704, PRIM2, CCNA2, MRPL51, RARG, ANAPC5, RAN, LIG1, TAF4B, POLE, LIG3, MAPK1, RFC3, RFC4, RFC1, RFC2, ATP5C1, MRPL47, MYBBP1A, MDH2, RAD23B, SDAD1, LMNB1, NOC3L, AHCTF1, ZCRB1, ACAT1, COIL, SERPINH1, CALU, HNRNPA3, RPS25, FBXO5, DHX9, YEATS4, DNMT3A, MKI67, SUB1, PHB, SRA1, GARS, CDC20, NXF1, HNRNPA1, CCT5, NOLC1, NUP62, P…	2.83341e-47
GOTERM_CC_FAT	GO:0031981~nuclear lumen	230	XRCC6, SYNCRIP, PDLIM1, INTS2, INTS3, CD2AP, BRPF1, CDCA8, RGD1307704, PRIM2, CCNA2, RARG, ANAPC5, RAN, LIG1, TAF4B, POLE, LIG3, MAPK1, RFC3, RFC4, RFC1, RFC2, MYBBP1A, RAD23B, SDAD1, LMNB1, NOC3L, AHCTF1, ZCRB1, COIL, RPS25, HNRNPA3, FBXO5, DHX9, YEATS4, DNMT3A, MKI67, SUB1, PHB, SRA1, CDC20, NXF1, HNRNPA1, CCT5, NOLC1, NUP62, POP1, SUPT16H, PCNA, POP4, PARP1, CHAF1B, ENY2, CLSPN, TSG101, EZH2, …	3.45661e-46
GOTERM_CC_FAT	GO:0005654~nucleoplasm	181	MORF4L1, XPO1, DBF4, XRCC6, PKMYT1, SYNCRIP, PDLIM1, INTS2, INTS3, MCM10, CNOT7, PNN, ESF1, BRPF1, GTF2E2, PRIM2, DDX20, CCNA2, AKIRIN2, GNL3, CIB1, RARG, ANAPC5, RAN, USP1, TAF4B, MAGOH, LIG1, POLE, RBL1, HNRNPA2B1, LIG3, TOPBP1, ARNTL, PPP1CC, WEE1, MAPK1, RFC3, HIF1A, RFC4, RFC1, RFC2, SNRPF, DSCC1, RAD23B, HMGB2, BLM, NOC3L, ZCRB1, ANAPC10, COIL, ATF1, HNRNPK, POLE2, HNRNPF, NPM1, FBXO5, TAF2…	5.20119e-38
Annotation Cluster 2	Enrichment Score: 28.920423615359578
Category	Term	Count	Genes	FDR
GOTERM_CC_FAT	GO:0005694~chromosome	115	MORF4L1, ITGB3BP, XPO1, CBX3, CBX1, AURKB, PRIM1, CDCA8, RAD21, INCENP, PRIM2, H2AFY, TUBG1, CDCA5, STAG1, RAN, TOPBP1, NCAPD3, NCAPD2, RFC5, RFC3, RFC4, MAD2L1, TIMELESS, BAZ1B, RFC1, RFC2, ZWINT, RAD18, ADD3, DSCC1, HMGB2, BLM, MRE11A, AHCTF1, BANF1, SPC24, JRK, SPC25, PBRM1, SKA3, TNKS, SKA1, ASF1B, DNMT3A, MKI67, NUF2, NDC80, PMF1, BRCA1, POLD3, HDAC2, POLD1, POLD2, PCNA, DNMT1, RRS1, SEC13, …	1.17519e-32
GOTERM_CC_FAT	GO:0044427~chromosomal part	100	MORF4L1, ITGB3BP, XPO1, CBX3, CBX1, AURKB, PRIM1, CDCA8, INCENP, PRIM2, H2AFY, CDCA5, STAG1, RAN, NCAPD3, RFC5, RFC3, MAD2L1, RFC4, TIMELESS, BAZ1B, RFC1, RFC2, ZWINT, RAD18, DSCC1, BLM, MRE11A, AHCTF1, SPC24, JRK, SPC25, PBRM1, SKA3, TNKS, SKA1, ASF1B, DNMT3A, MKI67, NUF2, NDC80, PMF1, POLD3, HDAC2, POLD1, POLD2, PCNA, SEC13, DNMT1, TMPO, SMC1A, LOC684773, KIF22, CTCF, TPR, HIST3H2BB, ZW10, UBE2…	2.54876e-27
GOTERM_CC_FAT	GO:0000775~chromosome, centromeric region	42	ITGB3BP, XPO1, AHCTF1, CTCF, CBX1, AURKB, JRK, SPC24, SPC25, CDCA8, HJURP, INCENP, BUB1, SKA3, PBRM1, SKA1, TPR, ZW10, DNMT3A, CENPN, CENPL, MKI67, DSN1, CENPQ, NUF2, CENPF, NDC80, NUP85, BIRC5, PMF1, CENPI, MIS12, MAD2L1, BAZ1B, ZWINT, SEC13, BUB1B, DNMT1, CENPT, NUP107, SMC1A, DSCC1	1.81268e-19
Annotation Cluster 3	Enrichment Score: 22.31147619312049
Category	Term	Count	Genes	FDR
GOTERM_CC_FAT	GO:0005694~chromosome	115	MORF4L1, ITGB3BP, XPO1, CBX3, CBX1, AURKB, PRIM1, CDCA8, RAD21, INCENP, PRIM2, H2AFY, TUBG1, CDCA5, STAG1, RAN, TOPBP1, NCAPD3, NCAPD2, RFC5, RFC3, RFC4, MAD2L1, TIMELESS, BAZ1B, RFC1, RFC2, ZWINT, RAD18, ADD3, DSCC1, HMGB2, BLM, MRE11A, AHCTF1, BANF1, SPC24, JRK, SPC25, PBRM1, SKA3, TNKS, SKA1, ASF1B, DNMT3A, MKI67, NUF2, NDC80, PMF1, BRCA1, POLD3, HDAC2, POLD1, POLD2, PCNA, DNMT1, RRS1, SEC13, …	1.17519e-32
GOTERM_CC_FAT	GO:0043232~intracellular non-membrane-bounded organelle	292	ITGB3BP, CTTNBP2NL, KIFC1, MRPL42, TUBB2A, AURKA, PDLIM1, AURKB, CD2AP, PRIM1, CDCA8, RGD1307704, IFT20, INCENP, PRIM2, AIF1L, MRPL37, CEP290, H2AFY, CDCA5, STAG1, MRPL51, ARC, KIF5B, RAN, MPDZ, ESPL1, PCM1, NCAPD3, FARP1, NCAPD2, RFC5, MAPK1, RFC3, RFC4, MAD2L1, BAZ1B, RFC1, RFC2, SPAG5, NME1, LCA5, ZWINT, TUBA4A, MRPL47, MYBBP1A, ADD3, SDAD1, LMNB1, MRE11A, NOC3L, AHCTF1, BANF1, COIL, JRK, HNRN…	8.28233e-22
GOTERM_CC_FAT	GO:0043228~non-membrane-bounded organelle	292	ITGB3BP, CTTNBP2NL, KIFC1, MRPL42, TUBB2A, AURKA, PDLIM1, AURKB, CD2AP, PRIM1, CDCA8, RGD1307704, IFT20, INCENP, PRIM2, AIF1L, MRPL37, CEP290, H2AFY, CDCA5, STAG1, MRPL51, ARC, KIF5B, RAN, MPDZ, ESPL1, PCM1, NCAPD3, FARP1, NCAPD2, RFC5, MAPK1, RFC3, RFC4, MAD2L1, BAZ1B, RFC1, RFC2, SPAG5, NME1, LCA5, ZWINT, TUBA4A, MRPL47, MYBBP1A, ADD3, SDAD1, LMNB1, MRE11A, NOC3L, AHCTF1, BANF1, COIL, JRK, HNRN…	8.28233e-22
GOTERM_CC_FAT	GO:0005856~cytoskeleton	129	CTTNBP2NL, KIFC1, ENAH, TUBB2A, CEP76, AURKA, PDLIM1, CBX1, AURKB, CD2AP, CDCA8, IFT20, INCENP, AIF1L, CEP290, TUBG1, ASPM, TWF1, ARC, KIF5B, ACTN4, MPDZ, ESPL1, PCM1, TACC3, FARP1, MAPK1, MAD2L1, NME1, LCA5, SPAG5, PSMA3, CLIP1, TUBA4A, STMN1, ADD3, LMNB1, SLC38A6, PFN1, PSMB4, NPM1, MNS1, FBXO5, SKA3, CLASP1, SKA1, CKAP2, DHX9, CKAP5, PTPN4, BRCA2, HOMER2, TRAF3IP1, PLK4, RGD1306148, NUP62, PLK…	0.00322887
Annotation Cluster 4	Enrichment Score: 15.64752522939396
Category	Term	Count	Genes	FDR
GOTERM_CC_FAT	GO:0000793~condensed chromosome	46	HMGB2, BLM, MRE11A, AHCTF1, CTCF, AURKB, RPA1, SPC25, NCAPH, HJURP, INCENP, BUB1, SKA3, H2AFY, SKA1, TUBG1, TOP2A, ZW10, CENPN, MKI67, DSN1, NUF2, CENPF, NDC80, TOPBP1, NUP85, PMF1, SMC2, RAD50, NCAPD3, BRCA1, SMC3, CDK2, MIS12, SMC4, NCAPD2, RAD51, BAZ1B, FANCD2, ZWINT, RGD1563668, RRS1, BUB1B, CENPT, NUP107, HMGB1-PS3, ADD3	1.28481e-19
GOTERM_CC_FAT	GO:0000775~chromosome, centromeric region	42	ITGB3BP, XPO1, AHCTF1, CTCF, CBX1, AURKB, JRK, SPC24, SPC25, CDCA8, HJURP, INCENP, BUB1, SKA3, PBRM1, SKA1, TPR, ZW10, DNMT3A, CENPN, CENPL, MKI67, DSN1, CENPQ, NUF2, CENPF, NDC80, NUP85, BIRC5, PMF1, CENPI, MIS12, MAD2L1, BAZ1B, ZWINT, SEC13, BUB1B, DNMT1, CENPT, NUP107, SMC1A, DSCC1	1.81268e-19
GOTERM_CC_FAT	GO:0000776~kinetochore	26	XPO1, AHCTF1, SPC24, SPC25, HJURP, BUB1, PBRM1, SKA3, SKA1, TPR, ZW10, CENPN, DSN1, NUF2, CENPF, NUP85, NDC80, PMF1, MIS12, MAD2L1, ZWINT, BUB1B, SEC13, CENPT, NUP107, SMC1A	5.42677e-11
GOTERM_CC_FAT	GO:0000777~condensed chromosome kinetochore	19	CENPN, DSN1, NUF2, AHCTF1, CENPF, NDC80, NUP85, PMF1, MIS12, SPC25, HJURP, ZWINT, BUB1, BUB1B, SKA3, CENPT, SKA1, NUP107, ZW10	1.84413e-08
GOTERM_CC_FAT	GO:0000779~condensed chromosome, centromeric region	20	CENPN, DSN1, NUF2, AHCTF1, CENPF, NDC80, NUP85, AURKB, PMF1, MIS12, SPC25, HJURP, ZWINT, BUB1, BUB1B, SKA3, CENPT, SKA1, NUP107, ZW10	1.6672e-07
Annotation Cluster 5	Enrichment Score: 9.66633931299748
Category	Term	Count	Genes	FDR
GOTERM_CC_FAT	GO:0005643~nuclear pore	25	XPOT, NXT1, XPO1, NUP153, XPO6, AHCTF1, EIF5A, NUP93, NUP85, NXF1, NUP155, SENP2, MAD2L1, NUP62, SEC13, KPNA6, NUP37, NUP54, NUP107, TPR, NUP35, KPNA3, LBR, KPNA2, KPNB1	8.83912e-09
GOTERM_CC_FAT	GO:0046930~pore complex	27	NXT1, XPO1, XPO6, NUP93, AHCTF1, EIF5A, BAK1, NUP37, NUP54, TPR, NUP35, LBR, KPNB1, XPOT, NUP153, NUP85, NXF1, NUP155, VDAC3, SENP2, MAD2L1, NUP62, KPNA6, SEC13, NUP107, KPNA3, KPNA2	3.71619e-08
GOTERM_CC_FAT	GO:0005635~nuclear envelope	39	NXT1, XPO1, XPO6, LMNB1, POLA1, EIF5A, NUP93, AHCTF1, DHCR7, CACYBP, MNS1, NUP37, NUP54, TPR, NUP35, KPNB1, LBR, XPOT, NUP153, SCD, TRIM27, CENPF, NUP85, NXF1, NUP155, SENP2, MAD2L1, PRICKLE1, PSEN1, NUP62, BNIP2, PCNA, KPNA6, SEC13, NUP107, TMPO, KPNA3, PARP1, KPNA2	9.56109e-05
Annotation Cluster 6	Enrichment Score: 8.425475454401642
Category	Term	Count	Genes	FDR
GOTERM_CC_FAT	GO:0015630~microtubule cytoskeleton	87	KIFC1, KIF22, TUBB2A, CEP76, AURKA, AURKB, CBX1, KIF2C, CCNE1, CDCA8, CEP250, DYNLL1, IFT20, INCENP, TUBB5, TUBB6, CEP290, RANBP1, TUBG1, TUBA1A, TOP2A, MYC, TUBA1B, ASPM, ZW10, CDC6, KIF11, KIF5B, KIF15, TPX2, NUSAP1, DYNLT1, NUP85, ESPL1, PCM1, MCM3, TACC3, DNAI2, SASS6, MAD2L1, KIF1B, HIPK1, SPAG5, NME1, LCA5, TBCA, CLIP1, TUBA4A, MAPRE1, STMN1, HAUS4, CNN3, CEP55, PSMB4, EZR, CEP57, NPM1, FBX…	4.88498e-13
GOTERM_CC_FAT	GO:0005815~microtubule organizing center	43	KIFC1, CEP76, AURKA, CEP55, CCNE1, PSMB4, EZR, CEP57, CEP250, IFT20, NPM1, CEP290, ODF2, RANBP1, TUBG1, TOP2A, DHX9, TCP1, CEP135, DLGAP5, BRCA2, CENPF, ESPL1, BIRC5, PCM1, TACC3, MCM3, TUBGCP2, CENPJ, CDC25B, CCNB1, PLK4, SASS6, MAD2L1, HIPK1, RGD1306148, NUP62, NME1, PLK1, LCA5, KIF20B, MAPRE1, CALM2, CALM1	2.68357e-07
GOTERM_CC_FAT	GO:0005813~centrosome	39	KIFC1, CEP76, AURKA, CEP55, CCNE1, PSMB4, CEP57, CEP250, IFT20, NPM1, CEP290, ODF2, RANBP1, TUBG1, TOP2A, DHX9, TCP1, CEP135, DLGAP5, CENPF, BRCA2, ESPL1, BIRC5, PCM1, TACC3, MCM3, CENPJ, CDC25B, CCNB1, PLK4, SASS6, HIPK1, RGD1306148, NUP62, NME1, PLK1, KIF20B, MAPRE1, CALM2, CALM1	1.06267e-06
GOTERM_CC_FAT	GO:0005874~microtubule	36	KIFC1, KIF22, CNN3, TUBB2A, KIF2C, DYNLL1, CEP57, TUBB5, SKA3, TUBB6, ODF2, CLASP1, SKA1, TUBG1, APPBP2, TUBA1A, TUBA1B, ZW10, KIF11, KIF5B, KIF15, KIF18A, NUSAP1, KIF18B, DYNLT1, CENPE, BIRC5, DNAI2, KIF1B, SPAG5, TBCA, TUBA4A, CLIP1, STMN1, MAPRE1, CALM2, CALM1, KIF20A	0.00250418
GOTERM_CC_FAT	GO:0044430~cytoskeletal part	100	KIFC1, ENAH, CEP76, TUBB2A, AURKA, CBX1, AURKB, CD2AP, CDCA8, IFT20, INCENP, CEP290, TUBG1, ASPM, ARC, KIF5B, ACTN4, MPDZ, ESPL1, PCM1, TACC3, MAD2L1, LCA5, SPAG5, NME1, CLIP1, TUBA4A, STMN1, LMNB1, PSMB4, NPM1, MNS1, SKA3, FBXO5, CLASP1, SKA1, DHX9, BRCA2, HOMER2, PLK4, NUP62, RGD1306148, PLK1, KIF22, CCNE1, KIF2C, CEP250, DYNLL1, TUBB5, TUBB6, RANBP1, TUBA1A, TOP2A, TUBA1B, MYC, ZW10, CDC6, KIF…	0.00768591
GOTERM_CC_FAT	GO:0044450~microtubule organizing center part	15	TCP1, CEP76, CEP135, BIRC5, CEP55, PCM1, CENPJ, PLK4, SASS6, CEP250, IFT20, CEP290, ODF2, TUBG1, TOP2A	0.00989294
Annotation Cluster 7	Enrichment Score: 7.370763200598894
Category	Term	Count	Genes	FDR
GOTERM_CC_FAT	GO:0031967~organelle envelope	104	XPO1, XPO6, EIF5A, COX5A, BAK1, PRKAR2B, CISD1, SLC25A25, CPOX, NUP37, NUP35, CRLS1, OPA1, PPP1CC, LETM1, MAD2L1, ATP5C1, ATPIF1, MDH2, LMNB1, MTX1, PNPT1, COX7B, CHCHD3, AHCTF1, ACAT1, CACYBP, IDH2, MNS1, NUP54, XPOT, GPD2, ABCB8, MAOA, PHB, SCD, AK2, NXF1, VDAC3, TST, PPIF, PRICKLE1, NUP62, SLC25A10, NDUFV2, PCNA, SEC13, TMPO, HSPD1, PARP1, SLC25A15, NDUFAF4, ATP5E, ATP5B, CYC1, UQCRFS1, UQCRQ,…	8.61211e-10
GOTERM_CC_FAT	GO:0031975~envelope	104	XPO1, XPO6, EIF5A, COX5A, BAK1, PRKAR2B, CISD1, SLC25A25, CPOX, NUP37, NUP35, CRLS1, OPA1, PPP1CC, LETM1, MAD2L1, ATP5C1, ATPIF1, MDH2, LMNB1, MTX1, PNPT1, COX7B, CHCHD3, AHCTF1, ACAT1, CACYBP, IDH2, MNS1, NUP54, XPOT, GPD2, ABCB8, MAOA, PHB, SCD, AK2, NXF1, VDAC3, TST, PPIF, PRICKLE1, NUP62, SLC25A10, NDUFV2, PCNA, SEC13, TMPO, HSPD1, PARP1, SLC25A15, NDUFAF4, ATP5E, ATP5B, CYC1, UQCRFS1, UQCRQ,…	1.3785e-09
GOTERM_CC_FAT	GO:0005739~mitochondrion	174	MRPS36, MRPL42, CLPB, RNASEH1, GFER, COX5A, PRKAR2B, BAK1, ACBD3, TBC1D15, SLC16A1, CISD1, SLC25A25, AGPS, CPOX, LRRC59, MRPL37, CRY1, GPT2, DDAH1, BCL10, CRLS1, MRPL51, OPA1, PPP1CC, BCL2L13, POR, LETM1, PSMA6, NME1, RARS, ATP5C1, ATPIF1, MRPL47, MRPL48, TFB1M, MDH2, MDH1, GATC, ME1, ABCA9, ADHFE1, MRPS12, CHCHD1, COX7B, MTX1, PNPT1, CHCHD3, TXN1, ACAT2, ACAT1, TOMM6, ARG2, GFM1, IDH2, NS5ATP9, …	1.06964e-05
GOTERM_CC_FAT	GO:0044429~mitochondrial part	86	NDUFAF4, MRPS36, ATP5E, BCKDK, ATP5B, CYC1, COX5A, UQCRFS1, UQCRQ, BAK1, PRKAR2B, ATAD3A, LONP1, NDUFS4, CISD1, SLC25A25, CPOX, LRRC59, NDUFS1, ATP5J, TOMM34, CRLS1, MRPL51, OPA1, NDUFB10, AIFM1, CYCS, CYB5B, TOP1MT, DARS2, PPP1CC, LETM1, PSEN1, ATP5C1, PEBP1, MRPL47, ATPIF1, TFB1M, OAT, MDH2, SRGAP2, UQCRB, NDUFB8, MTX1, PNPT1, COX7B, CHCHD3, ACAT1, ACSL1, MRPL17, OXCT1, IDH2, HSPE1, ACSL4, BDH1…	7.55492e-05
GOTERM_CC_FAT	GO:0005740~mitochondrial envelope	66	NDUFAF4, ATP5E, ATP5B, CYC1, COX5A, UQCRFS1, UQCRQ, PRKAR2B, BAK1, ATAD3A, NDUFS4, CISD1, SLC25A25, CPOX, NDUFS1, ATP5J, TOMM34, CRLS1, OPA1, NDUFB10, AIFM1, CYCS, CYB5B, PPP1CC, LETM1, PSEN1, ATP5C1, PEBP1, ATPIF1, MDH2, UQCRB, SRGAP2, NDUFB8, COX7B, MTX1, PNPT1, CHCHD3, ACAT1, ACSL1, MRPL17, IDH2, ACSL4, ACSL3, BDH1, ACSL5, GPD2, NDUFA5, CHDH, SHMT2, DNM1L, ABCB8, IMMT, PHB, MAOA, AK2, VDAC3, T…	0.00160813
GOTERM_CC_FAT	GO:0031966~mitochondrial membrane	62	NDUFAF4, ATP5E, ATP5B, CYC1, UQCRFS1, COX5A, UQCRQ, PRKAR2B, BAK1, ATAD3A, NDUFS4, CISD1, SLC25A25, NDUFS1, ATP5J, TOMM34, CRLS1, OPA1, NDUFB10, CYCS, CYB5B, PPP1CC, LETM1, PSEN1, ATP5C1, PEBP1, ATPIF1, MDH2, UQCRB, SRGAP2, NDUFB8, COX7B, MTX1, CHCHD3, ACAT1, ACSL1, MRPL17, IDH2, ACSL4, ACSL3, BDH1, ACSL5, GPD2, NDUFA5, CHDH, SHMT2, DNM1L, ABCB8, IMMT, PHB, MAOA, AK2, VDAC3, TST, PPIF, PHB2, SLC2…	0.00309383
GOTERM_CC_FAT	GO:0019866~organelle inner membrane	53	ATP5E, ATP5B, CYC1, UQCRFS1, COX5A, UQCRQ, PRKAR2B, ATAD3A, NDUFS4, SLC25A25, NDUFS1, ATP5J, CRLS1, NDUFB10, OPA1, CYCS, CYB5B, LETM1, PSEN1, ATP5C1, ATPIF1, MDH2, UQCRB, SRGAP2, LMNB1, NDUFB8, COX7B, CHCHD3, ACAT1, MRPL17, IDH2, BDH1, ACSL5, GPD2, CHDH, NDUFA5, SHMT2, ABCB8, IMMT, PHB, AK2, VDAC3, TST, PPIF, SLC25A10, PHB2, NDUFV2, SDHD, PCNA, ATP5A1, HSPD1, TMPO, SLC25A15	0.00851099
GOTERM_CC_FAT	GO:0005743~mitochondrial inner membrane	50	ATP5E, ATP5B, CYC1, UQCRFS1, COX5A, UQCRQ, PRKAR2B, ATAD3A, NDUFS4, SLC25A25, NDUFS1, ATP5J, CRLS1, NDUFB10, OPA1, CYCS, CYB5B, LETM1, PSEN1, ATP5C1, ATPIF1, MDH2, SRGAP2, UQCRB, NDUFB8, COX7B, CHCHD3, ACAT1, MRPL17, IDH2, BDH1, ACSL5, GPD2, CHDH, NDUFA5, SHMT2, ABCB8, IMMT, PHB, AK2, VDAC3, TST, PPIF, SLC25A10, PHB2, SDHD, NDUFV2, ATP5A1, HSPD1, SLC25A15	0.0146808
GOTERM_CC_FAT	GO:0031090~organelle membrane	125	VAPB, HMGCR, COX5A, SLC35A3, SSR1, SLC35A4, FDFT1, BAK1, PRKAR2B, DAB2, CISD1, GBF1, SLC25A25, RPN1, VPS4A, ASPH, SCAMP5, CRLS1, OPA1, SPTLC3, FUT10, STIM1, PPP1CC, LETM1, SEC61B, ARRB1, USO1, ATP5C1, ATPIF1, MDH2, ARL6IP1, LMNB1, MTX1, COX7B, CHCHD3, ARFGEF2, ACAT1, IDH2, TMED10, GPD2, ST6GAL1, ABCB8, SCD, MAOA, PHB, AK2, TKT, VDAC3, PPIF, TST, PRICKLE1, ST8SIA6, NUP62, SLC25A10, NDUFV2, PCNA, S…	0.0237449
Annotation Cluster 8	Enrichment Score: 6.456368278046725
Category	Term	Count	Genes	FDR
GOTERM_CC_FAT	GO:0005657~replication fork	21	BLM, POLA1, POLA2, PURB, RPA3, RPA1, PRIM1, RFC5, POLD3, RPA2, RFC3, RFC4, HDAC2, RFC1, RFC2, POLD1, POLD2, PRIM2, PCNA, DNMT1, RAD18	1.80167e-10
GOTERM_CC_FAT	GO:0030894~replisome	11	RPA1, PRIM1, POLD3, RPA2, POLD1, PRIM2, POLD2, POLA1, POLA2, PURB, RPA3	1.35394e-05
GOTERM_CC_FAT	GO:0043601~nuclear replisome	11	RPA1, PRIM1, POLD3, RPA2, POLD1, PRIM2, POLD2, POLA1, POLA2, PURB, RPA3	1.35394e-05
GOTERM_CC_FAT	GO:0043596~nuclear replication fork	11	RPA1, PRIM1, POLD3, RPA2, POLD1, PRIM2, POLD2, POLA1, POLA2, PURB, RPA3	4.34665e-05
GOTERM_CC_FAT	GO:0032993~protein-DNA complex	18	LOC684773, HIST1H1D, HIST1H1B, POLA1, POLA2, PURB, RPA3, RPA1, PRIM1, POLD3, RPA2, POLD1, PRIM2, POLD2, H2AFY, HIST3H2BB, TERF2, TERF1	0.152642
GOTERM_CC_FAT	GO:0005662~DNA replication factor A complex	4	RPA1, RPA2, PURB, RPA3	4.1575
GOTERM_CC_FAT	GO:0005658~alpha DNA polymerase:primase complex	4	PRIM1, PRIM2, POLA1, POLA2	9.43274
Annotation Cluster 9	Enrichment Score: 4.803221527912994
Category	Term	Count	Genes	FDR
GOTERM_CC_FAT	GO:0044429~mitochondrial part	86	NDUFAF4, MRPS36, ATP5E, BCKDK, ATP5B, CYC1, COX5A, UQCRFS1, UQCRQ, BAK1, PRKAR2B, ATAD3A, LONP1, NDUFS4, CISD1, SLC25A25, CPOX, LRRC59, NDUFS1, ATP5J, TOMM34, CRLS1, MRPL51, OPA1, NDUFB10, AIFM1, CYCS, CYB5B, TOP1MT, DARS2, PPP1CC, LETM1, PSEN1, ATP5C1, PEBP1, MRPL47, ATPIF1, TFB1M, OAT, MDH2, SRGAP2, UQCRB, NDUFB8, MTX1, PNPT1, COX7B, CHCHD3, ACAT1, ACSL1, MRPL17, OXCT1, IDH2, HSPE1, ACSL4, BDH1…	7.55492e-05
GOTERM_CC_FAT	GO:0031980~mitochondrial lumen	32	MRPS36, ATP5E, BCKDK, ATP5B, ACAT1, LONP1, OXCT1, LRRC59, HSPE1, BDH1, ETFA, HSPA9, SHMT2, MRPL51, CS, CYCS, GARS, DARS2, TOP1MT, IDH3A, BRCA1, PPIF, TST, GLS, POLDIP2, ATP5C1, MRPL47, HSPD1, ATP5A1, TFB1M, OAT, MDH2	0.401103
GOTERM_CC_FAT	GO:0005759~mitochondrial matrix	32	MRPS36, ATP5E, BCKDK, ATP5B, ACAT1, LONP1, OXCT1, LRRC59, HSPE1, BDH1, ETFA, HSPA9, SHMT2, MRPL51, CS, CYCS, GARS, DARS2, TOP1MT, IDH3A, BRCA1, PPIF, TST, GLS, POLDIP2, ATP5C1, MRPL47, HSPD1, ATP5A1, TFB1M, OAT, MDH2	0.401103
Annotation Cluster 10	Enrichment Score: 3.453154446104977
Category	Term	Count	Genes	FDR
GOTERM_CC_FAT	GO:0000123~histone acetyltransferase complex	13	ACTB, ENY2, MORF4L1, ING5, TAF2, YEATS4, ING3, TAF10, BRPF1, TAF12, ACTL6A, RUVBL2, RUVBL1	0.321674
GOTERM_CC_FAT	GO:0035267~NuA4 histone acetyltransferase complex	7	ACTB, MORF4L1, YEATS4, ING3, RUVBL2, ACTL6A, RUVBL1	0.497016
GOTERM_CC_FAT	GO:0043189~H4/H2A histone acetyltransferase complex	7	ACTB, MORF4L1, YEATS4, ING3, RUVBL2, ACTL6A, RUVBL1	0.849959
Annotation Cluster 11	Enrichment Score: 3.229116350010571
Category	Term	Count	Genes	FDR
GOTERM_CC_FAT	GO:0000785~chromatin	35	LOC684773, MORF4L1, KIF22, ING2, MRE11A, POLA1, AHCTF1, CBX3, CBX1, INCENP, H2AFY, ASF1B, HIST3H2BB, STAG1, DNMT3A, TCP1, UBE2A, HIST1H1D, PDS5B, PDS5A, RAN, HIST1H1B, PPP1R10, MBD3, MBD1, SMC3, RAD50, HDAC2, ID2, BAZ1B, TIMELESS, RAD18, DNMT1, TMPO, DSCC1	0.0338821
GOTERM_CC_FAT	GO:0000792~heterochromatin	12	DNMT3A, TCP1, UBE2A, HDAC2, BAZ1B, INCENP, DNMT1, RAD18, H2AFY, MBD3, CBX1, MBD1	1.63477
Annotation Cluster 12	Enrichment Score: 2.396307018708823
Category	Term	Count	Genes	FDR
GOTERM_CC_FAT	GO:0044432~endoplasmic reticulum part	40	CYP51, ARL6IP1, HMGCR, VAPB, ALG3, DNAJC10, PDIA6, PDIA5, PDIA4, ALG8, EDEM1, SERPINH1, NECAB3, CALU, SSR1, FDFT1, CYP39A1, DNAJB11, SLC35D1, DHCR7, CYP26B1, RPN1, SEC22B, ASPH, HSPA5, NSDHL, RRBP1, SPTLC3, STIM1, ERLIN2, TKT, ERLIN1, SEC61B, SQLE, SPCS1, ALG12, SSR2, CASQ2, RCN2, SSR3	2.54217
GOTERM_CC_FAT	GO:0042175~nuclear envelope-endoplasmic reticulum network	34	CYP51, ARL6IP1, XPO1, HMGCR, VAPB, ALG3, EIF5A, ALG8, EDEM1, NECAB3, SSR1, FDFT1, CYP39A1, SLC35D1, DHCR7, CYP26B1, RPN1, SEC22B, HSPA5, ASPH, NSDHL, RRBP1, SPTLC3, STIM1, ERLIN2, TKT, ERLIN1, SEC61B, PSEN1, SQLE, SPCS1, ALG12, SSR2, SSR3	5.56659
Annotation Cluster 13	Enrichment Score: 1.9446213184868697
Category	Term	Count	Genes	FDR
GOTERM_CC_FAT	GO:0045120~pronucleus	8	BLM, RIF1, EZH2, CENPF, CBX1, CCNA2, RAD50, NCAPD2	0.680578
Annotation Cluster 1	Enrichment Score: 25.18344138892785
Category	Term	Count	Genes	FDR
GOTERM_BP_FAT	GO:0006259~DNA metabolic process	119	MORF4L1, RAD51C, XRCC2, DBF4, XRCC6, MORF4L2, RNASEH1, PTTG1, INTS3, MCM10, PRIM1, PRIM2, PMS2, CRY1, POLH, USP1, LIG1, NEIL3, POLE, LIG3, ESCO2, RFC5, RAD1, RFC3, UHRF1, RFC4, RFC1, RFC2, TBRG1, RAD18, RAD23B, HMGB2, BLM, MRE11A, UBE2V2, BANF1, TK1, POLE2, POLN, POLQ, ASF1A, GINS1, RECQL4, DNMT3A, PHB, GINS4, BRCA2, BRCA1, POLD3, VCP, PPIA, POLD1, POLD2, TDG, PCNA, DNMT1, HSPD1, HMGB1-PS3, PARP1…	1.87375e-36
GOTERM_BP_FAT	GO:0006974~response to DNA damage stimulus	77	MORF4L1, KIF22, XRCC2, XRCC6, MORF4L2, MLH3, INTS3, PTTG1, CASP3, NSMCE2, PMS2, CRY1, TOP2A, CIB1, POLH, USP1, LIG1, NEIL3, POLE, LIG3, TOPBP1, RAD50, ESCO2, RAD51, RECQL, MAPK1, UHRF1, RFC3, RFC4, TIMELESS, PSEN1, RFC1, BAZ1B, HIPK1, FANCD2, RFC2, UBR5, RGD1563668, RAD18, RUVBL2, MCTS1, RAD23B, HMGB2, BLM, MRE11A, POLA1, UBE2V2, RPA3, PRPF19, RPA1, RPA2, POLE2, MDC1, DNAJA1, POLQ, ASF1A, TERF2, …	1.24235e-18
GOTERM_BP_FAT	GO:0006281~DNA repair	63	MORF4L1, KIF22, XRCC2, XRCC6, MORF4L2, MLH3, INTS3, PTTG1, NSMCE2, PMS2, CRY1, POLH, USP1, NEIL3, LIG1, POLE, LIG3, ESCO2, RAD50, RAD51, RECQL, UHRF1, RFC3, RFC4, RFC1, RFC2, FANCD2, RGD1563668, RAD18, RUVBL2, RAD23B, HMGB2, BLM, MRE11A, POLA1, UBE2V2, RPA3, RPA1, PRPF19, RPA2, POLE2, MDC1, POLQ, ASF1A, FEN1, TRIP13, EXO1, RECQL4, SSRP1, MSH2, BRCA2, SOD1, SMC3, BRCA1, POLD3, VCP, POLD1, POLD2, P…	3.93362e-18
GOTERM_BP_FAT	GO:0033554~cellular response to stress	103	MORF4L1, XRCC2, VAPB, CLPB, XRCC6, MORF4L2, PTTG1, INTS3, MDFIC, PMS2, CRY1, MAP2K7, CIB1, SCAMP5, EIF2B5, POLH, USP1, LIG1, NEIL3, POLE, AARS, LIG3, TOPBP1, ESCO2, MAPK1, RFC3, UHRF1, RFC4, HIF1A, TIMELESS, RFC1, BAZ1B, RFC2, UBR5, EIF2S1, RAD18, ROR2, MCTS1, RAD23B, HMGB2, BLM, MRE11A, UBE2V2, POLE2, DNAJA1, TRAF6, POLQ, ASF1A, RECQL4, DHX9, MAP2K4, BRCA2, BRCA1, POLD3, ATF4, HDAC2, VCP, POLD1,…	2.23548e-17
Annotation Cluster 2	Enrichment Score: 24.248348456555636
Category	Term	Count	Genes	FDR
GOTERM_BP_FAT	GO:0022402~cell cycle process	129	KIFC1, RAD51C, PTTG1, AURKB, TGFB2, CDCA8, CDKN2C, TUBG1, CDCA5, CDCA3, ANAPC5, RAN, POLE, SKP2, ESPL1, TACC3, WEE1, NCAPD3, NCAPD2, PSMA2, PSMA1, MAD2L1, TIMELESS, PSMA6, ZWINT, PSMA4, TBRG1, PSMA3, STMN1, PMP22, DSCC1, MRE11A, ANAPC10, PSMA7, PSMB5, PSMB4, SPC25, PSMB6, PSMB3, NPM1, CDC123, MNS1, FBXO5, SKA3, SKA1, TAF2, MKI67, NUF2, BRCA2, CDC20, NDC80, CDC26, BRCA1, PSMC6, PSMC5, PSMC4, PSMC3…	1.16251e-43
GOTERM_BP_FAT	GO:0007049~cell cycle	148	KIFC1, RAD51C, AURKA, PTTG1, AURKB, TGFB2, CDCA8, CDKN2C, VPS4A, TUBG1, CCNA2, CDCA5, CDCA3, ANAPC5, RAN, LIG1, POLE, SKP2, ESPL1, TACC3, PPP1CC, WEE1, NCAPD3, NCAPD2, PSMA2, MAPK1, PSMA1, UHRF1, MAD2L1, PSMA6, TIMELESS, PSMA4, ZWINT, TBRG1, PSMA3, STMN1, PMP22, MCTS1, DSCC1, MRE11A, ANAPC10, PSMA7, PSMB5, SPC25, PSMB4, PRR5, PSMB6, PSMB3, NPM1, CDC123, MNS1, FBXO5, SKA3, SKA1, TAF2, MKI67, NUF2,…	2.07053e-43
GOTERM_BP_FAT	GO:0000278~mitotic cell cycle	94	KIFC1, AURKA, PTTG1, AURKB, CDCA8, CEP250, CDKN2C, PSMD1, PSMD2, PSMD3, USP16, PSMD7, CDCA5, PSMD8, ZW10, CDCA3, KIF11, ANP32B, ANAPC5, RAN, POLE, SKP2, NUSAP1, CDK6, ESPL1, UBE2C, WEE1, CDK2, NCAPD3, NCAPD2, PSMA2, PSMA1, TAF10, MAD2L1, TIMELESS, PSMA6, ZWINT, PSMA4, PSMA3, BUB1B, PSME3, MAPRE1, STMN1, RUVBL1, DSCC1, POLA1, ANAPC10, CEP55, PSMA7, PSMB5, PSMB4, SPC25, NCAPH, PSMB6, PSMB3, CDC123,…	1.04062e-36
GOTERM_BP_FAT	GO:0000279~M phase	74	KIFC1, RAD51C, AURKB, PTTG1, KIF2C, CDCA8, PSMC3IP, TUBB5, RANBP1, TUBG1, USP16, FANCA, CDCA5, ZW10, CDCA3, KIF11, ANAPC5, RAN, NUSAP1, ESPL1, TACC3, WEE1, CDK2, NCAPD3, RAD50, NCAPD2, RAD51, MAD2L1, TIMELESS, FANCD2, ZWINT, BUB1B, MAPRE1, STMN1, RUVBL1, DSCC1, HAUS4, MRE11A, CEP55, RPA1, SPC25, NCAPH, CYP26B1, MNS1, SKA3, FBXO5, SKA1, BUB3, TRIP13, PINX1, PDS5B, MKI67, PDS5A, DLGAP5, KIF18A, NUF…	8.73172e-29
GOTERM_BP_FAT	GO:0022403~cell cycle phase	84	KIFC1, RAD51C, PTTG1, AURKB, KIF2C, CDCA8, CDKN2C, PSMC3IP, TUBB5, RANBP1, TUBG1, USP16, FANCA, CDCA5, ZW10, CDCA3, KIF11, ANP32B, ANAPC5, RAN, POLE, SKP2, NUSAP1, CDK6, ESPL1, TACC3, WEE1, CDK2, NCAPD3, RAD50, NCAPD2, RAD51, TAF10, MAD2L1, TIMELESS, FANCD2, ZWINT, BUB1B, MAPRE1, STMN1, RUVBL1, DSCC1, HAUS4, MRE11A, POLA1, CEP55, RPA1, SPC25, NCAPH, CDC123, CYP26B1, MNS1, SKA3, FBXO5, SKA1, BUB3,…	5.88427e-27
GOTERM_BP_FAT	GO:0000087~M phase of mitotic cell cycle	52	KIFC1, AURKB, PTTG1, CDCA8, USP16, CDCA5, ZW10, CDCA3, KIF11, ANAPC5, RAN, NUSAP1, ESPL1, CDK2, NCAPD3, WEE1, NCAPD2, MAD2L1, TIMELESS, ZWINT, BUB1B, RUVBL1, MAPRE1, DSCC1, CEP55, SPC25, NCAPH, SKA3, FBXO5, SKA1, BUB3, PINX1, PDS5B, PDS5A, DLGAP5, KIF18A, NUF2, CENPF, CDC20, BIRC5, CDC26, SMC2, SMC3, CDC25A, MIS12, SMC4, CDC25B, CCNB1, PLK1, RRS1, SMC1A, CIT	4.04474e-23
GOTERM_BP_FAT	GO:0007067~mitosis	50	KIFC1, PTTG1, AURKB, CDCA8, USP16, CDCA5, CDCA3, ZW10, KIF11, ANAPC5, RAN, NUSAP1, ESPL1, CDK2, NCAPD3, WEE1, NCAPD2, MAD2L1, TIMELESS, ZWINT, BUB1B, MAPRE1, RUVBL1, DSCC1, CEP55, SPC25, NCAPH, FBXO5, SKA3, SKA1, BUB3, PINX1, PDS5B, PDS5A, NUF2, KIF18A, CDC20, BIRC5, CDC26, SMC2, SMC3, CDC25A, MIS12, CDC25B, SMC4, CCNB1, PLK1, RRS1, CIT, SMC1A	4.19047e-22
GOTERM_BP_FAT	GO:0000280~nuclear division	50	KIFC1, PTTG1, AURKB, CDCA8, USP16, CDCA5, CDCA3, ZW10, KIF11, ANAPC5, RAN, NUSAP1, ESPL1, CDK2, NCAPD3, WEE1, NCAPD2, MAD2L1, TIMELESS, ZWINT, BUB1B, MAPRE1, RUVBL1, DSCC1, CEP55, SPC25, NCAPH, FBXO5, SKA3, SKA1, BUB3, PINX1, PDS5B, PDS5A, NUF2, KIF18A, CDC20, BIRC5, CDC26, SMC2, SMC3, CDC25A, MIS12, CDC25B, SMC4, CCNB1, PLK1, RRS1, CIT, SMC1A	4.19047e-22
GOTERM_BP_FAT	GO:0048285~organelle fission	51	KIFC1, AURKB, PTTG1, CDCA8, USP16, CDCA5, ZW10, CDCA3, KIF11, ANAPC5, RAN, NUSAP1, ESPL1, CDK2, NCAPD3, WEE1, NCAPD2, MAD2L1, TIMELESS, ZWINT, BUB1B, RUVBL1, MAPRE1, DSCC1, CEP55, SPC25, NCAPH, SKA3, FBXO5, SKA1, BUB3, PINX1, DNM1L, PDS5B, PDS5A, NUF2, KIF18A, CDC20, BIRC5, CDC26, SMC2, SMC3, CDC25A, MIS12, SMC4, CDC25B, CCNB1, PLK1, RRS1, SMC1A, CIT	1.18905e-21
GOTERM_BP_FAT	GO:0007059~chromosome segregation	33	RAD51C, CTCF, PTTG1, SPC25, NCAPH, HJURP, INCENP, SKA3, SKA1, CDCA5, TOP2A, BUB3, ZW10, PINX1, PDS5B, KIF18A, CENPF, NUSAP1, BIRC5, NDC80, ESPL1, PMF1, SMC2, BRCA1, NCAPD3, MIS12, SRPK1, SMC4, NCAPD2, MAD2L1, RRS1, CIT, DSCC1	1.39026e-17
GOTERM_BP_FAT	GO:0051301~cell division	55	KIFC1, TSG101, AURKB, PTTG1, TGFB2, CCNE1, CDCA8, INCENP, VPS4A, USP16, CCNA2, TOP2A, ASPM, CDCA4, ZW10, CDCA3, ANAPC5, PIK3CB, RAN, LIG1, CCNF, NUSAP1, PPP1CC, WEE1, CDK2, TIMELESS, ZWINT, BUB1B, RUVBL1, MAPRE1, AHCTF1, CEP55, SPC25, CDC123, SKA3, POU3F2, SKA1, PDS5B, PDS5A, NUF2, BRCA2, CDC20, BIRC5, RACGAP1, CDC26, CDC27, SMC3, CDC25A, MIS12, CDC25B, CCNB1, NOTCH1, PLK1, SMC1A, CIT	1.65951e-17
GOTERM_BP_FAT	GO:0000070~mitotic sister chromatid segregation	17	PDS5B, KIF18A, NUSAP1, ESPL1, SMC2, NCAPD3, SMC4, NCAPD2, NCAPH, MAD2L1, RRS1, CIT, CDCA5, BUB3, ZW10, DSCC1, PINX1	1.14933e-09
GOTERM_BP_FAT	GO:0000819~sister chromatid segregation	17	PDS5B, KIF18A, NUSAP1, ESPL1, SMC2, NCAPD3, SMC4, NCAPD2, NCAPH, MAD2L1, RRS1, CIT, CDCA5, BUB3, ZW10, DSCC1, PINX1	1.14933e-09
GOTERM_BP_FAT	GO:0007076~mitotic chromosome condensation	7	NCAPH, NUSAP1, SMC2, CDCA5, NCAPD3, SMC4, NCAPD2	0.137743
GOTERM_BP_FAT	GO:0030261~chromosome condensation	10	NCAPH, HIST1H1D, AIFM1, NUSAP1, TOP2A, SMC2, CDCA5, NCAPD3, SMC4, NCAPD2	0.34106
Annotation Cluster 3	Enrichment Score: 12.884978406128656
Category	Term	Count	Genes	FDR
GOTERM_BP_FAT	GO:0051439~regulation of ubiquitin-protein ligase activity during mitotic cell cycle	33	ANAPC10, PSMA7, PSMB5, PSMB4, PSMB6, PSMB3, PSMD1, PSMD2, PSMD3, FBXO5, PSMD7, PSMD8, ANAPC5, CDC20, UBE2C, PSMA2, CCNB1, PSMA1, PSMC6, PSMD14, MAD2L1, PSMC5, PSMC4, PSMD12, PSMA6, PSMD11, PLK1, PSMC3, PSMC2, PSMA4, PSMA3, BUB1B, PSME3	1.22715e-15
GOTERM_BP_FAT	GO:0044265~cellular macromolecule catabolic process	94	NCBP1, LDLR, TSG101, PPP2R5C, SAE1, CD2AP, LONP1, PARN, CASP3, WWP2, PSMD1, PSMD2, PSMD3, NSMCE2, USP16, PSMD7, MYC, PSMD8, CDCA3, UBE2A, ANAPC5, UFD1L, AIFM1, USP1, MAGOH, CYCS, SKP2, UBE2C, UBA2-PS1, SENP2, PSMA2, EIF4A3, PSMA1, UHRF1, MAD2L1, PSEN1, PSMA6, UBR5, PSMA4, PSMA3, UCHL5, BUB1B, PSME3, CAND1, USP25, UBE2S, USP7, CUEDC2, RAD23B, PNPT1, ANAPC10, UBE2V2, PSMA7, UBAC1, EDEM1, RPA3, RPA1…	2.25475e-15
GOTERM_BP_FAT	GO:0031145~anaphase-promoting complex-dependent proteasomal ubiquitin-dependent protein catabolic process	31	ANAPC10, PSMA7, PSMB5, PSMB4, PSMB6, PSMB3, PSMD1, PSMD2, PSMD3, PSMD7, PSMD8, ANAPC5, CDC20, UBE2C, CCNB1, PSMA2, PSMA1, PSMD14, PSMC6, MAD2L1, PSMC5, PSMD12, PSMA6, PSMC4, PSMD11, PSMC3, PSMC2, PSMA4, PSMA3, BUB1B, PSME3	6.17902e-15
GOTERM_BP_FAT	GO:0051436~negative regulation of ubiquitin-protein ligase activity during mitotic cell cycle	31	ANAPC10, PSMA7, PSMB5, PSMB4, PSMB6, PSMB3, PSMD1, PSMD2, PSMD3, FBXO5, PSMD7, PSMD8, ANAPC5, CDC20, UBE2C, PSMA2, PSMA1, PSMD14, PSMC6, MAD2L1, PSMC5, PSMD12, PSMA6, PSMC4, PSMD11, PSMC3, PSMC2, PSMA4, PSMA3, BUB1B, PSME3	6.17902e-15
GOTERM_BP_FAT	GO:0051444~negative regulation of ubiquitin-protein ligase activity	31	ANAPC10, PSMA7, PSMB5, PSMB4, PSMB6, PSMB3, PSMD1, PSMD2, PSMD3, FBXO5, PSMD7, PSMD8, ANAPC5, CDC20, UBE2C, PSMA2, PSMA1, PSMD14, PSMC6, MAD2L1, PSMC5, PSMD12, PSMA6, PSMC4, PSMD11, PSMC3, PSMC2, PSMA4, PSMA3, BUB1B, PSME3	1.24115e-14
GOTERM_BP_FAT	GO:0051352~negative regulation of ligase activity	31	ANAPC10, PSMA7, PSMB5, PSMB4, PSMB6, PSMB3, PSMD1, PSMD2, PSMD3, FBXO5, PSMD7, PSMD8, ANAPC5, CDC20, UBE2C, PSMA2, PSMA1, PSMD14, PSMC6, MAD2L1, PSMC5, PSMD12, PSMA6, PSMC4, PSMD11, PSMC3, PSMC2, PSMA4, PSMA3, BUB1B, PSME3	1.24115e-14
GOTERM_BP_FAT	GO:0051437~positive regulation of ubiquitin-protein ligase activity during mitotic cell cycle	31	ANAPC10, PSMA7, PSMB5, PSMB4, PSMB6, PSMB3, PSMD1, PSMD2, PSMD3, FBXO5, PSMD7, PSMD8, ANAPC5, CDC20, UBE2C, PSMA2, CCNB1, PSMA1, PSMC6, PSMD14, PSMC5, PSMD12, PSMA6, PSMC4, PSMD11, PLK1, PSMC3, PSMC2, PSMA4, PSMA3, PSME3	4.70442e-14
GOTERM_BP_FAT	GO:0051438~regulation of ubiquitin-protein ligase activity	33	ANAPC10, PSMA7, PSMB5, PSMB4, PSMB6, PSMB3, PSMD1, PSMD2, PSMD3, FBXO5, PSMD7, PSMD8, ANAPC5, CDC20, UBE2C, PSMA2, CCNB1, PSMA1, PSMC6, PSMD14, MAD2L1, PSMC5, PSMC4, PSMD12, PSMA6, PSMD11, PLK1, PSMC3, PSMC2, PSMA4, PSMA3, BUB1B, PSME3	5.30539e-14
GOTERM_BP_FAT	GO:0010498~proteasomal protein catabolic process	37	RAD23B, PPP2R5C, ANAPC10, PSMA7, EDEM1, CD2AP, PSMB5, PSMB4, PSMB6, PSMB3, PSMD1, PSMD2, PSMD3, PSMD7, PSMD8, ANAPC5, CDC20, UBE2C, PSMA2, CCNB1, PSMA1, PSMC6, PSMD14, MAD2L1, PSMC5, PSMC4, PSMA6, VCP, RGD1306148, PSMD12, PSMD11, PSMC3, PSMC2, PSMA4, PSMA3, BUB1B, PSME3	5.95864e-14
GOTERM_BP_FAT	GO:0043161~proteasomal ubiquitin-dependent protein catabolic process	37	RAD23B, PPP2R5C, ANAPC10, PSMA7, EDEM1, CD2AP, PSMB5, PSMB4, PSMB6, PSMB3, PSMD1, PSMD2, PSMD3, PSMD7, PSMD8, ANAPC5, CDC20, UBE2C, PSMA2, CCNB1, PSMA1, PSMC6, PSMD14, MAD2L1, PSMC5, PSMC4, PSMA6, VCP, RGD1306148, PSMD12, PSMD11, PSMC3, PSMC2, PSMA4, PSMA3, BUB1B, PSME3	5.95864e-14
GOTERM_BP_FAT	GO:0031398~positive regulation of protein ubiquitination	34	FGFR3, ANAPC10, PSMA7, PSMB5, PSMB4, PSMB6, PSMB3, PSMD1, PSMD2, PSMD3, FBXO5, DDAH1, PSMD7, PSMD8, BCL10, ANAPC5, CDC20, UBE2C, BRCA1, PSMA2, CCNB1, PSMA1, PSMC6, PSMD14, PSMC5, PSMC4, PSMA6, PSMD12, PSMD11, PLK1, PSMC3, PSMC2, PSMA4, PSMA3, PSME3	8.90033e-14
GOTERM_BP_FAT	GO:0031396~regulation of protein ubiquitination	38	FGFR3, ANAPC10, PSMA7, UBQLN1, PSMB5, PSMB4, PSMB6, PSMB3, PSMD1, PSMD2, PSMD3, FBXO5, DDAH1, PSMD7, PSMD8, BCL10, ANAPC5, CDC20, UBE2C, BRCA1, PSMA2, CCNB1, PSMA1, PSMC6, PSMD14, MAD2L1, PSMC5, PSMC4, PSMA6, PSMD12, PSMD11, PLK1, PSMC3, PSMC2, PSMA4, PSMA3, RNF139, BUB1B, PSME3	1.9984e-13
GOTERM_BP_FAT	GO:0051340~regulation of ligase activity	33	ANAPC10, PSMA7, PSMB5, PSMB4, PSMB6, PSMB3, PSMD1, PSMD2, PSMD3, FBXO5, PSMD7, PSMD8, ANAPC5, CDC20, UBE2C, PSMA2, CCNB1, PSMA1, PSMC6, PSMD14, MAD2L1, PSMC5, PSMC4, PSMD12, PSMA6, PSMD11, PLK1, PSMC3, PSMC2, PSMA4, PSMA3, BUB1B, PSME3	1.9984e-13
GOTERM_BP_FAT	GO:0051443~positive regulation of ubiquitin-protein ligase activity	31	ANAPC10, PSMA7, PSMB5, PSMB4, PSMB6, PSMB3, PSMD1, PSMD2, PSMD3, FBXO5, PSMD7, PSMD8, ANAPC5, CDC20, UBE2C, PSMA2, CCNB1, PSMA1, PSMC6, PSMD14, PSMC5, PSMD12, PSMA6, PSMC4, PSMD11, PLK1, PSMC3, PSMC2, PSMA4, PSMA3, PSME3	1.9984e-13
GOTERM_BP_FAT	GO:0051351~positive regulation of ligase activity	31	ANAPC10, PSMA7, PSMB5, PSMB4, PSMB6, PSMB3, PSMD1, PSMD2, PSMD3, FBXO5, PSMD7, PSMD8, ANAPC5, CDC20, UBE2C, PSMA2, CCNB1, PSMA1, PSMC6, PSMD14, PSMC5, PSMD12, PSMA6, PSMC4, PSMD11, PLK1, PSMC3, PSMC2, PSMA4, PSMA3, PSME3	6.10623e-13
GOTERM_BP_FAT	GO:0043632~modification-dependent macromolecule catabolic process	72	TSG101, PPP2R5C, SAE1, CD2AP, LONP1, WWP2, PSMD1, PSMD2, PSMD3, NSMCE2, USP16, PSMD7, PSMD8, CDCA3, UBE2A, ANAPC5, UFD1L, USP1, SKP2, UBE2C, UBA2-PS1, SENP2, PSMA2, PSMA1, UHRF1, MAD2L1, PSMA6, UBR5, PSMA4, PSMA3, UCHL5, BUB1B, CAND1, PSME3, USP25, UBE2S, USP7, CUEDC2, RAD23B, ANAPC10, UBE2V2, PSMA7, UBAC1, EDEM1, PSMB5, PSMB4, PSMB6, UFM1, PSMB3, CACYBP, USP39, USP31, CDC20, MARCH7, CDC26, BRCA1…	6.10623e-13
GOTERM_BP_FAT	GO:0019941~modification-dependent protein catabolic process	72	TSG101, PPP2R5C, SAE1, CD2AP, LONP1, WWP2, PSMD1, PSMD2, PSMD3, NSMCE2, USP16, PSMD7, PSMD8, CDCA3, UBE2A, ANAPC5, UFD1L, USP1, SKP2, UBE2C, UBA2-PS1, SENP2, PSMA2, PSMA1, UHRF1, MAD2L1, PSMA6, UBR5, PSMA4, PSMA3, UCHL5, BUB1B, CAND1, PSME3, USP25, UBE2S, USP7, CUEDC2, RAD23B, ANAPC10, UBE2V2, PSMA7, UBAC1, EDEM1, PSMB5, PSMB4, PSMB6, UFM1, PSMB3, CACYBP, USP39, USP31, CDC20, MARCH7, CDC26, BRCA1…	6.10623e-13
GOTERM_BP_FAT	GO:0031397~negative regulation of protein ubiquitination	31	ANAPC10, PSMA7, PSMB5, PSMB4, PSMB6, PSMB3, PSMD1, PSMD2, PSMD3, FBXO5, PSMD7, PSMD8, ANAPC5, CDC20, UBE2C, PSMA2, PSMA1, PSMD14, PSMC6, MAD2L1, PSMC5, PSMD12, PSMA6, PSMC4, PSMD11, PSMC3, PSMC2, PSMA4, PSMA3, BUB1B, PSME3	1.21014e-12
GOTERM_BP_FAT	GO:0009057~macromolecule catabolic process	97	NCBP1, PPP2R5C, SAE1, CD2AP, WWP2, CDCA3, ANAPC5, MAGOH, USP1, SKP2, PSMA2, PSMA1, UHRF1, MAD2L1, PSMA6, UBR5, PSMA4, PSMA3, RAD23B, PNPT1, ANAPC10, UBE2V2, PSMA7, UBAC1, RBX1, PSMB5, PSMB4, PSMB7, PSMB6, PSMB3, CACYBP, TRAF6, ACY1, CDC20, RNPS1, CASC3, CDC26, BRCA1, PSMC6, PSMC5, PSMC4, VCP, RGD1306148, PSMC3, PSMC2, UBA3, POP1, LDLR, TSG101, LONP1, PARN, CASP3, PSMD1, PSMD2, NSMCE2, PSMD3, USP1…	1.62093e-12
GOTERM_BP_FAT	GO:0051603~proteolysis involved in cellular protein catabolic process	75	TSG101, PPP2R5C, SAE1, CD2AP, LONP1, WWP2, PSMD1, PSMD2, PSMD3, NSMCE2, USP16, PSMD7, PSMD8, CDCA3, UBE2A, ANAPC5, UFD1L, USP1, SKP2, UBE2C, UBA2-PS1, SENP2, PSMA2, PSMA1, UHRF1, MAD2L1, PSEN1, PSMA6, UBR5, PSMA4, PSMA3, UCHL5, BUB1B, CAND1, PSME3, USP25, UBE2S, USP7, CUEDC2, RAD23B, ANAPC10, UBE2V2, PSMA7, UBAC1, EDEM1, PSMB5, PSMB4, PSMB7, PSMB6, UFM1, PSMB3, CACYBP, USP39, TRAF6, USP31, CDC20,…	2.23155e-12
GOTERM_BP_FAT	GO:0044257~cellular protein catabolic process	75	TSG101, PPP2R5C, SAE1, CD2AP, LONP1, WWP2, PSMD1, PSMD2, PSMD3, NSMCE2, USP16, PSMD7, PSMD8, CDCA3, UBE2A, ANAPC5, UFD1L, USP1, SKP2, UBE2C, UBA2-PS1, SENP2, PSMA2, PSMA1, UHRF1, MAD2L1, PSEN1, PSMA6, UBR5, PSMA4, PSMA3, UCHL5, BUB1B, CAND1, PSME3, USP25, UBE2S, USP7, CUEDC2, RAD23B, ANAPC10, UBE2V2, PSMA7, UBAC1, EDEM1, PSMB5, PSMB4, PSMB7, PSMB6, UFM1, PSMB3, CACYBP, USP39, TRAF6, USP31, CDC20,…	4.05231e-12
GOTERM_BP_FAT	GO:0030163~protein catabolic process	77	TSG101, PPP2R5C, SAE1, CD2AP, LONP1, WWP2, PSMD1, PSMD2, PSMD3, NSMCE2, USP16, PSMD7, PSMD8, CDCA3, UBE2A, ANAPC5, UFD1L, USP1, SKP2, UBE2C, UBA2-PS1, SENP2, PSMA2, PSMA1, UHRF1, MAD2L1, PSEN1, PSMA6, UBR5, PSMA4, PSMA3, UCHL5, BUB1B, CAND1, PSME3, USP25, UBE2S, USP7, CUEDC2, RAD23B, ANAPC10, UBE2V2, PSMA7, UBAC1, EDEM1, RBX1, PSMB5, PSMB4, PSMB7, PSMB6, UFM1, PSMB3, USP39, CACYBP, TRAF6, USP31, …	1.27676e-11
GOTERM_BP_FAT	GO:0006511~ubiquitin-dependent protein catabolic process	49	TSG101, PPP2R5C, CD2AP, PSMD1, PSMD2, PSMD3, USP16, PSMD7, PSMD8, ANAPC5, UFD1L, USP1, SKP2, UBE2C, PSMA2, PSMA1, MAD2L1, PSMA6, PSMA4, PSMA3, UCHL5, BUB1B, PSME3, USP25, USP7, RAD23B, ANAPC10, PSMA7, EDEM1, PSMB5, PSMB4, PSMB6, PSMB3, USP39, USP31, CDC20, CCNB1, PSMD14, PSMC6, PSMC5, VCP, RGD1306148, PSMD12, PSMC4, PSMD11, PSMC3, PSMC2, USP46, TCEB1	1.33915e-10
GOTERM_BP_FAT	GO:0031400~negative regulation of protein modification process	38	ANAPC10, PSMA7, PSMB5, PSMB4, BAK1, PSMB6, PSMB3, PSMD1, PSMD2, PSMD3, FBXO5, PSMD7, PSMD8, PRKCA, ANAPC5, YWHAB, CDC20, UBE2C, YWHAE, PSMA2, PSMA1, PSMC6, PSMD14, MAD2L1, PSMC5, PSMC4, PSMA6, PSMD12, PSEN1, PSMD11, PSMC3, PSMC2, PSMA4, PSMA3, PEBP1, BUB1B, DNMT1, PSME3	1.62281e-10
GOTERM_BP_FAT	GO:0032269~negative regulation of cellular protein metabolic process	43	ANAPC10, PSMA7, PSMB5, PSMB4, BAK1, EIF4EBP1, PSMB6, PSMB3, PSMD1, PSMD2, RAB23, PSMD3, FBXO5, PSMD7, TNRC6A, PSMD8, EIF2B5, PRKCA, ANAPC5, YWHAB, CDC20, UBE2C, YWHAE, PSMA2, PSMA1, PSMC6, PSMD14, MAD2L1, PSMC5, PSMC4, PSMA6, PSMD12, PSEN1, PSMC3, PSMD11, PSMA4, PSMC2, PSMA3, DNMT1, PEBP1, BUB1B, PSME3, PTGFRN	6.60722e-07
GOTERM_BP_FAT	GO:0051248~negative regulation of protein metabolic process	43	ANAPC10, PSMA7, PSMB5, PSMB4, BAK1, EIF4EBP1, PSMB6, PSMB3, PSMD1, PSMD2, RAB23, PSMD3, FBXO5, PSMD7, TNRC6A, PSMD8, EIF2B5, PRKCA, ANAPC5, YWHAB, CDC20, UBE2C, YWHAE, PSMA2, PSMA1, PSMC6, PSMD14, MAD2L1, PSMC5, PSMC4, PSMA6, PSMD12, PSEN1, PSMC3, PSMD11, PSMA4, PSMC2, PSMA3, DNMT1, PEBP1, BUB1B, PSME3, PTGFRN	1.76056e-06
GOTERM_BP_FAT	GO:0031401~positive regulation of protein modification process	43	FGFR3, KITLG, ANAPC10, PSMA7, PSMB5, PSMB4, PSMB6, PSMB3, PSMD1, PSMD2, PSMD3, FBXO5, CD24, PSMD7, DDAH1, PSMD8, PRKCA, BCL10, ANAPC5, TGFBR1, MAP2K4, CDC20, UBE2C, BRCA1, THY1, PSMA2, CCNB1, PSMA1, PSMC6, PSMD14, PSMC5, PSMC4, PSMA6, PSMD12, PSEN1, PSMC3, PSMD11, PLK1, PSMA4, PSMC2, PSMA3, RGD1563668, DNMT1, PSME3, HMGB1-PS3	5.36766e-06
GOTERM_BP_FAT	GO:0031399~regulation of protein modification process	57	CTCF, UBQLN1, PRKAR2B, BAK1, PRKAR2A, NDUFS4, MDFIC, PSMD1, PSMD2, PSMD3, MAP2K7, DDAH1, PSMD7, PSMD8, PRKCA, BCL10, ANAPC5, UBE2C, THY1, PSMA2, PSMA1, MAD2L1, PSMA6, PSEN1, PSMA4, PSMA3, RGD1563668, RNF139, PEBP1, BUB1B, PSME3, FGFR3, KITLG, ANAPC10, PSMA7, PSMB5, PSMB4, PSMB6, PSMB3, FBXO5, CD24, TGFBR1, MAP2K4, YWHAB, CDC20, YWHAE, BRCA1, CCNB1, PSMC6, PSMD14, PSMC5, PSMC4, PSMD12, PLK1, PSMD1…	8.42107e-06
GOTERM_BP_FAT	GO:0032268~regulation of cellular protein metabolic process	74	NCBP1, EIF5A, CTCF, UBQLN1, PRKAR2B, BAK1, EIF4EBP1, PRKAR2A, NDUFS4, MDFIC, PSMD1, PSMD2, RAB23, PSMD3, PSMD7, MAP2K7, DDAH1, PSMD8, EIF2B5, PRKCA, BCL10, ANAPC5, MAGOH, FMR1, UBE2C, THY1, PSMA2, MAPK1, EIF4A3, PSMA1, MAD2L1, PSEN1, PSMA6, PSMA4, EIF2S1, PSMA3, RNF139, RGD1563668, BUB1B, PEBP1, PSME3, PTGFRN, SERP1, FGFR3, KITLG, MKNK1, ANAPC10, PSMA7, PSMB5, PSMB4, PSMB6, PSMB3, FBXO5, CD24, TN…	1.91032e-05
GOTERM_BP_FAT	GO:0032270~positive regulation of cellular protein metabolic process	48	EIF5A, PSMD1, PSMD2, PSMD3, DDAH1, PSMD7, PSMD8, EIF2B5, PRKCA, BCL10, ANAPC5, UBE2C, THY1, PSMA2, PSMA1, MAPK1, PSEN1, PSMA6, PSMA4, PSMA3, RGD1563668, PSME3, SERP1, FGFR3, KITLG, ANAPC10, PSMA7, PSMB5, PSMB4, PSMB6, PSMB3, FBXO5, CD24, TGFBR1, MAP2K4, CDC20, BRCA1, CCNB1, PSMD14, PSMC6, PSMC5, HDAC2, PSMD12, PSMC4, PLK1, PSMD11, PSMC3, PSMC2, DNMT1, HMGB1-PS3	2.60695e-05
GOTERM_BP_FAT	GO:0051247~positive regulation of protein metabolic process	48	EIF5A, PSMD1, PSMD2, PSMD3, DDAH1, PSMD7, PSMD8, EIF2B5, PRKCA, BCL10, ANAPC5, UBE2C, THY1, PSMA2, PSMA1, MAPK1, PSEN1, PSMA6, PSMA4, PSMA3, RGD1563668, PSME3, SERP1, FGFR3, KITLG, ANAPC10, PSMA7, PSMB5, PSMB4, PSMB6, PSMB3, FBXO5, CD24, TGFBR1, MAP2K4, CDC20, BRCA1, CCNB1, PSMD14, PSMC6, PSMC5, HDAC2, PSMD12, PSMC4, PLK1, PSMD11, PSMC3, PSMC2, DNMT1, HMGB1-PS3	0.000125828
GOTERM_BP_FAT	GO:0043086~negative regulation of catalytic activity	45	HMGCR, ANAPC10, PSMA7, PTMA, TGFB2, PSMB5, PSMB4, CASP3, PSMB6, PSMB3, ARG2, PSMD1, PSMD2, PSMD3, FBXO5, HSPA5, PSMD7, PSMD8, TERF1, PRKCA, ANAPC5, CDC20, BIRC5, UBE2C, THY1, PSMA2, PSMA1, PSMC6, PSMD14, MAD2L1, PSMC5, PSMC4, PSMA6, PSMD12, PSEN1, NUP62, PSMD11, PSMC3, PSMC2, PSMA4, PSMA3, BUB1B, CAND1, ATPIF1, PSME3	0.0025222
GOTERM_BP_FAT	GO:0044092~negative regulation of molecular function	51	HMGCR, PTMA, TGFB2, CASP3, WWP2, PSMD1, PSMD2, PSMD3, MYC, PSMD7, PSMD8, PRKCA, ANAPC5, UBE2C, THY1, PSMA2, PSMA1, MAD2L1, PSMA6, PSEN1, ARRB1, PSMA4, PSMA3, BUB1B, CAND1, ATPIF1, PSME3, ANAPC10, PSMA7, PSMB5, PSMB4, PSMB6, ARG2, PSMB3, FBXO5, TNKS, HSPA5, TERF1, CDC20, BIRC5, PSMD14, PSMC6, PSMC5, HDAC2, NUP62, PSMD12, PSMC4, ID2, PSMD11, PSMC3, PSMC2	0.00696012
GOTERM_BP_FAT	GO:0043085~positive regulation of catalytic activity	68	CSPG4, TGFB3, TGFB2, PRKAR2B, BAK1, PRKAR2A, CASP8AP2, MDFIC, PSMD1, PSMD2, PSMD3, PRKACB, FRS2, MYC, MAP2K7, PSMD7, PSMD8, MAP2K6, ANAPC5, CYCS, UBE2C, THY1, PSMA2, PSMA1, PSEN1, PSMA6, ARRB1, PSMA4, PSMA3, GNAS, PSME3, KITLG, ANAPC10, PSMA7, PSMB5, PSMB4, PSMB6, PSMB3, NPM1, FBXO5, SCARB1, CD24, TRAF6, MSH2, TGFBR1, MAP2K4, YWHAB, CENPE, CDC20, SOD1, CDC25B, CCNB1, PSMC6, PSMD14, PSMC5, PSMC4, …	0.020369
GOTERM_BP_FAT	GO:0044093~positive regulation of molecular function	74	CSPG4, TGFB3, DPH3, TGFB2, PRKAR2B, BAK1, PRKAR2A, CASP8AP2, MDFIC, PSMD1, PSMD2, PSMD3, PRKACB, FRS2, PSMD7, DDAH1, MYC, MAP2K7, MAP2K6, PSMD8, BCL10, ANAPC5, CYCS, STIM1, UBE2C, THY1, PSMA2, PSMA1, PSEN1, PSMA6, ARRB1, NME1, PSMA4, PSMA3, GNAS, PSME3, HMGB2, KITLG, ANAPC10, PSMA7, PSMB5, PSMB4, PSMB6, PSMB3, NPM1, FBXO5, SCARB1, CD24, TRAF6, MSH2, TGFBR1, MAP2K4, YWHAB, CENPE, CDC20, SOD1, CDC2…	0.043227
GOTERM_BP_FAT	GO:0006508~proteolysis	90	TSG101, PPP2R5C, SAE1, CD2AP, LONP1, CASP3, WWP2, TPP2, CASP7, PSMD1, PSMD2, PSMD3, NSMCE2, USP16, LONRF1, PSMD7, PSMD8, CDCA3, UBE2A, CCDC88B, ANAPC5, UFD1L, USP1, SKP2, ESPL1, UBE2C, UBA2-PS1, EML4, IMMP1L, SENP2, PSMA2, PSMA1, UHRF1, BLMH, ADAMTS9, MAD2L1, PSEN1, PSMA6, UBR5, PSMA4, PSMA3, UCHL5, BUB1B, CAND1, PSME3, CPD, USP25, UBE2S, USP7, CUEDC2, ERMP1, RAD23B, ANAPC10, UBE2V2, PSMA7, UBAC1…	12.4402
Annotation Cluster 4	Enrichment Score: 12.25968077540273
Category	Term	Count	Genes	FDR
GOTERM_BP_FAT	GO:0006397~mRNA processing	56	NCBP1, U2AF2, CWC15, SYNCRIP, YBX1, DNAJC8, DBR1, SRRM1, DDX20, CCAR1, PRPF31, MAGOH, EFTUD2, PTBP1, HNRNPA2B1, PRPF4, HNRNPU, EIF4A3, PAPD4, KHSRP, SNRPA, SNRPF, CPSF2, FUS, POLR2G, POLR2F, ZCRB1, POLR2D, POLR2B, HNRNPA3, PRPF19, SF3B1, HNRNPK, HNRNPF, PPIL3, GEMIN8, GEMIN6, GEMIN4, DHX9, CSTF3, ADARB1, RNPS1, CASC3, HNRNPA1, SF3A1, SLBP, SF3A3, PAPOLA, HNRNPUL1, JMJD6, GTF2F1, GTF2F2, ZRANB2, P…	1.98341e-10
GOTERM_BP_FAT	GO:0016071~mRNA metabolic process	61	NCBP1, U2AF2, CWC15, SYNCRIP, YBX1, PARN, DNAJB11, DNAJC8, DBR1, SRRM1, DDX20, CCAR1, PRPF31, EFTUD2, MAGOH, PTBP1, HNRNPA2B1, PRPF4, HNRNPU, EIF4A3, PAPD4, KHSRP, SNRPA, SNRPF, CPSF2, FUS, POLR2G, POLR2F, PNPT1, ZCRB1, MAPKAPK2, POLR2D, POLR2B, HNRNPA3, PRPF19, SF3B1, HNRNPK, HNRNPF, PPIL3, GEMIN8, GEMIN6, GEMIN4, DHX9, CSTF3, ADARB1, ELAVL1, RNPS1, CASC3, HNRNPA1, SF3A1, SLBP, SF3A3, PAPOLA, HN…	2.54463e-10
GOTERM_BP_FAT	GO:0006396~RNA processing	78	NCBP1, U2AF2, RBM3, CWC15, SYNCRIP, INTS2, INTS3, YBX1, DKC1, DNAJC8, SRRM1, DBR1, DDX20, FTSJ1, FTSJ3, CCAR1, PRPF31, EXOSC9, RRP1, EFTUD2, MAGOH, PTBP1, AARS, HNRNPA2B1, RRP8, PRPF4, HNRNPU, EIF4A3, NOP2, PAPD4, LARP7, KHSRP, SNRPA, SNRPF, TFB1M, CPSF2, FUS, POLR2G, POLR2F, PNPT1, ZCRB1, POLR2D, POLR2B, PRPF19, HNRNPA3, SF3B1, HNRNPK, HNRNPF, PPIL3, GEMIN8, GEMIN6, NSUN2, GEMIN4, DHX9, CSTF3, T…	3.25973e-10
GOTERM_BP_FAT	GO:0008380~RNA splicing	50	FUS, POLR2G, POLR2F, CWC15, ZCRB1, SYNCRIP, POLR2D, POLR2B, YBX1, HNRNPA3, PRPF19, SF3B1, HNRNPK, HNRNPF, DNAJC8, PPIL3, SRRM1, DBR1, GEMIN8, DDX20, GEMIN6, GEMIN4, CCAR1, PRPF31, DHX9, CSTF3, MAGOH, EFTUD2, PTBP1, HNRNPA2B1, RNPS1, CASC3, HNRNPA1, PRPF4, SF3A1, HNRNPU, SF3A3, EIF4A3, PAPOLA, HNRNPUL1, JMJD6, GTF2F1, GTF2F2, KHSRP, ZRANB2, SNRPA, PHF5A, SMC1A, SNRPF, CPSF2	7.35023e-10
GOTERM_BP_FAT	GO:0000375~RNA splicing, via transesterification reactions	39	FUS, POLR2G, POLR2F, CWC15, POLR2D, YBX1, POLR2B, HNRNPA3, SF3B1, HNRNPK, HNRNPF, DNAJC8, SRRM1, DBR1, GEMIN8, GEMIN6, GEMIN4, CCAR1, PRPF31, DHX9, CSTF3, MAGOH, EFTUD2, PTBP1, HNRNPA2B1, HNRNPA1, PRPF4, SF3A1, HNRNPU, SF3A3, PAPOLA, HNRNPUL1, GTF2F1, GTF2F2, SNRPA, PHF5A, SMC1A, SNRPF, CPSF2	4.3931e-09
GOTERM_BP_FAT	GO:0000377~RNA splicing, via transesterification reactions with bulged adenosine as nucleophile	39	FUS, POLR2G, POLR2F, CWC15, POLR2D, YBX1, POLR2B, HNRNPA3, SF3B1, HNRNPK, HNRNPF, DNAJC8, SRRM1, DBR1, GEMIN8, GEMIN6, GEMIN4, CCAR1, PRPF31, DHX9, CSTF3, MAGOH, EFTUD2, PTBP1, HNRNPA2B1, HNRNPA1, PRPF4, SF3A1, HNRNPU, SF3A3, PAPOLA, HNRNPUL1, GTF2F1, GTF2F2, SNRPA, PHF5A, SMC1A, SNRPF, CPSF2	4.3931e-09
GOTERM_BP_FAT	GO:0000398~nuclear mRNA splicing, via spliceosome	39	FUS, POLR2G, POLR2F, CWC15, POLR2D, YBX1, POLR2B, HNRNPA3, SF3B1, HNRNPK, HNRNPF, DNAJC8, SRRM1, DBR1, GEMIN8, GEMIN6, GEMIN4, CCAR1, PRPF31, DHX9, CSTF3, MAGOH, EFTUD2, PTBP1, HNRNPA2B1, HNRNPA1, PRPF4, SF3A1, HNRNPU, SF3A3, PAPOLA, HNRNPUL1, GTF2F1, GTF2F2, SNRPA, PHF5A, SMC1A, SNRPF, CPSF2	4.3931e-09
Annotation Cluster 5	Enrichment Score: 8.6427218760284
Category	Term	Count	Genes	FDR
GOTERM_BP_FAT	GO:0006403~RNA localization	27	NXT1, XPO1, NCBP1, NUP93, EIF5A, STAU1, HNRNPA3, NPM1, NUP54, NUP35, XPOT, NUP153, CKAP5, MAGOH, FMR1, HNRNPA2B1, NUP85, NXF1, CASC3, NUP155, HNRNPA1, SENP2, EIF4A3, NUP62, KHSRP, THOC7, NUP107	3.40386e-08
GOTERM_BP_FAT	GO:0051236~establishment of RNA localization	26	NXT1, XPO1, NCBP1, NUP93, EIF5A, HNRNPA3, NPM1, NUP54, NUP35, XPOT, NUP153, CKAP5, MAGOH, FMR1, HNRNPA2B1, NUP85, NXF1, CASC3, NUP155, HNRNPA1, SENP2, EIF4A3, NUP62, KHSRP, THOC7, NUP107	1.036e-07
GOTERM_BP_FAT	GO:0050658~RNA transport	26	NXT1, XPO1, NCBP1, NUP93, EIF5A, HNRNPA3, NPM1, NUP54, NUP35, XPOT, NUP153, CKAP5, MAGOH, FMR1, HNRNPA2B1, NUP85, NXF1, CASC3, NUP155, HNRNPA1, SENP2, EIF4A3, NUP62, KHSRP, THOC7, NUP107	1.036e-07
GOTERM_BP_FAT	GO:0050657~nucleic acid transport	26	NXT1, XPO1, NCBP1, NUP93, EIF5A, HNRNPA3, NPM1, NUP54, NUP35, XPOT, NUP153, CKAP5, MAGOH, FMR1, HNRNPA2B1, NUP85, NXF1, CASC3, NUP155, HNRNPA1, SENP2, EIF4A3, NUP62, KHSRP, THOC7, NUP107	1.036e-07
GOTERM_BP_FAT	GO:0015931~nucleobase, nucleoside, nucleotide and nucleic acid transport	26	NXT1, XPO1, NCBP1, NUP93, EIF5A, HNRNPA3, NPM1, NUP54, NUP35, XPOT, NUP153, CKAP5, MAGOH, FMR1, HNRNPA2B1, NUP85, NXF1, CASC3, NUP155, HNRNPA1, SENP2, EIF4A3, NUP62, KHSRP, THOC7, NUP107	5.20381e-06
GOTERM_BP_FAT	GO:0051028~mRNA transport	21	NCBP1, XPO1, NUP153, MAGOH, FMR1, EIF5A, NUP93, NUP85, NXF1, CASC3, NUP155, HNRNPA1, SENP2, HNRNPA3, EIF4A3, NUP62, KHSRP, THOC7, NUP107, NUP54, NUP35	7.46401e-05
GOTERM_BP_FAT	GO:0051168~nuclear export	13	NXT1, XPOT, XPO1, NCBP1, XPO6, RAN, NPM1, THOC7, EIF5A, NXF1, NUP107, HNRNPA1, HSPA9	1.4427
Annotation Cluster 6	Enrichment Score: 6.022785742786882
Category	Term	Count	Genes	FDR
GOTERM_BP_FAT	GO:0007017~microtubule-based process	47	KIF23, HAUS4, KIFC1, KIF22, TUBB2A, KIF2C, SPC25, DYNLL1, CEP250, NPM1, TUBB5, TUBB6, FBXO5, RANBP1, TUBG1, TUBA1A, KIF21A, KIF21B, TUBA1B, ZW10, KIF14, KIF11, KIF5B, RAN, CEP135, KIF15, PSRC1, KIF18A, BRCA2, KIF18B, NUSAP1, ESPL1, NDC80, CENPE, DYNLT1, BIRC5, PCM1, TACC3, TUBGCP2, CENPJ, SMC3, BRCA1, SASS6, KIF1B, KIF20B, TUBA4A, STMN1, KIF20A	9.55248e-07
GOTERM_BP_FAT	GO:0000226~microtubule cytoskeleton organization	28	HAUS4, KIF11, RAN, CEP135, PSRC1, KIF18A, BRCA2, NUSAP1, ESPL1, NDC80, BIRC5, PCM1, TACC3, TUBGCP2, CENPJ, SMC3, BRCA1, SPC25, KIF2C, SASS6, CEP250, NPM1, TUBB5, FBXO5, RANBP1, STMN1, TUBG1, ZW10	0.000299393
Annotation Cluster 7	Enrichment Score: 6.0141923184410775
Category	Term	Count	Genes	FDR
GOTERM_BP_FAT	GO:0051321~meiotic cell cycle	23	RAD51C, MKI67, MRE11A, BRCA2, ESPL1, PTTG1, SMC3, RAD50, CDC25B, RAD51, RPA1, KIF2C, FANCD2, PLK1, PSMC3IP, CYP26B1, CKS2, MNS1, FBXO5, TUBG1, SMC1A, FANCA, TRIP13	3.36912e-05
GOTERM_BP_FAT	GO:0007126~meiosis	22	RAD51C, MKI67, MRE11A, BRCA2, ESPL1, PTTG1, RAD50, SMC3, CDC25B, RAD51, RPA1, KIF2C, FANCD2, PLK1, PSMC3IP, CYP26B1, CKS2, MNS1, FBXO5, SMC1A, FANCA, TRIP13	9.61023e-05
GOTERM_BP_FAT	GO:0051327~M phase of meiotic cell cycle	22	RAD51C, MKI67, MRE11A, BRCA2, ESPL1, PTTG1, RAD50, SMC3, CDC25B, RAD51, RPA1, KIF2C, FANCD2, PLK1, PSMC3IP, CYP26B1, CKS2, MNS1, FBXO5, SMC1A, FANCA, TRIP13	9.61023e-05
Annotation Cluster 8	Enrichment Score: 5.670990523131586
Category	Term	Count	Genes	FDR
GOTERM_BP_FAT	GO:0034660~ncRNA metabolic process	41	NARS, ZMAT2, INTS2, INTS3, VARS, KARS, WARS, DKC1, LARS, FTSJ1, NSUN2, FTSJ3, MARS, YARS, TBL3, CARS, EXOSC9, RRP1, DARS, AARS, MPHOSPH10, GARS, EPRS, SSB, RRP8, DARS2, AARSD1, INTS10, TRNT1, EIF4A3, TARS, NOP2, NOLC1, RARS, FARSB, POP1, HARS, NOP58, POP4, UTP14A, TFB1M	3.95982e-05
GOTERM_BP_FAT	GO:0043039~tRNA aminoacylation	19	CARS, YARS, NARS, DARS, AARS, ZMAT2, GARS, EPRS, DARS2, AARSD1, VARS, KARS, TARS, WARS, RARS, LARS, FARSB, HARS, MARS	0.000157766
GOTERM_BP_FAT	GO:0006418~tRNA aminoacylation for protein translation	19	CARS, YARS, NARS, DARS, AARS, ZMAT2, GARS, EPRS, DARS2, AARSD1, VARS, KARS, TARS, WARS, RARS, LARS, FARSB, HARS, MARS	0.000157766
GOTERM_BP_FAT	GO:0043038~amino acid activation	19	CARS, YARS, NARS, DARS, AARS, ZMAT2, GARS, EPRS, DARS2, AARSD1, VARS, KARS, TARS, WARS, RARS, LARS, FARSB, HARS, MARS	0.000157766
GOTERM_BP_FAT	GO:0006399~tRNA metabolic process	24	CARS, YARS, NARS, DARS, AARS, ZMAT2, GARS, EPRS, SSB, DARS2, AARSD1, VARS, KARS, TRNT1, WARS, TARS, RARS, FARSB, LARS, POP1, HARS, POP4, NSUN2, MARS	0.0441645
Annotation Cluster 9	Enrichment Score: 5.204737279607201
Category	Term	Count	Genes	FDR
GOTERM_BP_FAT	GO:0051726~regulation of cell cycle	53	XPO1, COPS5, CEP76, INTS3, PTEN, TGFB2, CDT1, CCNE2, CCNE1, BAK1, CASP3, CDKN2C, RANBP1, PRKACB, TPR, MYC, ZW10, CDC7, SKP2, NUSAP1, CDK6, UBE2C, TACC3, RAD50, MAD2L1, TIMELESS, BTG3, RGD1563668, PEBP1, BLM, MRE11A, ANAPC10, AFAP1L2, NPM1, FBXO5, ZWILCH, RECQL4, NUCKS1, MSH2, GMNN, CENPF, BRCA2, CENPE, BIRC5, BRCA1, CCNB1, PLK4, HDAC2, ID2, MAPK14, UBA3, SMC1A, CIT, HMGB1-PS3	5.43661e-06
GOTERM_BP_FAT	GO:0010564~regulation of cell cycle process	21	RECQL4, CDC7, XPO1, CEP76, NUSAP1, BRCA2, CENPF, ANAPC10, BIRC5, CENPE, UBE2C, CDT1, PLK4, MAD2L1, TIMELESS, NPM1, FBXO5, PEBP1, RANBP1, TPR, ZW10	0.0364846
GOTERM_BP_FAT	GO:0007346~regulation of mitotic cell cycle	19	NUSAP1, BRCA2, CENPF, BIRC5, CENPE, AFAP1L2, ANAPC10, UBE2C, CDT1, MAD2L1, BTG3, RGD1563668, FBXO5, PEBP1, RANBP1, TPR, ZWILCH, HMGB1-PS3, MYC, ZW10	7.18993
Annotation Cluster 10	Enrichment Score: 4.87007568234572
Category	Term	Count	Genes	FDR
GOTERM_BP_FAT	GO:0043933~macromolecular complex subunit organization	90	NDUFAF4, LOC684773, XPO1, ENAH, XPO6, TUBB2A, CTCF, NAP1L4, LONP1, GTF2E2, PRKAR2A, NDUFS4, TUBB5, TUBB6, H2AFY, TUBG1, USP16, HIST3H2BB, TUBA1A, KPNB1, DDAH1, MYC, TUBA1B, ZW10, KCNMA1, BCL10, PRPF31, HIST1H1D, TRPM8, HIST1H1B, NIP7, TAF4B, MGP, MCM2, RAD50, RAD51, ADRM1, TAF10, TAF13, MED4, TAF12, TBCA, PFDN6, RRM1, TUBA4A, ATPIF1, LAMC1, STMN1, SNRPF, MED1, PPP5C, UQCRB, POLR2G, LIMS1, POLR2F,…	0.000248134
GOTERM_BP_FAT	GO:0065003~macromolecular complex assembly	83	NDUFAF4, LOC684773, XPO1, XPO6, TUBB2A, NAP1L4, LONP1, GTF2E2, PRKAR2A, NDUFS4, TUBB5, TUBB6, H2AFY, TUBG1, USP16, HIST3H2BB, TUBA1A, KPNB1, DDAH1, MYC, TUBA1B, ZW10, KCNMA1, BCL10, PRPF31, HIST1H1D, TRPM8, HIST1H1B, NIP7, TAF4B, MGP, MCM2, RAD50, RAD51, ADRM1, TAF10, MED4, TAF13, TAF12, TBCA, PFDN6, RRM1, TUBA4A, ATPIF1, LAMC1, SNRPF, MED1, PPP5C, UQCRB, POLR2G, LIMS1, POLR2F, BLM, FKBP4, AHCTF1…	0.0021901
GOTERM_BP_FAT	GO:0034621~cellular macromolecular complex subunit organization	49	NDUFAF4, LOC684773, XPO1, ENAH, XPO6, TUBB2A, CTCF, NAP1L4, LONP1, NDUFS4, TUBB5, H2AFY, TUBB6, TUBG1, TUBA1A, HIST3H2BB, TUBA1B, KPNB1, PRPF31, HIST1H1D, HIST1H1B, NIP7, MCM2, TAF10, ADRM1, PFDN6, TBCA, TUBA4A, STMN1, SNRPF, FKBP4, AHCTF1, RPS25, PFN1, SET, HJURP, NPM1, FBXO5, HSPA4, GEMIN8, ASF1B, GEMIN6, ASF1A, GEMIN4, NASP, KIF18A, ETF1, CENPJ, MIS12, PSMG1	0.0025961
GOTERM_BP_FAT	GO:0006461~protein complex assembly	65	NDUFAF4, XPO1, XPO6, TUBB2A, GTF2E2, LONP1, PRKAR2A, NDUFS4, TUBB5, TUBB6, TUBG1, USP16, TUBA1A, KPNB1, DDAH1, MYC, TUBA1B, ZW10, KCNMA1, BCL10, TRPM8, TAF4B, MGP, RAD50, RAD51, TAF10, ADRM1, MED4, TAF13, TAF12, TBCA, PFDN6, RRM1, TUBA4A, ATPIF1, LAMC1, MED1, PPP5C, UQCRB, POLR2G, LIMS1, POLR2F, BLM, FKBP4, AHCTF1, KCNA5, POLR2D, POLR2B, CEP57, NPM1, FBXO5, HSPA4, SNAP23, TAF2, NACC1, SHMT2, TRIM…	0.0158169
GOTERM_BP_FAT	GO:0070271~protein complex biogenesis	65	NDUFAF4, XPO1, XPO6, TUBB2A, GTF2E2, LONP1, PRKAR2A, NDUFS4, TUBB5, TUBB6, TUBG1, USP16, TUBA1A, KPNB1, DDAH1, MYC, TUBA1B, ZW10, KCNMA1, BCL10, TRPM8, TAF4B, MGP, RAD50, RAD51, TAF10, ADRM1, MED4, TAF13, TAF12, TBCA, PFDN6, RRM1, TUBA4A, ATPIF1, LAMC1, MED1, PPP5C, UQCRB, POLR2G, LIMS1, POLR2F, BLM, FKBP4, AHCTF1, KCNA5, POLR2D, POLR2B, CEP57, NPM1, FBXO5, HSPA4, SNAP23, TAF2, NACC1, SHMT2, TRIM…	0.0158169
GOTERM_BP_FAT	GO:0034622~cellular macromolecular complex assembly	42	NDUFAF4, LOC684773, XPO1, XPO6, TUBB2A, FKBP4, AHCTF1, NAP1L4, RPS25, LONP1, NDUFS4, SET, HJURP, NPM1, TUBB5, H2AFY, TUBB6, FBXO5, GEMIN8, HSPA4, TUBG1, ASF1B, TUBA1A, GEMIN6, HIST3H2BB, ASF1A, TUBA1B, KPNB1, GEMIN4, PRPF31, HIST1H1D, HIST1H1B, NIP7, MCM2, CENPJ, MIS12, ADRM1, TAF10, PSMG1, PFDN6, TBCA, TUBA4A, SNRPF	0.0468466
Annotation Cluster 11	Enrichment Score: 4.295389270038071
Category	Term	Count	Genes	FDR
GOTERM_BP_FAT	GO:0051276~chromosome organization	80	LOC684773, MORF4L1, ENY2, RAD51C, MORF4L2, EZH2, CBX3, CTCF, PTTG1, CBX1, NAP1L4, BRPF1, CDCA8, H2AFY, USP16, HIST3H2BB, TOP2A, CDCA5, ZW10, UBE2A, HIST1H1D, AIFM1, HIST1H1B, NUSAP1, PIM3, ESPL1, MCM2, MBD3, RBBP7, NCAPD3, RAD50, NCAPD2, TAF10, MAD2L1, BAZ1B, FANCD2, SMARCA5, RUVBL2, RUVBL1, KDM6B, DSCC1, ING5, ING3, BLM, MRE11A, HAT1, NR3C1, RPA1, NCAPH, SET, HJURP, NPM1, ACTL6A, ASF1B, ASF1A, T…	8.10463e-13
GOTERM_BP_FAT	GO:0006325~chromatin organization	45	LOC684773, ENY2, MORF4L1, ING5, ING3, EZH2, MORF4L2, HAT1, CBX3, CTCF, NR3C1, CBX1, NAP1L4, BRPF1, SET, HJURP, NPM1, H2AFY, ACTL6A, ASF1B, HIST3H2BB, USP16, ASF1A, DNMT3A, YEATS4, UBE2A, HIST1H1D, L3MBTL2, HIST1H1B, NASP, PHB, PIM3, MCM2, MBD3, RBBP7, TAF10, HDAC2, BAZ1B, JMJD6, SMARCA5, HOPX, DNMT1, RUVBL2, RUVBL1, KDM6B	0.0169787
GOTERM_BP_FAT	GO:0016568~chromatin modification	33	MORF4L1, ENY2, ING5, ING3, MORF4L2, EZH2, HAT1, CTCF, NR3C1, BRPF1, HJURP, H2AFY, ACTL6A, USP16, DNMT3A, YEATS4, UBE2A, L3MBTL2, NASP, PHB, PIM3, MBD3, RBBP7, TAF10, HDAC2, BAZ1B, JMJD6, SMARCA5, HOPX, DNMT1, RUVBL2, RUVBL1, KDM6B	0.0403663
GOTERM_BP_FAT	GO:0016569~covalent chromatin modification	23	ING5, MORF4L1, ENY2, DNMT3A, YEATS4, UBE2A, ING3, PHB, EZH2, HAT1, PIM3, MBD3, TAF10, BRPF1, HDAC2, BAZ1B, JMJD6, HOPX, ACTL6A, RUVBL2, RUVBL1, USP16, KDM6B	0.729551
GOTERM_BP_FAT	GO:0016570~histone modification	22	ING5, MORF4L1, ENY2, YEATS4, UBE2A, ING3, PHB, EZH2, HAT1, PIM3, MBD3, TAF10, BRPF1, HDAC2, BAZ1B, JMJD6, HOPX, ACTL6A, RUVBL2, RUVBL1, USP16, KDM6B	1.28374
GOTERM_BP_FAT	GO:0043968~histone H2A acetylation	6	MORF4L1, YEATS4, ING3, RUVBL2, ACTL6A, RUVBL1	1.72983
GOTERM_BP_FAT	GO:0016573~histone acetylation	11	ING5, MORF4L1, YEATS4, TAF10, BRPF1, ING3, HAT1, RUVBL2, ACTL6A, RUVBL1, MBD3	6.69967
Annotation Cluster 12	Enrichment Score: 4.0091906370340755
Category	Term	Count	Genes	FDR
GOTERM_BP_FAT	GO:0051169~nuclear transport	33	NXT1, NCBP1, XPO1, XPO6, TGFB3, EIF5A, POLA2, TGFB2, CEP57, NPM1, NUP54, KPNB1, HSPA9, XPOT, RAN, ARNTL, NXF1, NUP155, HNRNPA1, MAPK1, PRICKLE1, IPO7, TBRG1, KHSRP, KPNA6, THOC7, NOP58, NUTF2, NUP107, KPNA3, MYBBP1A, KPNA2, TOB1	6.41738e-05
GOTERM_BP_FAT	GO:0006913~nucleocytoplasmic transport	32	NXT1, NCBP1, XPO1, XPO6, TGFB3, EIF5A, POLA2, TGFB2, CEP57, NPM1, NUP54, KPNB1, HSPA9, XPOT, RAN, ARNTL, NXF1, NUP155, HNRNPA1, MAPK1, PRICKLE1, IPO7, KHSRP, KPNA6, THOC7, NOP58, NUTF2, NUP107, KPNA3, MYBBP1A, KPNA2, TOB1	0.000126714
GOTERM_BP_FAT	GO:0051170~nuclear import	19	XPO1, XPO6, RAN, TGFB3, ARNTL, POLA2, HNRNPA1, TGFB2, MAPK1, CEP57, PRICKLE1, IPO7, KPNA6, NOP58, NUTF2, KPNA3, KPNB1, KPNA2, TOB1	0.0171836
GOTERM_BP_FAT	GO:0045184~establishment of protein localization	80	XPO1, XPO6, TSG101, TGFB3, EIF5A, TGFB2, COPB2, VPS4A, CEP290, NUP35, KPNB1, ZW10, SCAMP5, KDELR3, SEC23A, PRKCA, KDELR2, ACTN4, RAN, NUP85, ARNTL, SENP2, MAPK1, PSEN1, LCA5, IPO7, UBE2M, USO1, KPNA6, NUP107, KPNA3, KPNA2, SEC61G, SERP1, NXT1, ARL6IP1, SDAD1, EXOC8, MTX1, BET1, NUP93, POLA2, LMAN1, GNPTAB, TMED2, CEP57, AP3M1, BCAP29, SEC22B, TMED10, NUP54, APPBP2, SNAP23, CD24, VPS36, HSPA9, RAB…	0.0291117
GOTERM_BP_FAT	GO:0006606~protein import into nucleus	18	XPO1, XPO6, RAN, TGFB3, ARNTL, POLA2, TGFB2, MAPK1, CEP57, PRICKLE1, IPO7, KPNA6, NOP58, NUTF2, KPNA3, KPNB1, KPNA2, TOB1	0.0349243
GOTERM_BP_FAT	GO:0015031~protein transport	78	XPO1, XPO6, TSG101, TGFB3, EIF5A, TGFB2, COPB2, VPS4A, CEP290, NUP35, KPNB1, ZW10, SCAMP5, KDELR3, SEC23A, KDELR2, ACTN4, RAN, NUP85, ARNTL, SENP2, MAPK1, PSEN1, LCA5, IPO7, UBE2M, USO1, KPNA6, NUP107, KPNA3, KPNA2, SEC61G, SERP1, NXT1, ARL6IP1, SDAD1, EXOC8, MTX1, BET1, NUP93, POLA2, LMAN1, GNPTAB, TMED2, CEP57, AP3M1, BCAP29, SEC22B, TMED10, NUP54, APPBP2, SNAP23, CD24, VPS36, HSPA9, RAB2A, GDI…	0.0673001
GOTERM_BP_FAT	GO:0046907~intracellular transport	71	XPO1, NCBP1, ENAH, XPO6, TGFB3, EIF5A, TGFB2, COPB2, BAK1, GBF1, VPS4A, KPNB1, ZW10, SEC23A, ARL1, KIF5B, RAN, ARNTL, ERGIC1, MAPK1, KIF1B, PSEN1, ARRB1, IPO7, TBRG1, USO1, KHSRP, THOC7, KPNA6, NUP107, KPNA3, KPNA2, MYBBP1A, SEC61G, ARL6IP1, NXT1, MYO5A, MTX1, BET1, POLA2, LMAN1, TMED2, CEP57, AP3M1, NPM1, BCAP29, TMED10, NUP54, SNAP23, CD24, EHD1, HSPA9, XPOT, YWHAB, NXF1, NUP155, HNRNPA1, YWHAE…	0.0935482
GOTERM_BP_FAT	GO:0008104~protein localization	89	XPO1, XPO6, TSG101, TGFB3, EIF5A, AURKB, TGFB2, COPB2, CEP250, VPS4A, CEP290, NUP35, KPNB1, ZW10, SCAMP5, KDELR3, SEC23A, PRKCA, KDELR2, ACTN4, RAN, NUP85, ARNTL, TACC3, SENP2, MAPK1, PSEN1, IPO7, LCA5, UBE2M, USO1, KPNA6, TMSB4X, NUP107, KPNA3, KPNA2, SEC61G, SERP1, NXT1, ARL6IP1, SDAD1, EXOC8, MTX1, BET1, NUP93, RDX, POLA2, LMAN1, GNPTAB, TMED2, CEP57, AP3M1, NPM1, BCAP29, SEC22B, TMED10, TNKS,…	0.112471
GOTERM_BP_FAT	GO:0034504~protein localization in nucleus	18	XPO1, XPO6, RAN, TGFB3, ARNTL, POLA2, TGFB2, MAPK1, CEP57, PRICKLE1, IPO7, KPNA6, NOP58, NUTF2, KPNA3, KPNB1, KPNA2, TOB1	0.226704
GOTERM_BP_FAT	GO:0006605~protein targeting	29	NXT1, ARL6IP1, XPO1, XPO6, MTX1, TGFB3, EIF5A, POLA2, TGFB2, CEP57, NUP54, KPNB1, HSPA9, RAN, YWHAB, ARNTL, YWHAE, MAPK1, PRICKLE1, IPO7, YWHAQ, KPNA6, NOP58, NUTF2, KPNA3, KPNA2, SEC61G, TOB1, SSR3	0.260009
GOTERM_BP_FAT	GO:0017038~protein import	19	XPO1, XPO6, RAN, MTX1, TGFB3, ARNTL, POLA2, TGFB2, MAPK1, CEP57, PRICKLE1, IPO7, KPNA6, NOP58, NUTF2, KPNA3, KPNB1, KPNA2, TOB1	2.00269
GOTERM_BP_FAT	GO:0070727~cellular macromolecule localization	46	NXT1, ARL6IP1, XPO1, XPO6, MTX1, TGFB3, EIF5A, POLA2, AURKB, TGFB2, STAU1, COPB2, CEP57, TMED2, AP3M1, BCAP29, TMED10, TNKS, NUP54, CD24, KPNB1, TERF2, ZW10, HSPA9, SEC23A, RAN, YWHAB, ARNTL, CASC3, YWHAE, MAPK1, YWHAH, PRICKLE1, VCP, IPO7, PCNA, USO1, YWHAQ, NOP58, KPNA6, NUTF2, KPNA3, KPNA2, SEC61G, SSR3, TOB1	2.67076
GOTERM_BP_FAT	GO:0034613~cellular protein localization	44	NXT1, ARL6IP1, XPO1, XPO6, MTX1, TGFB3, EIF5A, POLA2, AURKB, TGFB2, COPB2, CEP57, TMED2, AP3M1, BCAP29, TMED10, TNKS, NUP54, CD24, KPNB1, TERF2, ZW10, HSPA9, SEC23A, RAN, YWHAB, ARNTL, YWHAE, MAPK1, YWHAH, PRICKLE1, VCP, IPO7, PCNA, USO1, YWHAQ, NOP58, KPNA6, NUTF2, KPNA3, KPNA2, SEC61G, SSR3, TOB1	6.91872
GOTERM_BP_FAT	GO:0006886~intracellular protein transport	40	NXT1, ARL6IP1, XPO1, XPO6, MTX1, TGFB3, EIF5A, POLA2, TGFB2, COPB2, CEP57, TMED2, AP3M1, BCAP29, TMED10, NUP54, CD24, KPNB1, HSPA9, SEC23A, RAN, YWHAB, ARNTL, YWHAE, MAPK1, YWHAH, VCP, PRICKLE1, IPO7, PCNA, USO1, YWHAQ, NOP58, KPNA6, NUTF2, KPNA3, KPNA2, SEC61G, SSR3, TOB1	8.35378
GOTERM_BP_FAT	GO:0033365~protein localization in organelle	19	XPO1, XPO6, RAN, MTX1, TGFB3, ARNTL, POLA2, TGFB2, MAPK1, CEP57, PRICKLE1, IPO7, KPNA6, NOP58, NUTF2, KPNA3, KPNB1, KPNA2, TOB1	9.68904
Annotation Cluster 13	Enrichment Score: 3.722912906463608
Category	Term	Count	Genes	FDR
GOTERM_BP_FAT	GO:0032392~DNA geometric change	8	RECQL4, MCM7, RGD1563668, MCM2, TOP1MT, HMGB1-PS3, MCM4, MCM6, RAD51	0.0844185
GOTERM_BP_FAT	GO:0032508~DNA duplex unwinding	7	RECQL4, MCM7, MCM2, TOP1MT, MCM4, MCM6, RAD51	0.517212
GOTERM_BP_FAT	GO:0006268~DNA unwinding during replication	6	MCM7, MCM2, TOP1MT, MCM4, MCM6, RAD51	0.936807
Annotation Cluster 14	Enrichment Score: 3.56995252912535
Category	Term	Count	Genes	FDR
GOTERM_BP_FAT	GO:0006367~transcription initiation from RNA polymerase II promoter	16	TAF2, POLR2G, POLR2F, TAF4B, POLR2D, POLR2B, TAF10, MED4, TAF13, GTF2E2, TAF12, MED30, GTF2F1, GTF2F2, THRAP3, MED1	0.0430926
GOTERM_BP_FAT	GO:0006352~transcription initiation	17	TAF2, POLR2G, POLR2F, TAF4B, POLR2D, POLR2B, TAF10, MED4, TAF13, GTF2E2, MED30, TAF12, GTF2F1, GTF2F2, THRAP3, MYC, MED1	0.251169
GOTERM_BP_FAT	GO:0032774~RNA biosynthetic process	28	POLR2G, POLR2F, TCOF1, NR3C1, POLR2D, POLR2B, PRIM1, GTF2E2, MRPL12, PRIM2, TCEA1, MYC, TAF2, POLR1E, TAF4B, PPP1R10, POLR3D, CD3EAP, ADRM1, TAF10, MED4, TAF13, TAF12, MED30, GTF2F1, GTF2F2, THRAP3, MED1	0.280312
GOTERM_BP_FAT	GO:0006354~RNA elongation	14	ADRM1, TAF10, POLR2G, GTF2E2, POLR2F, TAF13, TAF12, TAF4B, GTF2F1, GTF2F2, PPP1R10, TCEA1, POLR2D, POLR2B	0.299108
GOTERM_BP_FAT	GO:0006351~transcription, DNA-dependent	26	TAF2, POLR2G, POLR2F, POLR1E, TAF4B, TCOF1, PPP1R10, NR3C1, POLR2D, POLR2B, POLR3D, CD3EAP, ADRM1, TAF10, MED4, GTF2E2, TAF13, MED30, MRPL12, TAF12, GTF2F1, GTF2F2, THRAP3, TCEA1, MYC, MED1	1.15895
GOTERM_BP_FAT	GO:0006368~RNA elongation from RNA polymerase II promoter	12	POLR2G, TAF10, ADRM1, GTF2E2, POLR2F, TAF13, TAF12, GTF2F1, TAF4B, GTF2F2, POLR2D, POLR2B	1.91987
GOTERM_BP_FAT	GO:0006366~transcription from RNA polymerase II promoter	19	TAF2, POLR2G, POLR2F, TAF4B, NR3C1, POLR2D, POLR2B, ADRM1, TAF10, MED4, TAF13, GTF2E2, MED30, TAF12, GTF2F1, GTF2F2, THRAP3, MYC, MED1	3.30124
Annotation Cluster 15	Enrichment Score: 3.4800651937528264
Category	Term	Count	Genes	FDR
GOTERM_BP_FAT	GO:0034660~ncRNA metabolic process	41	NARS, ZMAT2, INTS2, INTS3, VARS, KARS, WARS, DKC1, LARS, FTSJ1, NSUN2, FTSJ3, MARS, YARS, TBL3, CARS, EXOSC9, RRP1, DARS, AARS, MPHOSPH10, GARS, EPRS, SSB, RRP8, DARS2, AARSD1, INTS10, TRNT1, EIF4A3, TARS, NOP2, NOLC1, RARS, FARSB, POP1, HARS, NOP58, POP4, UTP14A, TFB1M	3.95982e-05
GOTERM_BP_FAT	GO:0042254~ribosome biogenesis	19	TBL3, SDAD1, EXOSC9, RRP1, NIP7, MPHOSPH10, RRP8, RPS25, EIF4A3, NOP2, DKC1, NPM1, NOP58, RRS1, POP4, UTP14A, TFB1M, FTSJ1, FTSJ3	1.53494
GOTERM_BP_FAT	GO:0022613~ribonucleoprotein complex biogenesis	24	PRPF31, TBL3, SDAD1, EXOSC9, RRP1, NIP7, MPHOSPH10, RRP8, RPS25, EIF4A3, NOP2, DKC1, NPM1, RRS1, NOP58, GEMIN8, POP4, UTP14A, TFB1M, SNRPF, GEMIN6, FTSJ1, GEMIN4, FTSJ3	2.37799
GOTERM_BP_FAT	GO:0006364~rRNA processing	14	TBL3, EXOSC9, RRP1, MPHOSPH10, RRP8, EIF4A3, NOP2, DKC1, NOP58, POP4, TFB1M, FTSJ1, UTP14A, FTSJ3	4.25284
GOTERM_BP_FAT	GO:0016072~rRNA metabolic process	14	TBL3, EXOSC9, RRP1, MPHOSPH10, RRP8, EIF4A3, NOP2, DKC1, NOP58, POP4, TFB1M, FTSJ1, UTP14A, FTSJ3	5.70144
Annotation Cluster 16	Enrichment Score: 3.1216221676928266
Category	Term	Count	Genes	FDR
GOTERM_BP_FAT	GO:0032886~regulation of microtubule-based process	16	XPO1, CEP76, PSRC1, CENPF, CENPE, TACC3, PLK4, CEP250, NPM1, SKA3, CLASP1, RANBP1, STMN1, MAPRE1, SKA1, MAP6D1	0.0252397
GOTERM_BP_FAT	GO:0070507~regulation of microtubule cytoskeleton organization	14	XPO1, PLK4, CEP250, CEP76, NPM1, PSRC1, SKA3, RANBP1, CENPE, CLASP1, SKA1, MAPRE1, STMN1, MAP6D1	0.046152
GOTERM_BP_FAT	GO:0033043~regulation of organelle organization	31	XPO1, CEP76, CTCF, ANAPC10, CEP250, NPM1, SKA3, RANBP1, CLASP1, TNKS, TLK2, SKA1, TPR, MYC, TERF2, TERF1, RECQL4, PSRC1, NUSAP1, CENPE, PLA2G4A, PLK4, MAD2L1, GOLPH3, DNMT1, PEBP1, TMSB4X, STMN1, MAPRE1, CIT, MAP6D1	0.472678
Annotation Cluster 17	Enrichment Score: 3.1162072176427467
Category	Term	Count	Genes	FDR
GOTERM_BP_FAT	GO:0051656~establishment of organelle localization	18	MYO5A, KIF18A, NUSAP1, CENPF, BIRC5, NDC80, COPB2, KIF1B, GBF1, PSEN1, TMED2, NPM1, TMED10, RRS1, YKT6, CDCA5, ZW10, PINX1	0.00129986
GOTERM_BP_FAT	GO:0051640~organelle localization	20	MYO5A, KIF18A, NUSAP1, CENPF, BIRC5, NDC80, TACC3, COPB2, KIF1B, GBF1, PSEN1, TMED2, NPM1, TMED10, RRS1, YKT6, CDCA5, ASPM, ZW10, PINX1	0.0484484
GOTERM_BP_FAT	GO:0051303~establishment of chromosome localization	7	KIF18A, RRS1, CENPF, BIRC5, CDCA5, ZW10, PINX1	0.137743
GOTERM_BP_FAT	GO:0050000~chromosome localization	7	KIF18A, RRS1, CENPF, BIRC5, CDCA5, ZW10, PINX1	0.137743
GOTERM_BP_FAT	GO:0051310~metaphase plate congression	6	KIF18A, RRS1, CENPF, CDCA5, ZW10, PINX1	0.450385
GOTERM_BP_FAT	GO:0007080~mitotic metaphase plate congression	5	KIF18A, RRS1, CDCA5, ZW10, PINX1	1.46915
Annotation Cluster 18	Enrichment Score: 2.8566502941572836
Category	Term	Count	Genes	FDR
GOTERM_BP_FAT	GO:0007098~centrosome cycle	8	SASS6, KIF11, CEP250, CEP135, NPM1, BRCA2, CENPJ, BRCA1	0.155807
GOTERM_BP_FAT	GO:0051297~centrosome organization	10	HAUS4, SASS6, KIF11, CEP250, CEP135, NPM1, BRCA2, PCM1, CENPJ, BRCA1	0.160806
GOTERM_BP_FAT	GO:0031023~microtubule organizing center organization	10	HAUS4, SASS6, KIF11, CEP250, CEP135, NPM1, BRCA2, PCM1, CENPJ, BRCA1	0.4804
Annotation Cluster 19	Enrichment Score: 2.564519146792993
Category	Term	Count	Genes	FDR
GOTERM_BP_FAT	GO:0010604~positive regulation of macromolecule metabolic process	121	NCBP1, TBK1, XRCC6, MORF4L2, TGFB3, EIF5A, CNOT7, TGFB2, BRPF1, MDFIC, CCNA2, DDAH1, AKIRIN2, EIF2B5, BCL10, RARG, ANAPC5, ARNTL, THY1, PSMA2, MAPK1, PSMA1, HIF1A, RFC1, PSMA6, PSMA4, PSMA3, FUS, HMGB2, CNBP, FGFR3, BLM, ANAPC10, AFAP1L2, PSMA7, SOX8, PSMB5, PSMB4, PSMB6, PSMB3, NPM1, FBXO5, TNKS, TRAF6, TAF2, TGFBR1, MAP2K4, SRA1, CDC20, BRCA1, PSMC6, ATF4, NOTCH1, HDAC2, PSMC5, NUP62, PSMC4, NO…	5.08519e-05
GOTERM_BP_FAT	GO:0045941~positive regulation of transcription	71	ENY2, E2F3, GPBP1, XRCC6, MORF4L2, TGFB3, CTCF, CNOT7, YBX1, GLI1, BRPF1, MDFIC, PSMC3IP, USP16, TOP2A, DDAH1, CCNA2, MYC, AKIRIN2, ATF7IP, BCL10, RARG, ARNTL, CDK2, MED6, MAPK1, NCOA1, HIF1A, RFC1, RGD1563668, CAND1, CLOCK, MED1, FUS, ING5, HMGB2, CNBP, ING2, BLM, FOXM1, AFAP1L2, NFYB, NR3C1, SOX8, MRPL12, TCEA1, POU3F2, TRAF6, TAF2, TGFBR1, PSRC1, SRA1, AFF1, ISL1, CENPK, ATF4, NOTCH1, YWHAH, H…	1.09566
GOTERM_BP_FAT	GO:0045935~positive regulation of nucleobase, nucleoside, nucleotide and nucleic acid metabolic process	79	ENY2, NCBP1, E2F3, GPBP1, XRCC6, MORF4L2, TGFB3, CTCF, CNOT7, YBX1, GLI1, BRPF1, MDFIC, PSMC3IP, USP16, TOP2A, DDAH1, CCNA2, MYC, AKIRIN2, ATF7IP, BCL10, RARG, ARNTL, CDK2, RAD51, MED6, MAPK1, NCOA1, HIF1A, RFC1, RGD1563668, CAND1, CLOCK, MED1, FUS, ING5, HMGB2, CNBP, ING2, BLM, FOXM1, KITLG, AFAP1L2, NFYB, NR3C1, SOX8, MRPL12, NPM1, TCEA1, TNKS, POU3F2, TRAF6, TERF2, TAF2, TGFBR1, PSRC1, MAP2K4,…	1.10301
GOTERM_BP_FAT	GO:0010628~positive regulation of gene expression	72	ENY2, E2F3, GPBP1, XRCC6, MORF4L2, TGFB3, CTCF, CNOT7, YBX1, GLI1, BRPF1, MDFIC, PSMC3IP, USP16, TOP2A, DDAH1, CCNA2, MYC, AKIRIN2, ATF7IP, BCL10, RARG, ARNTL, CDK2, MED6, MAPK1, NCOA1, HIF1A, RFC1, RGD1563668, CAND1, CLOCK, MED1, FUS, ING5, HMGB2, CNBP, ING2, BLM, FOXM1, AFAP1L2, NFYB, NR3C1, SOX8, MRPL12, TCEA1, POU3F2, TRAF6, TAF2, TGFBR1, PSRC1, SRA1, AFF1, ISL1, CENPK, ATF4, NOTCH1, YWHAH, H…	1.32909
GOTERM_BP_FAT	GO:0051173~positive regulation of nitrogen compound metabolic process	80	ENY2, NCBP1, E2F3, GPBP1, XRCC6, MORF4L2, TGFB3, CTCF, CNOT7, YBX1, GLI1, BRPF1, MDFIC, PSMC3IP, USP16, TOP2A, DDAH1, CCNA2, MYC, AKIRIN2, ATF7IP, BCL10, RARG, ARNTL, CDK2, RAD51, MED6, MAPK1, NCOA1, HIF1A, RFC1, RGD1563668, PEBP1, CAND1, CLOCK, MED1, FUS, ING5, HMGB2, CNBP, ING2, BLM, FOXM1, KITLG, AFAP1L2, NFYB, NR3C1, SOX8, MRPL12, NPM1, TCEA1, TNKS, POU3F2, TRAF6, TERF2, TAF2, TGFBR1, PSRC1, …	1.63229
GOTERM_BP_FAT	GO:0010557~positive regulation of macromolecule biosynthetic process	80	ENY2, E2F3, TBK1, GPBP1, XRCC6, MORF4L2, TGFB3, EIF5A, CTCF, CNOT7, YBX1, TGFB2, GLI1, BRPF1, MDFIC, PSMC3IP, USP16, TOP2A, DDAH1, CCNA2, MYC, AKIRIN2, EIF2B5, ATF7IP, BCL10, RARG, ARNTL, CDK2, MED6, MAPK1, NCOA1, HIF1A, RFC1, RGD1563668, CAND1, CLOCK, MED1, SERP1, FUS, ING5, HMGB2, CNBP, ING2, BLM, FOXM1, KITLG, AFAP1L2, NFYB, NR3C1, SOX8, MRPL12, NPM1, TCEA1, TNKS, POU3F2, TRAF6, TAF2, TGFBR1, …	1.81241
GOTERM_BP_FAT	GO:0031328~positive regulation of cellular biosynthetic process	81	ENY2, E2F3, TBK1, GPBP1, XRCC6, MORF4L2, TGFB3, EIF5A, CTCF, CNOT7, YBX1, GLI1, BRPF1, MDFIC, PSMC3IP, USP16, TOP2A, DDAH1, CCNA2, MYC, AKIRIN2, EIF2B5, ATF7IP, BCL10, RARG, ARNTL, CDK2, MED6, MAPK1, NCOA1, HIF1A, RFC1, RGD1563668, CAND1, CLOCK, MED1, SERP1, FUS, ING5, HMGB2, CNBP, ING2, BLM, FOXM1, KITLG, AFAP1L2, NFYB, NR3C1, SOX8, MRPL12, NPM1, TCEA1, TNKS, POU3F2, TRAF6, ACSL5, TAF2, TGFBR1, …	5.30347
GOTERM_BP_FAT	GO:0009891~positive regulation of biosynthetic process	82	ENY2, E2F3, TBK1, GPBP1, XRCC6, MORF4L2, TGFB3, EIF5A, CTCF, CNOT7, YBX1, TGFB2, GLI1, BRPF1, MDFIC, PSMC3IP, USP16, TOP2A, DDAH1, CCNA2, MYC, AKIRIN2, EIF2B5, ATF7IP, BCL10, RARG, ARNTL, CDK2, MED6, MAPK1, NCOA1, HIF1A, RFC1, RGD1563668, CAND1, CLOCK, MED1, SERP1, FUS, ING5, HMGB2, CNBP, ING2, BLM, FOXM1, KITLG, AFAP1L2, NFYB, NR3C1, SOX8, MRPL12, NPM1, TCEA1, TNKS, POU3F2, TRAF6, ACSL5, TAF2, T…	5.88193
GOTERM_BP_FAT	GO:0045449~regulation of transcription	174	ITGB3BP, MORF4L1, JDP2, STK36, XRCC6, MORF4L2, TGFB3, PDLIM1, CBX1, CNOT7, MAGED1, ESF1, BRPF1, CDCA7, RNF141, MDFIC, CREB3L2, YEATS2, DDX20, CRY1, ZFP275, DDAH1, CCNA2, AKIRIN2, BCL10, RARG, RBL1, ARNTL, BTBD8, MAPK1, PA2G4, UHRF1, HIF1A, RFC1, TIMELESS, CDCA7L, TFB1M, MCTS1, MYBBP1A, FUS, EID1, CNBP, HMGB2, TSHZ1, BLM, HDGF, AHCTF1, TXN1, AFAP1L2, MYBL1, SOX8, ATF1, CXXC1, JRK, PFN1, DRAP1, NPM…	6.12608
Annotation Cluster 20	Enrichment Score: 2.4125559838224597
Category	Term	Count	Genes	FDR
GOTERM_BP_FAT	GO:0019585~glucuronate metabolic process	5	CSGALNACT1, AKR1A1, SLC35D1, UGDH, UGP2	1.46915
GOTERM_BP_FAT	GO:0006063~uronic acid metabolic process	5	CSGALNACT1, AKR1A1, SLC35D1, UGDH, UGP2	1.46915
GOTERM_BP_FAT	GO:0046398~UDP-glucuronate metabolic process	4	CSGALNACT1, SLC35D1, UGDH, UGP2	4.69416
Annotation Cluster 21	Enrichment Score: 2.238298373607523
Category	Term	Count	Genes	FDR
GOTERM_BP_FAT	GO:0006323~DNA packaging	22	LOC684773, HIST1H1D, HIST1H1B, AIFM1, NUSAP1, CTCF, MCM2, NAP1L4, SMC2, NCAPD3, SMC4, NCAPD2, NCAPH, SET, HJURP, NPM1, H2AFY, ASF1B, HIST3H2BB, TOP2A, ASF1A, CDCA5	0.0963481
Annotation Cluster 22	Enrichment Score: 2.2372570872464297
Category	Term	Count	Genes	FDR
GOTERM_BP_FAT	GO:0001701~in utero embryonic development	34	STIL, TAPT1, XRCC2, GNA12, TGFB3, SOX8, YBX1, RPA1, PRPF19, G2E3, DAB2, RSPO3, DAD1, GATAD2A, AMD1, TERF2, NSDHL, CYR61, GINS1, UBE2A, MSH2, TGFBR1, NASP, BRCA2, MBD3, CCNB1, MAPK1, PLK4, NOTCH1, HIF1A, PSMC4, PSMC3, HOPX, MED1	8.85792
GOTERM_BP_FAT	GO:0009792~embryonic development ending in birth or egg hatching	50	STIL, ENAH, XRCC2, GNA12, TGFB3, YBX1, TGFB2, G2E3, DAB2, RSPO3, CHST11, DDAH1, CYR61, BCL10, UBE2A, MBD3, MAPK1, HIF1A, PSEN1, ROR2, GNAS, MED1, TAPT1, LIMS1, COL2A1, SOX8, RPA1, PRPF19, RGMA, PFN1, GATAD2A, DAD1, TRAF6, AMD1, ACSL4, TERF2, NSDHL, GINS1, MSH2, TGFBR1, NASP, BRCA2, BRCA1, CCNB1, NOTCH1, PLK4, PSMC4, PSMC3, PHGDH, HOPX, APAF1	9.65359
Annotation Cluster 23	Enrichment Score: 2.2342793797909692
Category	Term	Count	Genes	FDR
GOTERM_BP_FAT	GO:0030518~steroid hormone receptor signaling pathway	10	MED4, MED30, YWHAH, UBR5, FKBP4, SAFB, THRAP3, DNAJA1, NR3C1, MED1	5.11098
GOTERM_BP_FAT	GO:0030522~intracellular receptor-mediated signaling pathway	12	MED4, MED30, RARG, YWHAH, UBR5, FKBP4, SAFB, THRAP3, CYP26B1, DNAJA1, NR3C1, MED1	6.84369
Annotation Cluster 24	Enrichment Score: 2.0569235658118754
Category	Term	Count	Genes	FDR
GOTERM_BP_FAT	GO:0070646~protein modification by small protein removal	9	SENP2, USP7, ENY2, TAF10, COPS5, USP1, USP46, UCK2, USP16	1.01772
Annotation Cluster 25	Enrichment Score: 2.055765853866595
Category	Term	Count	Genes	FDR
GOTERM_BP_FAT	GO:0051329~interphase of mitotic cell cycle	15	TAF2, ANP32B, POLE, SKP2, POLA1, CENPF, BIRC5, CDK6, CDC25A, TAF10, CDKN2C, POLD1, CDC123, CIT, CDCA5	2.65928
GOTERM_BP_FAT	GO:0051325~interphase	15	TAF2, ANP32B, POLE, SKP2, POLA1, CENPF, BIRC5, CDK6, CDC25A, TAF10, CDKN2C, POLD1, CDC123, CIT, CDCA5	3.59324
Annotation Cluster 26	Enrichment Score: 1.918238069152294
Category	Term	Count	Genes	FDR
GOTERM_BP_FAT	GO:0070647~protein modification by small protein conjugation or removal	24	ENY2, USP7, UBE2A, COPS5, TSG101, USP1, SKP2, UBE2C, STUB1, RBX1, SENP2, PRPF19, TAF10, G2E3, WWP2, UBR5, UBE2M, UBA3, USP46, NSMCE2, CAND1, UCK2, USP16, TRAF6	0.603593
Annotation Cluster 27	Enrichment Score: 1.8190715723990245
Category	Term	Count	Genes	FDR
GOTERM_BP_FAT	GO:0051168~nuclear export	13	NXT1, XPOT, XPO1, NCBP1, XPO6, RAN, NPM1, THOC7, EIF5A, NXF1, NUP107, HNRNPA1, HSPA9	1.4427
Annotation Cluster 28	Enrichment Score: 1.784455405582612
Category	Term	Count	Genes	FDR
GOTERM_BP_FAT	GO:0010605~negative regulation of macromolecule metabolic process	99	JDP2, RBM3, TGFB3, CBX1, BAK1, EIF4EBP1, WWP2, RAB23, DDX20, AKIRIN2, EIF2B5, RARG, ANAPC5, RBL1, SKP2, PSMA2, PSMA1, PA2G4, MAD2L1, TIMELESS, RFC1, PSMA6, PSMA4, PSMA3, RAD18, PTGFRN, MYBBP1A, EID1, HMGB2, BLM, TXN1, ANAPC10, PSMA7, PSMB5, PSMB4, PSMB6, DRAP1, PSMB3, NPM1, FBXO5, DNMT3A, PHB, LMCD1, BRCA2, CDC20, BRCA1, PSMC6, HDAC2, PSMC5, PSMC4, PSMC3, PSMC2, UBA3, TDG, HOPX, DNMT1, HMGB1-PS3,…	0.000110411
Annotation Cluster 30	Enrichment Score: 1.5902305493371989
Category	Term	Count	Genes	FDR
GOTERM_BP_FAT	GO:0043065~positive regulation of apoptosis	46	SIVA1, ING3, FGFR3, TGFB3, EIF5A, NR3C1, PTEN, TGFB2, MAGED1, BAK1, CASP3, DYNLL1, CASP8AP2, CDKN2C, CASP7, CD24, DDX20, TRAF6, TOP2A, DDAH1, MYC, MAP2K7, MAP2K6, PRKCA, KCNMA1, BCL10, NACC1, RARG, ARHGEF7, TGFBR1, CYCS, MAP2K4, SF1, YWHAB, SKP2, BRCA2, YWHAE, BRCA1, PLA2G4A, NOTCH1, PSEN1, HIPK1, EEF1E1, UBE2M, HSPD1, APAF1, BARD1	4.60522
GOTERM_BP_FAT	GO:0043068~positive regulation of programmed cell death	46	SIVA1, ING3, FGFR3, TGFB3, EIF5A, NR3C1, PTEN, TGFB2, MAGED1, BAK1, CASP3, DYNLL1, CASP8AP2, CDKN2C, CASP7, CD24, DDX20, TRAF6, TOP2A, DDAH1, MYC, MAP2K7, MAP2K6, PRKCA, KCNMA1, BCL10, NACC1, RARG, ARHGEF7, TGFBR1, CYCS, MAP2K4, SF1, YWHAB, SKP2, BRCA2, YWHAE, BRCA1, PLA2G4A, NOTCH1, PSEN1, HIPK1, EEF1E1, UBE2M, HSPD1, APAF1, BARD1	5.1625
GOTERM_BP_FAT	GO:0010942~positive regulation of cell death	46	SIVA1, ING3, FGFR3, TGFB3, EIF5A, NR3C1, PTEN, TGFB2, MAGED1, BAK1, CASP3, DYNLL1, CASP8AP2, CDKN2C, CASP7, CD24, DDX20, TRAF6, TOP2A, DDAH1, MYC, MAP2K7, MAP2K6, PRKCA, KCNMA1, BCL10, NACC1, RARG, ARHGEF7, TGFBR1, CYCS, MAP2K4, SF1, YWHAB, SKP2, BRCA2, YWHAE, BRCA1, PLA2G4A, NOTCH1, PSEN1, HIPK1, EEF1E1, UBE2M, HSPD1, APAF1, BARD1	6.09507
Annotation Cluster 31	Enrichment Score: 1.525270121410948
Category	Term	Count	Genes	FDR
GOTERM_BP_FAT	GO:0030262~apoptotic nuclear changes	8	CASP3, AIFM1, CYCS, APAF1, CD24, SOD1, TOP2A, MYC	2.98522
GOTERM_BP_FAT	GO:0006997~nucleus organization	12	HMGB2, CASP3, NOLC1, AIFM1, CYCS, AHCTF1, APAF1, CD24, TMPO, SOD1, TOP2A, MYC	7.99292
