# Supplementary material for: MiT/TFE factors control ER‐phagy via transcriptional regulation of FAM134B
Source: EMBO J. 2020 Jul 27;39(17):e105696. doi: 10.15252/embj.2020105696 (PMC7459426; doi:10.15252/embj.2020105696)
Supplement: Supplementary file 7 — Table EV6 [file EMBJ-39-e105696-s007.xlsx]

## Sheet: EV table legend
EV Table 6: Table legend of CLEAR site analysis of lysosomal genes obtained from quant-seq data (EV Table 4) of RCS wild type and FGFR3/4KO treated with FGF18 or with vehicle (5% ABS).

## Sheet: EV Table 6
CLEAR SITE ANALYISIS OF LYSOSOMAL GENES (from quantSeq data of RCS wt +/- FGF18 vs FGFR3/4KO +/- FGF18)
GENES	logFC_C6 vs RCS	FDR_C6 vs RCS	logFC_RCSFGF18 vs RCS	FDR_RCSFGF18 vs RCS	logFC_C6FGF18 vs C6	FDR_C6FGF18 vs C6	logFC_C6FGF16 vs RCSFGF18	FDR_C6FGF16 vs RCSFGF18	Score	Sequence	Chrom	ABS Start	ABS End	TSS_Position	CLEAR Prediction (-2000+500 TSS)	cellular component	Biological Function_Lysosome-Autophagy related	Lysosomal storage disorder (LSD)
Abca2	1.879	1.4779e-22	0.597	0.0117334	0.029	0.989733	1.311	1.09374e-15	0.807908	CCTTCACGTGGTGT	chr3	2647677	2647690	-1109	YES	lysosomal membrane; transmembrane transport
Acp2	0.206	0.682411	0.581	0.0493406	0.397	0.703499	0.022	0.958885	0.802575	GCACCAACTGAGGC	chr3	80021082	80021095	-357	YES	lysosome	lysosome organization	Acid phosphatase deficiency
Ap3b1	-0.129	0.713268	0.445	0.0211644	0.064	0.972645	-0.51	0.00360409	0.819597	GGAGCAGGTGGCTC	chr2	24024159	24024172	-674	YES	lysosomal membrane	protein targeting to lysosome	Hermansky-Pudlak syndrome 2 (HPS2)
Arsa	0.217	0.670406	1.237	2.39567e-07	-0.021	1	-1.04	2.74171e-06	0.884828	GTGTCACGTGATGT	chr7	130452651	130452664	-1846	YES	lysosome	Autophagy	Metachromatic leukodystrophy (MLD)
Arsb	0.535	0.0911229	0.536	0.0412851	-0.011	1	-0.012	0.978271	0.85218	GCCCCGCGTGACCC	chr2	23385563	23385576	410	YES	lysosome	lysosome organization	Mucopolysaccharidosis type VI (MPS6; Maroteaux-Lamy syndrome)
Asah1	0.848	0.00209561	0.681	0.00879706	-0.061	0.978253	0.106	0.745257	0.843252	GACTCACTTGGGCC	chr16	53998173	53998186	-430	YES	lysosomal lumen	ceramide metabolic process	Farber lipogranulomatosis
Atg10	0.516	0.58748	1.579	0.00174074	0.244	0.939824	-0.818	0.076033	0.916744	TGCTCACGTGACCT	chr2	20152681	20152694	191	YES	cytoplasm	autophagy in response to ER overload
Atg14	0.281	0.686813	1.198	0.000638334	0.1	0.978253	-0.817	0.0115743	0.815105	ATCCCACGTGACTG	chr15	24374761	24374774	3	YES	autophagic vacuole; positive regulation of autophagy
Atg7	0.44	0.433921	0.953	0.00648509	-0.412	0.776566	-0.925	0.00443416							NO	autophagy; regulation of macroautophagy
Atp6v0a1	0.071	0.900093	0.625	0.0171128	0.101	0.95734	-0.453	0.0712274	0.800079	GAAGCAGCTGACTC	chr10	88913047	88913060	-1216	YES	role in mediating autophagosome-lysosome fusion
Atp6v0d1	0.404	0.177599	0.613	0.00549939	-0.234	0.790661	-0.443	0.0366403	0.808555	TAGTCACGTGTGGG	chr19	37527401	37527414	-1651	YES	lysosomal membrane; transmembrane transport
Atp6v1g1	0.341	0.0108597	0.316	0.010229	0.009	1	0.035	0.827316	0.807978	GAGTCACGGGATTC	chr5	79367638	79367651	-24	YES	lysosome; vacuolar proton-transporting V-type ATPase complex
Atp6v1h	0.615	0.0424929	0.809	0.000384509	0.334	0.670321	0.139	0.562206	0.913556	CGGTCACGTGCCGC	chr5	14356697	14356710	-1418	YES	lysosome; vacuolar proton-transporting V-type ATPase complex
Bloc1s1	0.47	0.0263778	0.566	0.00185437	0.141	0.849123	0.044	0.849823	0.844737	GAATCACCTGATAC	chr7	3347517	3347530	-1291	YES	normal biogenesis of specialized organelles of the endosomal-lysosomal system
Bloc1s3	0.296	0.909686	2.024	0.0420798	0.352	0.971724	-1.377	0.104674	0.811612	TGAGCACTTGACCT	chr1	80419118	80419131	-1762	YES	transport vesicle; secretion of lysosomal enzymes
Cd164	0.433	0.131684	0.548	0.0139034	0.085	0.949522	-0.029	0.924758	0.831015	CAGTCAAGTGACAA	chr20	46248820	46248833	-1597	YES	lysosomal membrane	cell adhesion
Cd63	0.897	3.94519e-07	1.609	1.14739e-21	0.249	0.737546	-0.462	0.0214055	0.828386	GGGTCGGGTGAGGA	chr7	3320731	3320744	482	YES	lysosome
Cd68	-1.943	0.540654	5.52	2.35125e-13	2.513	0.76802	-4.95	3.08109e-14	0.804484	TCCCCAGGTGAGGG	chr10	56271362	56271375	-769	YES	lysosomal membrane	cellular response to organic substance
Chmp5	0.163	0.383298	0.336	0.013216	-0.026	0.985799	-0.198	0.155918							NO	endosome membrane; endosome to lysosome transport
Clta	0.266	0.101326	0.457	0.000233653	0.097	0.851365	-0.094	0.53408							NO	endolysosome membrane; endocytosis
Cst3	0.323	0.0391244	0.662	1.69613e-08	0.382	0.242384	0.043	0.785694	0.807324	CTATCAAGTGATCA	chr3	143223984	143223997	-452	YES	lysosome	Defense response	Cerebral amyloid angiopathy, CST3-related; Macular degeneration, age-related, 11 (ARMD11)
Ctsb	0.106	0.770328	0.923	1.37404e-06	-0.161	0.854001	-0.978	2.30288e-07	0.955771	GGGTCACGTGACGA	chr15	46316722	46316735	-18	YES	endolysosome lumen; proteolysis
Ctsd	0.691	5.10869e-08	1.346	4.59266e-31	0.251	0.570801	-0.404	0.00181748	0.816084	CTGTCAGGTGAGAG	chr1	215555052	215555065	-1618	YES	lysosome	proteolysis	Ceroid lipofuscinosis, neuronal, 10 (CLN10)
Ctsf	0.082	0.872745	0.952	4.27023e-05	-0.032	0.995755	-0.901	2.88939e-05	0.833859	GGTCCACGTGCCTC	chr1	220114075	220114088	-152	YES	lysosome; proteolysis
Ctsh	0.641	0.0766886	0.952	0.000346934	0.164	0.891588	-0.147	0.626932	0.851911	GGGTCATTTGACCT	chr8	97438182	97438195	-972	YES	lysosome
Dpp7	1.541	4.77673e-30	1.242	1.31773e-20	-0.084	0.891588	0.215	0.145324	0.829253	CTGTCATGTGATGC	chr3	2573424	2573437	-49	YES	lysosome; aminopeptidase
Fuca1	0.528	0.00810781	0.837	3.60777e-07	-0.078	0.936523	-0.387	0.0251905	0.840256	AGGTCAAGTGAAGG	chr5	154267678	154267691	-1617	YES	lysosome	glycosaminoglycan catabolic process	Fucosidosis
Gaa	-0.804	4.71915e-05	0.801	3.44614e-06	0.358	0.588605	-1.247	3.35741e-14	0.810734	GGCTCAGCTGCCTG	chr10	108393938	108393951	-1934	YES	lysosomal membrane	lysosomal organization	Glycogen storage disease II (Pompe disease)
Gabarap	-0.083	0.778688	0.429	0.0123373	0.208	0.76802	-0.304	0.0843389	0.862935	TCGCCACGTGATTC	chr10	56600635	56600648	-652	YES	autophagic vacuole membrane and lysosome; autophagy
Gabarapl1	0.378	0.0229755	0.707	1.86458e-08	0.146	0.783982	-0.183	0.195315	0.825404	GGGTCATCTGAATC	chr4	163294094	163294107	371	YES	autophagosome organization
Galns	0.633	0.22108	1.004	0.00350187	0.108	0.969878	-0.264	0.438094	0.861211	GCATCATGTGACCT	chr19	55423350	55423363	-310	YES	lysosomal lumen	keratan sulfate catabolic process	Mucopolysaccharidosis type IVA (MPS4A)
Glb1	0.385	0.277966	0.931	7.66569e-05	0.12	0.924885	-0.426	0.072449	0.899815	GAGTCACGTGGCCT	chr8	122439224	122439237	-103	YES	lysosomal lumen	glycosaminoglycan catabolic process	Mucopolysaccharidosis type IVB (Morquio syndrome B); GM1-gangliosidosis, type I; type II; type III
Gusb	-0.297	0.311415	0.601	0.00883388	0.342	0.661961	-0.556	0.0127076	0.802674	ACGTCACATGATTT	chr12	30200435	30200448	-1630	YES	lysosomal lumen	hyaluronan catabolic process	Mucopolysaccharidosis Type VII (MPS7; Sly Syndrome)
Hexa	0.209	0.35136	0.697	1.12371e-06	0.05	0.970554	-0.439	0.00238144	0.959468	CGCTCACGTGACCC	chr8	64325369	64325382	-65	YES	lysosomal lumen	glycosaminoglycan metabolic process	Tay-Sachs disease (TSD)
Hexb	-0.054	0.940743	0.819	0.00258558	0.075	0.978542	-0.797	0.00211476	0.85095	CGGTCATCTGACTC	chr2	28003276	28003289	-28	YES	lysosomal lumen	glycosaminoglycan metabolic process	Sandhoff disease
Hpse	-3.637	0.147943	1.869	0.0324659	3.381	0.639738	-2.125	0.0082343	0.901067	GGCTCAAGTGACCA	chr14	10533931	10533944	-426	YES	lysosome	heparan sulfate proteoglycan catabolic process
Lamp1	0.141	0.352897	0.786	8.32279e-16	-0.005	1	-0.65	2.41206e-11	0.887358	GCATCACGTGGCCT	chr16	81706735	81706748	-186	YES	autophagy
Lamp2	0.928	0.0138822	1.128	0.000164522	-0.121	0.942444	-0.32	0.264794							NO	lysosomal membrane	platelet activation	Danon disease
Laptm5	0.172	0.867118	2.244	4.57992e-12	0.206	0.947664	-1.865	6.05128e-11	0.810182	AGGCCACTTGGCTC	chr5	149014672	149014685	-1120	YES	lysosome; transport
Litaf	0.413	0.332124	1.129	6.21839e-06	0.089	0.970847	-0.627	0.0082037							NO	lysosomal membrane	signal transduction
Lmbrd1	-0.301	0.312221	0.761	3.63706e-05	0.005	1	-1.056	9.7688e-09	0.846927	AGGTCAGGTGGCAC	chr9	30939400	30939413	-154	YES	lysosomal membrane
Man2b1	-0.129	0.724073	0.429	0.0405848	0.196	0.841036	-0.363	0.0666913	0.808172	GCTTCATGTGAGGA	chr19	26195384	26195397	-1412	YES	lysosome	mannose metabolic process	Mannosidosis, alpha B, lysosomal (MANSA)
Man2b2	-0.243	0.719722	0.905	0.00426695	0.308	0.849123	-0.84	0.00372196	0.808983	GGAGCAACTGACCA	chr14	78938213	78938226	-1745	YES	lysosome; mannose metabolic process
Manba	0.161	0.900977	1.229	0.0408171	0.26	0.942091	-0.808	0.149394	0.831055	CACTCAGCTGACCT	chr2	240668122	240668135	-90	YES	lysosome	mannan catabolic process	Mannosidosis, beta A, lysosomal (MANSB)
Map1lc3a	-0.101	0.778361	0.635	0.00134578	-0.015	1	-0.751	6.15477e-05	0.832229	GCCGCAGGTGACGT	chr3	150801568	150801581	280	YES	late endosome; autophagic vacuole assembly
Map1lc3b	-0.628	0.0601285	0.664	0.00890757	0.341	0.76802	-0.952	1.65725e-05	0.863647	GGGTCAGCTGAGGT	chr19	53634784	53634797	-664	YES	autophagic vacuole membrane	autophagy
Mcoln1	-0.631	0.128338	0.913	7.73801e-05	0.556	0.635297	-0.988	4.06189e-06	0.939379	CGCTCACGTGACCG	chr12	2054680	2054693	52	YES	lysosomal membrane	transmembrane transport	Mucolipidosis IV
Naglu	-0.458	0.124122	0.599	0.00425	0.346	0.687653	-0.711	0.000242049	0.814651	GGCTCATGTGGTCA	chr10	88977906	88977919	-1456	YES	lysosome	lysosome organization	Mucopolysaccharidosis type IIIB (MPS3B, Sanfilippo syndrome B)
Nbr1	-0.204	0.644043	0.977	7.09438e-06	0.405	0.670321	-0.777	0.000158844							NO	autophagic vacuole and lysosome; macroautophagy
Neu1	-0.312	0.739141	1.583	7.13203e-05	0.004	1	-1.891	9.14249e-08	0.809169	GAGTCACATGCCAC	chr20	4610845	4610858	-149	YES	lysosome	glycosphingolipid metabolic process	Neuraminidase deficiency (Mucolipidosis I, ML1)
Npc2	0.282	0.160441	0.929	2.9397e-12	-0.086	0.912954	-0.734	3.00037e-08							NO	lysosome	transport of cholesterol through the late endosomal/lysosomal system	Niemann-Pick disease, type C2 (NPC2)
Plekhm1	0.755	0.00106369	0.77	0.000152211	-0.15	0.851365	-0.165	0.453359	0.902778	AAGTCACGTGATGC	chr10	91493048	91493061	-469	YES	lysosome
Psap	0.493	6.39444e-05	0.746	9.15165e-12	0.062	0.92224	-0.191	0.136881	0.847952	CCGCCACCTGGCCC	chr20	29831180	29831193	-121	YES	lysosome	catabolism of glycosphingolipids	Gaucher disease, atypical, due to saposin C deficiency; METACHROMATIC LEUKODYSTROPHY DUE TO SAPOSIN B DEFICIENCY
Ramp2	0.946	3.40555e-08	0.576	0.000845984	-0.1	0.882102	0.27	0.0955919	0.827545	AAGTCACCTGAGTT	chr10	89164230	89164243	-1939	YES	lysosome	protein transport
Rnaset2	-0.032	0.959713	0.901	0.000196404	0.084	0.978047	-0.849	0.000139449	0.832777	GGGGCACTTGGTCC	chr1	53172879	53172892	-1999	YES	lysosome	RNA phosphodiester bond hydrolysis
Rragc	0.787	0.0918487	1.013	0.00528209	-0.11	0.970847	-0.336	0.377769	0.857142	TAGTCAGGTGATTC	chr5	141572346	141572359	-189	YES	lysosome	positive regulation of TOR signaling
Sqstm1	0.257	0.376576	1.056	2.56917e-10	-0.055	0.978253	-0.854	8.07913e-08	0.800818	TGGTCAGGCGGCCG	chr10	35715948	35715961	300	YES	autophagic vacuole; autophagy
Tecpr1	-0.745	0.498128	2.487	3.51797e-07	0.562	0.853801	-2.67	4.10095e-08	0.861008	GAGTCACGTGTCCT	chr12	12374375	12374388	-414	YES	lysosomal membrane; autophagic vacuole fusion
Tmbim1	-0.426	0.664097	1.91	3.67982e-06	0.968	0.633483	-1.368	0.000304687							NO	lysosome
Tmem127	0.039	0.953983	0.628	0.042582	-0.012	1	-0.601	0.0346201							NO	cytoplasm	negative regulation of TOR signaling
Tmem175	0.018	0.984973	0.787	0.0260295	0.285	0.851365	-0.485	0.148325	0.81139	TCGCCATCTGACCC	chr14	2099938	2099951	56	YES	lysosomal membranes (Chapel et al., 2013)
Tmem59	0.364	0.246194	0.847	2.34099e-05	0.21	0.811674	-0.273	0.191562	0.806905	TGGTCTCTTGACCC	chr5	126782646	126782659	-414	YES	lysosomal membrane	autophagy
Tpcn1	1.087	0.246207	1.388	0.0344261	0.39	0.857502	0.089	0.895415	0.813744	GGATCACCTGGGAG	chr12	41505928	41505941	-1855	YES	lysosomal membrane; transmembrane transport
Ulk1	1.183	4.30069e-05	0.854	0.0026573	0.449	0.584016	0.778	0.000633405	0.843658	TCCTCAGGTGACTA	chr12	51906681	51906694	-1766	YES	autophagic vacuole; positive regulation of autophagy
Vps16	0.523	0.226222	0.821	0.00782834	0.146	0.92224	-0.152	0.632139	0.804743	CCACCAGCTGATCC	chr3	122946068	122946081	-1844	YES	lysosomal membrane	intracellular protein transport
Vps33a	-0.858	0.0137786	0.527	0.0311983	0.288	0.848029	-1.097	6.63546e-07	0.828627	ACATCAGCTGACCA	chr12	38458191	38458204	-1624	YES	lysosome
									0.81257	GGCTCAGCTGGTCA	chr7	18584738	18584751	486
									0.841963	TGCCCACCTGACCA	chr4	148285152	148285165	-314
									0.841963	TGCCCACCTGACCA	chr4	148285152	148285165	-1701
									0.860054	GGGCCATGTGACCA	chr4	148286809	148286822	-44
									0.935733	GTGTCACGTGACCG	chr4	148286825	148286838	-28
									0.83013	CGCCCACCTGAGCT	chr4	148286945	148286958	92
									0.841963	TGCCCACCTGACCA	chr4	148285152	148285165	-1889
									0.860054	GGGCCATGTGACCA	chr4	148286809	148286822	-232
									0.935733	GTGTCACGTGACCG	chr4	148286825	148286838	-216
									0.83013	CGCCCACCTGAGCT	chr4	148286945	148286958	-96
									0.841963	TGCCCACCTGACCA	chr4	148285152	148285165	-1889
									0.860054	GGGCCATGTGACCA	chr4	148286809	148286822	-232
									0.935733	GTGTCACGTGACCG	chr4	148286825	148286838	-216
									0.83013	CGCCCACCTGAGCT	chr4	148286945	148286958	-96
									0.881646	GGTGCACGTGACCG	chr4	148326076	148326089	-1909
									0.842258	CTGTCACCTGACTT	chr4	148326613	148326626	-1372
									0.815576	GGGTCAGATGATTA	chr4	148328314	148328327	329
									0.815576	GGGTCAGATGATTA	chr4	148328314	148328327	-514
									0.825736	GGGGCAGGTGGTCG	chr3	2649264	2649277	478
									0.810887	GGAGCAGCTGGCCC	chr3	80021724	80021737	285
									0.826704	GGGGCAGGCGACGC	chr1	225185214	225185227	-753
									0.831177	GGGGCAGCTGACTG	chr2	24024212	24024225	-621
									0.813223	GAATCATATGACCC	chr4	140837748	140837761	4
									0.935733	GTGTCACGTGACCG	chr7	130451262	130451275	-457
									0.834988	GCCTCAGGTGGGGG	chr7	130450909	130450922	-104
									0.804152	GGATCAGTTGGCTG	chr7	130450658	130450671	147
									0.887069	GTGTCACCTGACGG	chr7	130454159	130454172	-1539
									0.812071	TCCTCACCTGGGTC	chr16	53998654	53998667	51
									0.827722	CTGTCACCTGCGCC	chr16	53998678	53998691	75
									0.800464	GTGCCAAGTGAACG	chr15	24374347	24374360	417
									0.822859	GCGCCACGTGCTAC	chr19	37526545	37526558	-795
									0.872566	TGGTCACGTGAGAT	chr19	37525805	37525818	-55
									0.937611	GCGTCACCTGACGC	chr19	37525786	37525799	-36
									0.89144	GCGTCAGCTGATCC	chr19	37525748	37525761	2
									0.818958	GAGTCAGCTGCCCT	chr5	79367657	79367670	-5
									0.813744	CTCCCACCTGATCC	chr5	79368098	79368111	436
									0.865919	TGCTCACGTGCCCA	chr5	14356683	14356696	-1404
									0.913556	CGGTCACGTGCCGC	chr5	14356697	14356710	-4
									0.865919	TGCTCACGTGCCCA	chr5	14356683	14356696	10
									0.972549	GCGTCACGTGACGC	chr7	3346255	3346268	-29
									0.877535	CAATCACGTGATTC	chr7	3346239	3346252	-13
									0.939603	GACTCACGTGACGC	chr1	80417173	80417186	183
									0.889344	ATGTCACGTGAGGC	chr20	46248985	46248998	-1432
									0.803209	GCATCAGATGGCGC	chr20	46249468	46249481	-949
									1	GGGTCACGTGACCC	chr20	46250020	46250033	-397
									0.89368	GCGTCACGTGGGCA	chr20	46250078	46250091	-339
									0.934862	CGATCACGTGACCG	chr20	46250307	46250320	-110
									0.810742	CCGCCACCTGCCTC	chr20	46250463	46250476	46
									0.80742	CCGCCAGGTGGGCG	chr20	46250588	46250601	171
									0.864306	CGGCCACGTGGCCT	chr7	3332594	3332607	-176
									0.833769	GCGTCACATGAGAG	chr7	3332668	3332681	-102
									0.825512	AGCGCAGGTGAGGC	chr7	3332830	3332843	60
									0.831859	GGTTCAGCTGCCCC	chr10	56271194	56271207	-601
									0.830247	GTGTCACTTGCTCC	chr10	56271083	56271096	-490
									0.81199	GAGTCAACTGCCTC	chr10	56270796	56270809	-203
									0.811612	AGGTCAAGTGCTCA	chr1	215554382	215554395	-948
									0.877866	CCCCCACGTGACTC	chr1	215553594	215553607	-160
									0.935379	GTCTCACGTGACCC	chr1	215553447	215553460	-13
									0.878937	GGATCAGCTGACTC	chr1	215553415	215553428	19
									0.800748	TTATCAGGTGAGGA	chr1	215553261	215553274	173
									0.818019	GCGTCACCTGGAGT	chr1	215553220	215553233	214
									0.822743	GGGTCGCTTGATCT	chr1	220114198	220114211	-29
									0.831368	CGCGCAGGTGAGCG	chr2	84276222	84276235	339
									0.827351	AAGTCACATGACTG	chr3	2573380	2573393	-5
									0.854124	GTGTCAGGTGAGTG	chr3	2573050	2573063	325
									0.872385	TGATCACGTGGCCA	chr10	75282166	75282179	-876
									0.83909	CAGTCACTTGGTCC	chr10	75280929	75280942	361
									0.861519	GTGTCAAGTGACTG	chr10	46171518	46171531	-508
									0.865598	GGACCATGTGACCC	chr5	154268172	154268185	-1123
									0.843606	GGGCCAAGTGAGTG	chr5	154269687	154269700	392
									0.826484	GTCCCAGGTGACCT	chr10	108394842	108394855	-1030
									0.808299	GGATCACATGCCTG	chr10	108395640	108395653	-232
									0.874856	AAACCACGTGACCC	chr10	108395918	108395931	46
									0.808733	TGCGCAGGTGAGCT	chr10	108395975	108395988	103
									0.8164	AGGTCACATGATTT	chr10	56600663	56600676	-624
									0.879013	CGCACACGTGACCC	chr12	30200782	30200795	-1283
									0.904441	CGCTCACCTGACCG	chr8	64325403	64325416	-31
									0.840928	TCCTCACGTGGGCT	chr8	64325419	64325432	-15
									0.810218	TTCTCAAGTGAGTC	chr8	64325712	64325725	278
									0.87335	CCACCACGTGACTC	chr19	14508571	14508584	-62
									0.84424	GGGTCATGTGGCTG	chr1	262015278	262015291	-1305
									0.919545	GGGTCACGTGTCCC	chr1	262015265	262015278	-1292
									0.858963	TCGGCACGTGACAC	chr16	81706702	81706715	-153
									0.959468	GGCTCACGTGACCG	chr16	81706617	81706630	-68
									0.859594	TGTTCACGTGACAG	chr16	81706590	81706603	-41
									0.804194	GCGTCGAGTGGGCC	chr16	81706299	81706312	250
									0.801143	AGCTCAGGTGCCTT	chr5	149015888	149015901	96
									0.817847	GGCTCAGGTGTCTG	chr5	149015969	149015982	177
									0.875249	GTTTCAGGTGACCC	chr5	149046642	149046655	-1038
									0.80599	AGCCCAGGTGAGGA	chr5	149047261	149047274	-419
									0.802422	GGATCGCTTGCCCC	chr19	26196871	26196884	75
									0.829214	GTGTCAGCTGACTA	chr14	78940411	78940424	453
									0.912606	GAGTCACCTGACTC	chr19	53635617	53635630	169
									0.814952	ATGTCAGCTGATGC	chr12	2054700	2054713	72
									0.904087	GGCTCAGGTGAGCG	chr12	2054831	2054844	203
									0.829163	ACTTCAGGTGACGA	chr12	2054876	2054889	248
									0.821676	GCGTCGCGTGGGCA	chr12	2055015	2055028	387
									0.814341	GATTCACCTGCCTC	chr10	10572532	10572545	-658
									0.872996	GAATCACGTGGGGC	chr10	10573178	10573191	-12
									0.885511	AGCCCACGTGACCG	chr10	10573193	10573206	3
									0.8896	CGGCCACCTGACGC	chr10	10573594	10573607	404
									0.814903	GGGTCACATGCGGA	chr20	4610999	4611012	5
									0.877727	AGGTCAGCTGACCG	chr20	4611113	4611126	119
									0.912035	CAGTCACGTGGCCC	chr12	41599988	41600001	-16
									0.815404	GGGCCAGCTGCGCC	chr12	41600213	41600226	209
									0.841356	GTGTCATGTGAGTC	chr10	91492578	91492591	1
									0.811857	CGATCACGTGGTAT	chr10	91501093	91501106	-498
									0.81201	CCGCCACCTGCTCC	chr10	91500563	91500576	32
									0.855391	TGGTCAGCTGACGA	chr20	29831344	29831357	43
									0.935733	GTGTCACGTGACCG	chr17	9837354	9837367	96
									0.842358	CCCCCACGTGGCCG	chr10	89167060	89167073	-122
									0.813385	TCCCCAAGTGACCT	chr1	53173385	53173398	-1493
									0.902971	GGGTCAGGTGGGCC	chr1	53174502	53174515	-376
									0.842928	CCGTCAGGTGGGTC	chr1	53174569	53174582	-309
									0.827639	CGGGCACGTGATAA	chr5	141572360	141572373	-175
									0.822851	CTGTCACCTGAACT	chr2	189904440	189904453	-1581
									0.834471	GAGTCACTTGCTGC	chr19	9622299	9622312	-294
									0.834983	ACGTCATGTGATTC	chr19	9622591	9622604	-2
									0.839528	CCATCACCTGAGTG	chr1	170382948	170382961	-733
									0.835725	AGGCCAGCTGAGCC	chr1	170383242	170383255	-439
									0.845955	ACCTCACCTGCCCC	chr1	170384024	170384037	343
									0.862439	GGCCCAGGTGAGCG	chr7	11724778	11724791	53
									0.837099	TCATCAGGTGATGG	chr10	35715891	35715904	357
									0.812248	GAGGCACCTGGCCT	chr3	153547168	153547181	-1447
									0.831368	CGCGCAGGTGAGCG	chr3	153548283	153548296	-332
									0.813105	CTCTCAGCTGACCT	chr3	153549836	153549849	-1737
									0.812506	TGGTCATCTGAGGG	chr3	153550061	153550074	-1512
									0.810344	TGGGCAAGTGACTT	chr3	153551758	153551771	185
									0.805221	TGCCCAGCTGACCT	chr3	153559800	153559813	-682
									0.814573	GACTCACCTGCTTC	chr3	153560352	153560365	-130
									0.857059	GGGGCAGGTGGCGC	chr3	153580944	153580957	76
									0.80061	AAGTCACCTGGCAG	chr14	2099608	2099621	386
									0.827155	GGCCCAGGTGGGGC	chr5	126783143	126783156	83
									0.833548	CTGTCAGCTGACCT	chr5	126783263	126783276	203
									0.820712	CACTCACCTGCTCC	chr12	41507309	41507322	-474
									0.832907	GCCTCACTTGCCCT	chr1	219172078	219172091	-923
									0.822574	CCGCCACATGAGGC	chr1	219172181	219172194	-820
									0.814004	GGCTCCCGTGAGCA	chr1	219173154	219173167	153
									0.827812	AGGTCACGCGGCTC	chr10	55675953	55675966	417
									0.869834	GGGTCACTTGGGCG	chr3	122947257	122947270	-655
									0.930811	TCATCACGTGACCC	chr3	122947838	122947851	-74
									0.827535	GCGCCAACTGAGGC	chr3	122948178	122948191	266
									0.901967	AGGTCACGTGAACG	chr12	38459766	38459779	-49
									0.946096	CCGTCACGTGACCG	chr12	38459782	38459795	-33
									0.819156	AGGCCACGTGCGGG	chr4	85008853	85008866	-496
									0.809011	GGGGCACGCGCCGC	chr4	85009068	85009081	-281
