# Supplementary material for: MiT/TFE factors control ER‐phagy via transcriptional regulation of FAM134B
Source: EMBO J. 2020 Jul 27;39(17):e105696. doi: 10.15252/embj.2020105696 (PMC7459426; doi:10.15252/embj.2020105696)
Supplement: Supplementary file 8 — Tables EV7 and EV8 [file EMBJ-39-e105696-s008.xlsx]

## Sheet: EV table legend
EV Table 7 and 8: Table legend of quantitative proteome (EV table 7) of RCS wild type and FAM134B DLIR treated with FGF18 or vehicle (5% ABS) and 2D annotation matrix (EV Table 8), depicted in figure 8A.

## Sheet:  EV Table7. Proteome
QUANTITATIVE PROTEOME OF RCS WT +/- FGF18 vs FAM134BDLIR +/- FGF18
FAM_KO_01 (vehicle: ABS)	FAM_KO_02 (vehicle: ABS)	FAM_KO_03 (vehicle: ABS)	FAM_KO_FGF18_01	FAM_KO_FGF18_02	FAM_KO_FGF18_03	RCS_01 (vehicle: ABS)	RCS_02 (vehicle: ABS)	RCS_03 (vehicle: ABS)	RCS_FGF18_01	RCS_FGF18_02	RCS_FGF18_03	Student's T-test Significant FAM_KO_FG18_FAM_KO_ABS	Student's T-test significant	Student's T-test Significant RX_FG18_RX_ABS	Student's T-test significant_	Student's T-test Significant FAM_KO_FG18_RX_FG18	Student's T-test significant__	Student's T-test Significant FAM_KO_ABS_RX_ABS	Student's T-test significant___	GOBP name	GOMF name	GOCC name	KEGG name	Pfam	endoplasmic reticulum positive	endoplasmic reticulum lumen positive	endoplasmic reticulum membrane positive	endoplasmic reticulum-Golgi intermediate compartment positive	endoplasmic reticulum part positive	Peptides	Razor + unique peptides	Unique peptides	Sequence coverage [%]	Unique + razor sequence coverage [%]	Unique sequence coverage [%]	Mol. weight [kDa]	Q-value	Score	Intensity	MS/MS count	-Log Student's T-test p-value FAM_KO_FG18_FAM_KO_ABS	Student's T-test q-value FAM_KO_FG18_FAM_KO_ABS	Student's T-test Difference FAM_KO_FG18_FAM_KO_ABS	Significantly regulated FAM_KO_FG18_FAM_KO_ABS	Student's T-test Test statistic FAM_KO_FG18_FAM_KO_ABS	-Log Student's T-test p-value RX_FG18_RX_ABS	Student's T-test q-value RX_FG18_RX_ABS	Student's T-test Difference RX_FG18_RX_ABS	Significantly regulated RX_FG18_RX_ABS
26.2414	26.116	26.3615	25.5805	25.8059	25.7151	26.196	25.953	26.1067	NaN	NaN	NaN	+	FAM_KO_FG18_FAM_KO_ABS							biological regulation;cellular component organization;cellular component organization at cellular level;cellular component organization or biogenesis;cellular component organization or biogenesis at cellular level;cellular membrane organization;cellular process;cytoskeletal anchoring at nuclear membrane;cytoskeleton organization;maintenance of location;maintenance of location in cell;maintenance …		acrosomal membrane;cell part;cytoplasmic part;cytoplasmic vesicle membrane;cytoplasmic vesicle part;integral to membrane;integral to nuclear inner membrane;integral to organelle membrane;intracellular organelle part;intracellular part;intrinsic to membrane;intrinsic to nuclear inner membrane;intrinsic to organelle membrane;macromolecular complex;membrane;membrane part;nuclear membrane part;nuclea…		MRP;Sad1_UNC						8	8	8	18.1	18.1	18.1	84.788	0	16.579	754550000	15	2.29823	0.00958333	-0.539155		-2.74391	0	1	NaN	#VALUE!
NaN	25.0855	25.3063	NaN	NaN	NaN	NaN	NaN	NaN	25.7331	25.7181	25.2543									7-methylguanosine biosynthetic process;7-methylguanosine metabolic process;biosynthetic process;cellular biosynthetic process;cellular macromolecule metabolic process;cellular metabolic process;cellular nitrogen compound biosynthetic process;cellular nitrogen compound metabolic process;cellular process;guanosine biosynthetic process;guanosine metabolic process;heterocycle biosynthetic process;het…	binding;catalytic activity;cation binding;ion binding;metal ion binding;queuine tRNA-ribosyltransferase activity;transferase activity;transferase activity, transferring glycosyl groups;transferase activity, transferring pentosyl groups	cell part;cytoplasmic part;intracellular membrane-bounded organelle;intracellular organelle;intracellular part;membrane-bounded organelle;mitochondrion;nucleus;organelle		TGT						2	2	2	7.9	7.9	7.9	45.849	0	4.7064	506870000	5	NaN	1	0		NaN	0	1	NaN	#VALUE!
24.2821	NaN	24.7936	24.3882	24.3512	24.3859	24.2996	24.2104	24.1923	NaN	NaN	NaN									alcohol catabolic process;alcohol metabolic process;carbohydrate catabolic process;carbohydrate metabolic process;catabolic process;cellular carbohydrate catabolic process;cellular carbohydrate metabolic process;cellular metabolic process;cellular nitrogen compound metabolic process;cellular process;coenzyme metabolic process;cofactor metabolic process;glucose catabolic process;glucose metabolic …	binding;catalytic activity;coenzyme binding;cofactor binding;DNA binding;histone binding;methylated histone residue binding;NAD binding;nucleic acid binding;nucleotide binding;oxidoreductase activity;oxidoreductase activity, acting on CH-OH group of donors;oxidoreductase activity, acting on the CH-OH group of donors, NAD or NADP as acceptor;phosphogluconate dehydrogenase (decarboxylating) activit…	cell part;intracellular membrane-bounded organelle;intracellular organelle;intracellular part;membrane-bounded organelle;nucleus;organelle		NAD_binding_11;NAD_binding_2;PWWP						1	1	1	3.4	3.4	3.4	60.421	0	10.996	250290000	7	0.339664	0.582126	-0.162699		-0.558621	0	0.983097	NaN	#VALUE!
NaN	NaN	NaN	29.8028	30.0407	29.8969	NaN	NaN	NaN	28.6084	28.3609	29.0877					+	FAM_KO_FG18_RX_FG18			anatomical structure development;biological adhesion;biological regulation;biomineral tissue development;cell adhesion;cell chemotaxis;cell differentiation;cell migration;cell motility;cellular component movement;cellular developmental process;cellular process;cellular response to chemical stimulus;cellular response to stimulus;chemotaxis;defense response;developmental process;immune system proce…	binding;extracellular matrix binding	apical part of cell;cell part;cell projection;cytoplasmic part;extracellular region part;extracellular space;intracellular part;membrane-bounded vesicle;organelle;perinuclear region of cytoplasm;vesicle	ECM-receptor interaction;Focal adhesion;Toll-like receptor signaling pathway	Osteopontin						12	12	12	38.2	38.2	38.2	34.963	0	230.4	5768200000	86	0	0.982855	NaN	#VALUE!	0	0	0.989431	NaN	#VALUE!
NaN	NaN	NaN	27.7202	27.6407	27.8067	NaN	NaN	NaN	26.6418	26.367	26.4802					+	FAM_KO_FG18_RX_FG18			activation of caspase activity;activation of plasma proteins involved in acute inflammatory response;aging;biological regulation;blood coagulation;cellular process;cellular response to chemical stimulus;cellular response to hydrogen peroxide;cellular response to oxidative stress;cellular response to reactive oxygen species;cellular response to stimulus;cellular response to stress;coagulation;deve…	binding;enzyme binding;lipid binding;phospholipid binding;protease binding;protein binding	cell part;cell surface;cytoplasm;extracellular matrix;extracellular region part;extracellular space;integral to membrane;intracellular part;intrinsic to membrane;membrane part	Complement and coagulation cascades	Interfer-bind;Tissue_fac						5	5	5	21	21	21	33.501	0	17.938	1194900000	17	0	0.973826	NaN	#VALUE!	0	0	0.981265	NaN	#VALUE!
24.9821	25.3733	25.2458	26.3672	26.2901	25.6513	NaN	NaN	NaN	25.628	25.6973	25.6756	+	FAM_KO_FG18_FAM_KO_ABS							biological regulation;negative regulation of biological process;negative regulation of cellular process;negative regulation of protein secretion;negative regulation of protein transport;negative regulation of secretion;negative regulation of transport;regulation of biological process;regulation of cellular localization;regulation of cellular process;regulation of establishment of protein localiza…	catalytic activity;endopeptidase activity;hydrolase activity;peptidase activity;peptidase activity, acting on L-amino acid peptides;serine hydrolase activity;serine-type endopeptidase activity;serine-type peptidase activity	cell part;cytoplasmic part;endoplasmic reticulum membrane;endoplasmic reticulum part;integral to membrane;intracellular organelle part;intracellular part;intrinsic to membrane;membrane;membrane part;organelle membrane;organelle part;plasma membrane		Rhomboid	+		+		+	6	6	6	10.5	10.5	10.5	93.256	0	19.594	671750000	17	1.6221	0.0147018	0.902444		2.54598	0	0.996655	NaN	#VALUE!
27.4482	26.736	25.9951	27.2373	26.8388	26.9257	NaN	NaN	NaN	26.3826	26.6705	27.2599									adult behavior;adult locomotory behavior;adult walking behavior;autophagy;behavior;biological regulation;carbohydrate metabolic process;catabolic process;cellular carbohydrate metabolic process;cellular catabolic process;cellular component organization;cellular component organization or biogenesis;cellular macromolecule metabolic process;cellular membrane organization;cellular metabolic process;c…	binding;cholesterol binding;hedgehog receptor activity;lipid binding;molecular transducer activity;receptor activity;signal transducer activity;signaling receptor activity;steroid binding;sterol binding;transmembrane signaling receptor activity	cell part;cytoplasmic part;endoplasmic reticulum;endosome;envelope;extracellular region;Golgi apparatus;integral to membrane;integral to plasma membrane;intracellular membrane-bounded organelle;intracellular organelle;intracellular organelle part;intracellular part;intrinsic to membrane;intrinsic to plasma membrane;lysosomal membrane;membrane;membrane part;membrane raft;membrane-bounded organelle…	Lysosome	Patched	+					6	6	6	5.3	5.3	5.3	142.95	0	60.372	1695200000	27	0.248646	0.618144	0.274164		0.510936	0	0.9937	NaN	#VALUE!
26.979	26.6037	26.9472	NaN	27.1758	26.8627	NaN	NaN	NaN	26.6583	27.0977	26.807													Rhodanese						3	3	3	29.9	29.9	29.9	17.536	0	48.701	1936200000	17	0.36497	0.541858	0.175932		0.598199	0	0.992629	NaN	#VALUE!
NaN	NaN	NaN	25.3581	25.604	25.5155	NaN	NaN	NaN	24.9327	25.1097	25.1993					+	FAM_KO_FG18_RX_FG18			adult heart development;anatomical structure development;apoptosis;biological regulation;cell death;cell differentiation;cellular developmental process;cellular process;chondrocyte differentiation;death;developmental process;endochondral ossification;heart development;multicellular organismal process;muscle cell differentiation;nervous system development;organ development;ossification;osteoblast …	binding;DNA binding;nucleic acid binding;nucleic acid binding transcription factor activity;protein binding;regulatory region DNA binding;regulatory region nucleic acid binding;RNA polymerase II regulatory region DNA binding;RNA polymerase II regulatory region sequence-specific DNA binding;sequence-specific DNA binding;sequence-specific DNA binding RNA polymerase II transcription factor activity;…	cell part;intracellular membrane-bounded organelle;intracellular organelle;intracellular part;membrane-bounded organelle;nucleus;organelle		HJURP_C;SRF-TF						4	4	2	8.7	8.7	4.3	54.241	0	6.7461	413420000	15	0	1	NaN	#VALUE!	0	0	1	NaN	#VALUE!
NaN	24.5447	NaN	25.5863	25.5755	25.643	NaN	NaN	NaN	25.5992	25.7294	25.8392									amine biosynthetic process;amine catabolic process;amine metabolic process;biosynthetic process;carboxylic acid biosynthetic process;carboxylic acid catabolic process;carboxylic acid metabolic process;catabolic process;cellular amine metabolic process;cellular amino acid biosynthetic process;cellular amino acid catabolic process;cellular amino acid metabolic process;cellular biosynthetic process;…	1-pyrroline-5-carboxylate dehydrogenase activity;catalytic activity;oxidoreductase activity;oxidoreductase activity, acting on the aldehyde or oxo group of donors;oxidoreductase activity, acting on the aldehyde or oxo group of donors, NAD or NADP as acceptor;oxidoreductase activity, acting on the CH-NH group of donors;oxidoreductase activity, acting on the CH-NH group of donors, NAD or NADP as ac…	cell part;cytoplasmic part;intracellular organelle lumen;intracellular organelle part;intracellular part;membrane-enclosed lumen;mitochondrial matrix;mitochondrial part;organelle lumen;organelle part		Aldedh						2	2	2	5.1	5.1	5.1	57.787	0	11.248	499910000	17	0	1	1.05685		0	0	1	NaN	#VALUE!
25.5968	25.5627	25.5664	NaN	NaN	NaN	25.3802	25.556	25.6581	NaN	NaN	NaN									biological regulation;regulation of biological process;regulation of cellular metabolic process;regulation of cellular process;regulation of intracellular protein kinase cascade;regulation of metabolic process;regulation of phosphate metabolic process;regulation of phosphorus metabolic process;regulation of phosphorylation;regulation of protein kinase A signaling cascade;regulation of response to…	binding;catalytic activity;enzyme binding;enzyme regulator activity;kinase activity;kinase binding;kinase regulator activity;protein binding;protein complex scaffold;protein kinase A binding;protein kinase A catalytic subunit binding;protein kinase A regulatory subunit binding;protein kinase binding;structural molecule activity;transferase activity;transferase activity, transferring phosphorus-co…	cell part;cytoplasm;cytoplasmic part;intracellular membrane-bounded organelle;intracellular non-membrane-bounded organelle;intracellular organelle;intracellular organelle part;intracellular part;macromolecular complex;membrane;membrane-bounded organelle;microbody;non-membrane-bounded organelle;nuclear part;nucleolus;organelle;organelle part;peroxisome;plasma membrane;protein complex								7	7	7	4.6	4.6	4.6	206.84	0	11.954	445650000	13	0	1	NaN	#VALUE!	0	0	1	NaN	#VALUE!
NaN	26.5049	NaN	NaN	NaN	NaN	26.3794	26.5816	26.5615	NaN	NaN	NaN																			2	2	2	30.3	30.3	30.3	8.4977	0	4.7882	951760000	25	NaN	1	0		NaN	0	1	NaN	#VALUE!
25.5207	NaN	24.816	NaN	NaN	NaN	25.2306	25.6709	25.7492	NaN	NaN	NaN																			4	4	4	8.2	8.2	8.2	64.721	0	8.3926	345030000	10	NaN	1	0		NaN	0	1	NaN	#VALUE!
NaN	NaN	26.0857	NaN	NaN	NaN	26.318	25.9598	26.1351	NaN	NaN	NaN									biological regulation;cell surface receptor linked signaling pathway;cellular process;cellular response to chemical stimulus;cellular response to endogenous stimulus;cellular response to hormone stimulus;cellular response to insulin stimulus;cellular response to organic substance;cellular response to peptide hormone stimulus;cellular response to stimulus;enzyme linked receptor protein signaling p…	binding;phosphoprotein binding;protein binding	cell part;cytoplasm;cytoplasmic part;endosomal part;endosome;endosome membrane;Golgi apparatus;Golgi apparatus part;Golgi membrane;intracellular membrane-bounded organelle;intracellular organelle;intracellular organelle part;intracellular part;membrane;membrane-bounded organelle;organelle;organelle membrane;organelle part;plasma membrane		BPS;PH;RA;SH2						8	8	8	23.2	23.2	23.2	60.537	0	9.5907	883940000	16	NaN	1	0		NaN	0	1	NaN	#VALUE!
NaN	24.993	25.4375	25.2471	NaN	24.8723	24.8089	25.8126	25.1907	NaN	NaN	NaN									3'-UTR-mediated mRNA destabilization;biological regulation;cell communication;cell surface receptor linked signaling pathway;cellular process;cellular response to acid;cellular response to amine stimulus;cellular response to amino acid stimulus;cellular response to arsenic-containing substance;cellular response to chemical stimulus;cellular response to endogenous stimulus;cellular response to ext…	AU-rich element binding;binding;enzyme inhibitor activity;enzyme regulator activity;GTPase inhibitor activity;GTPase regulator activity;mRNA 3'-UTR AU-rich region binding;mRNA 3'-UTR binding;mRNA binding;nucleic acid binding;nucleoside-triphosphatase regulator activity;nucleotide binding;poly-pyrimidine tract binding;protein binding;ribonucleoprotein binding;ribosomal large subunit binding;riboso…	CCR4-NOT complex;cell part;cell projection;cytoplasm;dendrite;intracellular membrane-bounded organelle;intracellular organelle;intracellular organelle part;intracellular part;macromolecular complex;membrane-bounded organelle;neuron projection;nuclear part;nucleoplasm part;nucleus;organelle;organelle part;polysome;protein complex;ribonucleoprotein complex;synapse;transcription factor complex		RRM_1						4	4	4	9.4	9.4	9.4	79.144	0	3.8843	549760000	14	NaN	1	0		NaN	0	1	NaN	#VALUE!
25.8668	26.0696	26.0084	NaN	25.3812	NaN	25.8548	25.2941	25.6814	NaN	NaN	NaN										adenyl nucleotide binding;adenyl ribonucleotide binding;ATP binding;binding;catalytic activity;DNA binding;helicase activity;hydrolase activity;hydrolase activity, acting on acid anhydrides;hydrolase activity, acting on acid anhydrides, in phosphorus-containing anhydrides;nucleic acid binding;nucleoside-triphosphatase activity;nucleotide binding;purine nucleotide binding;purine ribonucleoside tri…			Helicase_C;SNF2_N						12	12	12	18.9	18.9	18.9	95.5	0	31.551	533700000	33	0	1	-0.600343		0	0	1	NaN	#VALUE!
NaN	25.4585	NaN	25.9573	NaN	25.6206	NaN	NaN	NaN	25.7336	26.5039	26.0031																			7	7	7	7.1	7.1	7.1	155.46	0	10.759	659770000	12	NaN	1	0		NaN	0	1	NaN	#VALUE!
26.6802	26.5071	26.543	NaN	NaN	26.3372	26.484	26.2066	26.2162	NaN	NaN	NaN									carbohydrate metabolic process;cellular carbohydrate metabolic process;cellular macromolecule metabolic process;cellular metabolic process;cellular process;cellular protein metabolic process;glycosylation;macromolecule glycosylation;macromolecule metabolic process;macromolecule modification;metabolic process;primary metabolic process;protein glycosylation;protein metabolic process;protein modific…	acetylglucosaminyltransferase activity;alpha-1,6-mannosylglycoprotein 6-beta-N-acetylglucosaminyltransferase activity;catalytic activity;transferase activity;transferase activity, transferring glycosyl groups;transferase activity, transferring hexosyl groups;UDP-glycosyltransferase activity			DUF4525						3	3	3	16.4	16.4	16.4	15.532	0	7.192	1095400000	8	0	1	-0.239575		0	0	1	NaN	#VALUE!
NaN	NaN	NaN	25.4058	NaN	25.8748	NaN	NaN	NaN	25.9634	26.2119	25.6002									biological regulation;cellular component organization;cellular component organization at cellular level;cellular component organization or biogenesis;cellular component organization or biogenesis at cellular level;cellular macromolecule metabolic process;cellular metabolic process;cellular process;cellular protein metabolic process;chromatin modification;chromatin organization;chromosome organiza…	acetyltransferase activity;catalytic activity;histone acetyltransferase activity;lysine N-acetyltransferase activity;N-acetyltransferase activity;N-acyltransferase activity;protein binding transcription factor activity;transcription coactivator activity;transcription cofactor activity;transcription factor binding transcription factor activity;transferase activity;transferase activity, transferrin…	cell part;histone acetyltransferase complex;intracellular organelle part;intracellular part;macromolecular complex;nuclear part;nucleoplasm part;organelle part;protein complex;SAGA-type complex;STAGA complex		Bromo_TP						3	3	3	20.9	20.9	20.9	45.902	0	36.584	572330000	10	NaN	1	0		NaN	0	1	NaN	#VALUE!
25.5905	25.9649	26.0769	NaN	25.4489	25.6472	25.235	25.3011	26.0607	NaN	NaN	NaN									anatomical structure development;autophagic vacuole assembly;biological regulation;cellular component assembly;cellular component assembly at cellular level;cellular component organization;cellular component organization at cellular level;cellular component organization or biogenesis;cellular component organization or biogenesis at cellular level;cellular process;cellular response to stimulus;cel…		cell part;cytoplasmic part;intracellular part;macromolecular complex;membrane;pre-autophagosomal structure membrane;protein complex;ULK1-ATG13-FIP200 complex		ATG11						8	8	8	6.4	6.4	6.4	182.23	0	6.7241	663490000	17	0.689558	0.21077	-0.329366		-1.08438	0	1	NaN	#VALUE!
NaN	NaN	26.7121	26.3593	26.4806	26.6266	NaN	NaN	NaN	26.2992	26.5152	26.4245									biological regulation;catabolic process;cellular catabolic process;cellular macromolecule catabolic process;cellular macromolecule metabolic process;cellular metabolic process;cellular process;macromolecule catabolic process;macromolecule metabolic process;metabolic process;modification-dependent macromolecule catabolic process;modification-dependent protein catabolic process;positive regulation …		cell part;CUL4 RING ubiquitin ligase complex;Cul4B-RING ubiquitin ligase complex;cullin-RING ubiquitin ligase complex;intracellular membrane-bounded organelle;intracellular organelle;intracellular part;macromolecular complex;membrane;membrane-bounded organelle;nucleus;organelle;plasma membrane;protein complex;ubiquitin ligase complex	Nucleotide excision repair;Ubiquitin mediated proteolysis	Cullin;Cullin_Nedd8						13	7	7	14.8	9.9	9.9	110.81	0	12.939	882540000	21	0	1	-0.223301		0	0	1	NaN	#VALUE!
25.3929	25.6764	25.7369	25.7115	NaN	26.1531	25.6776	25.3324	25.1588	NaN	NaN	NaN													CUE						6	6	6	9.7	9.7	9.7	85.695	0	6.0526	660030000	23	0.656478	0.223864	0.33025		1.05156	0	1	NaN	#VALUE!
NaN	NaN	NaN	24.8904	25.1155	NaN	NaN	NaN	NaN	24.879	24.9731	24.397									biological regulation;canonical Wnt receptor signaling pathway;cell differentiation;cell surface receptor linked signaling pathway;cellular developmental process;cellular process;cellular response to stimulus;developmental process;muscle cell differentiation;negative regulation of biological process;negative regulation of cell communication;negative regulation of cell differentiation;negative reg…		cell part;intracellular membrane-bounded organelle;intracellular organelle;intracellular part;membrane-bounded organelle;nucleus;organelle		BCL9						2	2	2	2.4	2.4	2.4	151.35	0	6.529	383520000	8	NaN	1	0		NaN	0	1	NaN	#VALUE!
NaN	NaN	NaN	28.2871	28.2629	28.3412	NaN	NaN	NaN	29.3025	29.2631	28.9453					+	FAM_KO_FG18_RX_FG18							BACK;BTB;Kelch_1						14	14	14	25.2	25.2	25.2	62.711	0	40.884	3517200000	42	0	0.99685	NaN	#VALUE!	0	0	1	NaN	#VALUE!
NaN	NaN	24.5088	25.1558	24.7131	24.7385	NaN	NaN	NaN	25.1905	25.0844	24.6923									biological regulation;cell cycle process;cellular macromolecule metabolic process;cellular metabolic process;cellular process;cellular protein metabolic process;macromolecule metabolic process;macromolecule modification;maintenance of mitotic sister chromatid cohesion;maintenance of sister chromatid cohesion;metabolic process;post-translational protein acetylation;post-translational protein modif…		cell part;chromatin;chromosomal part;chromosome, centromeric region;intracellular organelle part;intracellular part;nuclear part;nucleoplasm;organelle part		DUF2036						5	5	5	20.8	20.8	20.8	46.247	0	18.832	354300000	19	0	0.996582	0.3603		0	0	1	NaN	#VALUE!
NaN	NaN	NaN	27.2723	27.3767	27.4675	NaN	NaN	NaN	27.6648	27.3391	27.2069									apoptosis;biological regulation;biosynthetic process;cell death;cell differentiation;cellular biosynthetic process;cellular developmental process;cellular macromolecule biosynthetic process;cellular macromolecule metabolic process;cellular metabolic process;cellular process;central nervous system neuron differentiation;death;developmental process;FasL biosynthetic process;forebrain neuron differe…		cell part;cytoplasmic part;cytoplasmic vesicle membrane;cytoplasmic vesicle part;intracellular membrane-bounded organelle;intracellular non-membrane-bounded organelle;intracellular organelle;intracellular organelle part;intracellular part;membrane;membrane-bounded organelle;non-membrane-bounded organelle;nuclear part;nucleolus;nucleus;organelle;organelle membrane;organelle part;plasma membrane;ve…								6	6	6	10.6	10.6	10.6	45.617	0	7.3235	1393800000	29	0	0.994712	NaN	#VALUE!	0	0	0.999087	NaN	#VALUE!
NaN	NaN	NaN	24.9849	25.2749	26.0547	NaN	NaN	NaN	25.3451	24.8753	25.4912									anatomical structure development;anatomical structure morphogenesis;cellular component organization;cellular component organization at cellular level;cellular component organization or biogenesis;cellular component organization or biogenesis at cellular level;cellular process;cellular response to acid;cellular response to amine stimulus;cellular response to amino acid stimulus;cellular response t…	extracellular matrix structural constituent;structural molecule activity	collagen;collagen type V;extracellular matrix part;extracellular region part;fibrillar collagen		COLFI;Collagen;VWC						6	5	5	6.4	5.7	5.7	145.2	0	18.45	650330000	21	0	0.993913	NaN	#VALUE!	0	0	0.998816	NaN	#VALUE!
NaN	NaN	NaN	25.9414	25.6843	25.7022	NaN	NaN	NaN	25.4962	25.9426	25.9578									biological regulation;cellular process;cellular response to abiotic stimulus;cellular response to chemical stimulus;cellular response to cytokine stimulus;cellular response to external stimulus;cellular response to interleukin-1;cellular response to mechanical stimulus;cellular response to organic substance;cellular response to stimulus;negative regulation of biological process;negative regulatio…	binding;DNA binding;nucleic acid binding;nucleic acid binding transcription factor activity;regulatory region DNA binding;regulatory region nucleic acid binding;sequence-specific DNA binding;sequence-specific DNA binding transcription factor activity;transcription regulatory region DNA binding;transcription regulatory region sequence-specific DNA binding	cell part;cytoplasmic part;cytosol;intracellular membrane-bounded organelle;intracellular organelle;intracellular part;membrane-bounded organelle;mitochondrion;nucleus;organelle	Acute myeloid leukemia;Adipocytokine signaling pathway;Amoebiasis;Apoptosis;B cell receptor signaling pathway;Chagas disease (American trypanosomiasis);Chemokine signaling pathway;Chronic myeloid leukemia;Cytosolic DNA-sensing pathway;Epithelial cell signaling in Helicobacter pylori infection;Hepatitis C;ko05152;Leishmaniasis;MAPK signaling pathway;Measles;Neurotrophin signaling pathway;NOD-like …	Ank_2;Death;RHD						3	3	3	4.1	4.1	4.1	105.7	0	13.614	601130000	15	0	0.99338	NaN	#VALUE!	0	0	0.998546	NaN	#VALUE!
NaN	25.5543	25.4276	NaN	25.7919	NaN	26.158	25.9626	25.6622	NaN	NaN	NaN										binding;calcium ion binding;cation binding;enzyme activator activity;enzyme regulator activity;GTPase activator activity;GTPase regulator activity;ion binding;metal ion binding;nucleoside-triphosphatase regulator activity;Rab GTPase activator activity;Ras GTPase activator activity;small GTPase regulator activity			GRAM;RabGAP-TBC						3	3	3	4.6	4.6	4.6	141.87	0	43.247	812230000	9	NaN	1	0		NaN	0	0.998005	NaN	#VALUE!
27.1781	NaN	NaN	27.823	27.7389	27.5516	NaN	NaN	NaN	27.6628	27.6851	27.3821									alcohol metabolic process;apocarotenoid metabolic process;biological regulation;cellular aldehyde metabolic process;cellular hormone metabolic process;cellular lipid metabolic process;cellular metabolic process;cellular process;diterpenoid metabolic process;fat-soluble vitamin metabolic process;hormone metabolic process;isoprenoid metabolic process;lipid metabolic process;metabolic process;polyol…	alcohol dehydrogenase (NADP+) activity;alditol:NADP+ 1-oxidoreductase activity;aldo-keto reductase (NADP) activity;binding;catalytic activity;coenzyme binding;cofactor binding;isoprenoid binding;lipid binding;NADP binding;NADP+ binding;NADPH binding;NADP-retinol dehydrogenase activity;nucleotide binding;oxidoreductase activity;oxidoreductase activity, acting on CH-OH group of donors;oxidoreductas…	cell part;cytoplasmic part;cytosol;intracellular part		Aldo_ket_red						7	6	5	28.8	26.3	23.7	36.16	0	76.691	2328000000	24	0	0.989671	0.526424		0	0	0.993968	NaN	#VALUE!
25.9856	25.8368	NaN	NaN	NaN	NaN	26.1136	26.6403	26.6404	NaN	NaN	NaN									defense response;inflammatory response;response to stimulus;response to stress;response to wounding		extracellular region	Cytokine-cytokine receptor interaction	IL17						3	3	3	30.6	30.6	30.6	20.356	0	18.565	541080000	10	NaN	1	0		NaN	0	0.992897	NaN	#VALUE!
NaN	NaN	NaN	26.3661	24.5781	26.1475	NaN	NaN	NaN	26.5295	26.6013	26.7525											cell part;cytoplasmic part;intracellular membrane-bounded organelle;intracellular organelle;intracellular part;membrane-bounded organelle;mitochondrion;nucleus;organelle		B12D						3	3	3	50.6	50.6	50.6	9.5991	0	49.831	646660000	14	0	0.986251	NaN	#VALUE!	0	0	0.991828	NaN	#VALUE!
NaN	NaN	NaN	27.1331	26.8943	26.7295	NaN	NaN	NaN	27.0427	27.3044	27.2251											cell part;intracellular membrane-bounded organelle;intracellular organelle;intracellular part;membrane-bounded organelle;nucleus;organelle		IRF-2BP1_2						12	9	9	34.5	25.9	25.9	59.51	0	18.902	1143300000	22	0	0.985727	NaN	#VALUE!	0	0	0.991561	NaN	#VALUE!
NaN	25.914	NaN	27.1028	27.2342	27.5541	NaN	NaN	NaN	27.4571	27.03	27.7509									anatomical structure development;anatomical structure formation involved in morphogenesis;atrial cardiac muscle cell development;biological regulation;biosynthetic process;cardiac cell development;cardiac muscle cell development;cell development;cell differentiation;cellular biosynthetic process;cellular developmental process;cellular macromolecule biosynthetic process;cellular macromolecule meta…	binding;cation binding;ion binding;metal ion binding;protein binding;transcription factor binding;transition metal ion binding;zinc ion binding	actin cytoskeleton;adherens junction;anchoring junction;cell junction;cell part;cell-substrate adherens junction;cell-substrate junction;contractile fiber part;cytoplasmic part;cytoskeleton;focal adhesion;intracellular membrane-bounded organelle;intracellular non-membrane-bounded organelle;intracellular organelle;intracellular part;M band;membrane-bounded organelle;non-membrane-bounded organelle;…	Osteoclast differentiation	LIM						9	9	9	36.2	36.2	36.2	32.086	0	28.724	1415200000	44	0	0.984419	1.38304		0	0	0.990761	NaN	#VALUE!
NaN	NaN	NaN	29.7336	29.802	29.701	NaN	NaN	NaN	29.46	29.7456	29.4347									biological regulation;positive regulation of biological process;positive regulation of cell communication;positive regulation of cellular process;positive regulation of I-kappaB kinase/NF-kappaB cascade;positive regulation of intracellular protein kinase cascade;positive regulation of response to stimulus;positive regulation of signal transduction;positive regulation of signaling;regulation of bi…	actin binding;binding;calcium ion binding;calcium-dependent protein binding;cation binding;cytoskeletal protein binding;identical protein binding;ion binding;metal ion binding;protein binding;protein dimerization activity;protein heterodimerization activity;protein homodimerization activity	cell part;cell projection;cytoplasmic part;intracellular membrane-bounded organelle;intracellular organelle;intracellular part;membrane-bounded organelle;neuron projection;nucleus;organelle;perinuclear region of cytoplasm		S_100						5	5	5	43.6	43.6	43.6	11.776	0	22.255	6652300000	37	0	0.983636	NaN	#VALUE!	0	0	0.990229	NaN	#VALUE!
NaN	NaN	NaN	26.3635	26.2267	26.1496	NaN	NaN	NaN	25.9764	25.8966	26.146									anatomical structure formation involved in morphogenesis;angiogenesis;biological regulation;catabolic process;cation homeostasis;cell communication;cell death;cellular catabolic process;cellular component assembly;cellular component organization;cellular component organization or biogenesis;cellular lipid metabolic process;cellular metabolic process;cellular nitrogen compound catabolic process;ce…	binding;catalytic activity;cation binding;enzyme binding;heme binding;heme oxygenase (decyclizing) activity;hydrolase activity;hydrolase activity, acting on ester bonds;ion binding;iron ion binding;lipase activity;metal ion binding;molecular transducer activity;oxidoreductase activity;oxidoreductase activity, acting on paired donors, with incorporation or reduction of molecular oxygen;phospholipa…	caveola;cell part;cytoplasmic part;cytosol;endoplasmic reticulum;endoplasmic reticulum membrane;endoplasmic reticulum part;intracellular membrane-bounded organelle;intracellular non-membrane-bounded organelle;intracellular organelle;intracellular organelle part;intracellular part;membrane;membrane part;membrane raft;membrane-bounded organelle;non-membrane-bounded organelle;nuclear part;nucleolus;…	Mineral absorption;Porphyrin and chlorophyll metabolism	Heme_oxygenase	+		+		+	4	4	4	22.5	22.5	22.5	33.005	0	30.514	712510000	20	0	0.983376	NaN	#VALUE!	0	0	0.989963	NaN	#VALUE!
25.6481	NaN	26.4079	26.2357	26.2542	26.2375	NaN	NaN	NaN	26.0603	26.1857	26.4321									adult behavior;adult locomotory behavior;alcohol metabolic process;anatomical structure development;anatomical structure morphogenesis;apoptosis;associative learning;axon cargo transport;axon choice point recognition;axon midline choice point recognition;axonogenesis;behavior;behavioral interaction between organisms;biological adhesion;biological regulation;calcium ion homeostasis;cation homeosta…	binding;carbohydrate binding;cation binding;DNA binding;endopeptidase inhibitor activity;endopeptidase regulator activity;enzyme activator activity;enzyme inhibitor activity;enzyme regulator activity;glycosaminoglycan binding;growth factor receptor binding;heparin binding;ion binding;metal ion binding;nucleic acid binding;pattern binding;peptidase activator activity;peptidase inhibitor activity;p…	apical part of cell;axon;cell part;cell projection;cell projection part;cell surface;ciliary rootlet;cilium part;coated pit;cytoplasm;cytoplasmic part;cytoplasmic vesicle;cytoskeletal part;dendritic shaft;dendritic spine;Golgi apparatus;integral to membrane;intracellular membrane-bounded organelle;intracellular organelle;intracellular organelle part;intracellular part;intrinsic to membrane;membra…	Alzheimer's disease	APP_amyloid;APP_Cu_bd;APP_E2;APP_N;Beta-APP;Kunitz_BPTI						6	6	6	10.5	10.5	10.5	82.797	0	27.462	1070200000	21	0.297531	0.581213	0.214466		0.559543	0	0.989697	NaN	#VALUE!
NaN	NaN	NaN	25.5322	25.5296	25.7981	NaN	NaN	NaN	25.2072	24.8	25.1694					+	FAM_KO_FG18_RX_FG18			anatomical structure development;anatomical structure morphogenesis;biological regulation;biosynthetic process;body fluid secretion;canonical Wnt receptor signaling pathway;cell cycle;cell cycle checkpoint;cell cycle process;cell differentiation;cell division;cell proliferation;cell surface receptor linked signaling pathway;cellular biosynthetic process;cellular developmental process;cellular mac…	binding;catalytic activity;cyclin-dependent protein kinase regulator activity;enzyme binding;enzyme regulator activity;kinase activity;kinase binding;kinase regulator activity;phosphotransferase activity, alcohol group as acceptor;protein binding;protein binding transcription factor activity;protein complex binding;protein kinase activity;protein kinase binding;protein kinase regulator activity;t…	cell junction;cell part;cell-cell junction;cyclin-dependent protein kinase holoenzyme complex;cytoplasm;intracellular membrane-bounded organelle;intracellular organelle;intracellular organelle part;intracellular part;macromolecular complex;membrane;membrane-bounded organelle;nuclear part;nucleoplasm part;nucleus;occluding junction;organelle;organelle part;protein complex;tight junction;transcript…	Acute myeloid leukemia;Bladder cancer;Cell cycle;Chronic myeloid leukemia;Colorectal cancer;Endometrial cancer;Focal adhesion;Glioma;Jak-STAT signaling pathway;Measles;Melanoma;Non-small cell lung cancer;p53 signaling pathway;Pancreatic cancer;Pathways in cancer;Prostate cancer;Small cell lung cancer;Thyroid cancer;Viral myocarditis;Wnt signaling pathway	Cyclin_C;Cyclin_N						2	2	2	10.5	10.5	10.5	33.483	0	5.3892	325790000	10	0	0.981035	NaN	#VALUE!	0	0	0.988105	NaN	#VALUE!
NaN	NaN	NaN	24.8323	NaN	NaN	NaN	NaN	NaN	24.3494	24.4065	24.2572									carboxylic acid metabolic process;cellular alkene metabolic process;cellular ketone metabolic process;cellular lipid metabolic process;cellular metabolic process;cellular process;defense response;fatty acid metabolic process;icosanoid metabolic process;inflammatory response;leukotriene metabolic process;lipid metabolic process;metabolic process;monocarboxylic acid metabolic process;organic acid m…	aromatase activity;binding;catalytic activity;cation binding;heme binding;ion binding;iron ion binding;metal ion binding;monooxygenase activity;oxidoreductase activity;oxidoreductase activity, acting on paired donors, with incorporation or reduction of molecular oxygen;oxidoreductase activity, acting on paired donors, with incorporation or reduction of molecular oxygen, reduced flavin or flavopro…	cell part;cytoplasmic part;endoplasmic reticulum membrane;endoplasmic reticulum part;intracellular organelle part;intracellular part;membrane;membrane part;organelle membrane;organelle part	Arachidonic acid metabolism	p450	+		+		+	8	4	1	22.1	12.7	2.7	60.68	0	3.5117	218930000	6	NaN	1	0		NaN	0	0.98784	NaN	#VALUE!
NaN	NaN	NaN	25.1628	25.1204	NaN	NaN	NaN	NaN	25.9161	24.9887	25.3383									anatomical structure development;anatomical structure formation involved in morphogenesis;anatomical structure morphogenesis;angiogenesis;astrocyte cell migration;biological regulation;branching morphogenesis of a tube;cell migration;cell motility;cell proliferation;cellular component movement;cellular process;developmental process;developmental process involved in reproduction;endothelial cell p…	binding;calcium ion binding;catalytic activity;cation binding;endopeptidase activity;enzyme activator activity;enzyme regulator activity;hydrolase activity;integrin binding;ion binding;metal ion binding;metalloendopeptidase activity;metallopeptidase activity;nucleic acid binding transcription factor activity;peptidase activator activity;peptidase activity;peptidase activity, acting on L-amino aci…	cell part;cytoplasm;cytoplasmic membrane-bounded vesicle;cytoplasmic part;cytoplasmic vesicle;extracellular matrix;extracellular region part;integral to membrane;intracellular membrane-bounded organelle;intracellular organelle;intracellular part;intrinsic to membrane;melanosome;membrane part;membrane-bounded organelle;membrane-bounded vesicle;organelle;pigment granule;vesicle	GnRH signaling pathway	DUF3377;Hemopexin;Peptidase_M10;PG_binding_1						6	6	6	11.2	11.2	11.2	66.079	0	12.489	442810000	10	NaN	1	0		NaN	0	0.987311	NaN	#VALUE!
NaN	NaN	NaN	25.551	25.4713	25.4851	NaN	NaN	NaN	25.6502	25.8095	25.4893										binding;cation binding;ion binding;metal ion binding			DDHD						4	4	4	8.2	8.2	8.2	95.173	0	4.3796	404050000	7	0	0.979223	NaN	#VALUE!	0	0	0.98599	NaN	#VALUE!
25.8507	25.5004	26.0615	NaN	NaN	NaN	25.8139	25.3229	25.9985	NaN	NaN	NaN									biological regulation;cell cycle;cell cycle phase;cell cycle process;cellular component movement;cellular component organization;cellular component organization at cellular level;cellular component organization or biogenesis;cellular component organization or biogenesis at cellular level;cellular process;microtubule-based movement;microtubule-based process;mitosis;mitotic cell cycle;nuclear divis…	adenyl nucleotide binding;adenyl ribonucleotide binding;ATP binding;binding;catalytic activity;hydrolase activity;hydrolase activity, acting on acid anhydrides;hydrolase activity, acting on acid anhydrides, in phosphorus-containing anhydrides;microtubule motor activity;motor activity;nucleoside-triphosphatase activity;nucleotide binding;purine nucleotide binding;purine ribonucleoside triphosphate…	cell part;cytoplasm;cytoskeletal part;intracellular membrane-bounded organelle;intracellular non-membrane-bounded organelle;intracellular organelle;intracellular organelle part;intracellular part;kinesin complex;macromolecular complex;membrane;membrane-bounded organelle;microtubule;microtubule associated complex;non-membrane-bounded organelle;nuclear part;nucleolus;nucleus;organelle;organelle par…		Kinesin						4	4	4	7.9	7.9	7.9	91.194	0	29.071	464660000	14	0	0.978965	NaN	#VALUE!	0	0	0.9852	NaN	#VALUE!
NaN	NaN	NaN	NaN	25.9506	26.5047	NaN	NaN	NaN	25.446	25.7627	25.7918									actin cytoskeleton organization;actin filament-based process;cellular component organization;cellular component organization at cellular level;cellular component organization or biogenesis;cellular component organization or biogenesis at cellular level;cellular localization;cellular macromolecule localization;cellular membrane organization;cellular process;cellular protein localization;cortical a…	adenyl nucleotide binding;adenyl ribonucleotide binding;ATP binding;binding;calcium ion binding;catalytic activity;cation binding;GTP binding;GTPase activity;guanyl nucleotide binding;guanyl ribonucleotide binding;hydrolase activity;hydrolase activity, acting on acid anhydrides;hydrolase activity, acting on acid anhydrides, in phosphorus-containing anhydrides;ion binding;metal ion binding;nucleos…	cell part;cytoplasmic part;endosomal part;endosome membrane;intracellular organelle part;intracellular part;membrane;organelle membrane;organelle part;perinuclear region of cytoplasm;plasma membrane;recycling endosome membrane	Endocytosis	Dynamin_N						7	6	5	21.2	19.5	17.5	61.237	0	8.0171	496370000	14	NaN	1	0		NaN	0	0.984673	NaN	#VALUE!
26.0111	NaN	NaN	26.1625	NaN	NaN	26.1676	26.1553	25.9144	NaN	NaN	NaN									establishment of localization;establishment of localization in cell;establishment of protein localization;intracellular protein transport;intracellular transport;nuclear import;nuclear transport;nucleocytoplasmic transport;protein import;protein import into nucleus;protein targeting;protein transport;transport	protein transporter activity;substrate-specific transporter activity;transporter activity	cell part;cytoplasm;intracellular membrane-bounded organelle;intracellular organelle;intracellular part;membrane-bounded organelle;nucleus;organelle		Arm;IBB						7	4	4	17.3	12.5	12.5	57.772	0	3.6171	846440000	14	NaN	1	0		NaN	0	0.984147	NaN	#VALUE!
NaN	NaN	NaN	NaN	26.1184	NaN	NaN	NaN	NaN	26.1841	26.2923	26.4767									biological regulation;biosynthetic process;cellular biosynthetic process;cellular macromolecule biosynthetic process;cellular macromolecule metabolic process;cellular metabolic process;cellular nitrogen compound metabolic process;cellular process;macromolecule biosynthetic process;macromolecule metabolic process;metabolic process;nitrogen compound metabolic process;nucleic acid metabolic process;…	binding;catalytic activity;enzyme activator activity;enzyme regulator activity;lipid binding;transferase activity;transferase activity, transferring alkyl or aryl (other than methyl) groups;transporter activity	cell part;cytoplasmic part;cytosol;integral to membrane;intracellular;intracellular membrane-bounded organelle;intracellular organelle;intracellular part;intrinsic to membrane;membrane part;membrane-bounded organelle;nucleus;organelle		CRAL_TRIO;CRAL_TRIO_N						7	7	7	24.1	24.1	24.1	46.205	0	19.095	774080000	13	NaN	1	0		NaN	0	0.983885	NaN	#VALUE!
25.1049	25.5406	25.6122	25.3114	NaN	NaN	25.5	25.4198	25.605	NaN	NaN	NaN									activation of caspase activity;biological regulation;cellular chemical homeostasis;cellular component organization;cellular component organization or biogenesis;cellular homeostasis;cellular ion homeostasis;cellular membrane organization;cellular process;chemical homeostasis;establishment of localization;homeostatic process;ion homeostasis;lipid transport;membrane organization;negative regulation…		cell part;cytoplasmic part;intracellular membrane-bounded organelle;intracellular organelle;intracellular organelle part;intracellular part;macromolecular complex;membrane-bounded organelle;membrane-enclosed lumen;mitochondrial intermembrane space;mitochondrial part;nucleus;organelle;organelle envelope lumen;organelle part;protein complex		PRELI						3	3	3	15.2	15.2	15.2	24.931	0	8.1312	383520000	6	0	0.976132	-0.107798		0	0	0.983622	NaN	#VALUE!
NaN	25.0206	NaN	25.7718	25.9281	NaN	NaN	NaN	NaN	25.3641	24.838	25.5816									biological regulation;macromolecule metabolic process;membrane protein ectodomain proteolysis;membrane protein intracellular domain proteolysis;membrane protein proteolysis;metabolic process;primary metabolic process;protein metabolic process;proteolysis;regulation of biological process;regulation of immune response;regulation of immune system process;regulation of response to stimulus	aspartic endopeptidase activity, intramembrane cleaving;aspartic-type endopeptidase activity;aspartic-type peptidase activity;binding;catalytic activity;endopeptidase activity;hydrolase activity;identical protein binding;peptidase activity;peptidase activity, acting on L-amino acid peptides;protein binding;protein dimerization activity;protein homodimerization activity	cell part;cytoplasmic part;cytoplasmic vesicle membrane;cytoplasmic vesicle part;endoplasmic reticulum part;endosomal part;endosome membrane;Golgi apparatus part;Golgi membrane;Golgi-associated vesicle membrane;integral to cytosolic side of endoplasmic reticulum membrane;integral to endoplasmic reticulum membrane;integral to lumenal side of endoplasmic reticulum membrane;integral to membrane;inte…		PA;Peptidase_A22B	+		+		+	2	2	2	6.2	6.2	6.2	63.736	0	4.0639	453970000	13	NaN	1	0		NaN	0	0.98336	NaN	#VALUE!
NaN	NaN	26.1262	NaN	NaN	NaN	25.7616	26.16	25.7873	NaN	NaN	NaN									anatomical structure formation involved in morphogenesis;angiogenesis;biological regulation;blood vessel endothelial cell migration;cell differentiation;cell migration;cell motility;cellular component assembly;cellular component movement;cellular component organization;cellular component organization at cellular level;cellular component organization or biogenesis;cellular component organization o…	binding;protein binding;protein complex binding;transcription factor binding	cell part;cytoplasmic part;cytoplasmic ubiquitin ligase complex;cytosol;intracellular membrane-bounded organelle;intracellular organelle;intracellular organelle part;intracellular part;macromolecular complex;membrane;membrane-bounded organelle;mitochondrion;nuclear part;nucleoplasm part;nucleus;organelle;organelle part;protein complex;transcription factor complex;ubiquitin ligase complex;VCB comp…	Pathways in cancer;Renal cell carcinoma;Ubiquitin mediated proteolysis	VHL						4	4	4	42.2	42.2	42.2	21.215	0	28.254	488360000	20	NaN	1	0		NaN	0	0.982311	NaN	#VALUE!
NaN	NaN	NaN	25.8383	26.26	26.3624	NaN	NaN	NaN	25.6589	25.1707	25.7593					+	FAM_KO_FG18_RX_FG18			aging;biological regulation;biosynthetic process;cell aging;cellular biosynthetic process;cellular component assembly;cellular component assembly at cellular level;cellular component organization;cellular component organization at cellular level;cellular component organization or biogenesis;cellular component organization or biogenesis at cellular level;cellular macromolecule biosynthetic process…	binding;DNA binding;hormone receptor binding;ligand-dependent nuclear receptor transcription coactivator activity;nuclear hormone receptor binding;nucleic acid binding;nucleic acid binding transcription factor activity;peroxisome proliferator activated receptor binding;protein binding;protein binding transcription factor activity;receptor binding;retinoic acid receptor binding;retinoid X receptor…	cell part;chromatin;chromosomal part;heterochromatin;intracellular membrane-bounded organelle;intracellular organelle;intracellular organelle part;intracellular part;membrane-bounded organelle;nucleus;organelle;organelle part;senescence-associated heterochromatin focus		AT_hook						2	2	2	38.3	38.3	38.3	11.706	0	4.1471	562650000	13	0	0.97204	NaN	#VALUE!	0	0	0.97918	NaN	#VALUE!
NaN	NaN	NaN	27.0068	26.849	27.0894	NaN	NaN	NaN	27.0755	27.0388	26.6926									9-cis-retinoic acid biosynthetic process;9-cis-retinoic acid metabolic process;androgen metabolic process;biological regulation;biosynthetic process;C21-steroid hormone metabolic process;carboxylic acid metabolic process;cellular biosynthetic process;cellular hormone metabolic process;cellular ketone metabolic process;cellular lipid metabolic process;cellular metabolic process;cellular process;di…	alcohol dehydrogenase (NAD) activity;catalytic activity;oxidoreductase activity;oxidoreductase activity, acting on CH-OH group of donors;oxidoreductase activity, acting on the CH-OH group of donors, NAD or NADP as acceptor;retinol dehydrogenase activity;steroid dehydrogenase activity;steroid dehydrogenase activity, acting on the CH-OH group of donors, NAD or NADP as acceptor;testosterone dehydrog…	cell part;cytoplasmic part;endoplasmic reticulum part;integral to endoplasmic reticulum membrane;integral to membrane;integral to organelle membrane;intracellular organelle part;intracellular part;intrinsic to endoplasmic reticulum membrane;intrinsic to membrane;intrinsic to organelle membrane;membrane part;organelle part	Retinol metabolism	adh_short	+		+		+	4	4	4	21.3	21.3	21.3	35.214	0	10.965	986800000	18	0	0.971785	NaN	#VALUE!	0	0	0.97892	NaN	#VALUE!
26.0331	26.3869	26.2241	NaN	NaN	26.6893	26.7584	25.5199	26.2855	NaN	NaN	NaN									amine transport;amino acid transport;asparagine transport;basic amino acid transport;carboxylic acid transport;cation transport;establishment of localization;glutamine transport;histidine transport;ion transport;metal ion transport;monovalent inorganic cation transport;neutral amino acid transport;nitrogen compound transport;organic acid transport;organic substance transport;sodium ion transport;…	active transmembrane transporter activity;amine transmembrane transporter activity;amino acid transmembrane transporter activity;antiporter activity;basic amino acid transmembrane transporter activity;carboxylic acid transmembrane transporter activity;L-amino acid transmembrane transporter activity;L-asparagine transmembrane transporter activity;L-glutamine transmembrane transporter activity;L-hi…	cell part;integral to membrane;integral to plasma membrane;intrinsic to membrane;intrinsic to plasma membrane;membrane part;plasma membrane part	Proximal tubule bicarbonate reclamation	Aa_trans						3	3	3	8.9	8.9	8.9	55.636	0	25.403	843190000	17	0	0.970514	0.474583		0	0	0.977881	NaN	#VALUE!
NaN	NaN	NaN	26.8589	27.2735	27.2457	NaN	NaN	NaN	26.7728	26.3931	27.01									anatomical structure morphogenesis;axonogenesis;biological regulation;cell part morphogenesis;cell projection morphogenesis;cell projection organization;cellular component morphogenesis;cellular component organization;cellular component organization at cellular level;cellular component organization or biogenesis;cellular component organization or biogenesis at cellular level;cellular developmenta…	binding;enzyme binding;glutamate receptor binding;ionotropic glutamate receptor binding;protease binding;protein binding;receptor binding	caveola;cell part;centriolar satellite;cytoplasmic membrane-bounded vesicle;cytoplasmic part;cytoplasmic vesicle;cytoskeletal part;endosome;flotillin complex;intracellular membrane-bounded organelle;intracellular organelle;intracellular organelle part;intracellular part;lysosomal membrane;macromolecular complex;melanosome;membrane;membrane part;membrane raft;membrane-bounded organelle;membrane-bo…	Insulin signaling pathway	Band_7						11	11	11	35	35	35	47.499	0	55.354	990600000	21	0	0.969247	NaN	#VALUE!	0	0	0.976585	NaN	#VALUE!
28.587	28.1877	28.5876	NaN	NaN	NaN	28.5381	28.6288	28.3179	26.4239	25.8123	25.8769			+	RX_FG18_RX_ABS					anatomical structure development;biological regulation;cell differentiation;cellular developmental process;cellular process;cerebellum development;developmental process;multicellular organismal process;multicellular organismal reproductive process;osteoblast differentiation;ovulation cycle;positive regulation of biological process;positive regulation of cell differentiation;positive regulation of…		extracellular region part;extracellular space		TGF_beta						13	13	13	41.8	41.8	41.8	52.96	0	111.41	3023500000	71	0	0.980258	NaN	#VALUE!	0	3.47708	0	-2.45722	+
30.6793	30.0142	29.8045	27.0449	27.4115	26.8018	29.9241	29.5864	29.9979	28.1376	28.3509	27.8144	+	FAM_KO_FG18_FAM_KO_ABS	+	RX_FG18_RX_ABS	+	FAM_KO_FG18_RX_FG18			amine metabolic process;aminoglycan biosynthetic process;aminoglycan metabolic process;biological regulation;biosynthetic process;carbohydrate biosynthetic process;carbohydrate metabolic process;cellular biosynthetic process;cellular macromolecule biosynthetic process;cellular macromolecule metabolic process;cellular metabolic process;cellular process;chondroitin sulfate biosynthetic process;chon…	acetylglucosaminyltransferase activity;catalytic activity;protein xylosyltransferase activity;transferase activity;transferase activity, transferring glycosyl groups;transferase activity, transferring hexosyl groups;transferase activity, transferring pentosyl groups;UDP-glycosyltransferase activity;UDP-xylosyltransferase activity;xylosyltransferase activity	cell part;cytoplasmic part;endoplasmic reticulum membrane;endoplasmic reticulum part;Golgi apparatus part;Golgi membrane;intracellular organelle part;intracellular part;membrane;membrane part;organelle membrane;organelle part		Branch;Xylo_C	+		+		+	24	24	24	35.4	35.4	35.4	94.287	0	295.11	10027000000	150	3.19807	0	-3.07995	+	-7.37331	3.00512	0	-1.73519	+
NaN	NaN	NaN	27.7768	27.6924	28.1418	26.2579	26.3685	26.8403	28.3502	27.978	28.1427			+	RX_FG18_RX_ABS					biological regulation;cellular component organization;cellular component organization or biogenesis;cellular membrane organization;cellular process;cellular response to heat;cellular response to stimulus;cellular response to stress;membrane organization;plasma membrane organization;plasma membrane repair;regulation of biological process;regulation of cellular process;regulation of cellular respon…	binding;lipid binding;phospholipid binding	caveola;cell part;cytoplasmic part;cytoplasmic vesicle;extracellular membrane-bounded organelle;extracellular organelle;extracellular region part;extracellular vesicular exosome;integral to membrane;intracellular membrane-bounded organelle;intracellular organelle;intracellular part;intrinsic to membrane;membrane part;membrane raft;membrane-bounded organelle;membrane-bounded vesicle;organelle;plas…		C2;FerA;FerB;FerI						21	21	21	14.2	14.2	14.2	233.38	0	72.657	2570300000	46	0	1	NaN	#VALUE!	0	2.87804	0	1.66806	+
22.6756	24.0589	23.7636	31.3837	31.4312	31.1286	26.0095	26.2435	27.1125	31.817	31.776	31.8152	+	FAM_KO_FG18_FAM_KO_ABS	+	RX_FG18_RX_ABS	+	FAM_KO_FG18_RX_FG18	+	FAM_KO_ABS_RX_ABS	cellular component assembly;cellular component organization;cellular component organization or biogenesis;cellular process;cellular response to acid;cellular response to amine stimulus;cellular response to amino acid stimulus;cellular response to chemical stimulus;cellular response to endogenous stimulus;cellular response to organic nitrogen;cellular response to organic substance;cellular respons…		cell part;cytoplasmic part;extracellular matrix;extracellular region;extracellular region part;intracellular organelle part;intracellular part;lysosomal membrane;macromolecular complex;membrane;organelle membrane;organelle part;plasma membrane;protein complex;sarcolemma;vacuolar membrane;vacuolar part		Collagen;VWA						34	34	34	44.3	44.3	44.3	108.8	0	323.31	24864000000	243	4.26453	0	7.81512	+	14.7184	4.04155	0	5.3476	+
30.3316	31.4671	31.409	33.5754	33.0217	33.1339	32.3887	32.004	32.2117	34.0503	34.4727	33.6881	+	FAM_KO_FG18_FAM_KO_ABS	+	RX_FG18_RX_ABS	+	FAM_KO_FG18_RX_FG18			cellular process;establishment of localization;ion transmembrane transport;ion transport;transmembrane transport;transport	binding;calcium ion binding;cation binding;ion binding;ion transmembrane transporter activity;metal ion binding;substrate-specific transmembrane transporter activity;substrate-specific transporter activity;transition metal ion binding;transmembrane transporter activity;transporter activity;zinc ion binding	cell part;cell projection;cytoplasmic part;cytosol;envelope;extrinsic to internal side of plasma membrane;extrinsic to membrane;extrinsic to plasma membrane;intracellular organelle part;intracellular part;membrane part;nuclear envelope;nuclear part;organelle envelope;organelle part;perinuclear region of cytoplasm;plasma membrane part;ruffle		S_100						12	12	12	94.4	94.4	94.4	10.035	0	241.87	140130000000	144	2.23176	0.00186207	2.17447	+	4.29706	2.75035	0	1.8689	+
29.0663	29.4814	28.8913	31.4419	31.0219	31.0137	30.6438	30.3923	30.1761	31.5861	31.8785	31.8081	+	FAM_KO_FG18_FAM_KO_ABS	+	RX_FG18_RX_ABS	+	FAM_KO_FG18_RX_FG18	+	FAM_KO_ABS_RX_ABS	apoptosis;B cell activation;B cell activation involved in immune response;B cell differentiation;biological regulation;carbohydrate homeostasis;cell activation;cell activation involved in immune response;cell death;cell differentiation;cellular chemical homeostasis;cellular developmental process;cellular glucose homeostasis;cellular homeostasis;cellular process;cellular response to carbohydrate s…	binding;carbohydrate binding;disaccharide binding;extracellular matrix binding;galactoside binding;glycoprotein binding;identical protein binding;lactose binding;laminin binding;molecular transducer activity;monosaccharide binding;protein binding;protein dimerization activity;protein homodimerization activity;signal transducer activity;sugar binding	cell part;cell surface;cytoplasm;extracellular matrix;extracellular region part;extracellular space;intracellular membrane-bounded organelle;intracellular organelle;intracellular part;membrane-bounded organelle;nucleus;organelle;proteinaceous extracellular matrix		Gal-bind_lectin						9	9	9	74.8	74.8	74.8	14.857	0	259.45	30531000000	208	3.06398	0	2.01285	+	6.1941	2.95684	0	1.35352	+
28.1465	27.1505	28.6823	27.9221	27.4555	27.4162	26.7331	25.9858	26.0988	27.3376	27.2418	27.6336			+	RX_FG18_RX_ABS			+	FAM_KO_ABS_RX_ABS	biological regulation;cellular macromolecule metabolic process;cellular metabolic process;cellular nitrogen compound metabolic process;cellular process;macromolecule metabolic process;metabolic process;mRNA metabolic process;mRNA processing;negative regulation of biological process;negative regulation of cell differentiation;negative regulation of cellular metabolic process;negative regulation of…	binding;catalytic activity;DNA binding;endonuclease activity;hydrolase activity;hydrolase activity, acting on ester bonds;nuclease activity;nucleic acid binding;nucleotide binding;RNA binding;single-stranded DNA binding;structure-specific DNA binding	cell part;intracellular membrane-bounded organelle;intracellular organelle;intracellular part;membrane-bounded organelle;nucleus;organelle								27	1	1	68.5	4.5	4.5	56.936	0.0020798	2.3618	3759200000	33	0.342734	0.44456	-0.395192		-0.684559	1.91185	0.0106424	1.13174	+
27.08	26.5997	27.0742	25.4377	25.3426	25.4988	26.8746	26.2607	26.975	25.5732	25.5411	25.4818	+	FAM_KO_FG18_FAM_KO_ABS	+	RX_FG18_RX_ABS							cell part;cytoplasm;histone methyltransferase complex;intracellular organelle part;intracellular part;macromolecular complex;methyltransferase complex;MLL1 complex;nuclear part;nucleoplasm part;organelle part;protein complex		Las1						5	5	5	12.3	12.3	12.3	75.472	0	62.743	1254100000	20	3.07627	0	-1.49161	+	-5.61846	2.18892	0.00198291	-1.17138	+
30.3005	30.3915	30.2999	31.4742	31.6074	31.6629	30.1253	29.987	30.2135	31.563	31.5654	31.4914	+	FAM_KO_FG18_FAM_KO_ABS	+	RX_FG18_RX_ABS					acute inflammatory response;acute-phase response;anatomical structure formation involved in morphogenesis;angiogenesis;biological adhesion;biological regulation;carbohydrate homeostasis;cell activation;cell adhesion;cell migration;cell motility;cell-matrix adhesion;cell-substrate adhesion;cellular chemical homeostasis;cellular component movement;cellular component organization;cellular component …	binding;carbohydrate binding;cation binding;enzyme binding;extracellular matrix structural constituent;glycosaminoglycan binding;heparin binding;ion binding;mercury ion binding;metal ion binding;pattern binding;polysaccharide binding;protease binding;protein binding;structural molecule activity;transition metal ion binding	basement membrane;extracellular matrix;extracellular matrix part;extracellular region;extracellular region part;extracellular space;proteinaceous extracellular matrix		fn1;fn2;fn3						55	55	55	30.8	30.8	30.8	272.44	0	323.31	33619000000	416	4.40054	0	1.25086	+	7.63933	4.46508	0	1.43132	+
28.6441	28.8681	28.7136	26.841	26.9294	26.7053	29.1357	29.1183	29.0607	27.4683	27.698	27.8105	+	FAM_KO_FG18_FAM_KO_ABS	+	RX_FG18_RX_ABS	+	FAM_KO_FG18_RX_FG18			biological adhesion;cell adhesion;cellular process	structural molecule activity	basement membrane;extracellular matrix part;extracellular region part;extracellular space		Collagen;Endostatin						14	14	14	15.5	15.5	15.5	134.49	0	60.139	4895700000	79	4.48655	0	-1.91672	+	-9.93567	3.82204	0	-1.44597	+
27.8254	27.8234	27.0615	29.0352	28.6078	28.7257	28.0863	28.6472	28.3126	29.6393	29.581	29.4522	+	FAM_KO_FG18_FAM_KO_ABS	+	RX_FG18_RX_ABS	+	FAM_KO_FG18_RX_FG18			anatomical structure development;cell differentiation;cellular component organization;cellular component organization at cellular level;cellular component organization or biogenesis;cellular component organization or biogenesis at cellular level;cellular developmental process;cellular macromolecule metabolic process;cellular metabolic process;cellular nitrogen compound metabolic process;cellular …	binding;carbohydrate binding	cell part;cytoplasmic part;extracellular matrix;extracellular region part;intracellular organelle part;intracellular part;macromolecular complex;membrane;mitochondrial inner membrane;mitochondrial membrane;mitochondrial part;nuclear part;organelle inner membrane;organelle membrane;organelle part;plasma membrane;proteinaceous extracellular matrix;ribonucleoprotein complex;spliceosomal complex		Gal-bind_lectin						8	8	8	26.6	26.6	26.6	26.335	0	24.139	6974600000	68	1.89357	0.00554237	1.21947	+	3.1719	2.66533	0.00368254	1.20884	+
27.3135	25.8908	26.6494	24.2905	NaN	NaN	27.1153	26.7674	26.1371	24.4744	NaN	25.4044			+	RX_FG18_RX_ABS					biological regulation;cell cycle cytokinesis;cell cycle process;cellular component organization;cellular component organization at cellular level;cellular component organization or biogenesis;cellular component organization or biogenesis at cellular level;cellular macromolecule metabolic process;cellular metabolic process;cellular nitrogen compound metabolic process;cellular process;chromosome co…		cell part;cytoplasm;cytoskeletal part;intracellular non-membrane-bounded organelle;intracellular organelle;intracellular organelle part;intracellular part;macromolecular complex;microtubule;non-membrane-bounded organelle;nuclear part;nucleolus;organelle;organelle part;protein complex;spindle microtubule								11	11	11	28.6	28.6	28.6	43.458	0	16.381	878230000	21	0	1	-2.32734		0	1.37903	0.026306	-1.7338	+
29.2576	29.4048	29.3863	27.683	27.7663	27.7953	29.2126	29.0966	29.3397	28.2762	28.0657	28.2216	+	FAM_KO_FG18_FAM_KO_ABS	+	RX_FG18_RX_ABS	+	FAM_KO_FG18_RX_FG18				binding;nucleic acid binding;nucleotide binding	cell part;intracellular organelle part;intracellular part;macromolecular complex;nuclear part;organelle part;ribonucleoprotein complex;spliceosomal complex;viral nucleocapsid;virion part		RRM_1						13	13	13	40	40	40	33.056	0	31.914	6751500000	86	5.01232	0	-1.60136	+	-10.1834	3.39527	0	-1.02845	+
28.7112	28.1227	27.9598	NaN	25.5548	25.7845	28.0436	28.0742	27.79	26.4789	26.1239	26.2696	+	FAM_KO_FG18_FAM_KO_ABS	+	RX_FG18_RX_ABS	+	FAM_KO_FG18_RX_FG18													8	8	8	28.3	28.3	28.3	50.033	0	20.166	2689400000	43	2.45984	0	-2.59495	+	-6.37916	3.59586	0	-1.67848	+
23.9711	25.3828	25.4275	25.8164	26.1449	26.1512	25.24	24.4369	24.9924	26.1383	26.2065	25.7211	+	FAM_KO_FG18_FAM_KO_ABS	+	RX_FG18_RX_ABS															3	3	3	13.4	13.4	13.4	49.189	0	49.932	767570000	30	1.06321	0.0353412	1.11036		1.87942	1.79891	0.0117938	1.13223	+
26.1191	26.3425	26.4684	27.6132	27.2857	27.3716	25.9298	25.5838	26.0701	26.9716	27.7763	27.5853	+	FAM_KO_FG18_FAM_KO_ABS	+	RX_FG18_RX_ABS					biological adhesion;biological regulation;cell adhesion;cell differentiation;cell migration;cell motility;cell-matrix adhesion;cell-substrate adhesion;cellular component movement;cellular developmental process;cellular pigment accumulation;cellular pigmentation;cellular process;cellular response to stimulus;developmental maturation;developmental process;endosome to melanosome transport;endosome t…	binding;protein binding;protein complex binding	cell part;cytoplasm;cytoplasmic membrane-bounded vesicle;cytoplasmic part;cytoplasmic vesicle;cytoplasmic vesicle membrane;cytoplasmic vesicle part;endosomal part;endosome membrane;integral to membrane;intracellular membrane-bounded organelle;intracellular organelle;intracellular organelle part;intracellular part;intrinsic to membrane;intrinsic to plasma membrane;late endosome membrane;lysosomal …	Lysosome	Tetraspannin						5	5	5	15.6	15.6	15.6	28.564	0	12.307	2059600000	22	2.84997	0.000968421	1.11349	+	4.60914	2.30275	0.00297436	1.58314	+
31.1716	31.0899	31.2289	28.5501	28.6419	28.488	30.7137	30.6003	30.9304	28.5222	28.509	28.4956	+	FAM_KO_FG18_FAM_KO_ABS	+	RX_FG18_RX_ABS					activation of MAPKK activity;activation of protein kinase activity;aging;alveolar secondary septum development;amine metabolic process;aminoglycan metabolic process;anatomical structure development;anatomical structure formation involved in morphogenesis;anatomical structure homeostasis;anatomical structure morphogenesis;angiogenesis;anion homeostasis;axis elongation;axon ensheathment;axon enshea…	adenyl nucleotide binding;adenyl ribonucleotide binding;ATP binding;binding;carbohydrate binding;catalytic activity;fibroblast growth factor binding;fibroblast growth factor-activated receptor activity;glycosaminoglycan binding;growth factor activity;growth factor binding;heparin binding;kinase activity;molecular transducer activity;nucleotide binding;pattern binding;phosphotransferase activity, …	cell body;cell cortex;cell junction;cell part;cell projection;cell surface;cell-cell junction;cytoplasm;cytoplasmic membrane-bounded vesicle;cytoplasmic part;cytoplasmic vesicle;early endosome;endoplasmic reticulum;endosome;external side of plasma membrane;extracellular matrix;extracellular region part;Golgi apparatus;integral to membrane;integral to plasma membrane;internal side of plasma membra…	Bladder cancer;Cytokine-cytokine receptor interaction;Endocytosis;Focal adhesion;MAPK signaling pathway;Pathways in cancer;Prostate cancer;Regulation of actin cytoskeleton;Rheumatoid arthritis;VEGF signaling pathway	ig;I-set;Pkinase_Tyr	+					27	27	22	41.4	41.4	35.2	87.664	0	222.36	18175000000	159	5.76671	0	-2.60351	+	-16.2497	4.67808	0	-2.23917	+
25.4294	26.22	26.0863	27.3494	27.6107	27.6486	NaN	25.8713	26.1228	27.0968	27.1195	26.918	+	FAM_KO_FG18_FAM_KO_ABS	+	RX_FG18_RX_ABS	+	FAM_KO_FG18_RX_FG18			anatomical structure development;astral microtubule organization;biological regulation;cell differentiation;cellular component organization;cellular component organization at cellular level;cellular component organization or biogenesis;cellular component organization or biogenesis at cellular level;cellular developmental process;cellular localization;cellular process;cerebral cortex development;c…		cell part;cytoplasmic part;Golgi apparatus;intracellular membrane-bounded organelle;intracellular non-membrane-bounded organelle;intracellular organelle;intracellular organelle part;intracellular part;membrane-bounded organelle;non-membrane-bounded organelle;nuclear part;nucleolus;organelle;organelle part		TACC						12	8	8	4.6	3.7	3.7	300.23	0	30.738	2094100000	40	2.46444	0.00207692	1.62433	+	4.48972	2.45121	0.00234343	1.04772	+
25.7875	NaN	NaN	26.8851	26.6903	26.9668	NaN	25.6246	25.8137	27.2601	26.7492	26.8375			+	RX_FG18_RX_ABS					aging;anatomical structure development;biological regulation;cell communication;cell cycle arrest;cell cycle checkpoint;cell cycle process;cell differentiation;cellular developmental process;cellular process;cellular response to chemical stimulus;cellular response to external stimulus;cellular response to extracellular stimulus;cellular response to nutrient;cellular response to nutrient levels;ce…	cyclin-dependent protein kinase inhibitor activity;cyclin-dependent protein kinase regulator activity;enzyme inhibitor activity;enzyme regulator activity;kinase inhibitor activity;kinase regulator activity;protein kinase inhibitor activity;protein kinase regulator activity;protein serine/threonine kinase inhibitor activity	cell part;cytoplasm;intracellular membrane-bounded organelle;intracellular organelle;intracellular part;membrane-bounded organelle;nucleus;organelle	Cell cycle;Pathways in cancer;Small cell lung cancer;TGF-beta signaling pathway	Ank_2						3	3	3	41.8	41.8	41.8	12.92	0	10.027	1207700000	24	0	1	1.05992		0	1.97239	0.00641096	1.22975	+
NaN	25.1172	NaN	26.8093	26.9733	27.7221	25.7135	25.3569	25.9723	27.8267	27.9682	27.0473			+	RX_FG18_RX_ABS					biological regulation;cellular component movement;cellular process;microtubule-based movement;microtubule-based process;regulation of anatomical structure morphogenesis;regulation of axonogenesis;regulation of biological process;regulation of cell development;regulation of cell differentiation;regulation of cell morphogenesis;regulation of cell morphogenesis involved in differentiation;regulation…	adenyl nucleotide binding;adenyl ribonucleotide binding;ATP binding;binding;catalytic activity;hydrolase activity;hydrolase activity, acting on acid anhydrides;hydrolase activity, acting on acid anhydrides, in phosphorus-containing anhydrides;microtubule motor activity;motor activity;nucleoside-triphosphatase activity;nucleotide binding;purine nucleotide binding;purine ribonucleoside triphosphate…	axon;cell part;cell projection;cytoplasm;cytoskeletal part;intracellular organelle part;intracellular part;kinesin complex;macromolecular complex;microtubule;microtubule associated complex;neuron projection;organelle part;protein complex		CAP_GLY;DUF3694;FHA;KIF1B;Kinesin						7	7	6	6.3	6.3	5.7	196.62	0	25.126	1678000000	22	0	1	2.05107		0	2.33803	0.003625	1.93319	+
28.2572	28.5031	28.2432	30.0466	29.7552	29.7082	28.2732	28.0921	28.5265	29.5892	29.7682	29.911	+	FAM_KO_FG18_FAM_KO_ABS	+	RX_FG18_RX_ABS					acidic amino acid transport;amine transport;amino acid transport;anion transport;biological regulation;carboxylic acid transport;establishment of localization;ion transport;L-glutamate transport;negative regulation of biological process;negative regulation of transport;nitrogen compound transport;organic acid transport;organic anion transport;organic substance transport;regulation of biological p…	binding;protein binding;protein C-terminus binding	cell part;cytoplasm;cytoplasmic part;cytoskeleton;endoplasmic reticulum membrane;endoplasmic reticulum part;integral to membrane;intracellular non-membrane-bounded organelle;intracellular organelle;intracellular organelle part;intracellular part;intrinsic to membrane;membrane;membrane part;non-membrane-bounded organelle;organelle;organelle membrane;organelle part		PRA1	+		+		+	9	9	9	26.1	26.1	26.1	23.639	0	273.15	9479800000	102	3.426	0	1.50219	+	6.38265	3.13103	0	1.45885	+
31.831	31.7943	31.8855	30.4651	30.2996	30.3087	31.8416	31.7537	31.7662	30.2319	30.375	30.2907	+	FAM_KO_FG18_FAM_KO_ABS	+	RX_FG18_RX_ABS					anatomical structure development;anatomical structure morphogenesis;biological regulation;cartilage development;cell differentiation;cell morphogenesis;cell morphogenesis involved in differentiation;cellular component morphogenesis;cellular component organization;cellular component organization or biogenesis;cellular developmental process;cellular process;developmental process;endothelial cell mo…		cell part;endomembrane system;extracellular matrix;extracellular region part;integral to membrane;intrinsic to membrane;membrane part;proteinaceous extracellular matrix		BRICHOS						17	17	17	65.9	65.9	65.9	37.398	0	321.94	37252000000	261	4.797	0	-1.47914	+	-9.25059	5.12721	0	-1.48795	+
28.1442	28.09	28.1199	29.273	29.0983	29.0081	28.3921	28.5244	28.4009	29.4911	29.3706	29.4693	+	FAM_KO_FG18_FAM_KO_ABS	+	RX_FG18_RX_ABS	+	FAM_KO_FG18_RX_FG18				catalytic activity;oxidoreductase activity	cell part;cytoplasmic part;intracellular organelle part;intracellular part;membrane;mitochondrial inner membrane;mitochondrial membrane;mitochondrial part;organelle inner membrane;organelle membrane;organelle part		Pyr_redox_2						22	22	22	49.3	49.3	49.3	50.201	0	159.35	7719900000	180	3.65644	0	1.00842	+	5.62338	4.22853	0	1.00454	+
26.7839	26.7958	26.7902	28.5366	28.6116	28.3547	26.8744	26.2539	26.5695	28.3129	28.0908	27.8329	+	FAM_KO_FG18_FAM_KO_ABS	+	RX_FG18_RX_ABS					anatomical structure development;biological regulation;biomineral tissue development;cell differentiation;cellular developmental process;cellular process;developmental process;enamel mineralization;odontoblast differentiation;positive regulation of biological process;positive regulation of biomineral tissue development;positive regulation of bone mineralization;positive regulation of cell differe…	binding;calcium ion binding;cation binding;ion binding;metal ion binding	cell;extracellular region part;extracellular space		DUF1193						14	14	14	37.8	37.8	37.8	65.614	0	53.582	3374500000	51	4.62962	0	1.71101	+	9.70298	2.58278	0.00189474	1.51293	+
27.9079	27.4445	26.9223	26.2583	26.3826	NaN	27.5491	28.0568	27.0938	26.4446	26.1516	26.222	+	FAM_KO_FG18_FAM_KO_ABS	+	RX_FG18_RX_ABS					cell cycle;cell division;cellular process	catalytic activity;cyclin-dependent protein kinase regulator activity;enzyme regulator activity;kinase activity;kinase regulator activity;protein kinase regulator activity;transferase activity;transferase activity, transferring phosphorus-containing groups		Cell cycle - yeast;Pathways in cancer;Small cell lung cancer	CKS						3	3	3	44.3	44.3	44.3	9.8742	0	17.864	1919900000	19	1.23262	0.0244552	-1.10442		-2.34767	1.94348	0.00645517	-1.29382	+
32.6383	32.5946	32.4363	30.9158	30.7761	30.7571	32.4081	32.8922	32.6485	31.4116	31.4589	31.1633	+	FAM_KO_FG18_FAM_KO_ABS	+	RX_FG18_RX_ABS	+	FAM_KO_FG18_RX_FG18			biological adhesion;biological regulation;cell adhesion;cell-matrix adhesion;cell-substrate adhesion;cellular component organization;cellular component organization at cellular level;cellular component organization or biogenesis;cellular component organization or biogenesis at cellular level;cellular process;extracellular matrix organization;extracellular structure organization;glomerular basemen…	binding;calcium ion binding;cation binding;extracellular matrix binding;ion binding;metal ion binding;protein binding	basal lamina;basement membrane;cell part;cell periphery;cell surface;extracellular matrix part;extracellular region part		cEGF;EGF_3;EGF_CA;G2F;Ldl_recept_b;NIDO;Thyroglobulin_1						54	54	54	49.3	49.3	49.3	152.97	0	323.31	65325000000	563	4.59594	0	-1.74008	+	-9.7121	2.83814	0.00225	-1.30497	+
28.4123	28.2944	28.8712	29.9422	30.1985	29.8636	28.2789	28.3699	28.55	29.5623	29.3033	29.6479	+	FAM_KO_FG18_FAM_KO_ABS	+	RX_FG18_RX_ABS	+	FAM_KO_FG18_RX_FG18			cellular process;cellular response to chemical stimulus;cellular response to hypoxia;cellular response to oxygen levels;cellular response to redox state;cellular response to stimulus;cellular response to stress;response to chemical stimulus;response to hypoxia;response to oxygen levels;response to redox state;response to stimulus;response to stress		cell part;cytoplasmic part;intracellular membrane-bounded organelle;intracellular organelle;intracellular organelle part;intracellular part;lysosomal membrane;membrane;membrane-bounded organelle;mitochondrion;organelle;organelle membrane;organelle part;plasma membrane;vacuolar membrane;vacuolar part		fn3;LRR_1;LRR_8						16	16	16	38	38	38	72.32	0	203.13	9644400000	97	2.72112	0	1.47548	+	4.87079	2.9699	0.00211765	1.1049	+
25.7269	25.7977	26.0277	26.689	26.4903	26.6617	25.4497	NaN	25.5103	26.458	26.8729	26.3925	+	FAM_KO_FG18_FAM_KO_ABS	+	RX_FG18_RX_ABS					biosynthetic process;cellular biosynthetic process;cellular macromolecule biosynthetic process;cellular macromolecule metabolic process;cellular metabolic process;cellular nitrogen compound metabolic process;cellular process;macromolecule biosynthetic process;macromolecule metabolic process;metabolic process;nitrogen compound metabolic process;nucleic acid metabolic process;nucleobase-containing …	catalytic activity;DNA-directed RNA polymerase activity;nucleotidyltransferase activity;RNA polymerase activity;transferase activity;transferase activity, transferring phosphorus-containing groups	cell part;DNA-directed RNA polymerase complex;DNA-directed RNA polymerase III complex;intracellular organelle part;intracellular part;macromolecular complex;nuclear DNA-directed RNA polymerase complex;nuclear part;nucleoplasm part;organelle part;protein complex;RNA polymerase complex	Cytosolic DNA-sensing pathway;Purine metabolism;Pyrimidine metabolism;RNA polymerase	Sin_N						5	5	5	14.5	14.5	14.5	79.811	0	18.406	1225900000	17	2.64344	0.00381287	0.762915		3.63216	1.94844	0.010773	1.09447	+
31.9633	32.067	32.0884	31.1166	30.9039	30.849	31.8036	31.6352	32.1031	30.7544	30.9361	30.7696	+	FAM_KO_FG18_FAM_KO_ABS	+	RX_FG18_RX_ABS					anatomical structure development;developmental process;developmental process involved in reproduction;female gonad development;gonad development;male gonad development;organ development;reproductive process;reproductive structure development		anchoring collagen;collagen;collagen type IX;extracellular matrix part;extracellular region part;FACIT collagen		Collagen						35	35	35	66.5	66.5	66.5	63.465	0	323.31	45085000000	422	3.55769	0	-1.08306	+	-5.69152	2.63776	0.0029	-1.02725	+
NaN	25.7114	25.9959	28.3719	28.147	28.5093	26.8251	25.6477	NaN	27.9252	28.3716	27.6628	+	FAM_KO_FG18_FAM_KO_ABS	+	RX_FG18_RX_ABS					axon ensheathment;biological regulation;cell differentiation;cellular developmental process;cellular process;developmental process;endochondral ossification;ensheathment of neurons;glial cell differentiation;multicellular organismal process;myelination;negative regulation of biological process;negative regulation of biosynthetic process;negative regulation of cellular biosynthetic process;negativ…		cell part;intracellular membrane-bounded organelle;intracellular organelle;intracellular part;membrane-bounded organelle;nucleus;organelle		NCD1;NCD2						7	7	6	20.6	20.6	18.9	56.612	0	43.672	2644300000	34	3.14019	0	2.48912	+	9.12735	1.37427	0.0265583	1.75022	+
28.6324	28.8975	28.3672	25.0654	NaN	25.917	28.9542	29.8284	29.0622	25.7227	25.877	26.7461	+	FAM_KO_FG18_FAM_KO_ABS	+	RX_FG18_RX_ABS					biological regulation;biosynthetic process;cell cycle;cellular aromatic compound metabolic process;cellular biosynthetic process;cellular macromolecule biosynthetic process;cellular macromolecule metabolic process;cellular metabolic process;cellular nitrogen compound biosynthetic process;cellular nitrogen compound metabolic process;cellular process;deoxyribonucleoside diphosphate metabolic proces…	binding;catalytic activity;cation binding;ion binding;metal ion binding;oxidoreductase activity;oxidoreductase activity, acting on CH or CH2 groups;oxidoreductase activity, acting on CH or CH2 groups, disulfide as acceptor;ribonucleoside-diphosphate reductase activity	cell part;cytoplasm;envelope;intracellular organelle part;intracellular part;nuclear envelope;nuclear part;organelle envelope;organelle part	Glutathione metabolism;p53 signaling pathway;Purine metabolism;Pyrimidine metabolism	Ribonuc_red_sm						16	16	15	41.5	41.5	39.2	45.022	0	75.332	4300200000	50	2.45134	0	-3.14115	+	-6.62866	2.77672	0	-3.1663	+
29.3011	29.3558	29.2232	30.2368	30.5238	30.3978	29.2542	29.5871	29.3118	30.5043	30.7068	30.3968	+	FAM_KO_FG18_FAM_KO_ABS	+	RX_FG18_RX_ABS					biological regulation;regulation of biological process;regulation of defense response;regulation of inflammatory response;regulation of response to external stimulus;regulation of response to stimulus;regulation of response to stress	binding;cation binding;ion binding;metal ion binding;transition metal ion binding;zinc ion binding	actin filament bundle;actomyosin;adherens junction;anchoring junction;cell junction;cell part;cell-cell adherens junction;cell-cell junction;cell-substrate adherens junction;cell-substrate junction;cytoplasm;cytoskeletal part;focal adhesion;intracellular organelle part;intracellular part;organelle part;stress fiber	Focal adhesion	LIM						20	20	18	45.4	45.4	43.6	60.303	0	323.31	16427000000	194	3.54962	0	1.09281	+	5.70537	2.95833	0.00220408	1.15161	+
27.7718	27.9731	27.7005	25.8904	NaN	NaN	27.1651	27.532	27.7507	NaN	26.2368	25.5176			+	RX_FG18_RX_ABS					anatomical structure formation involved in morphogenesis;angiogenesis;biological adhesion;cell adhesion;cell differentiation;cellular component organization;cellular component organization at cellular level;cellular component organization or biogenesis;cellular component organization or biogenesis at cellular level;cellular developmental process;cellular process;chondrocyte differentiation;develo…	binding;extracellular matrix binding	basement membrane;extracellular matrix;extracellular matrix part;extracellular membrane-bounded organelle;extracellular organelle;extracellular region part;extracellular space;extracellular vesicular exosome;membrane-bounded organelle;membrane-bounded vesicle;organelle;proteinaceous extracellular matrix;vesicle		Fasciclin						12	12	12	19.7	19.7	19.7	74.752	0	35.71	1998500000	57	0	0.997923	-1.92474		0	1.72061	0.0106514	-1.6054	+
27.628	27.4285	27.5728	28.5819	28.6988	28.692	27.5746	27.5949	27.5715	28.4964	28.7675	28.5286	+	FAM_KO_FG18_FAM_KO_ABS	+	RX_FG18_RX_ABS						binding;cation binding;ion binding;metal ion binding			IRF-2BP1_2;zf-C3HC4						12	11	11	31.8	30.7	30.7	61.794	0	48.244	4684500000	88	4.02868	0	1.11448	+	6.53623	3.53719	0	1.01715	+
30.6043	30.5518	30.7266	32.0043	32.0022	31.9972	30.2552	30.0575	30.4544	32.0353	31.8931	32.038	+	FAM_KO_FG18_FAM_KO_ABS	+	RX_FG18_RX_ABS					cellular component assembly;cellular component organization;cellular component organization or biogenesis;macromolecular complex assembly;macromolecular complex subunit organization;protein complex assembly;protein complex subunit organization;protein heterooligomerization;protein heterotrimerization;protein oligomerization;protein trimerization;response to carbohydrate stimulus;response to chemi…		cell part;collagen;extracellular matrix;extracellular matrix part;extracellular region;extracellular region part;extracellular space;membrane;plasma membrane;sarcolemma	ECM-receptor interaction;Focal adhesion;Protein digestion and absorption	Collagen;VWA						39	39	39	34.8	34.8	34.8	109.66	0	323.31	44423000000	373	4.91963	0	1.37372	+	9.04846	3.81554	0	1.73308	+
35.7261	35.7283	35.7613	33.4458	33.5269	33.4391	35.4616	35.3486	35.4565	33.3823	33.4262	33.3213	+	FAM_KO_FG18_FAM_KO_ABS	+	RX_FG18_RX_ABS					aging;anatomical structure development;anatomical structure formation involved in morphogenesis;anatomical structure homeostasis;anatomical structure morphogenesis;biological adhesion;biological regulation;biosynthetic process;blood vessel development;cartilage condensation;cartilage development;cartilage development involved in endochondral bone morphogenesis;cell adhesion;cell communication;cel…	binding;cation binding;extracellular matrix structural constituent;ion binding;metal ion binding;structural molecule activity	basement membrane;cell part;collagen;collagen type II;collagen type III;cytoplasm;extracellular matrix;extracellular matrix part;extracellular region part;extracellular space;fibrillar collagen;intracellular part	Amoebiasis;ECM-receptor interaction;Focal adhesion;Protein digestion and absorption	COLFI;Collagen;VWC						134	134	129	92	92	92	134.58	0	323.31	468880000000	2227	6.71164	0	-2.26796	+	-17.3882	5.74984	0	-2.04564	+
26.6525	25.7219	25.8319	27.601	27.8559	27.8405	26.3078	26.2052	25.8742	27.2347	27.3168	27.6962	+	FAM_KO_FG18_FAM_KO_ABS	+	RX_FG18_RX_ABS					anatomical structure development;anatomical structure morphogenesis;biological regulation;bone morphogenesis;bone remodeling;cell surface receptor linked signaling pathway;cellular process;cellular response to stimulus;developmental process;enzyme linked receptor protein signaling pathway;lung saccule development;multicellular organismal process;negative regulation of biological process;negative …	binding;calcium ion binding;cation binding;ion binding;metal ion binding	extracellular region		EGF_CA;TB						12	12	12	16.1	16.1	16.1	134.37	0	44.897	2194700000	63	2.29173	0.00174194	1.69702	+	4.19049	2.57851	0.00351515	1.28685	+
31.9443	32.1425	32.0185	30.9209	30.551	30.5014	32.0303	32.6148	32.283	31.3578	31.4152	31.076	+	FAM_KO_FG18_FAM_KO_ABS	+	RX_FG18_RX_ABS	+	FAM_KO_FG18_RX_FG18							I-set;Laminin_B;Laminin_EGF;Ldl_recept_a						70	70	70	40.5	40.5	40.5	263.11	0	323.31	52521000000	683	3.17076	0	-1.37737	+	-5.63534	2.17269	0.00429851	-1.02633	+
29.9474	30.1616	29.9828	28.7102	28.528	28.4713	29.9229	30.2942	30.2027	28.9175	28.9707	28.4228	+	FAM_KO_FG18_FAM_KO_ABS	+	RX_FG18_RX_ABS									LRR_1;LRR_8;LRRNT						25	25	25	44.5	44.5	44.5	80.023	0	323.31	11639000000	153	3.92946	0	-1.46073	+	-7.38024	2.56688	0.00374194	-1.3696	+
29.335	28.9246	29.0416	28.0795	28.2582	28.0989	29.4754	29.3559	29.3778	28.5262	28.3513	28.2911	+	FAM_KO_FG18_FAM_KO_ABS	+	RX_FG18_RX_ABS					anatomical structure morphogenesis;axon guidance;cell migration;cell motility;cell part morphogenesis;cell projection morphogenesis;cell projection organization;cellular component morphogenesis;cellular component movement;cellular component organization;cellular component organization at cellular level;cellular component organization or biogenesis;cellular component organization or biogenesis at …	binding;calcium ion binding;cation binding;ion binding;metal ion binding	basement membrane;extracellular matrix part;extracellular region part		EGF_CA;Matrilin_ccoil;VWA						22	22	22	31.6	31.6	31.6	105	0	239.15	7531600000	113	2.68108	0.0016	-0.954841		-4.07042	3.66166	0	-1.01354	+
26.6617	27.2721	27.3571	26.4789	NaN	26.0902	27.5052	27.6559	27.8673	26.752	NaN	26.4771	+	FAM_KO_FG18_FAM_KO_ABS	+	RX_FG18_RX_ABS					biological adhesion;cell adhesion;cellular process	binding;calcium ion binding;cation binding;ion binding;metal ion binding			EGF;F5_F8_type_C						11	11	11	30.3	30.3	30.3	53.776	0	40.99	1905100000	26	1.07873	0.042238	-0.812404		-1.94496	2.08242	0.0065	-1.06157	+
26.1202	26.1375	27.243	NaN	NaN	24.9898	27.1818	26.7581	26.5704	25.6356	25.4531	24.7258			+	RX_FG18_RX_ABS					cell cycle process;cellular component assembly;cellular component assembly at cellular level;cellular component movement;cellular component organization;cellular component organization at cellular level;cellular component organization or biogenesis;cellular component organization or biogenesis at cellular level;cellular process;centrosome organization;centrosome separation;cytoskeleton organizati…	adenyl nucleotide binding;adenyl ribonucleotide binding;ATP binding;binding;catalytic activity;hydrolase activity;hydrolase activity, acting on acid anhydrides;hydrolase activity, acting on acid anhydrides, in phosphorus-containing anhydrides;microtubule motor activity;motor activity;nucleoside-triphosphatase activity;nucleotide binding;purine nucleotide binding;purine ribonucleoside triphosphate…	cell part;cytoplasm;cytoskeletal part;intracellular organelle part;intracellular part;kinesin complex;macromolecular complex;microtubule;microtubule associated complex;organelle part;protein complex;spindle microtubule;spindle pole		Kinesin;Microtub_bind						5	5	5	8.8	8.8	8.8	118.29	0	103.49	1015000000	26	0	0.991257	-1.51042		0	2.03787	0.002	-1.56526	+
32.2686	32.4054	32.5145	31.38	31.5607	31.621	31.7282	31.6961	32.3219	30.7064	30.7055	31.0249	+	FAM_KO_FG18_FAM_KO_ABS	+	RX_FG18_RX_ABS	+	FAM_KO_FG18_RX_FG18			acute inflammatory response;acute-phase response;aging;biological regulation;cation homeostasis;cell differentiation;cellular cation homeostasis;cellular chemical homeostasis;cellular component organization;cellular component organization or biogenesis;cellular developmental process;cellular homeostasis;cellular ion homeostasis;cellular iron ion homeostasis;cellular membrane organization;cellular…	binding;cargo receptor activity;catalytic activity;chaperone binding;double-stranded RNA binding;heat shock protein binding;Hsp70 protein binding;hydrolase activity;nucleic acid binding;peptidase activity;protein binding;receptor activity;RNA binding;transferrin receptor activity	cell part;cell surface;coated pit;cytoplasmic membrane-bounded vesicle;cytoplasmic part;cytoplasmic vesicle;endosomal part;endosome;endosome membrane;external side of plasma membrane;extracellular membrane-bounded organelle;extracellular organelle;extracellular region part;extracellular vesicular exosome;integral to membrane;intracellular membrane-bounded organelle;intracellular organelle;intrace…	Endocytosis;Hematopoietic cell lineage;Phagosome	PA;Peptidase_M28;TFR_dimer						45	45	45	61.8	61.8	61.8	85.875	0	323.31	54778000000	467	3.00344	0.00187826	-0.875609		-4.34581	2.06475	0.00502857	-1.10314	+
30.4381	30.5994	30.5158	29.3785	29.3332	29.3786	30.2355	30.2532	30.3704	28.6084	28.746	29.0623	+	FAM_KO_FG18_FAM_KO_ABS	+	RX_FG18_RX_ABS	+	FAM_KO_FG18_RX_FG18			aging;alcohol metabolic process;biological regulation;catabolic process;cellular catabolic process;cellular component organization;cellular component organization or biogenesis;cellular macromolecule catabolic process;cellular macromolecule metabolic process;cellular membrane organization;cellular metabolic process;cellular process;chemical homeostasis;cholesterol homeostasis;cholesterol import;c…	binding;calcium ion binding;cargo receptor activity;cation binding;ion binding;lipoprotein particle binding;lipoprotein particle receptor activity;low-density lipoprotein particle binding;low-density lipoprotein receptor activity;metal ion binding;protein binding;protein-lipid complex binding;receptor activity;very-low-density lipoprotein particle binding;very-low-density lipoprotein particle rec…	caveola;cell part;cell surface;coated pit;cytoplasmic part;early endosome;endosomal part;endosome;endosome membrane;external side of plasma membrane;extracellular region part;Golgi apparatus;integral to membrane;intracellular membrane-bounded organelle;intracellular organelle;intracellular organelle part;intracellular part;intrinsic to membrane;late endosome;low-density lipoprotein particle;lysos…	Bile secretion;Endocytosis;Hepatitis C;Toxoplasmosis	cEGF;EGF_CA;Ldl_recept_a;Ldl_recept_b						22	22	21	27.8	27.8	27	96.648	0	254	14610000000	164	4.71684	0	-1.15432	+	-7.74898	3.33397	0	-1.48076	+
29.345	29.0662	29.1124	27.4169	27.7979	27.4834	29.5622	28.9851	29.6204	28.3226	28.2762	28.4903	+	FAM_KO_FG18_FAM_KO_ABS	+	RX_FG18_RX_ABS	+	FAM_KO_FG18_RX_FG18				structural molecule activity	cell part;cytoskeletal part;intermediate filament;intracellular organelle part;intracellular part;lamin filament;macromolecular complex;membrane;nuclear inner membrane;nuclear matrix;nuclear membrane;nuclear part;nucleoplasm;organelle inner membrane;organelle membrane;organelle part;protein complex		Filament;LTD						23	22	21	42.1	40.7	38.5	66.686	0	169.98	6925900000	118	3.41627	0	-1.60848	+	-6.54469	2.06929	0.00632432	-1.0262	+
28.5698	28.6749	29.0433	26.637	NaN	26.1732	27.9115	27.9923	28.1759	27.0427	27.1791	26.2053	+	FAM_KO_FG18_FAM_KO_ABS	+	RX_FG18_RX_ABS			+	FAM_KO_ABS_RX_ABS	anatomical structure development;biological regulation;catabolic process;cell surface receptor linked signaling pathway;cellular component assembly;cellular component organization;cellular component organization or biogenesis;cellular localization;cellular macromolecule localization;cellular process;cellular protein localization;cellular response to chemical stimulus;cellular response to endogeno…	binding;binding, bridging;enzyme binding;insulin receptor binding;insulin-like growth factor receptor binding;kinase binding;molecular transducer activity;phosphatidylinositol 3-kinase binding;protein binding;protein binding, bridging;protein complex binding;protein domain specific binding;protein kinase binding;protein kinase C binding;receptor binding;receptor tyrosine kinase binding;SH2 domain…	caveola;cell part;cytoplasm;cytoplasmic part;cytosol;insulin receptor complex;intracellular membrane-bounded organelle;intracellular organelle;intracellular part;macromolecular complex;membrane;membrane part;membrane raft;membrane-bounded organelle;nucleus;organelle;plasma membrane;plasma membrane part;protein complex;receptor complex	Adipocytokine signaling pathway;Aldosterone-regulated sodium reabsorption;Insulin signaling pathway;Neurotrophin signaling pathway;Type II diabetes mellitus	IRS;PH						24	24	24	28.7	28.7	28.7	131.21	0	98.298	3360100000	62	2.58014	0	-2.35753	+	-6.67055	1.74618	0.012398	-1.21754	+
29.2279	29.2231	29.2433	30.1035	30.2877	30.1842	29.1749	28.6857	29.3501	30.0074	30.0512	30.5435	+	FAM_KO_FG18_FAM_KO_ABS	+	RX_FG18_RX_ABS					anatomical structure development;biological regulation;cardiac cell development;cardiac muscle cell development;cell development;cellular component organization;cellular component organization at cellular level;cellular component organization or biogenesis;cellular component organization or biogenesis at cellular level;cellular developmental process;cellular localization;cellular macromolecule lo…	structural molecule activity	cell part;cytoplasmic part;cytoskeletal part;envelope;intermediate filament;intracellular membrane-bounded organelle;intracellular organelle;intracellular organelle part;intracellular part;lamin filament;macromolecular complex;membrane-bounded organelle;nuclear envelope;nuclear lamina;nuclear matrix;nuclear part;nucleoplasm;nucleus;organelle;organelle envelope;organelle part;perinuclear region of…	Arrhythmogenic right ventricular cardiomyopathy (ARVC);Dilated cardiomyopathy;Hypertrophic cardiomyopathy (HCM)	Filament;LTD						36	36	35	53.1	53.1	53.1	74.311	0	137.31	14266000000	223	4.24215	0	0.96037		6.25017	1.89858	0.0104524	1.13044	+
NaN	NaN	NaN	26.7866	26.7469	26.5753	25.6241	25.3306	NaN	26.1945	26.4642	26.797			+	RX_FG18_RX_ABS					biological regulation;biosynthetic process;cellular biosynthetic process;cellular macromolecule metabolic process;cellular metabolic process;cellular nitrogen compound metabolic process;cellular process;macromolecule metabolic process;metabolic process;nitrogen compound metabolic process;nucleic acid metabolic process;nucleobase-containing compound metabolic process;primary metabolic process;regu…	binding;nucleic acid binding;RNA binding;rRNA binding;rRNA primary transcript binding	caveola;cell part;cytoplasm;cytoplasmic part;cytosol;endoplasmic reticulum;intracellular membrane-bounded organelle;intracellular organelle;intracellular part;membrane part;membrane raft;membrane-bounded organelle;mitochondrion;nucleus;organelle;plasma membrane part		PTRF_SDPR	+					7	7	7	29.8	29.8	29.8	43.908	0	45.115	908510000	22	0	0.98888	NaN	#VALUE!	0	1.56099	0.0265455	1.00785	+
NaN	24.6204	24.6698	26.7857	26.9589	26.4467	24.8125	25.3307	24.9766	26.8933	26.9447	26.568	+	FAM_KO_FG18_FAM_KO_ABS	+	RX_FG18_RX_ABS					biological regulation;cellular component organization;cellular component organization or biogenesis;cellular membrane organization;cellular process;cellular response to stimulus;endocytosis;establishment of localization;membrane invagination;membrane organization;regulation of biological process;regulation of cellular process;response to stimulus;signal transduction;transport;vesicle-mediated tra…	enzyme activator activity;enzyme regulator activity;GTPase activator activity;GTPase regulator activity;nucleoside-triphosphatase regulator activity	cell part;cytoplasm;cytoskeleton;intracellular non-membrane-bounded organelle;intracellular organelle;intracellular part;membrane;non-membrane-bounded organelle;organelle		RA;VPS9						5	5	5	9.3	9.3	9.3	87.36	0	24.213	1142300000	62	2.75693	0	2.08535	+	7.06702	3.09687	0	1.76207	+
28.0003	27.7735	27.657	26.916	26.7081	26.7335	28.2353	28.087	27.6682	26.9197	26.7923	26.7679	+	FAM_KO_FG18_FAM_KO_ABS	+	RX_FG18_RX_ABS					biosynthetic process;cellular biosynthetic process;cellular metabolic process;cellular nitrogen compound biosynthetic process;cellular nitrogen compound metabolic process;cellular process;defense response;defense response to virus;heterocycle biosynthetic process;heterocycle metabolic process;immune effector process;immune response;immune system process;innate immune response;metabolic process;mu…	2'-5'-oligoadenylate synthetase activity;adenyl nucleotide binding;adenyl ribonucleotide binding;adenylyltransferase activity;ATP binding;binding;catalytic activity;cation binding;double-stranded RNA binding;ion binding;metal ion binding;nucleic acid binding;nucleotide binding;nucleotidyltransferase activity;purine nucleotide binding;purine ribonucleoside triphosphate binding;purine ribonucleotid…	cell part;cytoplasmic part;endoplasmic reticulum;intracellular membrane-bounded organelle;intracellular organelle;intracellular part;membrane-bounded organelle;mitochondrion;nucleus;organelle	Hepatitis C;Measles	NTP_transf_2;OAS1_C	+					8	8	8	27.7	27.7	27.7	41.679	0	18.814	2667000000	40	2.98276	0.000989247	-1.02438	+	-4.65178	2.57363	0.00322222	-1.17023	+
26.4968	26.5355	26.8925	28.6571	28.6566	28.7496	26.5693	25.7037	26.8769	28.6578	29.0524	28.7919	+	FAM_KO_FG18_FAM_KO_ABS	+	RX_FG18_RX_ABS					biological regulation;development of secondary female sexual characteristics;development of secondary sexual characteristics;developmental process;developmental process involved in reproduction;negative regulation of biological process;negative regulation of biosynthetic process;negative regulation of cellular biosynthetic process;negative regulation of cellular macromolecule biosynthetic process…	binding;cation binding;ion binding;metal ion binding	cell part;intracellular membrane-bounded organelle;intracellular organelle;intracellular part;membrane-bounded organelle;nucleus;organelle		IRF-2BP1_2						13	13	10	28.9	28.9	22.6	81.367	0	78.792	4339200000	71	4.02548	0	2.04615	+	8.9082	2.57029	0	2.45071	+
NaN	NaN	25.7013	26.9364	26.6359	26.6433	26.1274	25.8186	NaN	27.0817	27.0736	27.3872			+	RX_FG18_RX_ABS	+	FAM_KO_FG18_RX_FG18			alcohol metabolic process;amino sugar metabolic process;carbohydrate metabolic process;cellular carbohydrate metabolic process;cellular metabolic process;cellular process;glucosamine metabolic process;metabolic process;monosaccharide metabolic process;N-acetylglucosamine metabolic process;primary metabolic process;small molecule metabolic process;sulfur compound metabolic process	catalytic activity;N-acetylglucosamine 6-O-sulfotransferase activity;sulfotransferase activity;transferase activity;transferase activity, transferring sulfur-containing groups	cell part;cytoplasmic part;Golgi apparatus part;Golgi membrane;intracellular organelle part;intracellular part;membrane;organelle membrane;organelle part;trans-Golgi network	Glycosaminoglycan biosynthesis - keratan sulfate	Sulfotransfer_1						6	6	6	15.3	15.3	15.3	57.841	0	10.425	1307000000	22	0	0.985989	1.03726		0	2.19768	0.00201739	1.20783	+
33.5368	33.6427	33.443	32.8039	32.5176	32.5422	32.9352	33.576	33.2876	32.2529	32.2623	32.1846	+	FAM_KO_FG18_FAM_KO_ABS	+	RX_FG18_RX_ABS	+	FAM_KO_FG18_RX_FG18			activation of MAPK activity;anatomical structure development;anatomical structure formation involved in morphogenesis;anatomical structure morphogenesis;angiogenesis;biological adhesion;biological regulation;cartilage development;cartilage development involved in endochondral bone morphogenesis;cell adhesion;cell cycle arrest;cell cycle process;cell migration;cell motility;cellular component move…	binding;calcium ion binding;carbohydrate binding;cation binding;cytokine binding;extracellular matrix binding;glycosaminoglycan binding;growth factor binding;heparin binding;ion binding;lipid binding;lipoprotein particle binding;low-density lipoprotein particle binding;metal ion binding;pattern binding;phosphatidylserine binding;phospholipid binding;polysaccharide binding;protein binding;protein-…	cell part;cytoplasm;cytoplasmic membrane-bounded vesicle;cytoplasmic part;cytoplasmic vesicle;external side of plasma membrane;extracellular membrane-bounded organelle;extracellular organelle;extracellular region part;extracellular space;extracellular vesicular exosome;fibrinogen complex;intracellular membrane-bounded organelle;intracellular organelle;intracellular part;macromolecular complex;mem…		EGF_3;EGF_CA;TSP_1;TSP_3;TSP_C						61	61	30	41.5	41.5	24.1	127.04	0	323.31	127510000000	856	2.97709	0.00196364	-0.919603		-4.41511	2.28115	0.00194958	-1.03299	+
28.0889	28.3467	28.0334	NaN	NaN	25.1741	28.5562	28.5545	28.1972	25.6845	25.8885	26.0981			+	RX_FG18_RX_ABS					anatomical structure development;biosynthetic process;cell proliferation;cellular biosynthetic process;cellular component assembly;cellular component organization;cellular component organization or biogenesis;cellular macromolecule biosynthetic process;cellular macromolecule metabolic process;cellular metabolic process;cellular nitrogen compound metabolic process;cellular process;developmental pr…	adenyl nucleotide binding;adenyl ribonucleotide binding;ATP binding;binding;catalytic activity;cation binding;deoxynucleoside kinase activity;identical protein binding;ion binding;kinase activity;metal ion binding;nucleobase-containing compound kinase activity;nucleoside kinase activity;nucleotide binding;protein binding;purine nucleotide binding;purine ribonucleoside triphosphate binding;purine …	cell part;cytoplasm;intracellular part	Drug metabolism - other enzymes;Pyrimidine metabolism	TK						8	8	8	43.1	43.1	43.1	25.723	0	28.745	2600100000	41	0	0.985465	-2.98229		0	3.94759	0	-2.54559	+
25.8484	26.9185	26.3873	NaN	NaN	NaN	26.7953	26.7217	26.9516	NaN	26.1259	25.2523			+	RX_FG18_RX_ABS						binding;carbohydrate binding;enzyme activator activity;enzyme regulator activity;glycosaminoglycan binding;heparin binding;pattern binding;peptidase activator activity;peptidase regulator activity;polysaccharide binding	extracellular region		CUB;NTR						5	5	5	20	20	20	41.089	0	34.257	941500000	18	0	0.985203	NaN	#VALUE!	0	1.36012	0.0366082	-1.13371	+
28.0199	27.9794	27.9294	28.9326	29.0222	29.0155	27.5754	27.9516	27.9387	28.9862	28.9688	29.0977	+	FAM_KO_FG18_FAM_KO_ABS	+	RX_FG18_RX_ABS					apoptosis;autophagy;biological regulation;catabolic process;cell communication;cell death;cell differentiation;cellular catabolic process;cellular component assembly;cellular component organization;cellular component organization or biogenesis;cellular developmental process;cellular metabolic process;cellular process;cellular response to external stimulus;cellular response to extracellular stimul…	binding;cation binding;enzyme binding;identical protein binding;ion binding;kinase binding;metal ion binding;protein binding;protein dimerization activity;protein domain specific binding;protein homodimerization activity;protein kinase binding;protein kinase C binding;SH2 domain binding;small conjugating protein binding;transition metal ion binding;ubiquitin binding;zinc ion binding	aggresome;autophagic vacuole;cell part;cytoplasmic mRNA processing body;cytoplasmic part;cytoplasmic vesicle;endoplasmic reticulum;endosome;inclusion body;intracellular membrane-bounded organelle;intracellular non-membrane-bounded organelle;intracellular organelle;intracellular part;late endosome;lysosome;lytic vacuole;macromolecular complex;membrane-bounded organelle;non-membrane-bounded organel…	Osteoclast differentiation	PB1;ZZ	+					11	11	11	40.8	40.8	40.8	47.681	0	98.49	6046500000	102	4.88786	0	1.01385	+	7.2964	3.11299	0	1.19569	+
26.1122	27.0555	27.6312	30.1416	30.1862	30.0478	26.9997	NaN	27.8903	30.0927	29.7826	30.224	+	FAM_KO_FG18_FAM_KO_ABS	+	RX_FG18_RX_ABS					axon guidance;biological adhesion;cell adhesion;cellular process;chemotaxis;locomotion;motor axon guidance;response to chemical stimulus;response to external stimulus;response to stimulus;taxis		axon;cell body;cell part;cell projection;external side of plasma membrane;integral to membrane;intrinsic to membrane;membrane part;neuron projection;neuronal cell body;plasma membrane part	Cell adhesion molecules (CAMs)	C2-set_2;V-set						17	17	17	30.5	30.5	30.5	65.021	0	135.9	10121000000	151	2.70048	0	3.19225	+	5.86148	2.21378	0.00346269	2.58809	+
30.7117	30.6196	30.6106	29.5729	29.5336	29.3048	30.4814	30.5412	30.5249	29.3955	29.5268	29.3167	+	FAM_KO_FG18_FAM_KO_ABS	+	RX_FG18_RX_ABS					biological regulation;positive regulation of biological process;positive regulation of cell proliferation;positive regulation of cellular process;regulation of biological process;regulation of cell proliferation;regulation of cellular process	binding;carbohydrate binding;growth factor activity;protein binding;receptor binding	cell part;centrosome;cytoplasm;cytoplasmic part;cytoskeletal part;extracellular region;intracellular non-membrane-bounded organelle;intracellular organelle;intracellular organelle part;intracellular part;microtubule organizing center;non-membrane-bounded organelle;organelle;organelle part		Lectin_C						22	22	22	58.5	58.5	58.5	36.387	0	86.539	17279000000	219	3.71209	0	-1.17686	+	-6.20701	4.18181	0	-1.10281	+
31.3627	31.2583	31.0899	33.06	32.9535	32.9525	31.7334	31.5702	31.5165	33.0031	32.9298	32.8889	+	FAM_KO_FG18_FAM_KO_ABS	+	RX_FG18_RX_ABS					aging;biological regulation;cellular metabolic process;cellular process;cellular response to chemical stimulus;cellular response to oxidative stress;cellular response to oxygen radical;cellular response to reactive oxygen species;cellular response to stimulus;cellular response to stress;cellular response to superoxide;developmental process;metabolic process;negative regulation of catalytic activi…	antioxidant activity;catalytic activity;NAD(P)H dehydrogenase (quinone) activity;oxidoreductase activity;oxidoreductase activity, acting on NADH or NADPH;oxidoreductase activity, acting on NADH or NADPH, quinone or similar compound as acceptor;oxidoreductase activity, acting on superoxide radicals as acceptor;superoxide dismutase activity	cell body;cell part;cytoplasmic part;cytosol;intracellular part;neuronal cell body		Flavodoxin_2						29	29	29	84.7	84.7	84.7	30.946	0	323.31	85122000000	535	4.4424	0	1.75174	+	9.36163	4.27097	0	1.33387	+
26.996	27.4258	27.2827	25.3574	24.6242	25.0022	27.5641	26.394	27.3852	24.4214	24.5861	24.6954	+	FAM_KO_FG18_FAM_KO_ABS	+	RX_FG18_RX_ABS					axon ensheathment;biological regulation;biosynthetic process;brown fat cell differentiation;carboxylic acid biosynthetic process;carboxylic acid metabolic process;cell differentiation;cellular biosynthetic process;cellular developmental process;cellular ketone metabolic process;cellular lipid metabolic process;cellular metabolic process;cellular process;cholesterol esterification;defense response…	binding;catalytic activity;cation binding;CoA desaturase activity;ion binding;iron ion binding;metal ion binding;oxidoreductase activity;oxidoreductase activity, acting on paired donors, with incorporation or reduction of molecular oxygen;oxidoreductase activity, acting on paired donors, with oxidation of a pair of donors resulting in the reduction of molecular oxygen to two molecules of water;st…	cell part;cytoplasmic part;endoplasmic reticulum;endoplasmic reticulum membrane;endoplasmic reticulum part;integral to endoplasmic reticulum membrane;integral to membrane;integral to organelle membrane;intracellular membrane-bounded organelle;intracellular organelle;intracellular organelle part;intracellular part;intrinsic to endoplasmic reticulum membrane;intrinsic to membrane;intrinsic to organ…	Biosynthesis of unsaturated fatty acids;PPAR signaling pathway	FA_desaturase	+		+		+	7	7	7	15.1	15.1	15.1	41.466	0	13.456	1329400000	28	3.08985	0	-2.24028	+	-6.46488	2.62086	0	-2.54678	+
29.8605	30.1271	29.881	29.2037	29.1187	29.1731	30.2137	30.3917	30.2738	29.2698	29.4298	29.0435	+	FAM_KO_FG18_FAM_KO_ABS	+	RX_FG18_RX_ABS					alcohol metabolic process;anatomical structure development;biosynthetic process;brain development;cellular biosynthetic process;cellular lipid metabolic process;cellular metabolic process;cellular process;cellular response to chemical stimulus;cellular response to cholesterol;cellular response to endogenous stimulus;cellular response to follicle-stimulating hormone stimulus;cellular response to g…	binding;catalytic activity;drug binding;hydroxymethylglutaryl-CoA synthase activity;identical protein binding;isomerase activity;organic acid binding;protein binding;protein dimerization activity;protein homodimerization activity;transferase activity;transferase activity, transferring acyl groups;transferase activity, transferring acyl groups, acyl groups converted into alkyl on transfer	cell part;cytoplasmic part;cytosol;intracellular membrane-bounded organelle;intracellular organelle;intracellular part;membrane;membrane-bounded organelle;nucleus;organelle;plasma membrane	Butanoate metabolism;Synthesis and degradation of ketone bodies;Terpenoid backbone biosynthesis;Valine, leucine and isoleucine degradation	HMG_CoA_synt_C;HMG_CoA_synt_N						20	20	20	42.7	42.7	42.7	57.433	0	152.2	13316000000	172	3.04975	0.001728	-0.791035		-4.18169	2.96978	0.00196364	-1.04536	+
29.7226	29.1689	29.4426	30.9053	30.5383	30.5937	30.027	29.1445	29.379	30.3621	30.6677	30.5639	+	FAM_KO_FG18_FAM_KO_ABS	+	RX_FG18_RX_ABS					anatomical structure development;anatomical structure formation involved in morphogenesis;biological adhesion;biological regulation;brain development;cell adhesion;cell development;cell junction assembly;cell junction organization;cell-cell junction assembly;cell-cell junction organization;cellular component assembly;cellular component assembly at cellular level;cellular component assembly involv…	binding;integrin binding;protein binding;protein complex binding;receptor binding	apical plasma membrane;cell part;cell surface;external side of plasma membrane;integral to membrane;intrinsic to membrane;membrane part;plasma membrane part	Hematopoietic cell lineage	Tetraspannin						7	7	7	25.7	25.7	25.7	25.215	0	185.61	17693000000	84	2.48478	0.00171429	1.23441	+	4.16417	1.65804	0.0199377	1.01445	+
29.7514	29.5605	29.3183	28.3569	26.974	27.9322	28.3771	28.4464	29.2343	27.426	27.5225	27.3847	+	FAM_KO_FG18_FAM_KO_ABS	+	RX_FG18_RX_ABS					cell communication;cell-cell signaling;cellular component assembly;cellular component organization;cellular component organization or biogenesis;cellular process;establishment of localization;ion transport;macromolecular complex assembly;macromolecular complex subunit organization;protein complex assembly;protein complex subunit organization;protein hexamerization;protein oligomerization;signalin…	channel activity;gap junction hemi-channel activity;passive transmembrane transporter activity;transmembrane transporter activity;transporter activity;wide pore channel activity	cell junction;cell part;cell-cell junction;gap junction;integral to membrane;intrinsic to membrane;membrane;membrane part;plasma membrane		Innexin						6	6	6	14	14	14	44.977	0	134.76	5965800000	41	1.85719	0.00429703	-1.78903	+	-3.38979	1.95474	0.00636735	-1.24157	+
30.917	30.657	30.7314	29.2581	29.3137	29.3349	30.5097	30.636	30.5536	29.3088	29.4648	29.2045	+	FAM_KO_FG18_FAM_KO_ABS	+	RX_FG18_RX_ABS					amine metabolic process;aminoglycan biosynthetic process;aminoglycan metabolic process;anatomical structure development;anatomical structure morphogenesis;biological regulation;biosynthetic process;carbohydrate biosynthetic process;carbohydrate metabolic process;cell development;cellular biosynthetic process;cellular developmental process;cellular metabolic process;cellular process;chondrocyte de…	catalytic activity;chondroitin 4-sulfotransferase activity;chondroitin sulfotransferase activity;N-acetylgalactosamine 4-O-sulfotransferase activity;N-acetylgalactosamine 4-sulfate 6-O-sulfotransferase activity;sulfotransferase activity;transferase activity;transferase activity, transferring sulfur-containing groups	cell part;cytoplasmic part;Golgi apparatus part;Golgi membrane;integral to membrane;intracellular organelle part;intracellular part;intrinsic to membrane;membrane;membrane part;organelle membrane;organelle part	Glycosaminoglycan biosynthesis - chondroitin sulfate;Sulfur metabolism	Sulfotransfer_2						20	20	20	47.4	47.4	47.4	41.626	0	159.78	17183000000	168	4.26954	0	-1.46625	+	-8.11773	3.90761	0	-1.24041	+
27.5486	27.9693	27.675	29.5562	29.5689	29.5253	27.5445	27.7582	27.9485	29.4907	29.2324	29.5571	+	FAM_KO_FG18_FAM_KO_ABS	+	RX_FG18_RX_ABS					actin cytoskeleton organization;actin filament-based process;actomyosin structure organization;biological regulation;cell differentiation;cell differentiation involved in embryonic placenta development;cell surface receptor linked signaling pathway;cellular component organization;cellular component organization at cellular level;cellular component organization or biogenesis;cellular component org…	binding;protein binding;protein complex binding;structural molecule activity	cell part;contractile fiber part;costamere;cytoplasmic part;cytoskeletal part;dystrophin-associated glycoprotein complex;Golgi apparatus;intermediate filament;intracellular membrane-bounded organelle;intracellular organelle;intracellular organelle part;intracellular part;keratin filament;macromolecular complex;membrane;membrane part;membrane-bounded organelle;nuclear matrix;nuclear part;nucleopla…		Filament						21	18	8	37.1	33.5	16.1	54.018	0	63.924	7632000000	125	3.88332	0	1.81915	+	8.07485	3.40363	0	1.67633	+
25.9732	26.8535	26.4387	27.2171	27.0746	27.1716	26.7339	26.7577	26.4996	27.832	27.6646	27.5316	+	FAM_KO_FG18_FAM_KO_ABS	+	RX_FG18_RX_ABS	+	FAM_KO_FG18_RX_FG18			biological regulation;negative regulation of biological process;negative regulation of cell proliferation;negative regulation of cellular process;regulation of biological process;regulation of cell proliferation;regulation of cellular process	binding;cation binding;ion binding;metal ion binding;protein binding;transition metal ion binding;zinc ion binding	adherens junction;anchoring junction;cell junction;cell part;cell-substrate adherens junction;cell-substrate junction;cytoplasm;focal adhesion;intracellular part		LIM;PET						14	14	14	40.6	40.6	40.6	47.632	0	46.881	2140600000	62	1.33038	0.0277385	0.732609		2.0481	2.96969	0.004	1.01229	+
NaN	25.3384	NaN	26.0215	25.7294	26.4593	25.0111	NaN	25.4831	26.5295	26.5297	26.2944			+	RX_FG18_RX_ABS									Tcp11						6	6	6	21.5	21.5	21.5	57.979	0	110.98	794730000	23	0	0.976903	0.731662		0	2.01913	0.00510145	1.20409	+
NaN	24.7553	24.7985	NaN	24.8377	NaN	24.9056	24.5768	25.055	26.0861	25.7019	NaN			+	RX_FG18_RX_ABS						catalytic activity;hydrolase activity;hydrolase activity, acting on ester bonds;phosphatase activity;phosphoprotein phosphatase activity;phosphoric ester hydrolase activity	cell part;intracellular non-membrane-bounded organelle;intracellular organelle;intracellular organelle part;intracellular part;non-membrane-bounded organelle;nuclear part;nucleolus;organelle;organelle part		NIF;ubiquitin						3	3	3	11.3	11.3	11.3	36.866	0.0073327	1.8907	521660000	10	NaN	1	0		NaN	1.69379	0.0179667	1.0482	+
32.7797	32.6193	32.6298	31.1064	31.2201	31.003	32.5664	32.5528	32.7077	31.2854	31.2263	31.5442	+	FAM_KO_FG18_FAM_KO_ABS	+	RX_FG18_RX_ABS					anatomical structure development;anatomical structure morphogenesis;biological regulation;branching morphogenesis of a tube;cartilage development;cell differentiation;cellular component assembly;cellular component organization;cellular component organization or biogenesis;cellular developmental process;cellular process;developmental process;lung development;macromolecular complex assembly;macromo…	binding;calcium ion binding;calcium-dependent protein binding;cation binding;ion binding;metal ion binding;protein binding	cell part;cytoplasmic part;endoplasmic reticulum;extracellular matrix;extracellular region;extracellular region part;extracellular space;intracellular membrane-bounded organelle;intracellular organelle;intracellular part;macromolecular complex;membrane-bounded organelle;organelle;protein complex		Gla	+					9	9	9	84.5	84.5	84.5	12.05	0	156.97	68402000000	295	4.36787	0	-1.56644	+	-8.63772	3.48412	0	-1.25698	+
27.5978	27.707	26.902	28.5484	28.4752	28.3901	28.003	27.9132	27.7589	29.0425	28.8244	28.8296	+	FAM_KO_FG18_FAM_KO_ABS	+	RX_FG18_RX_ABS	+	FAM_KO_FG18_RX_FG18			anatomical structure development;ATP catabolic process;ATP metabolic process;catabolic process;cell development;cellular catabolic process;cellular component organization;cellular component organization at cellular level;cellular component organization or biogenesis;cellular component organization or biogenesis at cellular level;cellular developmental process;cellular membrane organization;cellul…	actin binding;actin filament binding;adenyl nucleotide binding;adenyl ribonucleotide binding;ATP binding;ATPase activity;ATPase activity, coupled;binding;calmodulin binding;catalytic activity;cytoskeletal protein binding;hydrolase activity;hydrolase activity, acting on acid anhydrides;hydrolase activity, acting on acid anhydrides, in phosphorus-containing anhydrides;lipid binding;motor activity;n…	adherens junction;anchoring junction;cell junction;cell part;cell-cell junction;clathrin-coated vesicle;coated vesicle;cytoplasm;cytoplasmic membrane-bounded vesicle;cytoplasmic part;cytoplasmic vesicle;cytoskeletal part;cytoskeleton;intracellular membrane-bounded organelle;intracellular non-membrane-bounded organelle;intracellular organelle;intracellular organelle part;intracellular part;macromo…		Myosin_head;Myosin_TH1;SH3_1						23	23	20	28.3	28.3	25.4	126.83	0	86.394	4777900000	66	1.85352	0.00624427	1.06899	+	3.00071	3.24205	0.00234783	1.00709	+
27.6148	28.1139	27.2504	26.2073	25.7778	26.341	26.8884	27.6743	27.318	26.5336	26.0012	26.089	+	FAM_KO_FG18_FAM_KO_ABS	+	RX_FG18_RX_ABS					anatomical structure development;anatomical structure formation involved in morphogenesis;anatomical structure morphogenesis;angiogenesis;apoptosis;apoptosis involved in heart morphogenesis;apoptosis involved in morphogenesis;atrial septum morphogenesis;atrioventricular valve morphogenesis;biological adhesion;biological regulation;blood vessel development;cardiac septum development;cardiac septum…	binding;carbohydrate binding;extracellular matrix binding;glycosaminoglycan binding;heparin binding;pattern binding;polysaccharide binding	extracellular matrix;extracellular region;extracellular region part;proteinaceous extracellular matrix		Cys_knot;IGFBP;TSP_1;VWC						9	9	9	34.3	34.3	34.3	41.697	0	26.095	2019500000	28	2.16425	0.00289933	-1.55102	+	-3.85349	1.74415	0.0160926	-1.08568	+
26.8596	26.0345	25.9287	27.8313	28.4193	28.2078	26.7568	26.5047	26.3367	28.1744	28.29	28.3179	+	FAM_KO_FG18_FAM_KO_ABS	+	RX_FG18_RX_ABS					actin crosslink formation;actin cytoskeleton organization;actin filament bundle assembly;actin filament organization;actin filament-based process;anatomical structure development;biological regulation;cell projection assembly;cell projection organization;cellular component assembly;cellular component assembly at cellular level;cellular component organization;cellular component organization at cel…	binding;proline-rich region binding;protein binding	actin cytoskeleton;cell junction;cell part;cell projection;cytoplasmic part;cytoskeleton;cytosol;filopodium;intracellular membrane-bounded organelle;intracellular non-membrane-bounded organelle;intracellular organelle;intracellular part;membrane;membrane-bounded organelle;neuron projection;non-membrane-bounded organelle;nucleus;organelle;plasma membrane;ruffle	Adherens junction;Regulation of actin cytoskeleton	IMD;SH3_9						15	15	15	39.3	39.3	39.3	57.541	0	29.901	3019300000	44	2.27683	0.00181513	1.87852	+	4.26155	3.73582	0	1.72797	+
26.3923	26.5725	26.2555	27.0412	27.3924	27.3137	NaN	26.7184	26.0304	27.6292	27.6034	27.4397	+	FAM_KO_FG18_FAM_KO_ABS	+	RX_FG18_RX_ABS						binding;nucleic acid binding;nucleotide binding			RRM_1						7	7	7	9	9	9	106.26	0	15.944	2127300000	38	2.40937	0.00391579	0.84233		3.5021	1.66774	0.0162643	1.183	+
29.4735	29.2972	29.2083	27.7	28.0277	28.1429	29.2526	29.185	29.2499	27.5587	27.3801	27.3919	+	FAM_KO_FG18_FAM_KO_ABS	+	RX_FG18_RX_ABS	+	FAM_KO_FG18_RX_FG18				binding;cation binding;extracellular matrix structural constituent;ion binding;metal ion binding;structural molecule activity	collagen;extracellular matrix part;extracellular region part;fibrillar collagen		COLFI;Collagen						26	26	26	20.8	20.8	20.8	187.81	0	98.993	6634400000	121	3.05499	0	-1.3695	+	-5.39414	5.07042	0	-1.7856	+
25.1462	25.6053	25.1412	31.6032	31.5157	31.4766	24.667	24.7009	26.0575	31.1955	31.2425	31.1935	+	FAM_KO_FG18_FAM_KO_ABS	+	RX_FG18_RX_ABS	+	FAM_KO_FG18_RX_FG18			3'-phosphoadenosine 5'-phosphosulfate metabolic process;anatomical structure development;anion homeostasis;anion transport;ATP catabolic process;ATP metabolic process;biological regulation;biomineral tissue development;bone remodeling;catabolic process;cellular anion homeostasis;cellular catabolic process;cellular chemical homeostasis;cellular homeostasis;cellular ion homeostasis;cellular metabol…	adenyl nucleotide binding;adenyl ribonucleotide binding;ATP binding;binding;calcium ion binding;carbohydrate binding;cargo receptor activity;catalytic activity;cation binding;exonuclease activity;hydrolase activity;hydrolase activity, acting on acid anhydrides;hydrolase activity, acting on acid anhydrides, in phosphorus-containing anhydrides;hydrolase activity, acting on ester bonds;ion binding;m…	basolateral plasma membrane;cell part;cell surface;cytoplasmic part;extracellular region;extracellular region part;extracellular space;integral to membrane;integral to plasma membrane;intracellular organelle part;intracellular part;intrinsic to membrane;intrinsic to plasma membrane;lysosomal membrane;membrane;membrane part;organelle membrane;organelle part;plasma membrane;plasma membrane part;vac…	Nicotinate and nicotinamide metabolism;Pantothenate and CoA biosynthesis;Purine metabolism;Riboflavin metabolism;Starch and sucrose metabolism	Endonuclease_NS;Phosphodiest;Somatomedin_B						34	34	34	47.3	47.3	47.3	102.84	0	323.31	21463000000	235	5.60435	0	6.23427	+	24.1308	3.72617	0	6.06869	+
32.7423	32.8709	32.8148	29.579	29.4485	29.4598	32.9941	32.7812	32.9592	30.4814	30.4377	30.1628	+	FAM_KO_FG18_FAM_KO_ABS	+	RX_FG18_RX_ABS	+	FAM_KO_FG18_RX_FG18			aging;cell aging;cellular process;developmental process	binding;carbohydrate binding;extracellular matrix structural constituent;glycosaminoglycan binding;heparin binding;pattern binding;polysaccharide binding;structural molecule activity	extracellular matrix;extracellular region part;proteinaceous extracellular matrix		LRR_1;LRR_8;LRRNT						30	30	30	63.9	63.9	63.9	43.179	0	323.31	65800000000	345	6.31315	0	-3.31356	+	-21.2498	4.54491	0	-2.55087	+
NaN	26.4154	25.9128	27.0372	27.3353	25.718	26.2447	26.4195	NaN	27.8615	26.9933	27.3659			+	RX_FG18_RX_ABS					biological regulation;carboxylic acid transport;cation homeostasis;cation transport;cell differentiation;cellular developmental process;cellular process;chemical homeostasis;developmental process;erythrocyte differentiation;establishment of localization;homeostatic process;ion homeostasis;ion transport;iron ion homeostasis;iron ion transport;metal ion transport;myeloid cell differentiation;organi…	active transmembrane transporter activity;carboxylic acid transmembrane transporter activity;cation transmembrane transporter activity;ion transmembrane transporter activity;organic acid transmembrane transporter activity;secondary active transmembrane transporter activity;substrate-specific transmembrane transporter activity;substrate-specific transporter activity;transmembrane transporter activ…	cell part;cytoplasmic part;integral to membrane;intracellular membrane-bounded organelle;intracellular organelle;intracellular organelle part;intracellular part;intrinsic to membrane;membrane;membrane part;membrane-bounded organelle;mitochondrial inner membrane;mitochondrial membrane;mitochondrial part;mitochondrion;organelle;organelle inner membrane;organelle membrane;organelle part		Mtc						7	7	7	38	38	38	35.433	0	41.601	1581300000	20	0.315467	0.457252	0.53272		0.693349	1.32218	0.0401858	1.07479	+
26.8203	27.0329	27.6433	29.1871	29.3109	29.7859	27.3637	27.0803	27.1148	28.9999	29.1892	29.4429	+	FAM_KO_FG18_FAM_KO_ABS	+	RX_FG18_RX_ABS					biological regulation;cellular process;cellular response to stimulus;intracellular signal transduction;positive regulation of biological process;positive regulation of cellular metabolic process;positive regulation of cellular process;positive regulation of metabolic process;positive regulation of phosphate metabolic process;positive regulation of phosphorus metabolic process;positive regulation …	binding;cell adhesion molecule binding;cytokine receptor binding;ephrin receptor binding;glycoprotein binding;growth factor binding;growth factor receptor binding;identical protein binding;interleukin-5 receptor binding;neurexin family protein binding;protein binding;protein C-terminus binding;protein dimerization activity;protein heterodimerization activity;protein homodimerization activity;rece…	cell part;cytoplasmic membrane-bounded vesicle;cytoplasmic part;cytoplasmic vesicle;extracellular membrane-bounded organelle;extracellular organelle;extracellular region part;extracellular vesicular exosome;interleukin-5 receptor complex;intracellular membrane-bounded organelle;intracellular organelle;intracellular part;macromolecular complex;melanosome;membrane part;membrane-bounded organelle;me…		PDZ						9	9	9	51.3	51.3	51.3	32.423	0	228.41	6278000000	79	2.74396	0	2.26246	+	5.561	3.68784	0	2.02439	+
27.3587	27.5046	27.3297	29.5089	29.1492	29.3843	26.7466	27.0134	27.5897	29.041	29.0832	29.1913	+	FAM_KO_FG18_FAM_KO_ABS	+	RX_FG18_RX_ABS					cation transport;establishment of localization;ion transport;metal ion transport;monovalent inorganic cation transport;sodium ion transport;transport	active transmembrane transporter activity;anion transmembrane transporter activity;anion:anion antiporter activity;antiporter activity;inorganic anion exchanger activity;ion transmembrane transporter activity;secondary active transmembrane transporter activity;solute:solute antiporter activity;substrate-specific transmembrane transporter activity;substrate-specific transporter activity;symporter …	apical plasma membrane;basolateral plasma membrane;cell part;cell projection;cytoplasmic part;cytoplasmic vesicle;integral to membrane;intracellular organelle;intracellular part;intrinsic to membrane;membrane part;microvillus;organelle;organelle part;plasma membrane part;stereocilium;vesicle		Band_3_cyto;HCO3_cotransp						14	14	14	19.1	19.1	19.1	126.85	0	206.98	6067100000	111	4.09701	0	1.94977	+	8.92197	2.85049	0	1.98859	+
31.5815	31.542	31.6925	32.4575	32.5894	32.5108	31.4037	31.2739	31.4311	32.4296	32.341	32.5008	+	FAM_KO_FG18_FAM_KO_ABS	+	RX_FG18_RX_ABS					anatomical structure morphogenesis;biosynthetic process;cellular biosynthetic process;cellular component organization;cellular component organization at cellular level;cellular component organization or biogenesis;cellular component organization or biogenesis at cellular level;cellular macromolecule biosynthetic process;cellular macromolecule metabolic process;cellular metabolic process;cellular …	ATPase activity;ATPase activity, coupled;binding;catalytic activity;chromatin binding;chromatin DNA binding;DNA binding;DNA topoisomerase (ATP-hydrolyzing) activity;DNA topoisomerase activity;DNA topoisomerase type I activity;DNA-dependent ATPase activity;hydrolase activity;hydrolase activity, acting on acid anhydrides;hydrolase activity, acting on acid anhydrides, in phosphorus-containing anhydr…	cell part;chromosomal part;fibrillar center;intracellular membrane-bounded organelle;intracellular organelle;intracellular organelle part;intracellular part;macromolecular complex;membrane-bounded organelle;nuclear chromosome part;nuclear part;nucleolar part;nucleoplasm;nucleus;organelle;organelle part;protein complex;replication fork protection complex		Topo_C_assoc;Topoisom_I;Topoisom_I_N						47	47	44	49.3	49.3	47.7	90.759	0	323.31	67181000000	675	3.99082	0	0.913925		5.74393	4.02109	0	1.05421	+
25.9346	26.1808	25.3135	25.3185	25.3082	25.4144	25.7067	25.1441	NaN	NaN	NaN	NaN										binding;lipid binding			START						5	5	5	16.6	16.6	16.6	43.067	0	8.0007	585340000	16	0.823501	0.120034	-0.462584		-1.28403	NaN	1	0
24.5209	24.5267	24.5243	24.7307	24.7931	24.3257	24.6063	NaN	24.8415	NaN	NaN	NaN									apoptosis;biological regulation;cell cycle checkpoint;cell death;cellular component organization;cellular component organization or biogenesis;cellular membrane organization;cellular process;cellular response to stimulus;cellular response to stress;cytokinesis;death;DNA damage response, signal transduction resulting in induction of apoptosis;endocytosis;establishment of localization;induction of …	BH domain binding;binding;caspase inhibitor activity;caspase regulator activity;cysteine-type endopeptidase inhibitor activity;endopeptidase inhibitor activity;endopeptidase regulator activity;enzyme inhibitor activity;enzyme regulator activity;identical protein binding;peptidase inhibitor activity;peptidase regulator activity;protein binding;protein dimerization activity;protein domain specific …	cell junction;cell part;centrosome;clathrin coated vesicle membrane;coated vesicle membrane;cytoplasmic part;cytoplasmic vesicle membrane;cytoplasmic vesicle part;cytoskeletal part;cytosol;envelope;integral to membrane;intracellular membrane-bounded organelle;intracellular non-membrane-bounded organelle;intracellular organelle;intracellular organelle lumen;intracellular organelle part;intracellul…	Amyotrophic lateral sclerosis (ALS);Apoptosis;Chronic myeloid leukemia;Jak-STAT signaling pathway;Pancreatic cancer;Pathways in cancer;Small cell lung cancer;Toxoplasmosis	Bcl-2;BH4						2	2	2	8.8	8.8	8.8	19.059	0	6.2821	394880000	22	0.25032	0.748799	0.0925573		0.375429	NaN	1	0
25.6993	25.4956	NaN	NaN	NaN	NaN	25.3163	25.192	25.3377	25.2267	25.3451	25.2829									anatomical structure morphogenesis;biological regulation;cation transport;cellular macromolecule metabolic process;cellular metabolic process;cellular process;cellular protein metabolic process;cellular response to stimulus;chemical homeostasis;developmental process;distal tubule morphogenesis;epithelial tube morphogenesis;establishment of localization;homeostatic process;intracellular signal tra…	adenyl nucleotide binding;adenyl ribonucleotide binding;ATP binding;binding;catalytic activity;kinase activity;nucleotide binding;phosphotransferase activity, alcohol group as acceptor;protein binding;protein kinase activity;protein serine/threonine kinase activity;purine nucleotide binding;purine ribonucleoside triphosphate binding;purine ribonucleotide binding;ribonucleotide binding;transferase…	cell junction;cell-cell junction;occluding junction;tight junction		OSR1_C;Pkinase						5	2	2	5	1.5	1.5	112.52	0	6.2518	484070000	8	NaN	1	0		NaN	0.0169301	1	0.00289981
25.8554	25.6723	NaN	NaN	NaN	NaN	25.8154	NaN	NaN	25.863	25.6566	25.3473										binding;catalytic activity;GTP binding;GTPase activity;guanyl nucleotide binding;guanyl ribonucleotide binding;hydrolase activity;hydrolase activity, acting on acid anhydrides;hydrolase activity, acting on acid anhydrides, in phosphorus-containing anhydrides;nucleic acid binding;nucleoside-triphosphatase activity;nucleotide binding;purine nucleotide binding;purine ribonucleoside triphosphate bind…		mRNA surveillance pathway	GTP_EFTU;GTP_EFTU_D2;GTP_EFTU_D3;HBS1_N						5	5	5	13.7	13.7	13.7	74.799	0	9.7266	706080000	8	NaN	1	0		NaN	0	1	-0.193075
NaN	NaN	NaN	23.6158	24.4468	23.364	NaN	NaN	NaN	NaN	NaN	NaN									biological regulation;cell proliferation;macromolecule metabolic process;metabolic process;negative regulation of biological process;negative regulation of catalytic activity;negative regulation of cellular metabolic process;negative regulation of cellular process;negative regulation of cellular protein metabolic process;negative regulation of kinase activity;negative regulation of macromolecule …	binding;protein binding	cell part;cytoplasmic part;cytoskeleton;extracellular membrane-bounded organelle;extracellular organelle;extracellular region part;extracellular vesicular exosome;intracellular membrane-bounded organelle;intracellular non-membrane-bounded organelle;intracellular organelle;intracellular part;macromolecular complex;membrane-bounded organelle;membrane-bounded vesicle;non-membrane-bounded organelle;n…		MVP_shoulder;Vault						1	1	1	2.9	2.9	2.9	96.823	0	18.27	134780000	15	0	1	NaN	#VALUE!	0	NaN	1	0
NaN	NaN	NaN	25.7491	25.9334	25.5633	NaN	NaN	NaN	NaN	NaN	NaN									carboxylic acid metabolic process;cellular ketone metabolic process;cellular lipid metabolic process;cellular metabolic process;cellular process;fatty acid metabolic process;fatty acid omega-oxidation;fatty acid oxidation;lipid metabolic process;lipid modification;lipid oxidation;metabolic process;monocarboxylic acid metabolic process;organic acid metabolic process;oxidation-reduction process;oxo…	binding;catalytic activity;cation binding;heme binding;ion binding;iron ion binding;metal ion binding;monooxygenase activity;oxidoreductase activity;oxidoreductase activity, acting on paired donors, with incorporation or reduction of molecular oxygen;tetrapyrrole binding;transition metal ion binding	cell part;cytoplasmic part;endoplasmic reticulum membrane;endoplasmic reticulum part;integral to membrane;intracellular organelle part;intracellular part;intrinsic to membrane;membrane;membrane part;organelle membrane;organelle part		p450	+		+		+	4	4	4	9.9	9.9	9.9	60.579	0.0007719	2.7464	500880000	9	0	1	NaN	#VALUE!	0	NaN	1	0
27.2866	27.6009	27.4744	27.2483	27.4901	27.3776	NaN	27.3512	27.3888	NaN	NaN	NaN									biological regulation;cellular process;establishment of localization;positive regulation of biological process;positive regulation of cell communication;positive regulation of cellular process;positive regulation of I-kappaB kinase/NF-kappaB cascade;positive regulation of intracellular protein kinase cascade;positive regulation of response to stimulus;positive regulation of signal transduction;po…	molecular transducer activity;signal transducer activity	cell part;cytoplasmic part;endoplasmic reticulum;intracellular membrane-bounded organelle;intracellular organelle;intracellular part;membrane-bounded organelle;organelle		Got1	+					2	2	2	19.6	19.6	19.6	15.393	0	15.706	2382500000	26	0.288017	0.744092	-0.081967		-0.381325	NaN	1	0
NaN	NaN	NaN	NaN	NaN	NaN	NaN	NaN	25.0573	25.6713	25.8259	25.2947											cell part;intracellular		fn3;SPRY						3	3	3	11.9	11.9	11.9	55.627	0	48.8	476010000	19	NaN	1	0		NaN	0	1	0.539975
NaN	26.151	25.9455	NaN	NaN	NaN	NaN	25.718	25.9767	26.5017	26.1732	26.1896										binding;catalytic activity;endonuclease activity;endonuclease activity, active with either ribo- or deoxyribonucleic acids and producing 3'-phosphomonoesters;endoribonuclease activity;endoribonuclease activity, producing 3'-phosphomonoesters;hydrolase activity;hydrolase activity, acting on ester bonds;nuclease activity;nucleic acid binding;ribonuclease activity;ribonuclease T2 activity;RNA binding			Ribonuclease_T2						4	4	4	16.4	16.4	16.4	29.516	0	16.963	889370000	24	NaN	1	0		NaN	1.10179	0.139459	0.440788
26.7248	NaN	26.8943	26.8548	26.7558	26.1803	26.9002	26.9125	NaN	NaN	NaN	NaN																			3	3	3	30	30	30	9.3278	0	8.4182	1314100000	21	0.30004	0.579281	-0.212589		-0.561305	NaN	1	0
NaN	NaN	26.5046	26.412	26.2081	26.2887	NaN	NaN	NaN	NaN	NaN	NaN									biological regulation;cellular macromolecule metabolic process;cellular metabolic process;cellular nitrogen compound metabolic process;cellular process;circadian regulation of gene expression;circadian rhythm;entrainment of circadian clock;entrainment of circadian clock by photoperiod;macromolecule metabolic process;metabolic process;mRNA metabolic process;mRNA processing;nitrogen compound metabo…	binding;cation binding;ion binding;metal ion binding;nucleic acid binding;nucleotide binding;RNA binding;transition metal ion binding;zinc ion binding	cell part;intracellular non-membrane-bounded organelle;intracellular organelle;intracellular organelle part;intracellular part;non-membrane-bounded organelle;nuclear part;nucleolus;organelle;organelle part		RRM_1;zf-CCHC						6	6	6	15.3	15.3	15.3	40.35	0	9.4428	1077400000	27	0	0.999805	-0.201637		0	NaN	1	0
NaN	26.516	NaN	26.0609	26.4777	26.4339	26.6741	26.3763	NaN	NaN	NaN	NaN										anion channel activity;anion transmembrane transporter activity;channel activity;chloride channel activity;ion channel activity;ion transmembrane transporter activity;passive transmembrane transporter activity;substrate-specific channel activity;substrate-specific transmembrane transporter activity;substrate-specific transporter activity;transmembrane transporter activity;transporter activity	cell part;chloride channel complex;ion channel complex;macromolecular complex;membrane part;protein complex		Tweety						1	1	1	3.7	3.7	3.7	62.534	0	22.812	1104200000	13	0	0.998728	-0.191835		0	NaN	1	0
NaN	NaN	NaN	25.359	25.8167	25.5651	NaN	NaN	NaN	NaN	NaN	NaN									cellular metabolic process;cellular process;metabolic process;methylation;one-carbon metabolic process;small molecule metabolic process	binding;nucleic acid binding;RNA binding	cell part;intracellular membrane-bounded organelle;intracellular organelle;intracellular part;macromolecular complex;membrane-bounded organelle;mRNA cap binding complex;nucleus;organelle;protein complex;RNA cap binding complex		RAM						3	3	3	46.2	46.2	46.2	14.414	0	23.333	441910000	10	0	0.99578	NaN	#VALUE!	0	NaN	1	0
NaN	NaN	25.7658	NaN	NaN	NaN	25.2951	26.2082	25.8661	25.6815	25.9808	25.742											cell part;cytoplasm;intracellular part		DUF2046						6	6	6	17.2	17.2	17.2	52.973	0	18.178	768590000	14	NaN	1	0		NaN	0.0136344	1	0.0116081
26.8173	27.1524	26.5868	NaN	NaN	NaN	26.8629	26.0572	26.8975	26.2291	26.1505	25.3583									apoptotic chromosome condensation;biological regulation;cell differentiation;cellular component organization;cellular component organization at cellular level;cellular component organization or biogenesis;cellular component organization or biogenesis at cellular level;cellular developmental process;cellular macromolecule metabolic process;cellular metabolic process;cellular nitrogen compound meta…	binding;nucleic acid binding;nucleotide binding	cell part;cytoplasm;exon-exon junction complex;intracellular non-membrane-bounded organelle;intracellular organelle;intracellular organelle part;intracellular part;macromolecular complex;non-membrane-bounded organelle;nuclear body;nuclear part;nuclear speck;nucleolus;nucleoplasm part;organelle;organelle part;protein complex	mRNA surveillance pathway;RNA transport;Spliceosome	SAP						6	6	6	4.9	4.9	4.9	151.04	0	10.306	1454700000	44	0	0.995513	NaN	#VALUE!	0	0.821832	0.167042	-0.69324
27.1019	27.0768	26.94	26.7423	26.6508	26.8335	26.8706	NaN	26.9388	NaN	NaN	NaN	+	FAM_KO_FG18_FAM_KO_ABS									cell part;integral to membrane;intrinsic to membrane;membrane part		DnaJ						6	6	6	17.4	17.4	17.4	42.091	0	32.355	1499600000	33	1.8208	0.0483511	-0.297396		-1.72	NaN	1	0
NaN	26.0293	25.8628	NaN	NaN	NaN	NaN	NaN	25.629	25.5701	26.2362	25.9723									establishment of localization;establishment of protein localization;protein transport;transport		cell part;cytoplasmic part;intracellular membrane-bounded organelle;intracellular organelle;intracellular part;membrane-bounded organelle;mitochondrion;nucleus;organelle	Endocytosis	Snf7						4	4	4	17.4	17.4	17.4	23.934	0	4.9209	744400000	9	NaN	1	0		NaN	0	0.995848	0.297224
26.1106	26.5292	26.6549	26.0641	26.2191	26.0837	NaN	26.8552	26.0757	NaN	NaN	NaN									biological regulation;cellular component organization;cellular component organization at cellular level;cellular component organization or biogenesis;cellular component organization or biogenesis at cellular level;cellular process;cytoplasmic microtubule organization;cytoskeleton organization;microtubule cytoskeleton organization;microtubule nucleation;microtubule-based process;organelle organiza…		cell part;centrosome;cytoplasmic part;cytoskeletal part;intracellular non-membrane-bounded organelle;intracellular organelle;intracellular organelle part;intracellular part;microtubule organizing center;microtubule plus end;non-membrane-bounded organelle;organelle;organelle part		SLAIN						8	8	8	18.8	18.8	18.8	65.359	0	11.512	1033700000	25	0.836117	0.167898	-0.309242		-1.13868	NaN	1	0
NaN	NaN	NaN	24.6102	24.3768	24.7544	NaN	NaN	NaN	NaN	NaN	NaN									biological regulation;cell redox homeostasis;cellular homeostasis;cellular process;homeostatic process;negative regulation of angiogenesis;negative regulation of apoptosis;negative regulation of biological process;negative regulation of cell death;negative regulation of cell migration;negative regulation of cell motility;negative regulation of cell proliferation;negative regulation of cellular co…	binding;lipid binding;phosphatidylinositol binding;phosphatidylinositol-4,5-bisphosphate binding;phospholipid binding	cell junction;cell part;cell-cell junction;cytoplasm;cytoskeletal part;intracellular organelle part;intracellular part;macromolecular complex;membrane;microtubule;organelle part;plasma membrane;protein complex		Ank_2;FERM_M						4	4	4	8	8	8	84.005	0	11.354	178960000	13	0	0.988353	NaN	#VALUE!	0	NaN	1	0
25.0023	NaN	24.6874	24.7331	25.103	25.7396	25.0657	25.2212	NaN	NaN	NaN	NaN									activation of immune response;amyloid precursor protein catabolic process;amyloid precursor protein metabolic process;anagen;anatomical structure development;anatomical structure formation involved in morphogenesis;anatomical structure morphogenesis;anterior/posterior pattern specification;antigen receptor-mediated signaling pathway;appendage morphogenesis;behavior;beta-amyloid metabolic process;…	aspartic-type endopeptidase activity;aspartic-type peptidase activity;catalytic activity;endopeptidase activity;hydrolase activity;peptidase activity;peptidase activity, acting on L-amino acid peptides	apical plasma membrane;axon;cell body;cell cortex;cell part;cell projection;cell projection part;cell surface;centrosome;chromosomal part;ciliary rootlet;cilium part;contractile fiber part;cytoplasmic part;cytoskeletal part;cytosol;dendritic shaft;endoplasmic reticulum membrane;endoplasmic reticulum part;Golgi apparatus part;Golgi membrane;growth cone;integral to membrane;integral to plasma membr…	Alzheimer's disease;Neurotrophin signaling pathway;Notch signaling pathway	Presenilin	+		+		+	2	2	2	6.9	6.9	6.9	50.051	0	9.8584	391200000	19	0.35016	0.452017	0.347088		0.69809	NaN	1	0
NaN	NaN	26.3966	NaN	NaN	NaN	26.4839	26.2893	26.6284	26.6717	26.9725	26.6588									biological regulation;cellular component organization;cellular component organization at cellular level;cellular component organization or biogenesis;cellular component organization or biogenesis at cellular level;cellular process;establishment of localization;establishment of localization in cell;establishment of protein localization;intracellular protein transport;intracellular transport;neurot…	binding;neurotransmitter transporter activity;peptide binding;structural molecule activity;transmembrane transporter activity;transporter activity	cell part;cell projection membrane;cell projection part;cilium membrane;cilium part;clathrin coat;clathrin coat of coated pit;clathrin coat of trans-Golgi network vesicle;clathrin vesicle coat;cytoplasmic part;cytoplasmic vesicle part;Golgi apparatus part;intracellular organelle part;intracellular part;macromolecular complex;membrane coat;membrane part;organelle part;plasma membrane part;protein …	Bacterial invasion of epithelial cells;Endocrine and other factor-regulated calcium reabsorption;Endocytosis;Huntington's disease;Lysosome	Clathrin_lg_ch						6	6	6	26.5	26.5	26.5	23.12	0	19.429	1331800000	17	NaN	1	0		NaN	0.992559	0.225559	0.300452
26.6897	NaN	NaN	NaN	NaN	NaN	26.6966	26.8112	26.9113	26.8348	26.6476	26.8513									biosynthetic process;cellular biosynthetic process;cellular macromolecule metabolic process;cellular metabolic process;cellular process;cellular protein metabolic process;macromolecule metabolic process;macromolecule modification;metabolic process;peptidyl-amino acid modification;peptidyl-diphthamide biosynthetic process from peptidyl-histidine;peptidyl-diphthamide metabolic process;peptidyl-hist…	catalytic activity;diphthine synthase activity;methyltransferase activity;S-adenosylmethionine-dependent methyltransferase activity;transferase activity;transferase activity, transferring one-carbon groups			TP_methylase						6	6	6	31.3	31.3	31.3	31.19	0	13.228	1471900000	15	NaN	1	0		NaN	0.114557	0.960988	-0.0284208
25.1058	25.2366	24.7296	25.0123	24.8912	24.7515	25.0798	NaN	24.8988	NaN	NaN	NaN									anatomical structure development;developmental process;nervous system development;system development		cell part;integral to membrane;intrinsic to membrane;membrane part		SNARE_assoc						2	2	2	10.7	10.7	10.7	32.511	0	9.7105	389780000	13	0.338635	0.613546	-0.139018		-0.515568	NaN	1	0
NaN	NaN	26.3556	26.3295	26.284	26.7969	26.1869	27.1857	NaN	NaN	NaN	NaN										catalytic activity;hydrolase activity;hydrolase activity, acting on ester bonds;phosphatase activity;phosphoprotein phosphatase activity;phosphoric ester hydrolase activity			PP2C						2	2	2	4.7	4.7	4.7	56.379	0	8.2141	946450000	6	0	0.976388	0.114517		0	NaN	1	0
NaN	25.5174	25.6171	25.47	24.8761	25.0393	25.4514	NaN	25.3845	NaN	NaN	NaN									biological regulation;negative regulation of biological process;negative regulation of biosynthetic process;negative regulation of cellular biosynthetic process;negative regulation of cellular macromolecule biosynthetic process;negative regulation of cellular metabolic process;negative regulation of cellular process;negative regulation of gene expression;negative regulation of macromolecule biosy…		cell part;cytoplasm;intracellular membrane-bounded organelle;intracellular organelle;intracellular part;membrane-bounded organelle;nucleus;organelle		Kelch_1						9	8	8	16.7	15.5	15.5	79.148	0	8.1899	473080000	14	0.810987	0.128447	-0.438827		-1.32303	NaN	1	0
NaN	26.5067	NaN	NaN	NaN	NaN	NaN	26.9358	26.5002	27.0375	26.8808	26.5595									biological regulation;cell cycle checkpoint;cellular component organization;cellular component organization at cellular level;cellular component organization or biogenesis;cellular component organization or biogenesis at cellular level;cellular macromolecule metabolic process;cellular metabolic process;cellular nitrogen compound metabolic process;cellular process;cellular protein metabolic proces…		BRCA1-A complex;BRISC complex;cell part;cytoplasm;intracellular membrane-bounded organelle;intracellular organelle;intracellular organelle part;intracellular part;macromolecular complex;membrane-bounded organelle;nuclear part;nucleus;organelle;organelle part;protein complex								7	7	7	34.1	34.1	34.1	36.878	0	9.5178	1376300000	18	NaN	1	0		NaN	0.162479	0.868384	0.107876
26.5462	25.4703	26.1824	NaN	NaN	NaN	26.4717	NaN	26.3149	26.5671	26.7761	26.6337									activation of JUN kinase activity;activation of MAPK activity;biological regulation;cell surface receptor linked signaling pathway;cellular macromolecule metabolic process;cellular metabolic process;cellular process;cellular protein metabolic process;cellular response to stimulus;enzyme linked receptor protein signaling pathway;ephrin receptor signaling pathway;macromolecule metabolic process;mac…	binding;binding, bridging;protein binding;protein binding, bridging;protein domain specific binding	cell part;cytoplasmic part;cytosol;intracellular part;membrane;plasma membrane	Bacterial invasion of epithelial cells;Chemokine signaling pathway;Chronic myeloid leukemia;ErbB signaling pathway;Fc gamma R-mediated phagocytosis;Focal adhesion;Insulin signaling pathway;MAPK signaling pathway;Neurotrophin signaling pathway;Pathways in cancer;Regulation of actin cytoskeleton;Renal cell carcinoma;Shigellosis	SH2;SH3_1;SH3_2						9	9	9	36.8	36.8	36.8	33.844	0	8.8546	1139900000	19	0	0.974337	NaN	#VALUE!	0	1.12864	0.214801	0.265617
NaN	25.7505	25.6763	25.6382	25.7669	25.67	NaN	NaN	NaN	NaN	NaN	NaN											BLOC complex;BLOC-1 complex;cell part;cytoplasmic part;cytosolic part;endomembrane system;intracellular part;macromolecular complex;membrane;perinuclear region of cytoplasm;protein complex	SNARE interactions in vesicular transport							7	7	7	30.1	30.1	30.1	47.041	0	39.037	617940000	26	0.137182	0.937491	-0.0217094		-0.138182	NaN	1	0
NaN	25.5753	NaN	NaN	NaN	NaN	NaN	NaN	25.9358	25.8515	26.2974	26.2479									amine biosynthetic process;amine metabolic process;biosynthetic process;carboxylic acid biosynthetic process;carboxylic acid metabolic process;cellular amine metabolic process;cellular amino acid biosynthetic process;cellular amino acid metabolic process;cellular biosynthetic process;cellular ketone metabolic process;cellular metabolic process;cellular modified amino acid biosynthetic process;cel…	catalytic activity;gamma-glutamyltransferase activity;transferase activity;transferase activity, transferring acyl groups;transferase activity, transferring amino-acyl groups	cell part;integral to membrane;intrinsic to membrane;membrane part	Arachidonic acid metabolism;Cyanoamino acid metabolism;Glutathione metabolism;Taurine and hypotaurine metabolism	G_glu_transpept						5	5	5	9.7	9.7	9.7	70.382	0	8.3786	474300000	17	NaN	1	0		NaN	0	0.97814	0.19652
31.4636	31.3659	31.3303	30.7096	30.6709	30.6794	29.3767	29.5212	29.7864	29.121	28.9485	29.0732	+	FAM_KO_FG18_FAM_KO_ABS	+	RX_FG18_RX_ABS	+	FAM_KO_FG18_RX_FG18	+	FAM_KO_ABS_RX_ABS	activation of MAPK activity;anatomical structure formation involved in morphogenesis;angiogenesis;biological regulation;cell fate commitment;cell maturation;cell migration;cell motility;cell proliferation;cell surface receptor linked signaling pathway;cellular component movement;cellular developmental process;cellular macromolecule metabolic process;cellular metabolic process;cellular process;cel…	binding;collagen binding;molecular transducer activity;protein binding;signal transducer activity	apical plasma membrane;cell part;cell projection membrane;cell projection part;integral to membrane;integral to plasma membrane;intrinsic to membrane;intrinsic to plasma membrane;lamellipodium membrane;leading edge membrane;membrane;membrane part;plasma membrane;plasma membrane part		Laminin_G_1;Laminin_G_2						63	63	63	36.7	36.7	36.7	252.01	0	323.31	22286000000	305	4.13807	0	-0.699961		-4.94504	1.76946	0.0424367	-0.513873
25.4811	26.2258	25.6293	25.6469	26.0848	26.6029	26.9375	27.7505	27.1462	27.513	27.5519	26.7066					+	FAM_KO_FG18_RX_FG18	+	FAM_KO_ABS_RX_ABS	alcohol catabolic process;alcohol metabolic process;carbohydrate catabolic process;carbohydrate metabolic process;carboxylic acid metabolic process;catabolic process;cellular carbohydrate catabolic process;cellular carbohydrate metabolic process;cellular ketone metabolic process;cellular metabolic process;cellular nitrogen compound metabolic process;cellular process;coenzyme metabolic process;cof…	binding;catalytic activity;coenzyme binding;cofactor binding;enzyme binding;identical protein binding;kinase binding;lactate dehydrogenase activity;L-lactate dehydrogenase activity;NAD binding;nucleotide binding;oxidoreductase activity;oxidoreductase activity, acting on CH-OH group of donors;oxidoreductase activity, acting on the CH-OH group of donors, NAD or NADP as acceptor;protein binding	cell part;cytoplasmic part;intracellular membrane-bounded organelle;intracellular organelle;intracellular part;membrane-bounded organelle;mitochondrion;organelle	Cysteine and methionine metabolism;Glycolysis / Gluconeogenesis;Propanoate metabolism;Pyruvate metabolism	Ldh_1_C;Ldh_1_N						9	6	6	37.7	27.5	27.5	36.612	0	22.654	1700500000	29	0.392464	0.409816	0.33284		0.726815	0.0189006	1	-0.020902
27.3906	27.8009	27.4345	27.8094	27.5186	27.597	29.1561	29.0205	28.7504	28.908	28.8598	28.1883					+	FAM_KO_FG18_RX_FG18	+	FAM_KO_ABS_RX_ABS	biological regulation;negative regulation of biological process;negative regulation of cellular metabolic process;negative regulation of cellular process;negative regulation of metabolic process;negative regulation of reactive oxygen species metabolic process;positive regulation of apoptosis;positive regulation of biological process;positive regulation of cardiac muscle cell apoptosis;positive re…		cell part;intracellular	Fructose and mannose metabolism							7	7	7	51.1	51.1	51.1	19.251	0	53.688	4994800000	62	0.252705	0.738009	0.099617		0.388487	0.548427	0.409291	-0.323675
25.7405	25.4607	NaN	27.1783	26.7607	26.9844	NaN	NaN	26.1981	25.781	25.7115	26.2865	+	FAM_KO_FG18_FAM_KO_ABS			+	FAM_KO_FG18_RX_FG18			alcohol metabolic process;amine metabolic process;anatomical structure formation involved in morphogenesis;anatomical structure morphogenesis;angiogenesis;cellular amine metabolic process;cellular biogenic amine metabolic process;cellular lipid metabolic process;cellular metabolic process;cellular nitrogen compound metabolic process;cellular process;developmental process;ethanolamine-containing c…	carboxylic ester hydrolase activity;catalytic activity;hydrolase activity;hydrolase activity, acting on ester bonds;lipase activity;lysophospholipase activity;phospholipase activity			cNMP_binding;Patatin						10	10	9	12.3	12.3	11.7	148.37	0	33.06	1049700000	21	2.27998	0.0029589	1.3738	+	4.7792	0	1	-0.271733
NaN	NaN	NaN	27.2412	27.3871	27.2	NaN	NaN	NaN	25.8273	NaN	26.2109					+	FAM_KO_FG18_RX_FG18			anatomical structure development;anatomical structure morphogenesis;appendage morphogenesis;biomineral tissue development;bone mineralization;bone morphogenesis;cartilage development;catabolic process;cellular catabolic process;cellular component disassembly;cellular component disassembly at cellular level;cellular component organization;cellular component organization at cellular level;cellular …	binding;calcium ion binding;calcium-dependent protein binding;catalytic activity;cation binding;collagen binding;endopeptidase activity;fibronectin binding;hydrolase activity;ion binding;lipoprotein particle receptor binding;low-density lipoprotein particle receptor binding;metal ion binding;metalloendopeptidase activity;metallopeptidase activity;peptidase activity;peptidase activity, acting on L…	cell junction;cell part;cell-cell junction;cytoplasmic part;extracellular matrix;extracellular region;extracellular region part;extracellular space;Golgi apparatus;intercellular canaliculus;intracellular membrane-bounded organelle;intracellular organelle;intracellular part;lysosome;lytic vacuole;membrane-bounded organelle;organelle;proteinaceous extracellular matrix;vacuole		Hemopexin;Peptidase_M10;PG_binding_1						7	7	7	26.5	26.5	26.5	54.057	0	9.8494	834880000	30	0	0.990199	NaN	#VALUE!	0	NaN	1	0
27.7874	28.1084	27.0179	28.635	28.1522	28.2901	28.4585	28.7453	28.5666	29.5408	29.5295	29.3339	+	FAM_KO_FG18_FAM_KO_ABS	+	RX_FG18_RX_ABS	+	FAM_KO_FG18_RX_FG18			adult behavior;adult locomotory behavior;behavior;biological regulation;locomotory behavior;multicellular organismal process;negative regulation of catalytic activity;negative regulation of endopeptidase activity;negative regulation of hydrolase activity;negative regulation of molecular function;negative regulation of peptidase activity;regulation of apoptosis;regulation of biological process;reg…	binding;cysteine-type endopeptidase inhibitor activity;endopeptidase inhibitor activity;endopeptidase regulator activity;enzyme inhibitor activity;enzyme regulator activity;peptidase inhibitor activity;peptidase regulator activity;protein binding	cell part;cytoplasm;intracellular non-membrane-bounded organelle;intracellular organelle;intracellular organelle part;intracellular part;non-membrane-bounded organelle;nuclear part;nucleolus;organelle;organelle part		Cystatin						7	7	7	73.5	73.5	73.5	11.196	0	42.778	6437500000	89	0.953584	0.0641771	0.721218		1.58859	2.91587	0.00317808	0.8779
33.8623	34.2718	33.419	33.1707	32.3301	32.296	34.3447	35.1478	34.483	33.9234	34.0078	33.6395	+	FAM_KO_FG18_FAM_KO_ABS	+	RX_FG18_RX_ABS	+	FAM_KO_FG18_RX_FG18			biological adhesion;cell adhesion;cellular process	binding;carbohydrate binding;glycosaminoglycan binding;hyaluronic acid binding;pattern binding;polysaccharide binding;structural molecule activity	extracellular matrix;extracellular region part;proteinaceous extracellular matrix		V-set;Xlink						44	44	44	87.3	87.3	87.3	40.261	0	323.31	241940000000	867	1.53088	0.0130492	-1.25209	+	-2.62251	1.37693	0.04924	-0.801623
34.7652	34.6265	34.9988	35.1856	35.5893	36.0075	34.2637	33.5211	33.8676	34.4264	33.9573	34.7608	+	FAM_KO_FG18_FAM_KO_ABS			+	FAM_KO_FG18_RX_FG18	+	FAM_KO_ABS_RX_ABS	anatomical structure formation involved in morphogenesis;angiogenesis;biological regulation;body fluid secretion;cellular component organization;cellular component organization at cellular level;cellular component organization or biogenesis;cellular component organization or biogenesis at cellular level;cellular process;cellular response to acid;cellular response to chemical stimulus;cellular res…	actin binding;actin filament binding;binding;calcium ion binding;calcium-dependent phospholipid binding;cation binding;cytoskeletal protein binding;enzyme binding;enzyme inhibitor activity;enzyme regulator activity;GTPase binding;ion binding;lipase inhibitor activity;lipid binding;metal ion binding;phosphatidylinositol binding;phosphatidylinositol-4,5-bisphosphate binding;phospholipase inhibitor …	basement membrane;cell cortex;cell part;cell projection;cytoplasm;cytoplasmic membrane-bounded vesicle;cytoplasmic part;cytoplasmic vesicle;early endosome;endosome;extracellular matrix part;extracellular membrane-bounded organelle;extracellular organelle;extracellular region part;extracellular vesicular exosome;extrinsic to membrane;extrinsic to plasma membrane;intracellular membrane-bounded orga…		Annexin						55	55	55	93.5	93.5	93.5	38.678	0	323.31	463660000000	1529	1.42214	0.02088	0.797356		2.20889	0.717991	0.246755	0.497393
25.0708	24.9958	25.0603	24.7368	25.3526	24.8609	NaN	NaN	NaN	25.0433	NaN	NaN																			3	3	3	35.4	35.4	35.4	9.3683	0	6.671	437870000	18	0.112616	0.894639	-0.0588633		-0.203336	NaN	1	0
NaN	NaN	NaN	25.268	25.0562	25.1074	24.7025	24.4041	24.6595	25.1815	25.548	NaN			+	RX_FG18_RX_ABS															3	3	3	3.4	3.4	3.4	156.76	0	11.133	416230000	11	0	1	NaN	#VALUE!	0	1.62606	0.0317067	0.77603
25.1262	25.1063	24.9814	NaN	24.345	NaN	NaN	NaN	NaN	NaN	NaN	NaN									cellular macromolecule metabolic process;cellular metabolic process;cellular nitrogen compound metabolic process;cellular process;macromolecule metabolic process;metabolic process;mRNA metabolic process;mRNA processing;nitrogen compound metabolic process;nucleic acid metabolic process;nucleobase-containing compound metabolic process;primary metabolic process;RNA metabolic process;RNA processing;R…	adenyl nucleotide binding;adenyl ribonucleotide binding;ATP binding;binding;catalytic activity;kinase activity;nucleotide binding;phosphotransferase activity, alcohol group as acceptor;protein kinase activity;protein serine/threonine kinase activity;purine nucleotide binding;purine ribonucleoside triphosphate binding;purine ribonucleotide binding;ribonucleotide binding;transferase activity;transf…	catalytic step 2 spliceosome;cell part;chromosome;intracellular non-membrane-bounded organelle;intracellular organelle;intracellular organelle part;intracellular part;macromolecular complex;non-membrane-bounded organelle;nuclear part;organelle;organelle part;ribonucleoprotein complex;spliceosomal complex		Pkinase						3	3	3	3.5	3.5	3.5	103.21	0	10.359	254460000	14	0	1	-0.72625		0	NaN	1	0
NaN	NaN	NaN	26.2055	NaN	NaN	27.1259	25.8918	26.0418	25.9118	NaN	NaN									biological regulation;cellular macromolecule metabolic process;cellular metabolic process;cellular process;cellular protein metabolic process;dephosphorylation;macromolecule metabolic process;macromolecule modification;metabolic process;negative regulation of antigen receptor-mediated signaling pathway;negative regulation of ATP citrate synthase activity;negative regulation of biological process;…	calcium channel inhibitor activity;calcium channel regulator activity;catalytic activity;channel inhibitor activity;channel regulator activity;hydrolase activity;hydrolase activity, acting on ester bonds;ion channel inhibitor activity;phosphatase activity;phosphohistidine phosphatase activity;phosphoric ester hydrolase activity	cell part;cytoplasmic part;cytosol;intracellular part	Fructose and mannose metabolism	Ocnus						4	4	4	33.9	33.9	33.9	14.01	0	14.944	825680000	14	NaN	1	0		NaN	0	1	-0.441387
NaN	NaN	NaN	NaN	NaN	NaN	25.2713	25.7002	25.4531	25.5552	NaN	NaN									carbohydrate metabolic process;metabolic process;primary metabolic process	catalytic activity;hydrolase activity;hydrolase activity, acting on glycosyl bonds;hydrolase activity, hydrolyzing O-glycosyl compounds		Other glycan degradation;Various types of N-glycan biosynthesis	Glyco_hydro_20						2	2	2	7.2	7.2	7.2	54.499	0	7.8466	399760000	6	NaN	1	0		NaN	0	0.998275	0.0803509
25.6595	25.5191	25.89	NaN	NaN	NaN	NaN	NaN	NaN	NaN	NaN	NaN									activation of JNKK activity;activation of MAPKK activity;activation of protein kinase activity;biological regulation;cellular macromolecule metabolic process;cellular metabolic process;cellular process;cellular protein metabolic process;macromolecule metabolic process;macromolecule modification;metabolic process;multi-organism process;negative regulation of biological process;negative regulation …	adenyl nucleotide binding;adenyl ribonucleotide binding;ATP binding;binding;catalytic activity;enzyme regulator activity;GTPase regulator activity;kinase activity;nucleoside-triphosphatase regulator activity;nucleotide binding;phosphotransferase activity, alcohol group as acceptor;protein kinase activity;protein serine/threonine kinase activity;purine nucleotide binding;purine ribonucleoside trip…			CNH;Pkinase						4	4	4	5.2	5.2	5.2	164.96	0.00019794	3.2004	504000000	7	0	0.992318	NaN	#VALUE!	0	NaN	1	0
NaN	NaN	NaN	25.1781	NaN	NaN	25.3217	25.1322	25.0328	26.0187	26.0307	NaN			+	RX_FG18_RX_ABS					alcohol catabolic process;alcohol metabolic process;amino sugar catabolic process;amino sugar metabolic process;biological regulation;carbohydrate catabolic process;carbohydrate metabolic process;carboxylic acid metabolic process;catabolic process;cellular carbohydrate catabolic process;cellular carbohydrate metabolic process;cellular ketone metabolic process;cellular metabolic process;cellular p…	adenyl nucleotide binding;adenyl ribonucleotide binding;ATP binding;binding;catalytic activity;enzyme inhibitor activity;enzyme regulator activity;identical protein binding;isomerase activity;N-acylglucosamine 2-epimerase activity;nucleotide binding;protein binding;protein dimerization activity;protein homodimerization activity;purine nucleotide binding;purine ribonucleoside triphosphate binding;…		Amino sugar and nucleotide sugar metabolism							4	4	4	10.9	10.9	10.9	49.604	0	6.9398	416410000	8	NaN	1	0		NaN	2.37019	0.00175758	0.862485
25.9827	26.2347	25.8513	NaN	25.5375	NaN	NaN	NaN	NaN	NaN	NaN	NaN									biological regulation;biosynthetic process;cellular biosynthetic process;cellular macromolecule biosynthetic process;cellular macromolecule metabolic process;cellular metabolic process;cellular nitrogen compound metabolic process;cellular process;macromolecule biosynthetic process;macromolecule metabolic process;metabolic process;nitrogen compound metabolic process;nucleic acid metabolic process;…		cell part;centrosome;chromosomal part;condensed chromosome kinetochore;cytoplasm;cytoplasmic part;cytoskeletal part;intracellular membrane-bounded organelle;intracellular non-membrane-bounded organelle;intracellular organelle;intracellular organelle part;intracellular part;kinetochore;macromolecular complex;membrane-bounded organelle;microtubule organizing center;non-membrane-bounded organelle;nu…		CENP-U						5	5	5	14.9	14.9	14.9	46.8	0	10.807	565100000	5	0	0.97716	-0.485375		0	NaN	1	0
25.5475	25.0283	26.4272	25.979	25.8587	NaN	NaN	NaN	NaN	25.6535	NaN	25.5943									2-oxoglutarate metabolic process;amine metabolic process;biosynthetic process;carboxylic acid metabolic process;cellular amine metabolic process;cellular amino acid metabolic process;cellular ketone metabolic process;cellular metabolic process;cellular modified amino acid metabolic process;cellular nitrogen compound metabolic process;cellular process;dicarboxylic acid metabolic process;kynurenine…	binding;carbon-sulfur lyase activity;catalytic activity;cofactor binding;cysteine-S-conjugate beta-lyase activity;kynurenine-glyoxylate transaminase activity;kynurenine-oxoglutarate transaminase activity;lyase activity;pyridoxal phosphate binding;transaminase activity;transferase activity;transferase activity, transferring nitrogenous groups;vitamin B6 binding;vitamin binding	cell part;cytoplasmic part;intracellular membrane-bounded organelle;intracellular organelle;intracellular part;membrane-bounded organelle;mitochondrion;organelle	Selenocompound metabolism;Tryptophan metabolism	Aminotran_1_2						6	6	6	19.4	19.4	19.4	51.044	0	6.6726	714310000	12	0.175641	0.735688	0.251159		0.399307	NaN	1	0
NaN	NaN	NaN	25.0217	25.2468	25.2785	25.4476	25.8498	25.521	25.5305	25.2187	NaN									anatomical structure development;cell cycle phase;cell cycle process;cell development;cell maturation;cellular component assembly;cellular component assembly at cellular level;cellular component organization;cellular component organization at cellular level;cellular component organization or biogenesis;cellular component organization or biogenesis at cellular level;cellular developmental process;…	adenyl nucleotide binding;adenyl ribonucleotide binding;ATP binding;binding;catalytic activity;hydrolase activity;hydrolase activity, acting on acid anhydrides;hydrolase activity, acting on acid anhydrides, in phosphorus-containing anhydrides;nucleoside-triphosphatase activity;nucleotide binding;purine nucleotide binding;purine ribonucleoside triphosphate binding;purine ribonucleotide binding;pyr…	cell part;germ cell nucleus;intracellular membrane-bounded organelle;intracellular organelle;intracellular part;male germ cell nucleus;membrane-bounded organelle;nucleus;organelle		AAA						6	6	6	18.5	18.5	18.5	48.433	0	9.7528	531310000	20	0	0.975618	NaN	#VALUE!	0	0.48739	0.51775	-0.231555
NaN	NaN	NaN	25.5303	25.5295	25.2112	25.7427	25.4361	25.3421	NaN	NaN	25.6996									acetaldehyde metabolic process;activation of immune response;activation of innate immune response;aging;anatomical structure development;anatomical structure morphogenesis;biological regulation;cell surface receptor linked signaling pathway;cellular aldehyde metabolic process;cellular metabolic process;cellular process;cellular response to biotic stimulus;cellular response to chemical stimulus;ce…	anion binding;binding;chromatin binding;DNA binding;ion binding;nucleic acid binding;nucleic acid binding transcription factor activity;phosphate ion binding;protein binding;protein complex binding;regulatory region DNA binding;regulatory region nucleic acid binding;sequence-specific distal enhancer binding RNA polymerase II transcription factor activity;sequence-specific DNA binding;sequence-spe…	cell part;cytoplasm;cytoplasmic part;cytosol;intracellular membrane-bounded organelle;intracellular organelle;intracellular organelle part;intracellular part;macromolecular complex;membrane-bounded organelle;nuclear part;nucleoplasm part;nucleus;organelle;organelle part;protein complex;transcription factor complex	Acute myeloid leukemia;Adipocytokine signaling pathway;Amoebiasis;Apoptosis;B cell receptor signaling pathway;Chagas disease (American trypanosomiasis);Chemokine signaling pathway;Chronic myeloid leukemia;Cytosolic DNA-sensing pathway;Epithelial cell signaling in Helicobacter pylori infection;Hepatitis C;ko05152;Leishmaniasis;MAPK signaling pathway;Measles;Neurotrophin signaling pathway;NOD-like …	RHD						6	6	6	16.2	16.2	16.2	60.266	0	18.249	454490000	15	0	0.972295	NaN	#VALUE!	0	0	0.97944	0.19261
28.8326	28.9587	29.1713	28.1836	28.3131	28.0826	27.8205	28.1495	27.8945	27.3871	27.5515	27.4071	+	FAM_KO_FG18_FAM_KO_ABS	+	RX_FG18_RX_ABS	+	FAM_KO_FG18_RX_FG18	+	FAM_KO_ABS_RX_ABS					I-set;LRR_8						6	6	6	29.9	29.9	29.9	45.713	0	166.16	4730600000	52	2.57889	0.0037907	-0.794453		-3.62354	1.96831	0.033575	-0.506219
NaN	26.0793	26.169	NaN	NaN	NaN	27.1918	27.1849	27.2625	NaN	27.1818	NaN							+	FAM_KO_ABS_RX_ABS	carbohydrate metabolic process;metabolic process;primary metabolic process	beta-galactosidase activity;catalytic activity;galactosidase activity;hydrolase activity;hydrolase activity, acting on glycosyl bonds;hydrolase activity, hydrolyzing O-glycosyl compounds			Glyco_hydro_35						5	4	4	8.5	6.7	6.7	73.261	0	6.4324	1149800000	13	NaN	1	0		NaN	0	1	-0.0312824
24.5089	24.8835	24.7128	NaN	24.621	24.4795	25.9424	25.7403	25.7066	25.9172	25.8889	NaN							+	FAM_KO_ABS_RX_ABS		acylphosphatase activity;catalytic activity;hydrolase activity;hydrolase activity, acting on acid anhydrides;hydrolase activity, acting on acid anhydrides, in phosphorus-containing anhydrides		Aminobenzoate degradation;Pyruvate metabolism	Acylphosphatase						2	2	2	24.2	24.2	24.2	11.312	0	24.171	619720000	26	0.414417	0.532485	-0.151533		-0.607619	0.460593	0.704006	0.106605
27.0406	26.8538	27.4415	26.2506	26.6005	26.706	25.6897	25.7115	26.1776	26.3178	26.5143	26.1444	+	FAM_KO_FG18_FAM_KO_ABS					+	FAM_KO_ABS_RX_ABS			cell cortex;cell part;centrosome;cytoplasm;cytoplasmic part;cytoskeletal part;cytoskeleton;female germ cell nucleus;germ cell nucleus;germinal vesicle;intracellular membrane-bounded organelle;intracellular non-membrane-bounded organelle;intracellular organelle;intracellular organelle part;intracellular part;membrane;membrane-bounded organelle;microtubule organizing center;non-membrane-bounded org…		MARCKS						6	6	6	21.4	21.4	21.4	29.959	0	21.85	1417600000	34	1.2573	0.0386438	-0.592947		-1.84519	1.14301	0.129422	0.465893
26.6162	26.6964	26.6234	26.3783	25.8066	25.7319	25.6412	25.6021	25.6309	26.1675	26.2637	25.4314	+	FAM_KO_FG18_FAM_KO_ABS					+	FAM_KO_ABS_RX_ABS		binding;cation binding;ion binding;metal ion binding;nucleic acid binding;transition metal ion binding;zinc ion binding	cell part;cytoplasm;intracellular membrane-bounded organelle;intracellular organelle;intracellular part;membrane-bounded organelle;nucleus;organelle								12	12	12	6.9	6.9	6.9	244.39	0	29.017	1196500000	45	1.51215	0.0207143	-0.673082		-2.20141	0.554839	0.402357	0.3295
26.8658	27.0498	NaN	28.0669	27.6196	27.2982	28.0894	28.4916	28.1785	28.7699	28.5956	28.3984	+	FAM_KO_FG18_FAM_KO_ABS			+	FAM_KO_FG18_RX_FG18	+	FAM_KO_ABS_RX_ABS	apoptosis;biological regulation;cell death;cellular component organization;cellular component organization at cellular level;cellular component organization or biogenesis;cellular component organization or biogenesis at cellular level;cellular process;cellular response to stimulus;death;extracellular matrix organization;extracellular structure organization;negative regulation of biological proces…		extracellular matrix;extracellular region part;extracellular space;proteinaceous extracellular matrix	Cytokine-cytokine receptor interaction;Osteoclast differentiation	Death;TNFR_c6						13	13	13	32.7	32.7	32.7	46.192	0	53.126	3939300000	45	1.01016	0.0547685	0.703774		1.7781	0.965265	0.213784	0.334789
31.1185	31.333	30.43	32.4988	31.6837	32.3357	32.1959	32.3896	32.0187	33.2022	33.0969	32.9807	+	FAM_KO_FG18_FAM_KO_ABS	+	RX_FG18_RX_ABS	+	FAM_KO_FG18_RX_FG18	+	FAM_KO_ABS_RX_ABS	anatomical structure development;anatomical structure morphogenesis;biological regulation;cell communication;cell development;cell proliferation;cellular developmental process;cellular metabolic process;cellular process;cellular response to biotic stimulus;cellular response to cell-matrix adhesion;cellular response to chemical stimulus;cellular response to corticosteroid stimulus;cellular respons…	amine binding;amino acid binding;binding;carboxylic acid binding;catalytic activity;drug binding;enzyme binding;enzyme regulator activity;glutathione binding;glutathione transferase activity;JUN kinase binding;kinase binding;kinase regulator activity;modified amino acid binding;peptide binding;protein binding;protein kinase binding;transferase activity;transferase activity, transferring alkyl or …	cell part;cytoplasm;cytoplasmic part;cytosol;intracellular;intracellular membrane-bounded organelle;intracellular organelle;intracellular part;macromolecular complex;membrane;membrane-bounded organelle;mitochondrion;nucleus;organelle;plasma membrane;protein complex	Drug metabolism - cytochrome P450;Glutathione metabolism;Metabolism of xenobiotics by cytochrome P450	GST_C;GST_N						16	16	15	62.9	62.9	62.9	23.439	0	323.31	81139000000	448	1.51771	0.0135094	1.21227	+	2.58459	2.69355	0.00263636	0.891828
24.7254	24.2232	24.4124	NaN	NaN	NaN	NaN	24.338	NaN	NaN	NaN	NaN									cellular component organization;cellular component organization at cellular level;cellular component organization or biogenesis;cellular component organization or biogenesis at cellular level;cellular macromolecule metabolic process;cellular metabolic process;cellular nitrogen compound metabolic process;cellular process;chromatin modification;chromatin organization;chromosome organization;macromo…	binding;chromatin binding;histone binding;methylated histone residue binding;nucleic acid binding;protein binding;protein binding transcription factor activity;RNA binding;transcription coactivator activity;transcription cofactor activity;transcription factor binding transcription factor activity	cell part;cytoplasm;exon-exon junction complex;intracellular membrane-bounded organelle;intracellular organelle;intracellular organelle part;intracellular part;macromolecular complex;membrane-bounded organelle;nuclear part;nucleus;organelle;organelle part;protein complex		SMN;UBA						2	2	2	6.3	6.3	6.3	70.843	0	4.8785	139090000	7	0	1	NaN	#VALUE!	0	NaN	1	0
32.5438	32.3703	32.7599	31.7684	32.0736	32.1903	31.7736	31.9026	32.0688	31.6775	31.6036	31.6738	+	FAM_KO_FG18_FAM_KO_ABS					+	FAM_KO_ABS_RX_ABS		adenyl nucleotide binding;adenyl ribonucleotide binding;ATP binding;ATPase activity;binding;catalytic activity;hydrolase activity;hydrolase activity, acting on acid anhydrides;hydrolase activity, acting on acid anhydrides, in phosphorus-containing anhydrides;nucleoside-triphosphatase activity;nucleotide binding;purine nucleotide binding;purine ribonucleoside triphosphate binding;purine ribonucleo…			ABC_tran						43	43	43	54.7	54.7	54.7	71.655	0	323.31	68203000000	674	1.49958	0.0277574	-0.54726		-2.0354	1.38451	0.172247	-0.263419
26.4837	26.9665	26.3595	26.1558	26.6364	25.8934	26.7071	25.4878	26.8729	25.1925	NaN	NaN									biological regulation;developmental process;multicellular organismal development;multicellular organismal process;ossification;positive regulation of biological process;positive regulation of biosynthetic process;positive regulation of cell differentiation;positive regulation of cellular process;positive regulation of collagen biosynthetic process;positive regulation of collagen metabolic process…		cell part;cytoplasmic part;endoplasmic reticulum;endoplasmic reticulum membrane;endoplasmic reticulum part;integral to membrane;intracellular membrane-bounded organelle;intracellular organelle;intracellular organelle part;intracellular part;intrinsic to membrane;membrane;membrane part;membrane-bounded organelle;organelle;organelle membrane;organelle part;rough endoplasmic reticulum;rough endoplas…		Sad1_UNC	+		+		+	7	7	7	12.6	12.6	12.6	98.022	0	104.38	1132200000	28	0.585212	0.241628	-0.374693		-0.971489	0	1	-1.16341
NaN	NaN	NaN	26.1781	26.0375	26.5128	NaN	25.2529	25.327	25.654	25.7218	NaN					+	FAM_KO_FG18_RX_FG18			biological regulation;cellular macromolecule metabolic process;cellular metabolic process;cellular nitrogen compound metabolic process;cellular process;cellular response to stimulus;cellular response to stress;DNA metabolic process;DNA repair;macromolecule metabolic process;metabolic process;mismatch repair;negative regulation of biological process;negative regulation of biosynthetic process;nega…	binding;catalytic activity;DNA binding;double-stranded DNA binding;hydrolase activity;hydrolase activity, acting on glycosyl bonds;hydrolase activity, hydrolyzing N-glycosyl compounds;mismatched DNA binding;nucleic acid binding;protein binding;protein domain specific binding;structure-specific DNA binding;transcription factor binding	cell part;intracellular membrane-bounded organelle;intracellular organelle;intracellular part;membrane-bounded organelle;nucleus;organelle		UDG						2	2	2	10.1	10.1	10.1	42.41	0	6.0304	718060000	11	0	1	NaN	#VALUE!	0	NaN	1	0
30.8298	30.8445	30.7014	30.5979	30.5859	30.5645	30.6799	30.1437	30.8147	30.585	30.7258	30.227																			2	2	2	1.6	1.6	1.6	116.97	0.0078496	1.8499	36496000000	85	1.96551	0.0872531	-0.209122		-1.42769	0.0452873	0.984875	-0.0335363
25.9574	25.7733	NaN	26.2741	26.2802	26.0856	26.2314	26.2858	26.1374	26.5341	26.4293	26.1934	+	FAM_KO_FG18_FAM_KO_ABS							cellular process;establishment of localization;transmembrane transport;transport		cell part;integral to membrane;intrinsic to membrane;membrane;membrane part;plasma membrane		AA_permease						3	3	3	16.9	16.9	16.9	31.124	0	31.667	1063200000	17	1.32092	0.0667354	0.347944		1.67838	0.695252	0.482758	0.167356
NaN	NaN	26.5034	26.4459	26.4931	26.4717	27.0182	NaN	25.9454	26.1484	26.1268	26.239					+	FAM_KO_FG18_RX_FG18			biological regulation;biosynthetic process;cell death;cellular biosynthetic process;cellular macromolecule metabolic process;cellular metabolic process;cellular nitrogen compound metabolic process;cellular process;death;macromolecule metabolic process;metabolic process;negative regulation of apoptosis;negative regulation of biological process;negative regulation of biosynthetic process;negative r…		cell part;histone acetyltransferase complex;histone methyltransferase complex;intracellular organelle part;intracellular part;macromolecular complex;methyltransferase complex;MLL1 complex;nuclear part;nucleoplasm part;organelle part;protein complex;SAGA-type complex;transcription factor complex;transcription factor TFIID complex;transcription factor TFTC complex	Basal transcription factors;Ribosome biogenesis in eukaryotes	TFIID-31kDa						5	5	5	29.2	29.2	29.2	28.488	0	15.199	1117600000	23	0	1	-0.0331758		0	0.304022	0.652527	-0.310377
26.0762	26.199	25.8729	NaN	25.0864	NaN	25.8198	25.4144	26.397	25.0473	NaN	25.2386																			6	4	4	19.6	14.8	14.8	49.631	0	7.8237	672620000	13	0	1	-0.962954		0	0.838302	0.156113	-0.734137
27.9035	27.7953	27.8856	27.7791	28.0031	27.7174	27.6673	27.321	27.9198	27.9537	27.3744	27.6771																			9	9	9	25.3	25.3	25.3	64.047	0	128.39	3389800000	48	0.109893	0.930987	-0.0282561		-0.146395	0.0459396	0.983986	0.0323817
29.1164	29.026	29.2019	29.052	29.0375	29.1451	28.7154	28.9135	28.9964	29.0127	29.0218	28.8673									actin cytoskeleton organization;actin filament-based process;activation of Rac GTPase activity;activation of Ras GTPase activity;activation of Rho GTPase activity;biological regulation;cell chemotaxis;cell migration;cell motility;cellular component movement;cellular component organization;cellular component organization at cellular level;cellular component organization or biogenesis;cellular comp…	binding;catalytic activity;GTP binding;GTPase activity;guanyl nucleotide binding;guanyl ribonucleotide binding;hydrolase activity;hydrolase activity, acting on acid anhydrides;hydrolase activity, acting on acid anhydrides, in phosphorus-containing anhydrides;nucleoside-triphosphatase activity;nucleotide binding;purine nucleotide binding;purine ribonucleoside triphosphate binding;purine ribonucleo…	cell part;intracellular;membrane	Bacterial invasion of epithelial cells;Shigellosis	Ras						11	10	10	61.1	55.1	55.1	20.622	0	149.12	8276300000	161	0.235927	0.877699	-0.0365728		-0.227219	0.401238	0.754585	0.0921675
26.9355	27.0534	26.888	27.2504	27.401	27.406	26.8011	26.9178	26.7812	27.1454	27.3499	27.2644	+	FAM_KO_FG18_FAM_KO_ABS	+	RX_FG18_RX_ABS						aspartic-type endopeptidase activity;aspartic-type peptidase activity;catalytic activity;endopeptidase activity;hydrolase activity;peptidase activity;peptidase activity, acting on L-amino acid peptides			Asp_protease;ubiquitin						9	9	9	46.8	46.8	46.8	33.507	0	17.798	2302700000	46	2.28806	0.0191359	0.393527		2.30287	2.34359	0.0311845	0.419894
29.8987	29.7019	29.7519	29.6187	29.6413	29.7156	29.6534	29.6731	29.9338	29.5457	29.597	29.7481									acyl-CoA metabolic process;biosynthetic process;carboxylic acid biosynthetic process;carboxylic acid metabolic process;cellular biosynthetic process;cellular ketone metabolic process;cellular lipid metabolic process;cellular metabolic process;cellular process;coenzyme metabolic process;cofactor metabolic process;ether lipid biosynthetic process;ether lipid metabolic process;fatty acid biosyntheti…	catalytic activity;fatty-acyl-CoA reductase (alcohol-forming) activity;long-chain-fatty-acyl-CoA reductase activity;oxidoreductase activity;oxidoreductase activity, acting on the aldehyde or oxo group of donors;oxidoreductase activity, acting on the aldehyde or oxo group of donors, NAD or NADP as acceptor	cell part;cytoplasmic part;integral to membrane;intracellular membrane-bounded organelle;intracellular organelle;intracellular organelle part;intracellular part;intrinsic to membrane;membrane;membrane part;membrane-bounded organelle;microbody;microbody membrane;microbody part;organelle;organelle membrane;organelle part;peroxisomal membrane;peroxisomal part	Peroxisome	NAD_binding_4;Sterile						14	14	14	33.4	33.4	33.4	59.375	0	136.34	12955000000	138	0.887821	0.383501	-0.125568		-0.756841	0.49333	0.655998	-0.123191
26.7534	27.0873	26.8003	26.6075	26.6867	26.8515	26.6923	27.1151	27.1917	26.8977	NaN	26.7647																			6	6	6	16.4	16.4	16.4	62.957	0	61.925	1733600000	33	0.580807	0.408586	-0.165093		-0.72822	0.323958	0.700041	-0.168483
30.9588	30.7163	31.0663	30.3532	30.4624	30.501	30.965	30.5451	30.8725	30.2358	30.1683	30.3969	+	FAM_KO_FG18_FAM_KO_ABS	+	RX_FG18_RX_ABS									WD40						26	26	26	59.7	59.7	59.7	49.613	0	152.97	24338000000	242	1.86981	0.0205749	-0.474922		-2.23404	1.66327	0.0493634	-0.527194
31.6302	31.6837	31.7864	32.2318	32.2415	32.3114	32.1369	32.1196	32.1821	32.6359	32.7085	32.6351	+	FAM_KO_FG18_FAM_KO_ABS	+	RX_FG18_RX_ABS	+	FAM_KO_FG18_RX_FG18	+	FAM_KO_ABS_RX_ABS		actin binding;binding;binding, bridging;cytoskeletal protein binding;protein binding;protein binding, bridging	apical plasma membrane;cell part;cell pole;cell projection membrane;cell projection part;cell surface;cell tip;cytoplasmic part;cytoplasmic vesicle membrane;cytoplasmic vesicle part;cytoskeleton;extrinsic to membrane;filopodium membrane;internal side of plasma membrane;intracellular non-membrane-bounded organelle;intracellular organelle;intracellular organelle part;intracellular part;membrane;mem…	Leukocyte transendothelial migration;Measles;Regulation of actin cytoskeleton	ERM;FERM_C;FERM_M;FERM_N						52	52	38	64.9	64.9	51.4	67.651	0	323.31	74516000000	624	3.37118	0.00397561	0.561455		3.68753	4.12946	0.00254945	0.513592
32.8372	32.6782	32.7589	32.5891	32.565	32.4858	32.7492	32.6865	32.7406	32.57	32.4395	32.6281																			35	35	35	72.5	72.5	72.5	46.49	0	323.31	101790000000	707	1.72248	0.100474	-0.211437		-1.35972	1.41438	0.277446	-0.179553
25.5991	NaN	25.5806	25.4079	25.4371	25.3529	25.6117	25.0261	NaN	25.5547	NaN	25.4991									biological regulation;cellular process;cellular response to stimulus;intracellular signal transduction;regulation of biological process;regulation of cellular process;response to stimulus;signal transduction;small GTPase mediated signal transduction	binding;GTP binding;guanyl nucleotide binding;guanyl ribonucleotide binding;nucleotide binding;purine nucleotide binding;purine ribonucleoside triphosphate binding;purine ribonucleotide binding;ribonucleotide binding	autophagic vacuole;cell part;cytoplasmic part;intracellular membrane-bounded organelle;intracellular organelle;intracellular part;membrane-bounded organelle;mitochondrion;organelle;vacuole		Ras						4	4	4	27.6	27.6	27.6	23.144	0	10.804	629740000	14	1.99981	0.100817	-0.190516		-1.43652	NaN	1	0
29.0108	29.082	29.1905	28.9618	29.1408	29.2933	28.6874	28.6748	29.0256	28.808	28.7167	29.0529																			18	18	18	29.2	29.2	29.2	83.432	0	323.31	7958200000	179	0.125954	0.910688	0.0375239		0.179439	0.155135	0.908909	0.0632731
31.565	31.4631	31.5584	31.1487	31.2189	31.1079	31.3495	31.1502	31.3905	30.957	30.7941	30.8927	+	FAM_KO_FG18_FAM_KO_ABS	+	RX_FG18_RX_ABS	+	FAM_KO_FG18_RX_FG18													36	36	36	48.3	48.3	48.3	82.661	0	310.41	37472000000	473	2.8822	0.014799	-0.37035		-2.53352	2.03731	0.0435778	-0.415461
29.4112	29.445	29.4311	29.4914	29.7026	29.645	29.0388	28.6398	29.4056	29.3505	29.3135	29.3321					+	FAM_KO_FG18_RX_FG18			base-excision repair, DNA ligation;biological regulation;cellular macromolecule metabolic process;cellular metabolic process;cellular nitrogen compound metabolic process;cellular process;cellular response to stimulus;cellular response to stress;DNA ligation;DNA ligation involved in DNA repair;DNA metabolic process;DNA recombination;DNA repair;DNA strand elongation;DNA strand elongation involved i…	adenyl nucleotide binding;adenyl ribonucleotide binding;ATP binding;binding;catalytic activity;cation binding;DNA binding;DNA ligase (ATP) activity;DNA ligase activity;ion binding;ligase activity;ligase activity, forming phosphoric ester bonds;metal ion binding;nucleic acid binding;nucleotide binding;purine nucleotide binding;purine ribonucleoside triphosphate binding;purine ribonucleotide bindin…	cell part;chromosomal part;chromosome;intracellular membrane-bounded organelle;intracellular non-membrane-bounded organelle;intracellular organelle;intracellular organelle part;intracellular part;membrane-bounded organelle;non-membrane-bounded organelle;nuclear chromosome part;nuclear part;nucleus;organelle;organelle part;synaptonemal complex	Base excision repair	DNA_ligase_A_C;DNA_ligase_A_M;DNA_ligase_A_N;zf-PARP						34	34	34	33.7	33.7	33.7	112.02	0	82.611	10461000000	145	1.34835	0.172911	0.183897		1.12291	0.616646	0.383116	0.303949
30.0012	30.078	30.3784	30.2796	30.3995	29.9875	29.9897	30.0558	29.497	29.8997	29.8164	30.0508									anatomical structure development;anatomical structure formation involved in morphogenesis;androgen receptor signaling pathway;axis elongation;axis elongation involved in somitogenesis;biological regulation;biosynthetic process;canonical Wnt receptor signaling pathway;cell development;cell surface receptor linked signaling pathway;cellular biosynthetic process;cellular developmental process;cellul…	binding;chromatin binding;DNA binding;enhancer binding;enhancer sequence-specific DNA binding;nucleic acid binding;protein binding transcription factor activity;receptor activity;regulatory region DNA binding;regulatory region nucleic acid binding;RNA polymerase II distal enhancer sequence-specific DNA binding;RNA polymerase II regulatory region DNA binding;RNA polymerase II regulatory region seq…	cell part;intracellular organelle part;intracellular part;macromolecular complex;mediator complex;nuclear part;nucleoplasm part;organelle part;protein complex		Med12;Med12-LCEWAV;Med12-PQL						12	12	11	9.1	9.1	8.2	241.88	0	40.874	16770000000	30	0.155167	0.852036	0.0696774		0.26001	0.147029	0.903661	0.0747693
24.9997	25.3066	25.7908	NaN	24.7893	24.309	NaN	24.77	25.1043	NaN	NaN	NaN	+	FAM_KO_FG18_FAM_KO_ABS																	3	3	3	7	7	7	127.8	0	41.7	396490000	14	0.999882	0.0509109	-0.816553		-1.82667	NaN	1	0
27.2898	27.2506	27.0882	26.9037	26.7008	26.7562	26.4572	26.474	26.6312	26.7159	26.6903	26.6525	+	FAM_KO_FG18_FAM_KO_ABS					+	FAM_KO_ABS_RX_ABS	biosynthetic process;cellular biosynthetic process;cellular metabolic process;cellular nitrogen compound biosynthetic process;cellular nitrogen compound metabolic process;cellular process;coenzyme biosynthetic process;coenzyme metabolic process;cofactor biosynthetic process;cofactor metabolic process;heterocycle biosynthetic process;heterocycle metabolic process;metabolic process;NAD metabolic pr…	adenyl nucleotide binding;adenyl ribonucleotide binding;ATP binding;binding;catalytic activity;identical protein binding;kinase activity;NAD+ kinase activity;nucleotide binding;phosphotransferase activity, alcohol group as acceptor;protein binding;protein dimerization activity;protein homodimerization activity;purine nucleotide binding;purine ribonucleoside triphosphate binding;purine ribonucleot…	cell part;cytoplasmic part;intracellular membrane-bounded organelle;intracellular organelle;intracellular part;membrane-bounded organelle;mitochondrion;organelle		NAD_kinase						10	10	10	26.7	26.7	26.7	50.654	0	31.312	1799900000	40	2.09098	0.0194863	-0.422644		-2.26675	1.32661	0.322671	0.165469
26.8492	26.8208	26.7343	26.6657	26.841	26.7903	26.8019	26.8904	26.8193	26.7484	27.1028	26.6701											cell part;cytoplasm;intracellular part	Endocytosis							5	5	5	26.2	26.2	26.2	33.975	0	19.062	1797200000	43	0.223489	0.884242	-0.0357679		-0.220115	0.00774348	1	0.00320117
26.4819	27.1194	26.7429	26.4643	26.3022	26.5112	27.0727	25.9406	26.7102	25.9274	26.3896	25.9419									carbohydrate metabolic process;catabolic process;cellular carbohydrate metabolic process;cellular catabolic process;cellular macromolecule catabolic process;cellular macromolecule metabolic process;cellular metabolic process;cellular process;cellular protein metabolic process;ER-associated protein catabolic process;glycosylation;macromolecule catabolic process;macromolecule glycosylation;macromol…	acid-amino acid ligase activity;catalytic activity;ligase activity;ligase activity, forming carbon-nitrogen bonds			UQ_con						7	7	7	39.2	39.2	39.2	21.893	0	52.871	1428000000	35	0.843941	0.144791	-0.355516		-1.20281	0.595486	0.32234	-0.488187
NaN	NaN	25.4474	25.4489	25.3369	NaN	25.8381	24.9604	25.5815	25.5028	NaN	25.4482									biological regulation;cell cycle phase;cell cycle process;cellular process;female gamete generation;female meiosis;gamete generation;meiosis;multicellular organismal process;multicellular organismal reproductive process;negative regulation of catalytic activity;negative regulation of hydrolase activity;negative regulation of molecular function;negative regulation of phosphatase activity;oogenesis…	binding;nucleic acid binding;nucleotide binding;RNA binding	cell part;cytoplasmic part;intracellular membrane-bounded organelle;intracellular organelle;intracellular part;membrane-bounded organelle;microbody;organelle;peroxisome		Limkain-b1;NYN;OST-HTH						3	3	3	2.2	2.2	2.2	173.3	0	6.2732	520670000	16	NaN	1	0		NaN	0.0149596	1	0.015528
26.8848	26.549	26.8339	26.5327	26.7414	26.5697	26.4782	26.622	26.7568	26.6549	26.2435	26.3229									activation of protein kinase activity;activation of protein kinase C activity by G-protein coupled receptor protein signaling pathway;biological regulation;cell surface receptor linked signaling pathway;cellular process;cellular response to stimulus;G-protein coupled receptor protein signaling pathway;intracellular signal transduction;positive regulation of catalytic activity;positive regulation …	catalytic activity;diacylglycerol kinase activity;kinase activity;NAD+ kinase activity;phosphotransferase activity, alcohol group as acceptor;transferase activity;transferase activity, transferring phosphorus-containing groups	cell part;cytoplasm;intracellular part;membrane	Glycerolipid metabolism;Glycerophospholipid metabolism;Phosphatidylinositol signaling system	C1_1;DAGK_acc;DAGK_cat						9	9	9	28.7	28.7	28.7	63.959	0	29.77	1666700000	45	0.50356	0.490088	-0.141281		-0.634441	0.639717	0.444041	-0.211933
26.3137	26.814	26.6947	26.5385	26.816	26.2143	25.8625	25.7797	26.3267	26.0881	26.0872	26.1175									dsRNA transport;establishment of localization;establishment of RNA localization;nucleic acid transport;nucleobase-containing compound transport;RNA transport;transport	nucleic acid transmembrane transporter activity;nucleobase-containing compound transmembrane transporter activity;RNA transmembrane transporter activity;substrate-specific transmembrane transporter activity;substrate-specific transporter activity;transmembrane transporter activity;transporter activity	cell part;cytoplasmic part;integral to membrane;intracellular organelle part;intracellular part;intrinsic to membrane;lysosomal membrane;membrane;membrane part;organelle membrane;organelle part;vacuolar membrane;vacuolar part		SID-1_RNA_chan						5	5	5	5.5	5.5	5.5	109.8	0	5.6915	1238700000	15	0.135395	0.853806	-0.0845044		-0.255911	0.251018	0.811964	0.107956
26.0684	26.5034	26.0151	26.1964	25.6179	25.8121	26.9986	26.9275	26.6939	26.1339	26.6051	26.1655			+	RX_FG18_RX_ABS					actin cytoskeleton organization;actin filament organization;actin filament polymerization;actin filament-based process;actin polymerization or depolymerization;cellular component assembly;cellular component assembly at cellular level;cellular component organization;cellular component organization at cellular level;cellular component organization or biogenesis;cellular component organization or bi…	actin binding;binding;cytoskeletal protein binding;protein binding	cell part;cytoplasmic membrane-bounded vesicle;cytoplasmic part;cytoplasmic vesicle;cytosol;Golgi apparatus;Golgi apparatus part;Golgi membrane;integral to membrane;intracellular membrane-bounded organelle;intracellular organelle;intracellular organelle part;intracellular part;intrinsic to membrane;membrane;membrane part;membrane-bounded organelle;membrane-bounded vesicle;organelle;organelle memb…		DUF1900;WD40						10	10	10	18.7	18.7	18.7	86.138	0	26.627	1261900000	35	0.627137	0.241884	-0.320186		-0.970818	1.48976	0.0588651	-0.57186
30.3755	30.518	30.4839	30.425	30.3016	30.3282	29.9123	30.1518	30.4761	30.239	30.3057	30.2818									amine catabolic process;amine metabolic process;branched chain family amino acid catabolic process;branched chain family amino acid metabolic process;carboxylic acid catabolic process;carboxylic acid metabolic process;catabolic process;cellular amine metabolic process;cellular amino acid catabolic process;cellular amino acid metabolic process;cellular catabolic process;cellular ketone metabolic p…	3-methyl-2-oxobutanoate dehydrogenase (2-methylpropanoyl-transferring) activity;alpha-ketoacid dehydrogenase activity;binding;catalytic activity;oxidoreductase activity;oxidoreductase activity, acting on the aldehyde or oxo group of donors;oxidoreductase activity, acting on the aldehyde or oxo group of donors, disulfide as acceptor;protein binding;protein complex binding	cell part;cytoplasmic part;dihydrolipoyl dehydrogenase complex;intracellular membrane-bounded organelle;intracellular organelle;intracellular organelle part;intracellular part;macromolecular complex;membrane-bounded organelle;mitochondrial alpha-ketoglutarate dehydrogenase complex;mitochondrial part;mitochondrial tricarboxylic acid cycle enzyme complex;mitochondrion;organelle;organelle part;prote…	Valine, leucine and isoleucine degradation	Transket_pyr;Transketolase_C						10	10	10	43.2	43.2	43.2	42.96	0	168.09	20327000000	194	0.878317	0.444167	-0.107546		-0.684924	0.226944	0.835592	0.0954425
26.9722	27.8957	27.9175	27.3603	27.4033	26.9788	28.3393	28.2467	27.8079	27.6125	27.8612	26.3717									cellular component assembly;cellular component assembly at cellular level;cellular component organization;cellular component organization at cellular level;cellular component organization or biogenesis;cellular component organization or biogenesis at cellular level;cellular macromolecular complex assembly;cellular macromolecular complex subunit organization;cellular process;chromatin organization…	binding;DNA binding;nucleic acid binding	cell part;chromosomal part;intracellular membrane-bounded organelle;intracellular organelle;intracellular organelle part;intracellular part;macromolecular complex;membrane-bounded organelle;nucleosome;nucleus;organelle;organelle part;protein-DNA complex	Systemic lupus erythematosus	Histone						5	3	3	43.3	30.7	30.7	13.421	0	162.82	3078300000	34	0.439327	0.356508	-0.347685		-0.79114	0.803189	0.15872	-0.849504
27.1828	27.3743	27.5992	26.6007	26.6134	26.5021	27.5408	26.8014	27.1637	26.4434	26.2275	NaN	+	FAM_KO_FG18_FAM_KO_ABS	+	RX_FG18_RX_ABS					biological regulation;biosynthetic process;cellular biosynthetic process;cellular component assembly;cellular component assembly at cellular level;cellular component organization;cellular component organization at cellular level;cellular component organization or biogenesis;cellular component organization or biogenesis at cellular level;cellular macromolecular complex assembly;cellular macromolec…	binding;chromatin binding;core promoter binding;DNA binding;mRNA binding;nucleic acid binding;nucleotide binding;protein binding;regulatory region DNA binding;regulatory region nucleic acid binding;RNA binding;single-stranded RNA binding;transcription regulatory region DNA binding	catalytic step 2 spliceosome;cell part;chromatin;chromosomal part;euchromatin;extracellular membrane-bounded organelle;extracellular organelle;extracellular region part;extracellular vesicular exosome;intracellular membrane-bounded organelle;intracellular organelle;intracellular organelle part;intracellular part;macromolecular complex;membrane-bounded organelle;membrane-bounded vesicle;nuclear ch…	Spliceosome	RBM1CTR;RRM_1						4	4	4	12.5	12.5	12.5	40.07	0	7.3294	1797500000	27	2.53608	0.00427586	-0.813318		-3.60897	1.20493	0.0671898	-0.833207
28.4321	28.341	28.1466	28.0708	27.8918	27.9226	28.4585	28.6258	28.319	28.2765	27.9692	28.2154	+	FAM_KO_FG18_FAM_KO_ABS							biosynthetic process;cellular biosynthetic process;cellular metabolic process;cellular nitrogen compound biosynthetic process;cellular nitrogen compound metabolic process;cellular process;metabolic process;nitrogen compound metabolic process;nucleobase-containing compound biosynthetic process;nucleobase-containing compound metabolic process;nucleobase-containing small molecule metabolic process;n…	binding;catalytic activity;cation binding;dCMP deaminase activity;deaminase activity;hydrolase activity;hydrolase activity, acting on carbon-nitrogen (but not peptide) bonds;hydrolase activity, acting on carbon-nitrogen (but not peptide) bonds, in cyclic amidines;ion binding;metal ion binding;transition metal ion binding;zinc ion binding		Pyrimidine metabolism	dCMP_cyt_deam_1						8	8	8	54.3	54.3	54.3	20.767	0	83.394	4601800000	71	1.57406	0.0484461	-0.344842		-1.71826	1.14345	0.180414	-0.314073
27.6449	27.928	28.1854	27.6777	27.6037	27.8306	27.462	26.6161	27.5179	27.3067	27.4291	27.2609					+	FAM_KO_FG18_RX_FG18			biological regulation;cellular macromolecule metabolic process;cellular metabolic process;cellular nitrogen compound metabolic process;cellular process;cellular protein metabolic process;cellular response to stimulus;cellular response to stress;developmental process;DNA metabolic process;DNA repair;embryo development;macromolecule metabolic process;macromolecule modification;metabolic process;neg…	acid-amino acid ligase activity;catalytic activity;ligase activity;ligase activity, forming carbon-nitrogen bonds;small conjugating protein ligase activity;ubiquitin-protein ligase activity	cell part;cytoplasm;intracellular membrane-bounded organelle;intracellular organelle;intracellular organelle part;intracellular part;membrane-bounded organelle;nuclear part;nucleoplasm;nucleus;organelle;organelle part	Ubiquitin mediated proteolysis	HECT;WWE						19	19	19	14.7	14.7	14.7	218.1	0	85.255	3027400000	75	0.563289	0.352668	-0.215409		-0.798451	0.17054	0.850454	0.133555
28.2487	28.0495	27.9217	27.6691	27.6689	27.5101	28.1561	28.1534	28.0376	27.8287	28.0231	27.7674	+	FAM_KO_FG18_FAM_KO_ABS							acyl-CoA metabolic process;carboxylic acid catabolic process;carboxylic acid metabolic process;catabolic process;cellular catabolic process;cellular ketone metabolic process;cellular lipid catabolic process;cellular lipid metabolic process;cellular metabolic process;cellular process;coenzyme metabolic process;cofactor metabolic process;fatty acid beta-oxidation;fatty acid catabolic process;fatty …	acyl-CoA dehydrogenase activity;binding;catalytic activity;coenzyme binding;cofactor binding;electron carrier activity;flavin adenine dinucleotide binding;oxidoreductase activity;oxidoreductase activity, acting on the CH-CH group of donors;short-branched-chain-acyl-CoA dehydrogenase activity	cell part;cytoplasmic part;intracellular membrane-bounded organelle;intracellular organelle;intracellular organelle lumen;intracellular organelle part;intracellular part;membrane-bounded organelle;membrane-enclosed lumen;mitochondrial matrix;mitochondrial part;mitochondrion;organelle;organelle lumen;organelle part	Fatty acid metabolism;Valine, leucine and isoleucine degradation	Acyl-CoA_dh_1;Acyl-CoA_dh_M;Acyl-CoA_dh_N						11	11	11	31.3	31.3	31.3	52.042	0	92.368	3791100000	67	1.8632	0.0223183	-0.457296		-2.18911	1.31529	0.204902	-0.242648
30.1393	30.4619	30.5189	30.776	30.6227	30.6051	30.5021	30.736	30.5534	30.8948	31.0289	30.6779									biological regulation;BMP signaling pathway;catabolic process;cell surface receptor linked signaling pathway;cellular catabolic process;cellular macromolecule catabolic process;cellular macromolecule metabolic process;cellular metabolic process;cellular process;cellular protein metabolic process;cellular response to stimulus;enzyme linked receptor protein signaling pathway;macromolecule catabolic…	catalytic activity;cysteine-type endopeptidase activity;cysteine-type peptidase activity;endopeptidase activity;hydrolase activity;hydrolase activity, acting on ester bonds;peptidase activity;peptidase activity, acting on L-amino acid peptides;small conjugating protein-specific protease activity;thiolester hydrolase activity;ubiquitin thiolesterase activity;ubiquitin-specific protease activity	cell part;cytoplasm;intracellular membrane-bounded organelle;intracellular organelle;intracellular part;membrane-bounded organelle;nucleus;organelle		DUSP;Ubiquitin_3;UCH						45	45	14	51.8	51.8	15.9	109.24	0	323.31	25353000000	405	1.06454	0.12128	0.294549		1.28044	1.01824	0.242165	0.270023
38.0404	37.7971	37.8283	37.6612	37.6948	37.6564	37.7145	37.8188	37.7366	37.6055	37.5258	37.6918									catabolic process;cellular catabolic process;cellular macromolecule catabolic process;cellular macromolecule metabolic process;cellular metabolic process;cellular process;cellular protein metabolic process;ER-associated protein catabolic process;macromolecule catabolic process;macromolecule metabolic process;metabolic process;modification-dependent macromolecule catabolic process;modification-dep…	adenyl nucleotide binding;adenyl ribonucleotide binding;ATP binding;binding;nucleotide binding;purine nucleotide binding;purine ribonucleoside triphosphate binding;purine ribonucleotide binding;ribonucleotide binding	cell part;cytoplasmic membrane-bounded vesicle;cytoplasmic part;cytoplasmic vesicle;endoplasmic reticulum;endoplasmic reticulum lumen;endoplasmic reticulum part;intracellular membrane-bounded organelle;intracellular organelle;intracellular organelle lumen;intracellular organelle part;intracellular part;melanosome;membrane-bounded organelle;membrane-bounded vesicle;membrane-enclosed lumen;organell…	NOD-like receptor signaling pathway;Pathways in cancer;Plant-pathogen interaction;Prostate cancer;Protein processing in endoplasmic reticulum	HSP90	+	+			+	129	129	125	83.6	83.6	83.6	92.899	0	323.31	3563600000000	8798	1.31796	0.136182	-0.217808		-1.2279	1.21778	0.382842	-0.148974
28.8845	28.8141	28.9661	28.9006	28.797	28.4992	28.848	28.8921	28.9688	28.8795	28.7782	29.017										acetylesterase activity;carboxylic ester hydrolase activity;catalytic activity;hydrolase activity;hydrolase activity, acting on ester bonds;short-chain carboxylesterase activity;sialate O-acetylesterase activity	cell part;cytoplasmic part;intracellular membrane-bounded organelle;intracellular organelle;intracellular part;lysosome;lytic vacuole;membrane-bounded organelle;organelle;vacuole		DUF303						10	10	10	31.2	31.2	31.2	60.508	0	201.4	7162500000	116	0.537213	0.445038	-0.155979		-0.683837	0.050206	0.992782	-0.0113602
27.9916	28.1574	28.2544	28.2496	28.1668	28.0137	27.6685	27.5275	28.0408	27.6146	27.5026	27.8606					+	FAM_KO_FG18_RX_FG18			apoptosis;apoptosis in response to endoplasmic reticulum stress;biological regulation;calcium ion homeostasis;calcium ion transport;calcium ion transport into cytosol;cation homeostasis;cation transport;cell death;cellular calcium ion homeostasis;cellular cation homeostasis;cellular chemical homeostasis;cellular divalent inorganic cation homeostasis;cellular homeostasis;cellular ion homeostasis;c…	binding;calcium channel activity;calcium-release channel activity;cation channel activity;cation transmembrane transporter activity;channel activity;enzyme binding;gated channel activity;inositol 1,4,5-trisphosphate-sensitive calcium-release channel activity;intracellular ligand-gated calcium channel activity;intracellular ligand-gated ion channel activity;ion channel activity;ion transmembrane t…	cell body;cell part;cell projection;cytoplasm;cytoplasmic part;cytoplasmic vesicle membrane;cytoplasmic vesicle part;cytoskeletal part;dendrite;endoplasmic reticulum;endoplasmic reticulum membrane;endoplasmic reticulum part;envelope;integral to membrane;intracellular membrane-bounded organelle;intracellular organelle;intracellular organelle part;intracellular part;intrinsic to membrane;macromolec…	Alzheimer's disease;Calcium signaling pathway;Gap junction;Gastric acid secretion;GnRH signaling pathway;Huntington's disease;Long-term depression;Long-term potentiation;Oocyte meiosis;Pancreatic secretion;Phosphatidylinositol signaling system;Salivary secretion;Vascular smooth muscle contraction	Ins145_P3_rec;Ion_trans;MIR;RIH_assoc;RYDR_ITPR	+		+		+	23	19	19	12.4	11.2	11.2	308.54	0	70.037	4002900000	69	0.0291273	1	0.00894419		0.0440059	0.175955	0.873006	-0.0863158
32.7322	32.4669	32.4998	32.4985	32.3954	32.4334	32.3572	32.2705	32.6219	32.4982	32.4017	32.6143									2'-deoxyribonucleotide metabolic process;adenine metabolic process;ADP biosynthetic process;ADP metabolic process;AMP metabolic process;anatomical structure development;ATP metabolic process;biosynthetic process;brain development;cellular aromatic compound metabolic process;cellular biosynthetic process;cellular metabolic process;cellular nitrogen compound biosynthetic process;cellular nitrogen c…	adenyl nucleotide binding;adenyl ribonucleotide binding;adenylate kinase activity;ATP binding;binding;catalytic activity;kinase activity;nucleobase-containing compound kinase activity;nucleotide binding;nucleotide kinase activity;phosphotransferase activity, phosphate group as acceptor;purine nucleotide binding;purine ribonucleoside triphosphate binding;purine ribonucleotide binding;ribonucleotid…	cell part;cytoplasmic part;cytosol;intracellular membrane-bounded organelle;intracellular organelle;intracellular organelle part;intracellular part;membrane;membrane-bounded organelle;membrane-enclosed lumen;mitochondrial inner membrane;mitochondrial intermembrane space;mitochondrial membrane;mitochondrial part;mitochondrion;organelle;organelle envelope lumen;organelle inner membrane;organelle me…	Purine metabolism	ADK_lid						25	25	25	75	75	75	25.529	0	323.31	90274000000	566	0.628258	0.472493	-0.123843		-0.656128	0.291959	0.813943	0.0881945
33.6875	33.6718	33.691	33.3383	33.3615	33.3176	33.6285	33.4683	33.6296	33.3824	33.3971	33.3012	+	FAM_KO_FG18_FAM_KO_ABS							adipose tissue development;anatomical structure development;brain development;developmental process;liver development;organ development;response to cadmium ion;response to chemical stimulus;response to corticosteroid stimulus;response to corticosterone stimulus;response to drug;response to endogenous stimulus;response to estradiol stimulus;response to estrogen stimulus;response to ethanol;respons…	3-hydroxybutyrate dehydrogenase activity;binding;catalytic activity;lipid binding;oxidoreductase activity;oxidoreductase activity, acting on CH-OH group of donors;oxidoreductase activity, acting on the CH-OH group of donors, NAD or NADP as acceptor;phospholipid binding	cell part;cytoplasmic part;intracellular membrane-bounded organelle;intracellular organelle;intracellular organelle lumen;intracellular organelle part;intracellular part;membrane;membrane-bounded organelle;membrane-enclosed lumen;mitochondrial inner membrane;mitochondrial matrix;mitochondrial membrane;mitochondrial part;nucleus;organelle;organelle inner membrane;organelle lumen;organelle membrane…	Butanoate metabolism;Synthesis and degradation of ketone bodies	adh_short						28	28	28	66.9	66.9	66.9	38.333	0	323.31	184950000000	1099	4.78957	0.00588327	-0.344313		-3.02022	1.60748	0.192868	-0.215254
30.7209	30.8918	30.7082	30.9626	30.8037	30.9449	31.2409	31.1817	30.9095	31.1082	31.2173	31.0356									biological regulation;cellular metabolic process;cellular process;cellular response to chemical stimulus;cellular response to oxidative stress;cellular response to oxygen radical;cellular response to reactive oxygen species;cellular response to stimulus;cellular response to stress;cellular response to superoxide;metabolic process;negative regulation of apoptosis;negative regulation of biological …	antioxidant activity;catalytic activity;oxidoreductase activity;oxidoreductase activity, acting on paired donors, with incorporation or reduction of molecular oxygen;oxidoreductase activity, acting on peroxide as acceptor;peroxidase activity;peroxiredoxin activity	cell part;cytoplasmic part;cytosol;intracellular part		1-cysPrx_C;AhpC-TSA						16	16	16	91.4	91.4	91.4	21.797	0	305.28	31286000000	226	0.771581	0.4046	0.130094		0.732267	0.0281595	1	0.00963338
31.3692	31.4978	31.3935	31.7188	31.6441	31.6826	31.7143	31.8056	31.6837	31.8554	31.9251	31.7475	+	FAM_KO_FG18_FAM_KO_ABS							amine biosynthetic process;amine metabolic process;anatomical structure development;betaine biosynthetic process;betaine metabolic process;biological regulation;biosynthetic process;carboxylic acid biosynthetic process;carboxylic acid metabolic process;carnitine biosynthetic process;carnitine metabolic process;cellular aldehyde metabolic process;cellular amine metabolic process;cellular amino aci…	4-trimethylammoniobutyraldehyde dehydrogenase activity;aldehyde dehydrogenase (NAD) activity;amine binding;aminobutyraldehyde dehydrogenase activity;binding;catalytic activity;coenzyme binding;cofactor binding;identical protein binding;NAD binding;nucleotide binding;oxidoreductase activity;oxidoreductase activity, acting on the aldehyde or oxo group of donors;oxidoreductase activity, acting on th…	cell part;cytoplasmic part;cytosol;intracellular membrane-bounded organelle;intracellular organelle;intracellular part;membrane;membrane-bounded organelle;mitochondrion;organelle;plasma membrane	Arginine and proline metabolism;Ascorbate and aldarate metabolism;beta-Alanine metabolism;Fatty acid metabolism;Glycerolipid metabolism;Glycolysis / Gluconeogenesis;Histidine metabolism;Lysine degradation;Propanoate metabolism;Pyruvate metabolism;Tryptophan metabolism;Valine, leucine and isoleucine degradation	Aldedh						30	30	30	72.2	72.2	72.2	54.05	0	323.31	50947000000	360	2.36279	0.0420609	0.261712		1.80541	0.787992	0.599796	0.108143
26.4366	25.7841	26.457	26.8112	26.4891	NaN	26.8163	26.7938	25.5676	26.1956	26.1392	25.6227					+	FAM_KO_FG18_RX_FG18			actin cytoskeleton organization;actin cytoskeleton reorganization;actin filament-based process;anatomical structure morphogenesis;biological adhesion;cell adhesion;cell morphogenesis;cell morphogenesis involved in differentiation;cell-substrate adhesion;cellular component morphogenesis;cellular component organization;cellular component organization at cellular level;cellular component organizatio…	binding;cation binding;ion binding;metal ion binding;molecular transducer activity;receptor activity;signal transducer activity;signaling receptor activity;transmembrane signaling receptor activity	cell part;cell projection membrane;cell projection part;filopodium membrane;integral to membrane;intrinsic to membrane;lamellipodium membrane;leading edge membrane;membrane part;plasma membrane part		Ant_C;Anth_Ig;VWA						8	8	8	16.3	16.3	16.3	63.877	0	14.201	1294700000	30	0.578327	0.230494	0.424193		1.0359	0.378723	0.528648	-0.406763
29.9057	30.0436	29.8985	30.0958	29.9855	29.9411	30.2668	29.8239	30.1005	30.3198	30.222	30.0956									alcohol metabolic process;carbohydrate catabolic process;carbohydrate metabolic process;catabolic process;cellular carbohydrate catabolic process;cellular carbohydrate metabolic process;cellular metabolic process;cellular process;fucose metabolic process;glycoside catabolic process;glycoside metabolic process;hexose metabolic process;metabolic process;monosaccharide metabolic process;primary meta…	alpha-L-fucosidase activity;binding;carbohydrate binding;catalytic activity;fucose binding;fucosidase activity;hydrolase activity;hydrolase activity, acting on glycosyl bonds;hydrolase activity, hydrolyzing O-glycosyl compounds;monosaccharide binding;sugar binding	cell part;cytoplasmic part;intracellular membrane-bounded organelle;intracellular organelle;intracellular part;lysosome;lytic vacuole;membrane-bounded organelle;organelle;vacuole	Other glycan degradation	Alpha_L_fucos						13	13	13	47.6	47.6	47.6	53.472	0	323.31	17164000000	255	0.3695	0.771472	0.0582129		0.350849	0.441656	0.646361	0.148741
32.0889	32.0198	32.1306	32.2512	32.1253	32.1382	31.9216	31.7732	31.978	31.9794	32.0964	32.1559									actin cytoskeleton organization;actin filament-based process;actomyosin structure organization;anatomical structure homeostasis;anatomical structure morphogenesis;biological adhesion;biological regulation;blood vessel endothelial cell migration;calcium ion homeostasis;calcium-independent cell-matrix adhesion;cardiac cell differentiation;cardiac muscle cell differentiation;cation homeostasis;cell …	actin binding;actinin binding;alpha-actinin binding;binding;cation binding;collagen binding;cytoskeletal protein binding;enzyme binding;extracellular matrix binding;fibronectin binding;glycoprotein binding;integrin binding;ion binding;kinase binding;laminin binding;metal ion binding;peptide binding;protease binding;protein binding;protein complex binding;protein dimerization activity;protein doma…	acrosomal vesicle;adherens junction;alpha3-beta1 integrin complex;alpha7-beta1 integrin complex;alpha9-beta1 integrin complex;anchoring junction;basement membrane;cell junction;cell part;cell projection;cell projection membrane;cell projection part;cell surface;cell-cell contact zone;cell-cell junction;cell-substrate adherens junction;cell-substrate junction;cytoplasmic membrane-bounded vesicle;c…	Arrhythmogenic right ventricular cardiomyopathy (ARVC);Axon guidance;Bacterial invasion of epithelial cells;Cell adhesion molecules (CAMs);Dilated cardiomyopathy;ECM-receptor interaction;Focal adhesion;Hypertrophic cardiomyopathy (HCM);Leishmaniasis;Leukocyte transendothelial migration;Pathogenic Escherichia coli infection;Pathways in cancer;Phagosome;Regulation of actin cytoskeleton;Shigellosis;…	EGF_2;Integrin_b_cyt;Integrin_B_tail;Integrin_beta						34	34	34	43.2	43.2	43.2	88.344	0	323.31	67920000000	537	0.8271	0.517739	0.0917702		0.606038	1.09334	0.32646	0.18629
29.846	29.7931	29.8095	30.5429	30.5716	30.7409	29.8391	30.2823	29.9207	30.5564	30.64	30.53	+	FAM_KO_FG18_FAM_KO_ABS	+	RX_FG18_RX_ABS					macromolecule metabolic process;metabolic process;primary metabolic process;protein metabolic process;proteolysis;proteolysis involved in cellular protein catabolic process	catalytic activity;endopeptidase activity;hydrolase activity;peptidase activity;peptidase activity, acting on L-amino acid peptides;threonine-type endopeptidase activity;threonine-type peptidase activity	cell part;cytoplasm;intracellular membrane-bounded organelle;intracellular organelle;intracellular part;macromolecular complex;membrane-bounded organelle;nucleus;organelle;proteasome core complex;protein complex	Proteasome	Proteasome						10	10	10	39.9	39.9	39.9	25.303	0	221.67	19421000000	105	3.63961	0	0.802289		4.8998	1.79432	0.0352544	0.56146
29.2589	29.3989	29.4885	29.2722	29.2483	29.2776	29.3507	29.143	29.4513	29.2488	29.3707	29.2705									carbohydrate utilization;cellular macromolecule metabolic process;cellular metabolic process;cellular process;cellular protein metabolic process;dephosphorylation;macromolecule metabolic process;macromolecule modification;metabolic process;peptidyl-threonine dephosphorylation;phosphate-containing compound metabolic process;phosphorus metabolic process;primary metabolic process;protein dephosphory…	[pyruvate dehydrogenase (lipoamide)] phosphatase activity;binding;catalytic activity;cation binding;hydrolase activity;hydrolase activity, acting on ester bonds;ion binding;magnesium ion binding;magnesium-dependent protein serine/threonine phosphatase activity;metal ion binding;phosphatase activity;phosphoprotein phosphatase activity;phosphoric ester hydrolase activity;protein serine/threonine ph…	cell part;cytoplasmic part;intracellular membrane-bounded organelle;intracellular organelle;intracellular organelle part;intracellular part;macromolecular complex;membrane-bounded organelle;mitochondrial part;mitochondrial pyruvate dehydrogenase (lipoamide) phosphatase complex;mitochondrion;organelle;organelle part;protein complex;pyruvate dehydrogenase (lipoamide) phosphatase complex		PP2C						17	17	17	47	47	47	59.686	0	195.58	9996200000	143	0.794968	0.436133	-0.116059		-0.693173	0.0648375	0.985455	-0.0182915
29.8771	29.9694	29.8117	29.9684	30.0184	29.7082	30.72	30.5052	30.1961	30.3616	30.5597	30.0394									2'-deoxyribonucleotide biosynthetic process;2'-deoxyribonucleotide metabolic process;adenosine metabolic process;AMP biosynthetic process;AMP metabolic process;AMP salvage;biological regulation;biosynthetic process;cell proliferation;cellular biosynthetic process;cellular metabolic compound salvage;cellular metabolic process;cellular nitrogen compound biosynthetic process;cellular nitrogen compou…	adenosine kinase activity;adenyl nucleotide binding;adenyl ribonucleotide binding;ATP binding;binding;catalytic activity;cation binding;ion binding;kinase activity;metal ion binding;nucleobase-containing compound kinase activity;nucleoside kinase activity;nucleotide binding;phosphotransferase activity, alcohol group as acceptor;purine nucleotide binding;purine ribonucleoside triphosphate binding;…	cell part;cytoplasm;cytoplasmic part;cytosol;intracellular membrane-bounded organelle;intracellular organelle;intracellular part;membrane-bounded organelle;nucleus;organelle	Purine metabolism	PfkB						19	19	19	62.9	62.9	62.9	40.132	0	242.09	18159000000	172	0.0391262	0.993086	0.0122636		0.0593975	0.288912	0.739841	-0.153508
26.3836	26.2784	26.6831	26.5631	26.5277	26.6321	26.4103	26.2853	26.0414	26.2212	26.3023	25.9539					+	FAM_KO_FG18_RX_FG18			biological regulation;biosynthetic process;cellular biosynthetic process;cellular component organization;cellular component organization at cellular level;cellular component organization or biogenesis;cellular component organization or biogenesis at cellular level;cellular macromolecule biosynthetic process;cellular macromolecule metabolic process;cellular metabolic process;cellular nitrogen comp…	binding;chromatin binding;DNA binding;histone binding;nucleic acid binding;protein binding;small conjugating protein binding;ubiquitin binding	cell part;cytoplasmic part;cytosol;intracellular membrane-bounded organelle;intracellular organelle;intracellular organelle part;intracellular part;membrane;membrane-bounded organelle;nuclear membrane;nuclear part;nucleus;organelle;organelle membrane;organelle part		DnaJ;Myb_DNA-binding						7	7	7	16.9	16.9	16.9	71.867	0	26.202	1268200000	20	0.430749	0.565634	0.125931		0.559563	0.223817	0.84664	-0.0865517
27.4008	27.7063	27.7238	26.9025	27.4825	25.9146	27.0911	27.0213	27.2128	26.646	26.765	26.8992	+	FAM_KO_FG18_FAM_KO_ABS							biological regulation;catabolic process;cell redox homeostasis;cellular catabolic process;cellular homeostasis;cellular macromolecule catabolic process;cellular macromolecule metabolic process;cellular metabolic process;cellular process;cellular response to biotic stimulus;cellular response to chemical stimulus;cellular response to lipopolysaccharide;cellular response to molecule of bacterial ori…	antioxidant activity;binding;selenium binding	cell part;cytoplasmic microtubule;cytoplasmic part;cytoskeletal part;endoplasmic reticulum part;extracellular region part;integral to endoplasmic reticulum membrane;integral to membrane;integral to organelle membrane;intracellular organelle part;intracellular part;intrinsic to endoplasmic reticulum membrane;intrinsic to membrane;intrinsic to organelle membrane;low-density lipoprotein particle;mac…	Protein processing in endoplasmic reticulum	Selenoprotein_S	+		+		+	7	7	7	41.5	41.5	41.5	21.115	0	23.344	2281900000	49	0.833413	0.0786463	-0.843788		-1.48148	1.67119	0.100242	-0.33836
25.8866	26.1661	26.2024	26.2151	25.7809	26.7257	25.1116	25.9686	26.7967	25.9422	25.6727	25.8875																			2	2	2	15.3	15.3	15.3	12.41	0	29.236	1197800000	18	0.20695	0.726358	0.155547		0.398139	0.090058	0.931097	-0.124837
26.6014	26.0705	NaN	25.6846	NaN	25.7451	26.0137	26.0756	26.054	26.0629	25.8042	26.1183									actin cytoskeleton organization;actin filament bundle assembly;actin filament capping;actin filament organization;actin filament-based process;anatomical structure development;anatomical structure homeostasis;anatomical structure morphogenesis;barbed-end actin filament capping;biological regulation;cell communication;cell differentiation;cell morphogenesis;cell volume homeostasis;cellular compone…	binding;protein binding;protein complex binding;receptor binding;structural constituent of cytoskeleton;structural molecule activity;T cell receptor binding	cell part;cell projection;cell projection part;cytoplasmic membrane-bounded vesicle;cytoplasmic part;cytoplasmic vesicle;cytoskeletal part;cytoskeleton;dendrite;dendritic spine;F-actin capping protein complex;intracellular membrane-bounded organelle;intracellular non-membrane-bounded organelle;intracellular organelle;intracellular organelle part;intracellular part;macromolecular complex;membrane;…		Aldolase_II						8	7	7	15.4	14.3	14.3	80.338	0	16.204	1020700000	32	NaN	1	0		NaN	0.206677	0.898661	-0.0526435
28.5748	28.7136	28.665	28.9575	29.0412	29.1784	28.6563	28.8825	28.5903	29.158	29.1925	28.8477	+	FAM_KO_FG18_FAM_KO_ABS							actin cytoskeleton organization;actin filament bundle assembly;actin filament organization;actin filament-based process;anatomical structure morphogenesis;biological regulation;catabolic process;cell division;cell migration;cell morphogenesis;cell morphogenesis involved in differentiation;cell motility;cell surface receptor linked signaling pathway;cellular catabolic process;cellular component as…	acid-amino acid ligase activity;binding;catalytic activity;ligase activity;ligase activity, forming carbon-nitrogen bonds;POZ domain binding;protein binding;protein domain specific binding;small conjugating protein ligase activity;ubiquitin-protein ligase activity	cell part;Cul3-RING ubiquitin ligase complex;cullin-RING ubiquitin ligase complex;cytoplasmic part;cytoskeletal part;Golgi apparatus part;Golgi membrane;intracellular membrane-bounded organelle;intracellular organelle;intracellular organelle part;intracellular part;macromolecular complex;membrane;membrane-bounded organelle;microtubule;nucleus;organelle;organelle membrane;organelle part;polar micr…	Ubiquitin mediated proteolysis	Cullin;Cullin_Nedd8						18	18	18	25.3	25.3	25.3	86.467	0	88.872	7420300000	110	2.23234	0.0182883	0.407893		2.31577	1.18924	0.150202	0.356386
29.107	28.8548	29.0225	29.0167	29.1853	29.4046	29.0188	28.7797	28.5491	28.9132	28.9225	28.9447									actin filament capping;actin filament-based movement;actin filament-based process;actin-mediated cell contraction;actin-myosin filament sliding;biological regulation;cardiac muscle contraction;cell projection organization;cellular component movement;cellular component organization;cellular component organization at cellular level;cellular component organization or biogenesis;cellular component or…	actin binding;actin filament binding;binding;cytoskeletal protein binding;identical protein binding;protein binding;protein dimerization activity;protein homodimerization activity;protein N-terminus binding	cell part;cytoplasm;cytoskeleton;intracellular non-membrane-bounded organelle;intracellular organelle;intracellular part;macromolecular complex;non-membrane-bounded organelle;organelle;protein complex	Cardiac muscle contraction;Dilated cardiomyopathy;Hypertrophic cardiomyopathy (HCM)	Tropomyosin;Tropomyosin_1						27	14	2	72.2	51.6	8.1	28.556	0	40.473	8119700000	90	0.703213	0.293673	0.207405		0.884271	0.458112	0.644101	0.144283
26.3388	26.2332	26.1066	25.5933	NaN	NaN	26.5225	26.5249	25.9763	25.4562	25.528	25.4122			+	RX_FG18_RX_ABS															5	5	1	5.9	5.9	1	124.21	0	10.854	911790000	18	0	1	-0.632905		0	2.03744	0.0112542	-0.875765
33.5326	33.3854	33.4728	33.4882	33.5092	33.4595	33.3279	33.4064	33.2658	33.3138	33.1977	33.4895										anion channel activity;anion transmembrane transporter activity;binding;channel activity;gated channel activity;ion channel activity;ion transmembrane transporter activity;nucleotide binding;passive transmembrane transporter activity;porin activity;substrate-specific channel activity;substrate-specific transmembrane transporter activity;substrate-specific transporter activity;transmembrane transp…	cell part;cytoplasmic part;endoplasmic reticulum;intracellular membrane-bounded organelle;intracellular organelle;intracellular organelle part;intracellular part;macromolecular complex;membrane;membrane part;membrane-bounded organelle;mitochondrial membrane;mitochondrial outer membrane;mitochondrial part;organelle;organelle membrane;organelle outer membrane;organelle part;outer membrane;pore comp…	Calcium signaling pathway;Huntington's disease;Parkinson's disease	Porin_3	+					26	26	25	73.9	73.9	73.9	30.783	0	323.31	172940000000	705	0.186717	0.930858	0.0220591		0.151999	0.000991844	1	0.000286102
28.4408	28.7367	28.5483	28.674	28.8141	28.6604	28.0503	28.3712	28.5253	28.6755	28.6577	28.6188									amine metabolic process;aminoglycan catabolic process;aminoglycan metabolic process;carbohydrate catabolic process;carbohydrate metabolic process;catabolic process;chitin catabolic process;chitin metabolic process;defense response;immune response;immune system process;innate immune response;macromolecule catabolic process;macromolecule metabolic process;metabolic process;nitrogen compound metabol…	catalytic activity;chitinase activity;hydrolase activity;hydrolase activity, acting on glycosyl bonds;hydrolase activity, hydrolyzing O-glycosyl compounds	cell part;cytoplasmic part;extracellular region;intracellular membrane-bounded organelle;intracellular organelle;intracellular part;lysosome;lytic vacuole;membrane-bounded organelle;organelle;vacuole		Glyco_hydro_18						12	12	12	35.6	35.6	35.6	45.203	0	32.05	6353900000	104	0.639038	0.426691	0.140881		0.706308	1.11828	0.173062	0.335077
27.3649	27.8554	27.4351	28.1315	28.1822	28.1082	28.0814	28.0521	27.4776	28.5135	28.6596	28.5717	+	FAM_KO_FG18_FAM_KO_ABS	+	RX_FG18_RX_ABS	+	FAM_KO_FG18_RX_FG18			2-oxoglutarate metabolic process;acute inflammatory response;acute-phase response;allantoin metabolic process;amine metabolic process;anatomical structure development;biological regulation;biosynthetic process;body fluid secretion;branched chain family amino acid metabolic process;C21-steroid hormone metabolic process;carboxylic acid metabolic process;cell activation;cell differentiation;cellular…	binding;calcium ion binding;cation binding;chromatin binding;core promoter binding;core promoter sequence-specific DNA binding;DNA binding;double-stranded DNA binding;ion binding;metal ion binding;molecular transducer activity;nucleic acid binding;nucleic acid binding transcription factor activity;protein binding;protein dimerization activity;regulatory region DNA binding;regulatory region nuclei…	cell part;cytoplasm;cytoplasmic part;cytosol;intracellular membrane-bounded organelle;intracellular organelle;intracellular part;membrane-bounded organelle;nucleus;organelle	Acute myeloid leukemia;Chemokine signaling pathway;Chronic myeloid leukemia;ErbB signaling pathway;Jak-STAT signaling pathway;ko05152;Measles;Pathways in cancer	SH2;STAT_alpha;STAT_bind;STAT_int						12	12	3	22.8	22.8	8.3	86.974	0	150.13	4398300000	77	1.72114	0.0184843	0.588793		2.31172	1.61834	0.0346586	0.711241
29.7727	29.8796	29.8429	28.6587	28.8114	28.7456	29.5083	29.4634	29.7791	28.9604	28.948	28.9524	+	FAM_KO_FG18_FAM_KO_ABS	+	RX_FG18_RX_ABS						binding;cation binding;ion binding;metal ion binding;nucleic acid binding;nucleotide binding;RNA binding;transition metal ion binding;zinc ion binding	cell part;intracellular organelle part;intracellular part;nuclear matrix;nuclear part;organelle part								18	18	18	36.6	36.6	36.6	94.501	0	147.95	10017000000	138	4.44689	0	-1.09313	+	-7.08799	2.51023	0.0103106	-0.630011
31.2902	31.2523	31.3076	30.8807	30.8793	30.6349	30.969	30.8673	31.1327	30.7821	30.7215	30.8022	+	FAM_KO_FG18_FAM_KO_ABS							anatomical structure development;calcium ion-dependent exocytosis;cell differentiation;cellular developmental process;cellular process;cerebellum development;developmental process;establishment of localization;establishment of localization in cell;exocytosis;fat cell differentiation;response to abiotic stimulus;response to chemical stimulus;response to ethanol;response to light stimulus;response …	binding;calcium ion binding;cation binding;identical protein binding;ion binding;metal ion binding;protein binding	cell part;cytoplasm;cytoplasmic part;endosome;Golgi apparatus part;Golgi lumen;intracellular membrane-bounded organelle;intracellular organelle;intracellular organelle lumen;intracellular organelle part;intracellular part;late endosome;membrane-bounded organelle;membrane-enclosed lumen;organelle;organelle lumen;organelle part		EF-hand_5;EF-hand_7						21	21	21	65.4	65.4	65.4	44.321	0	323.31	31435000000	315	2.36315	0.011723	-0.485103		-2.64623	1.27999	0.233699	-0.22107
26.3728	27.3563	26.898	27.2817	26.8657	27.3014	27.0431	27.5973	27.0375	27.165	27.0043	26.6442									biological regulation;cellular macromolecule metabolic process;cellular metabolic process;cellular process;cellular protein metabolic process;dephosphorylation;macromolecule metabolic process;macromolecule modification;metabolic process;phosphate-containing compound metabolic process;phosphorus metabolic process;primary metabolic process;protein dephosphorylation;protein metabolic process;protein…	binding;catalytic activity;cation binding;hydrolase activity;hydrolase activity, acting on ester bonds;ion binding;metal ion binding;phosphatase activity;phosphoprotein phosphatase activity;phosphoric ester hydrolase activity;protein serine/threonine phosphatase activity	cell part;cytoplasm;intracellular part		PP2C						9	9	9	28.3	28.3	28.3	42.718	0	89.631	2141700000	48	0.359311	0.472841	0.273896		0.655761	0.525405	0.447423	-0.28815
31.3361	31.1785	31.2898	31.2078	30.9924	31.048	31.0899	31.0365	31.3397	30.9536	30.9299	31.0827									cellular component assembly;cellular component organization;cellular component organization at cellular level;cellular component organization or biogenesis;cellular component organization or biogenesis at cellular level;cellular process;endoplasmic reticulum organization;Golgi organization;macromolecular complex assembly;macromolecular complex subunit organization;organelle organization;protein c…	binding;catalytic activity;GTP binding;GTPase activity;guanyl nucleotide binding;guanyl ribonucleotide binding;hydrolase activity;hydrolase activity, acting on acid anhydrides;hydrolase activity, acting on acid anhydrides, in phosphorus-containing anhydrides;identical protein binding;nucleoside-triphosphatase activity;nucleotide binding;protein binding;purine nucleotide binding;purine ribonucleos…	cell part;cytoplasmic part;endoplasmic reticulum;endoplasmic reticulum membrane;endoplasmic reticulum part;integral to membrane;intracellular membrane-bounded organelle;intracellular organelle;intracellular organelle part;intracellular part;intrinsic to membrane;membrane;membrane part;membrane-bounded organelle;organelle;organelle membrane;organelle part		GBP	+		+		+	19	19	18	45.3	45.3	44	60.249	0	323.31	35400000000	358	1.09396	0.21372	-0.185424		-1.03188	0.727845	0.471975	-0.166622
26.6614	26.5666	26.6402	26.3877	26.2042	26.115	26.7297	26.5134	26.6019	26.2874	NaN	25.6643	+	FAM_KO_FG18_FAM_KO_ABS																	8	8	8	8.4	8.4	8.4	143.69	0	14.967	1339900000	49	1.97903	0.0257522	-0.387099		-2.08951	1.09428	0.105325	-0.639143
28.4662	28.3931	28.4065	27.9446	27.96	27.8959	28.3993	28.7082	28.4658	28.2438	28.2135	28.0622	+	FAM_KO_FG18_FAM_KO_ABS							anatomical structure development;biological regulation;cell differentiation;cell surface receptor linked signaling pathway;cellular developmental process;cellular process;cellular response to stimulus;developmental process;negative regulation of biological process;negative regulation of cell communication;negative regulation of cell proliferation;negative regulation of cellular process;negative r…		cell part;cell projection part;centrosome;cytoplasmic part;cytoskeletal part;Golgi apparatus;growth cone;intracellular membrane-bounded organelle;intracellular non-membrane-bounded organelle;intracellular organelle;intracellular organelle part;intracellular part;membrane-bounded organelle;microtubule organizing center;non-membrane-bounded organelle;nucleus;organelle;organelle part;perinuclear reg…		Ndr						14	14	14	63.9	63.9	63.9	39.255	0	144.43	5006300000	116	4.10059	0.0035414	-0.488413		-3.76772	1.48717	0.112959	-0.351221
28.5062	28.7294	28.6744	28.968	28.7711	28.9979	29.1124	28.9244	28.8076	29.0047	28.8041	28.5934									biological regulation;establishment of localization;establishment of localization in cell;establishment of protein localization;establishment of protein localization in membrane;establishment of protein localization in plasma membrane;intracellular protein transport;intracellular transport;protein targeting;protein targeting to plasma membrane;protein transport;regulation of anatomical structure …	binding;calcium ion binding;cation binding;ion binding;metal ion binding	actin filament bundle;actomyosin;apical part of cell;cell part;contractile fiber part;cytoplasmic part;cytoskeletal part;intracellular organelle part;intracellular part;macromolecular complex;myosin complex;myosin II complex;organelle part;protein complex;stress fiber;Z disc	Focal adhesion;Leukocyte transendothelial migration;Regulation of actin cytoskeleton;Tight junction;Vascular smooth muscle contraction	EF-hand_1;EF-hand_6;EF-hand_7						10	10	6	44.2	44.2	21.5	19.779	0	163.36	7399800000	145	1.31972	0.0921273	0.275688		1.39371	0.424394	0.655028	-0.147415
25.5101	25.8847	25.6303	25.663	25.7559	25.714	25.166	NaN	25.5898	25.4786	25.4589	NaN					+	FAM_KO_FG18_RX_FG18			biological regulation;cellular macromolecule metabolic process;cellular metabolic process;cellular nitrogen compound metabolic process;cellular process;cellular response to stimulus;cellular response to stress;DNA metabolic process;DNA recombination;DNA repair;intracellular signal transduction;macromolecule metabolic process;metabolic process;nitrogen compound metabolic process;nucleic acid metab…	acid-amino acid ligase activity;binding;catalytic activity;cation binding;ion binding;ligase activity;ligase activity, forming carbon-nitrogen bonds;metal ion binding;small conjugating protein ligase activity;transition metal ion binding;ubiquitin-protein ligase activity;zinc ion binding	cell part;chromosomal part;chromosome, telomeric region;intracellular membrane-bounded organelle;intracellular organelle;intracellular organelle part;intracellular part;macromolecular complex;membrane-bounded organelle;nucleus;organelle;organelle part;protein complex;Smc5-Smc6 complex		SMC_Nse1;zf-RING-like						3	3	3	11.7	11.7	11.7	33.309	0	7.0082	706050000	25	0.1149	0.918572	0.0359554		0.168293	NaN	1	0
25.7592	26.9403	26.5005	26.3735	26.5523	26.658	26.4345	26.0415	26.7681	27.0254	27.2644	NaN					+	FAM_KO_FG18_RX_FG18			aging;anatomical structure development;anatomical structure formation involved in morphogenesis;anatomical structure morphogenesis;biological regulation;brain development;cell activation;cell differentiation;cellular developmental process;cellular process;cellular process involved in reproduction;developmental process;egg activation;liver development;muscle cell differentiation;myoblast different…	binding;calcium-dependent cysteine-type endopeptidase inhibitor activity;cysteine-type endopeptidase inhibitor activity;endopeptidase inhibitor activity;endopeptidase regulator activity;enzyme binding;enzyme inhibitor activity;enzyme regulator activity;peptidase inhibitor activity;peptidase regulator activity;protease binding;protein binding	cell part;cytoplasm;intracellular membrane-bounded organelle;intracellular organelle;intracellular part;membrane;membrane-bounded organelle;nucleus;organelle		Calpain_inhib						6	6	6	15.7	15.7	15.7	73.155	0	34.95	1456800000	39	0.13286	0.833089	0.127931		0.281475	1.07934	0.100274	0.730198
29.2657	29.145	29.2664	29.5401	29.4129	29.3148	29.2159	28.9033	29.3385	29.4212	29.4553	29.3189										binding;catalytic activity;cation binding;endopeptidase activity;hydrolase activity;ion binding;metal ion binding;metalloendopeptidase activity;metallopeptidase activity;peptidase activity;peptidase activity, acting on L-amino acid peptides;peptide binding	cell part;cytoplasmic part;intracellular organelle part;intracellular part;membrane;membrane-enclosed lumen;mitochondrial intermembrane space;mitochondrial part;organelle envelope lumen;organelle part;plasma membrane	Renin-angiotensin system	Peptidase_M3						20	20	20	44.1	44.1	44.1	77.801	0	229.47	10035000000	162	1.20661	0.17652	0.196879		1.11432	0.839826	0.323204	0.24589
NaN	26.3935	26.5073	26.1182	26.1341	26.2674	NaN	25.8796	26.0467	25.854	25.8153	26.1619	+	FAM_KO_FG18_FAM_KO_ABS							biological regulation;cellular component organization;cellular component organization at cellular level;cellular component organization or biogenesis;cellular component organization or biogenesis at cellular level;cellular macromolecule metabolic process;cellular membrane organization;cellular metabolic process;cellular process;cellular response to chemical stimulus;cellular response to endogenou…	binding;GDP binding;GTP binding;guanyl nucleotide binding;guanyl ribonucleotide binding;nucleotide binding;purine nucleotide binding;purine ribonucleoside triphosphate binding;purine ribonucleotide binding;ribonucleotide binding	cell part;cytoplasmic membrane-bounded vesicle;cytoplasmic part;cytoplasmic vesicle;cytoplasmic vesicle membrane;cytoplasmic vesicle part;early endosome;endocytic vesicle;endocytic vesicle membrane;endosome;Golgi apparatus part;Golgi membrane;intracellular membrane-bounded organelle;intracellular organelle;intracellular organelle part;intracellular part;membrane;membrane-bounded organelle;membran…	Endocytosis	Ras						6	4	4	40	28.7	28.7	21.499	0	6.879	1040000000	24	1.4732	0.0774047	-0.277169		-1.58963	0.0418715	0.99124	-0.0194019
35.5495	35.3236	35.3098	35.2559	35.2547	35.2387	35.0211	34.9959	35.1182	35.0951	35.0855	35.1387									apoptotic cell clearance;biological adhesion;biological regulation;cell activation;cell adhesion;cell redox homeostasis;cell-cell adhesion;cellular component organization;cellular component organization or biogenesis;cellular homeostasis;cellular macromolecule metabolic process;cellular membrane organization;cellular metabolic process;cellular process;cellular protein metabolic process;cellular r…	binding;calcium ion binding;catalytic activity;cation binding;intramolecular oxidoreductase activity;intramolecular oxidoreductase activity, interconverting keto- and enol-groups;intramolecular oxidoreductase activity, transposing S-S bonds;ion binding;isomerase activity;metal ion binding;protein disulfide isomerase activity	cell part;cytoplasmic membrane-bounded vesicle;cytoplasmic part;cytoplasmic vesicle;endoplasmic reticulum;endoplasmic reticulum lumen;endoplasmic reticulum part;endoplasmic reticulum-Golgi intermediate compartment;intracellular membrane-bounded organelle;intracellular organelle;intracellular organelle lumen;intracellular organelle part;intracellular part;melanosome;membrane;membrane-bounded organ…	Protein processing in endoplasmic reticulum	Thioredoxin	+	+		+	+	54	54	54	85.6	85.6	85.6	48.76	0	323.31	607260000000	2079	0.862776	0.343227	-0.14452		-0.812368	0.68541	0.7791	0.0613658
NaN	26.4602	26.3548	NaN	26.3259	26.5703	27.1754	27.143	26.4536	NaN	26.6278	25.4494									biological regulation;cation transport;cellular metabolic process;cellular process;cellular response to chemical stimulus;cellular response to oxidative stress;cellular response to oxygen radical;cellular response to reactive oxygen species;cellular response to stimulus;cellular response to stress;cellular response to superoxide;establishment of localization;ion transport;metabolic process;metal …	antioxidant activity;binding;catalytic activity;cation binding;copper chaperone activity;copper ion binding;enzyme binding;ion binding;metal ion binding;metallochaperone activity;oxidoreductase activity;oxidoreductase activity, acting on superoxide radicals as acceptor;protein binding;superoxide dismutase activity;superoxide dismutase copper chaperone activity;transition metal ion binding;zinc io…	cell part;cytoplasm;intracellular part	Amyotrophic lateral sclerosis (ALS)	HMA;Sod_Cu						6	6	6	25.9	25.9	25.9	23.983	0	11.138	1311400000	33	NaN	1	0		NaN	0.707905	0.198414	-0.885361
27.6285	27.9246	27.5143	28.045	27.9153	27.9188	27.9144	28.1431	27.828	28.2526	28.0193	27.8825									cellular component assembly;cellular component organization;cellular component organization or biogenesis;localization;macromolecular complex assembly;macromolecular complex subunit organization;macromolecule localization;protein complex assembly;protein complex subunit organization;protein homooligomerization;protein localization;protein oligomerization;response to chemical stimulus;response to …	binding;enzyme binding;protein binding	cell part;membrane		CutA1						3	3	3	46.1	46.1	46.1	16.413	0	44.865	3736600000	54	0.979467	0.152857	0.270627		1.17924	0.247751	0.831112	0.0896543
30.6912	30.5788	30.7417	30.8203	30.9764	31.079	30.7433	30.9285	30.508	30.8513	30.8851	30.8366	+	FAM_KO_FG18_FAM_KO_ABS							cellular macromolecule metabolic process;cellular metabolic process;cellular process;cellular protein metabolic process;cullin deneddylation;macromolecule metabolic process;macromolecule modification;metabolic process;primary metabolic process;protein deneddylation;protein metabolic process;protein modification by small protein conjugation or removal;protein modification by small protein removal;…	binding;protein binding	cell part;cytoplasm;intracellular organelle part;intracellular part;macromolecular complex;nuclear part;organelle part;protein complex;signalosome		PCI;RPN7						21	21	21	51.3	51.3	51.3	55.163	0	323.31	30577000000	258	1.49335	0.0721955	0.288009		1.52153	0.46208	0.655959	0.131062
26.6607	26.6691	27.4163	NaN	NaN	25.8536	26.4406	NaN	26.8323	NaN	NaN	NaN									biological regulation;biosynthetic process;cell cycle;cellular biosynthetic process;cellular component organization;cellular component organization at cellular level;cellular component organization or biogenesis;cellular component organization or biogenesis at cellular level;cellular macromolecule biosynthetic process;cellular macromolecule metabolic process;cellular metabolic process;cellular ni…	acid-amino acid ligase activity;binding;catalytic activity;cation binding;histone binding;ion binding;ligase activity;ligase activity, forming carbon-nitrogen bonds;metal ion binding;methylated histone residue binding;protein binding;small conjugating protein ligase activity;transition metal ion binding;ubiquitin-protein ligase activity;zinc ion binding	cell part;chromatin;chromosomal part;euchromatin;heterochromatin;intracellular organelle part;intracellular part;nuclear chromatin;nuclear chromosome part;nuclear matrix;nuclear part;organelle part;replication fork		DUF3590;PHD;SAD_SRA;ubiquitin						9	9	8	17	17	15.7	88.196	0	32.352	848850000	23	0	1	-1.06172		0	NaN	1	0
25.3124	25.1286	25.2421	NaN	24.9008	NaN	NaN	25.9676	25.8005	25.2952	25.0642	25.2391			+	RX_FG18_RX_ABS			+	FAM_KO_ABS_RX_ABS	actin cytoskeleton organization;actin filament bundle assembly;actin filament organization;actin filament polymerization;actin filament-based process;actin polymerization or depolymerization;anatomical structure development;anatomical structure morphogenesis;biological regulation;cell differentiation;cell part morphogenesis;cell projection morphogenesis;cell projection organization;cellular compo…		actin filament;cell part;cell projection;cytoplasm;cytoskeletal part;intracellular organelle part;intracellular part;macromolecular complex;organelle part;protein complex;ruffle		FCH;WW						5	5	5	17.2	17.2	17.2	47.788	0	13.232	527680000	16	0	1	-0.326914		0	2.0853	0.0163653	-0.684535
26.5969	26.8795	26.764	26.1771	26.5526	26.9459	NaN	NaN	27.312	26.406	27.3086	26.7116									activation of JNKK activity;activation of JUN kinase activity;activation of MAPK activity;activation of MAPKK activity;activation of protein kinase activity;ameboidal cell migration;anatomical structure development;anatomical structure homeostasis;anatomical structure morphogenesis;apoptotic mitochondrial changes;axon ensheathment;axon guidance;biological regulation;biosynthetic process;body flui…	adenyl nucleotide binding;adenyl ribonucleotide binding;ATP binding;binding;catalytic activity;DNA binding;enzyme binding;glycoprotein binding;GTPase binding;heat shock protein binding;Hsp90 protein binding;JUN kinase kinase kinase activity;kinase activity;kinase binding;MAP kinase kinase kinase activity;mitogen-activated protein kinase kinase binding;molecular transducer activity;nucleic acid bi…	apical plasma membrane;basal plasma membrane;basolateral plasma membrane;caveola;cell part;cell projection;centrosome;cytoplasm;cytoplasmic part;cytoplasmic vesicle;cytoskeletal part;endosomal part;endosome membrane;integral to membrane;intracellular membrane-bounded organelle;intracellular non-membrane-bounded organelle;intracellular organelle;intracellular organelle part;intracellular part;intr…	Adherens junction;Bladder cancer;Calcium signaling pathway;Endocytosis;Endometrial cancer;ErbB signaling pathway;Focal adhesion;MAPK signaling pathway;Non-small cell lung cancer;Pancreatic cancer;Pathways in cancer;Prostate cancer	Furin-like;Pkinase_Tyr;Recep_L_domain;SH3_9						7	7	7	9.1	9.1	9.1	138.79	0	13.323	1635200000	28	0.327129	0.5658	-0.188257		-0.559225	0	1	-0.503261
27.9688	28.026	28.274	28.2354	28.0905	28.0769	27.4371	27.775	28.0321	27.8107	27.9127	28.1079									biological regulation;cellular process;cellular response to stimulus;cellular response to stress;positive regulation of biological process;positive regulation of biosynthetic process;positive regulation of cell proliferation;positive regulation of cellular biosynthetic process;positive regulation of cellular metabolic process;positive regulation of cellular process;positive regulation of gene exp…	binding;catalytic activity;DNA binding;histone methyltransferase activity;histone methyltransferase activity (H3-K4 specific);histone-lysine N-methyltransferase activity;lysine N-methyltransferase activity;methyltransferase activity;N-methyltransferase activity;nucleic acid binding;protein methyltransferase activity;protein-lysine N-methyltransferase activity;regulatory region DNA binding;regulat…	cell part;chromatin remodeling complex;histone methyltransferase complex;intracellular organelle part;intracellular part;macromolecular complex;methyltransferase complex;nuclear part;nucleoplasm part;organelle part;protein complex;Set1C/COMPASS complex		SPRY						14	14	14	28.1	28.1	28.1	68.684	0	85.484	4123500000	75	0.157125	0.886515	0.0446898		0.216373	0.433904	0.596731	0.195685
30.1557	29.9791	30.1472	30.1274	30.3504	30.332	29.994	30.2266	30.0629	30.1809	30.1581	30.2572									adherens junction assembly;adherens junction organization;anatomical structure development;anatomical structure formation involved in morphogenesis;anatomical structure homeostasis;anatomical structure morphogenesis;anterior/posterior axis specification;appendage morphogenesis;axis specification;biological adhesion;biological regulation;biosynthetic process;bone resorption;branching involved in u…	alpha-catenin binding;binding;cadherin binding;cell adhesion molecule binding;chromatin binding;DNA binding;double-stranded DNA binding;enzyme binding;glutamate receptor binding;ionotropic glutamate receptor binding;kinase binding;nitric-oxide synthase binding;nucleic acid binding;nucleic acid binding transcription factor activity;protein binding;protein binding transcription factor activity;prot…	adherens junction;anchoring junction;apical part of cell;basolateral plasma membrane;beta-catenin destruction complex;beta-catenin-TCF7L2 complex;catenin complex;catenin-TCF7L2 complex;cell cortex;cell junction;cell part;cell periphery;cell projection;cell projection membrane;cell projection part;cell-cell adherens junction;cell-cell junction;centrosome;contractile fiber part;cytoplasm;cytoplasmi…	Adherens junction;Arrhythmogenic right ventricular cardiomyopathy (ARVC);Bacterial invasion of epithelial cells;Basal cell carcinoma;Colorectal cancer;Endometrial cancer;Focal adhesion;Leukocyte transendothelial migration;Melanogenesis;Pathogenic Escherichia coli infection;Pathways in cancer;Prostate cancer;Thyroid cancer;Tight junction;Wnt signaling pathway	Arm						24	24	23	44.6	44.6	44.6	85.47	0	282.48	18793000000	243	0.894405	0.270722	0.175937		0.917694	0.623189	0.654213	0.104218
28.801	28.7027	28.8261	28.6146	28.748	28.7146	28.9484	28.715	28.868	28.7216	28.6017	28.6708									cellular component organization;cellular component organization at cellular level;cellular component organization or biogenesis;cellular component organization or biogenesis at cellular level;cellular process;lipid particle organization;organelle organization;response to chemical stimulus;response to organic substance;response to stimulus;response to stress;response to topologically incorrect pro…	enzyme inhibitor activity;enzyme regulator activity;lipase inhibitor activity	Cdc48p-Npl4p-Ufd1p AAA ATPase complex;cell part;cytoplasmic part;endoplasmic reticulum part;intracellular organelle part;intracellular part;lipid particle;macromolecular complex;membrane part;organelle part;protein complex		UBX	+				+	14	14	14	40.9	40.9	40.9	52.46	0	164.72	6824300000	147	0.697584	0.583516	-0.0841935		-0.543148	1.09705	0.341369	-0.1791
25.4186	NaN	24.9948	25.6287	25.7586	26.2316	25.4975	NaN	25.6572	NaN	25.7021	25.4046	+	FAM_KO_FG18_FAM_KO_ABS																	6	6	6	5	5	5	154.31	0	12.495	856500000	24	0.995868	0.0595726	0.666269		1.73336	NaN	1	0
27.438	27.1692	27.6488	26.7836	26.7829	26.8719	27.5604	27.4052	27.5884	26.9694	27.0993	26.9493	+	FAM_KO_FG18_FAM_KO_ABS	+	RX_FG18_RX_ABS					biological regulation;cell cycle process;cellular component organization;cellular component organization at cellular level;cellular component organization or biogenesis;cellular component organization or biogenesis at cellular level;cellular process;cytoskeleton organization;establishment of localization;establishment of localization in cell;establishment of organelle localization;establishment o…		cell cortex part;cell part;centrosomal corona;chromosomal part;cortical cytoskeleton;cortical microtubule cytoskeleton;cytoplasmic microtubule;cytoplasmic part;cytoskeletal part;cytoskeleton;Golgi apparatus;intracellular membrane-bounded organelle;intracellular non-membrane-bounded organelle;intracellular organelle;intracellular organelle part;intracellular part;kinetochore;kinetochore microtubul…		CLASP_N						18	18	16	17.6	17.6	15.7	161	0	61.115	2455600000	48	1.88782	0.0160102	-0.605875		-2.50484	2.64303	0.0125226	-0.512028
31.1022	31.0238	31.0262	30.8069	31.073	30.9113	30.9236	30.7506	30.9349	30.9097	30.7657	30.8293									biological regulation;cellular macromolecule metabolic process;cellular metabolic process;cellular nitrogen compound metabolic process;cellular process;macromolecule metabolic process;metabolic process;mRNA metabolic process;mRNA processing;nitrogen compound metabolic process;nucleic acid metabolic process;nucleobase-containing compound metabolic process;primary metabolic process;regulation of bi…	binding;nucleic acid binding;nucleotide binding;RNA binding	cell part;intracellular membrane-bounded organelle;intracellular organelle;intracellular organelle part;intracellular part;macromolecular complex;membrane-bounded organelle;nuclear part;nucleoplasm;nucleus;organelle;organelle part;ribonucleoprotein complex;spliceosomal complex;viral nucleocapsid;virion part		zf-RNPHF						24	21	6	55.2	55.2	9.8	49.199	0	323.31	31099000000	335	0.669078	0.468004	-0.120348		-0.662728	0.182225	0.934744	-0.0347989
26.7585	27.2045	26.9315	27.3541	27.3496	27.5938	26.9886	27.3683	27.2314	27.6366	27.4953	27.5848	+	FAM_KO_FG18_FAM_KO_ABS							androgen receptor signaling pathway;biological regulation;cellular component organization;cellular component organization or biogenesis;cellular macromolecule metabolic process;cellular membrane organization;cellular metabolic process;cellular process;cellular process involved in reproduction;cellular protein metabolic process;cellular response to stimulus;developmental growth;developmental proce…	acid-amino acid ligase activity;catalytic activity;ligase activity;ligase activity, forming carbon-nitrogen bonds;protein binding transcription factor activity;small conjugating protein ligase activity;transcription coactivator activity;transcription cofactor activity;transcription factor binding transcription factor activity;ubiquitin-protein ligase activity	cell part;cytoplasm;cytoplasmic part;cytosol;intracellular membrane-bounded organelle;intracellular organelle;intracellular part;membrane-bounded organelle;nucleus;organelle	Ubiquitin mediated proteolysis	HECT						11	11	11	18.1	18.1	18.1	95.637	0	48.952	2628900000	38	1.42394	0.038307	0.467646		1.84951	1.47276	0.103207	0.376158
27.8491	27.4414	27.7618	27.8137	27.9273	27.9512	27.5935	27.6462	27.7737	27.9495	27.8434	28.0679									cellular macromolecule metabolic process;cellular metabolic process;cellular nitrogen compound metabolic process;cellular process;macromolecule metabolic process;metabolic process;mRNA metabolic process;mRNA processing;nitrogen compound metabolic process;nuclear mRNA splicing, via spliceosome;nucleic acid metabolic process;nucleobase-containing compound metabolic process;primary metabolic process…		Cajal body;cell part;cytoplasm;intracellular organelle part;intracellular part;macromolecular complex;nuclear body;nuclear part;nucleoplasm part;organelle part;ribonucleoprotein complex;small nuclear ribonucleoprotein complex;U4/U6 x U5 tri-snRNP complex	Spliceosome	DUF1115;PRP3;PWI						12	12	12	25.3	25.3	25.3	77.44	0	54.074	3764500000	85	0.747591	0.268999	0.213291		0.923339	1.54861	0.13857	0.282516
30.0985	29.9754	30.1105	30.3598	30.3912	30.4379	29.8667	29.8629	29.8315	29.9995	30.0156	30.2368	+	FAM_KO_FG18_FAM_KO_ABS			+	FAM_KO_FG18_RX_FG18			anatomical structure development;anterior/posterior axon guidance;apoptosis;axon guidance;biological regulation;brain development;cell death;cellular process;cellular response to stimulus;chemotaxis;death;developmental process;locomotion;multicellular organismal development;multicellular organismal process;organ development;positive regulation of apoptosis;positive regulation of biological proces…	molecular transducer activity;netrin receptor activity;receptor activity;signal transducer activity;signaling receptor activity;transmembrane signaling receptor activity	cell part;integral to membrane;intrinsic to membrane;membrane;membrane part;plasma membrane	Axon guidance	Death;I-set;TSP_1;ZU5						25	25	24	36.6	36.6	35.7	99.148	0	260.37	18042000000	281	2.62812	0.0201494	0.33484		2.25094	1.38823	0.206902	0.230264
27.1195	26.965	26.992	NaN	NaN	26.9244	27.5008	27.3392	27.3348	27.2254	27.6466	26.938									biological regulation;regulation of biological process;regulation of catalytic activity;regulation of cellular metabolic process;regulation of cellular process;regulation of dephosphorylation;regulation of hydrolase activity;regulation of metabolic process;regulation of molecular function;regulation of phosphatase activity;regulation of phosphate metabolic process;regulation of phosphoprotein pho…		cell part;cytoplasm;intracellular membrane-bounded organelle;intracellular organelle;intracellular part;membrane-bounded organelle;nucleus;organelle		SAPS						11	11	11	22.4	22.4	22.4	94.938	0	40.296	2226400000	21	0	1	-0.101068		0	0.222993	0.817325	-0.121616
25.9077	26.6838	24.7691	NaN	25.8225	25.8408	NaN	26.0461	25.4201	24.9276	26.2365	26.2018									biological regulation;positive regulation of biological process;positive regulation of cell cycle;positive regulation of cell cycle process;positive regulation of cell proliferation;positive regulation of cellular process;positive regulation of G2/M transition of mitotic cell cycle;positive regulation of mitotic cell cycle;regulation of biological process;regulation of cell cycle;regulation of ce…	binding;cation binding;chromatin binding;DNA binding;ion binding;metal ion binding;nucleic acid binding;nucleic acid binding transcription factor activity;sequence-specific DNA binding;sequence-specific DNA binding transcription factor activity;transition metal ion binding;zinc ion binding	cell part;chromatin remodeling complex;chromosomal part;cohesin complex;cytoplasm;histone deacetylase complex;intracellular organelle part;intracellular part;macromolecular complex;nuclear part;nucleoplasm part;NuRD complex;organelle part;protein complex;transcriptional repressor complex		BAH;ELM2;GATA						12	5	5	19.6	8.1	8.1	65.707	0	8.4733	910100000	14	0.0203705	0.997819	0.0447842		0.0547593	0.0303906	0.992359	0.055536
30.3606	30.3624	30.3578	30.4342	30.4298	30.3757	30.545	30.3941	30.5784	30.6324	30.6044	30.6788					+	FAM_KO_FG18_RX_FG18			alcohol biosynthetic process;alcohol metabolic process;biosynthetic process;carbohydrate biosynthetic process;carbohydrate metabolic process;carboxylic acid metabolic process;cellular biosynthetic process;cellular carbohydrate biosynthetic process;cellular carbohydrate metabolic process;cellular ketone metabolic process;cellular metabolic process;cellular process;dicarboxylic acid metabolic proce…	adenyl nucleotide binding;adenyl ribonucleotide binding;ATP binding;binding;biotin binding;biotin carboxylase activity;carboxylic acid binding;catalytic activity;cation binding;DNA binding;ion binding;ligase activity;ligase activity, forming carbon-carbon bonds;ligase activity, forming carbon-nitrogen bonds;metal ion binding;monocarboxylic acid binding;nucleic acid binding;nucleotide binding;puri…	cell part;cytoplasmic part;intracellular membrane-bounded organelle;intracellular organelle;intracellular organelle lumen;intracellular organelle part;intracellular part;membrane;membrane-bounded organelle;membrane-enclosed lumen;mitochondrial inner membrane;mitochondrial matrix;mitochondrial membrane;mitochondrial part;mitochondrion;organelle;organelle inner membrane;organelle lumen;organelle me…	Citrate cycle (TCA cycle);Pyruvate metabolism	Biotin_carb_C;Biotin_lipoyl;CPSase_L_chain;CPSase_L_D2;HMGL-like;PYC_OADA						34	34	34	35.3	35.3	35.3	140	0	256.17	22301000000	304	1.31369	0.67949	0.0529474		0.4454	1.02643	0.462154	0.132723
30.8076	30.949	30.7131	30.8221	31.0022	30.9548	31.2488	31.4624	31.034	31.3904	31.3821	31.0316									amine metabolic process;biosynthetic process;carboxylic acid metabolic process;cellular amine metabolic process;cellular amino acid metabolic process;cellular biosynthetic process;cellular ketone metabolic process;cellular metabolic process;cellular nitrogen compound biosynthetic process;cellular nitrogen compound metabolic process;cellular process;'de novo' IMP biosynthetic process;glutamine fam…	carbon-nitrogen ligase activity, with glutamine as amido-N-donor;catalytic activity;ligase activity;ligase activity, forming carbon-nitrogen bonds;phosphoribosylformylglycinamidine synthase activity			AIRS;AIRS_C						45	45	45	53.6	53.6	53.6	144.39	0	323.31	34105000000	334	0.519308	0.574331	0.103135		0.550893	0.038932	0.990824	0.0196145
26.0664	26.8181	NaN	NaN	26.3355	26.5995	NaN	26.3607	26.2816	25.8016	26.9321	26.4872									anatomical structure morphogenesis;anterior/posterior axis specification;anterior/posterior pattern specification;axis specification;biological regulation;biosynthetic process;camera-type eye morphogenesis;cell cycle;cellular biosynthetic process;cellular component organization;cellular component organization at cellular level;cellular component organization or biogenesis;cellular component organ…	acid-amino acid ligase activity;binding;catalytic activity;cation binding;chromatin binding;ion binding;ligase activity;ligase activity, forming carbon-nitrogen bonds;metal ion binding;small conjugating protein ligase activity;transition metal ion binding;ubiquitin-protein ligase activity;zinc ion binding	cell part;chromatin;chromosomal part;cytoplasm;heterochromatin;histone methyltransferase complex;intracellular organelle part;intracellular part;macromolecular complex;methyltransferase complex;MLL1 complex;nuclear body;nuclear chromatin;nuclear chromosome part;nuclear heterochromatin;nuclear part;nuclear speck;nucleoplasm part;organelle part;PcG protein complex;PRC1 complex;protein complex;sex c…		zf-C3HC4						5	5	5	22	22	22	37.623	0	32.726	1245500000	12	NaN	1	0		NaN	0.0690476	0.958411	0.0858545
26.9002	26.8598	26.1201	26.7985	26.9466	26.5168	27.4334	27.2417	26.8991	27.1936	27.4637	27.063					+	FAM_KO_FG18_RX_FG18			alcohol metabolic process;carbohydrate metabolic process;cellular carbohydrate metabolic process;cellular metabolic process;cellular process;galactose metabolic process;hexose metabolic process;metabolic process;monosaccharide metabolic process;primary metabolic process;small molecule metabolic process	adenyl nucleotide binding;adenyl ribonucleotide binding;ATP binding;binding;carbohydrate kinase activity;catalytic activity;galactokinase activity;kinase activity;N-acetylgalactosamine kinase activity;nucleotide binding;phosphotransferase activity, alcohol group as acceptor;purine nucleotide binding;purine ribonucleoside triphosphate binding;purine ribonucleotide binding;ribonucleotide binding;tr…	cell part;cytoplasm;intracellular part	Amino sugar and nucleotide sugar metabolism;Galactose metabolism	GalKase_gal_bdg;GHMP_kinases_C;GHMP_kinases_N						8	8	8	28.9	28.9	28.9	49.072	0	31.587	1974100000	41	0.169721	0.788276	0.12722		0.332008	0.0883899	0.954511	0.0486991
27.1345	26.929	27.258	27.3644	26.7671	27.0459	27.3619	27.3288	27.3321	27.6176	27.4628	27.5753					+	FAM_KO_FG18_RX_FG18			actin cytoskeleton organization;actin filament-based process;anatomical structure development;anatomical structure morphogenesis;biological regulation;brain development;cell surface receptor linked signaling pathway;cellular component organization;cellular component organization at cellular level;cellular component organization or biogenesis;cellular component organization or biogenesis at cellul…	binding;enzyme activator activity;enzyme binding;enzyme regulator activity;GTPase activator activity;GTPase regulator activity;guanyl-nucleotide exchange factor activity;nucleoside-triphosphatase regulator activity;protein binding;Rac GTPase activator activity;Ras GTPase activator activity;Ras guanyl-nucleotide exchange factor activity;Rho GTPase activator activity;Rho guanyl-nucleotide exchange …	cell part;cytoplasm;cytoplasmic part;cytosol;intracellular part;membrane;plasma membrane		C2;PH;RhoGAP;RhoGEF						10	10	10	21.8	21.8	21.8	93.77	0	56.833	2433800000	51	0.0862822	0.923744	-0.0480124		-0.161427	1.94986	0.163059	0.210997
30.0233	29.9858	30.167	29.8031	30.0738	30.1209	29.909	29.7358	29.8907	29.7544	29.5838	29.9056									anatomical structure morphogenesis;axonogenesis;biological regulation;cargo loading into vesicle;cation homeostasis;cell part morphogenesis;cell projection morphogenesis;cell projection organization;cell proliferation;cellular component assembly;cellular component assembly at cellular level;cellular component morphogenesis;cellular component organization;cellular component organization at cellula…	1-phosphatidylinositol binding;binding;binding, bridging;clathrin adaptor activity;clathrin binding;identical protein binding;lipid binding;phosphatidylinositol binding;phospholipid binding;protein binding;protein binding, bridging;protein domain specific binding;SH3 domain binding	cell body;cell part;clathrin coat;clathrin-coated vesicle;coated pit;coated vesicle;cytoplasmic membrane-bounded vesicle;cytoplasmic part;cytoplasmic vesicle;cytoskeletal part;endosome;Golgi apparatus;intracellular membrane-bounded organelle;intracellular organelle;intracellular organelle part;intracellular part;macromolecular complex;membrane;membrane coat;membrane part;membrane-bounded organell…		ANTH						19	19	2	34.1	34.1	7.3	69.342	0	298.06	15292000000	196	0.202042	0.835606	-0.0594088		-0.278412	0.378155	0.754737	-0.0972614
33.5347	33.2047	33.4228	33.2924	33.3864	33.4658	32.9755	32.9425	33.0842	33.1137	32.9959	33.2684									cellular macromolecule metabolic process;cellular metabolic process;cellular nitrogen compound metabolic process;cellular process;macromolecule metabolic process;metabolic process;mRNA metabolic process;mRNA processing;nitrogen compound metabolic process;nucleic acid metabolic process;nucleobase-containing compound metabolic process;primary metabolic process;RNA metabolic process;RNA processing	binding;nucleic acid binding;nucleotide binding;RNA binding	cell part;intracellular membrane-bounded organelle;intracellular organelle;intracellular part;membrane-bounded organelle;nucleus;organelle								27	27	1	68.5	68.5	4.5	56.935	0	323.31	149310000000	702	0.0179579	1	-0.00589498		-0.0281945	0.628157	0.601876	0.12524
27.7214	27.3433	27.4425	27.4494	27.5924	27.4683	27.7342	27.5296	27.4806	27.2303	27.5271	27.7021																			5	5	5	21.3	21.3	21.3	19.078	0	42.376	2860700000	60	0.0025453	1	0.000948588		0.00427783	0.236275	0.831216	-0.0949732
26.2889	25.7675	26.2905	26.4991	26.3993	26.7187	26.3934	26.2433	25.3821	26.4618	26.0229	26.5437																			2	2	2	16.3	16.3	16.3	27.639	0	94.85	1249400000	36	1.00328	0.0884146	0.423391		1.42088	0.402537	0.526824	0.336543
31.18	31.0045	31.0704	30.834	30.8636	30.8568	30.7076	30.588	30.9073	30.7936	30.7556	30.6778	+	FAM_KO_FG18_FAM_KO_ABS							biosynthetic process;cellular biosynthetic process;cellular component organization;cellular component organization at cellular level;cellular component organization or biogenesis;cellular component organization or biogenesis at cellular level;cellular macromolecule biosynthetic process;cellular macromolecule metabolic process;cellular metabolic process;cellular process;cellular protein metabolic …	binding;nucleic acid binding;ribonucleoprotein binding;ribosomal small subunit binding;RNA binding;rRNA binding	cell part;cytoplasmic part;intracellular membrane-bounded organelle;intracellular organelle;intracellular part;membrane-bounded organelle;mitochondrion;organelle		PPR_2;PPR_3						26	26	26	40.3	40.3	40.3	84.556	0	286.62	29101000000	290	1.9635	0.0696311	-0.233449		-1.53632	0.0272254	1	0.0080452
30.5029	30.3635	30.4245	30.4337	30.3039	30.2231	30.3092	30.4938	30.3308	30.2667	30.2738	30.4334									biosynthetic process;carbohydrate metabolic process;cellular carbohydrate metabolic process;cellular macromolecule metabolic process;cellular metabolic process;cellular process;cellular protein metabolic process;glycosylation;immunoglobulin biosynthetic process;macromolecule biosynthetic process;macromolecule glycosylation;macromolecule metabolic process;macromolecule modification;metabolic proce…	acetylgalactosaminyltransferase activity;binding;catalytic activity;cation binding;ion binding;manganese ion binding;metal ion binding;polypeptide N-acetylgalactosaminyltransferase activity;transferase activity;transferase activity, transferring glycosyl groups;transferase activity, transferring hexosyl groups;transition metal ion binding;UDP-glycosyltransferase activity	cell part;cytoplasmic part;Golgi apparatus part;Golgi stack;integral to membrane;intracellular organelle part;intracellular part;intrinsic to membrane;membrane part;organelle part;perinuclear region of cytoplasm	Mucin type O-Glycan biosynthesis	Glycos_transf_2;Ricin_B_lectin						28	28	28	53	53	53	61.854	0	169.11	20517000000	366	0.681506	0.490127	-0.110089		-0.634761	0.267433	0.876327	-0.0533257
26.4442	26.5424	26.6562	26.5581	26.6126	26.8327	26.8244	26.8423	26.5951	27.1023	26.9598	26.4626											cell part;cytoplasmic part;intracellular membrane-bounded organelle;intracellular organelle;intracellular organelle lumen;intracellular organelle part;intracellular part;membrane-bounded organelle;membrane-enclosed lumen;mitochondrial matrix;mitochondrial part;nucleus;organelle;organelle lumen;organelle part		Met_10						5	5	5	16	16	16	50.809	0	50.184	1671500000	43	0.506166	0.533491	0.120185		0.589422	0.156514	0.886299	0.0876204
29.2546	29.2294	29.1394	28.9392	28.923	28.9607	29.1816	29.1048	29.1817	28.6697	29.0472	28.9126	+	FAM_KO_FG18_FAM_KO_ABS							establishment of localization;establishment of localization in cell;establishment of protein localization;establishment of protein localization in mitochondrion;establishment of protein localization to organelle;intracellular protein transport;intracellular transport;mitochondrial transport;protein import;protein targeting;protein targeting to mitochondrion;protein transport;transport		cell part;cytoplasmic part;intracellular organelle part;intracellular part;membrane;mitochondrial inner membrane;mitochondrial membrane;mitochondrial outer membrane;mitochondrial part;organelle inner membrane;organelle membrane;organelle outer membrane;organelle part;outer membrane		Tom37;Tom37_C						11	11	11	21.6	21.6	21.6	51.925	0	59.919	8074400000	80	2.72443	0.0303181	-0.266847		-1.95313	1.15911	0.202396	-0.279492
27.8225	27.8958	27.8958	27.8647	27.8849	28.273	27.7792	27.8105	27.6991	28.0999	27.3015	27.8107										binding;nucleic acid binding;RNA binding;translation factor activity, nucleic acid binding;translation initiation factor activity	cell part;cytoplasmic part;eukaryotic translation initiation factor 3 complex;intracellular membrane-bounded organelle;intracellular organelle;intracellular part;macromolecular complex;membrane-bounded organelle;nucleus;organelle;protein complex								5	5	5	34.9	34.9	34.9	24.792	0	51.794	3596700000	49	0.431276	0.544751	0.136169		0.579252	0.0367748	0.991943	-0.0255826
30.2535	30.3836	30.5084	30.1948	30.1582	30.2062	30.2141	30.0073	30.6113	30.1812	30.0766	30.0778																			16	16	4	19.5	19.5	4.7	70.619	0	40.863	19221000000	132	1.224	0.174778	-0.19543		-1.11669	0.386492	0.655916	-0.165728
27.6179	28.0657	28.1238	28.1098	27.9949	28.2163	28.035	28.4029	28.1463	28.3995	28.5471	28.0409									cellular macromolecule metabolic process;cellular metabolic process;cellular process;cellular protein metabolic process;macromolecule metabolic process;macromolecule modification;metabolic process;primary metabolic process;protein metabolic process;protein modification by small protein conjugation;protein modification by small protein conjugation or removal;protein modification process;protein ub…	acid-amino acid ligase activity;binding;catalytic activity;cation binding;ion binding;ligase activity;ligase activity, forming carbon-nitrogen bonds;metal ion binding;small conjugating protein ligase activity;transition metal ion binding;ubiquitin-protein ligase activity;zinc ion binding	cell part;cytoplasm;cytoskeleton;integral to membrane;intracellular membrane-bounded organelle;intracellular non-membrane-bounded organelle;intracellular organelle;intracellular part;intrinsic to membrane;membrane part;membrane-bounded organelle;non-membrane-bounded organelle;nucleus;organelle		E3_UbLigase_R4;zf-UBR						31	31	31	9.1	9.1	9.1	573.87	0	120.58	4484000000	135	0.424508	0.494952	0.17122		0.629104	0.29331	0.752212	0.134437
25.9916	26.1307	26.014	26.1784	26.143	25.9649	25.568	25.7693	26.1486	26.1981	26.6126	26.2117									anatomical structure development;anatomical structure morphogenesis;biological regulation;body fluid secretion;carbohydrate homeostasis;cell differentiation;cell proliferation;cell proliferation in forebrain;cellular developmental process;cellular process;chemical homeostasis;chordate embryonic development;developmental process;embryo development;embryo development ending in birth or egg hatching…	binding;chromatin binding;DNA binding;glucocorticoid receptor binding;hormone receptor binding;ligand-dependent nuclear receptor binding;nuclear hormone receptor binding;nucleic acid binding;protein binding;protein binding transcription factor activity;protein complex binding;receptor binding;regulatory region DNA binding;regulatory region nucleic acid binding;retinoic acid receptor binding;retin…	cell part;chromatin;chromatin remodeling complex;chromosomal part;histone deacetylase complex;intracellular membrane-bounded organelle;intracellular organelle;intracellular organelle part;intracellular part;macromolecular complex;membrane-bounded organelle;nuclear body;nuclear part;nucleoplasm part;nucleus;organelle;organelle part;protein complex	Notch signaling pathway	Myb_DNA-binding						7	7	7	4.9	4.9	4.9	269.12	0	19.612	1057300000	17	0.251229	0.835364	0.0499821		0.279411	1.10553	0.125677	0.512147
34.3238	34.0616	34.2924	34.2896	34.1329	34.4103	33.89	33.5864	33.9563	34.0554	34.0721	34.4267																			251	251	251	77.7	77.7	77.7	581.12	0	323.31	286280000000	3002	0.169465	0.867167	0.0517069		0.240218	1.05675	0.170072	0.373815
30.9727	31.0219	31.1614	30.8971	30.755	30.8438	30.6952	30.4654	30.9883	30.5117	30.7933	30.4143									developmental process;multicellular organismal development;multicellular organismal process		cell part;cytoplasmic membrane-bounded vesicle;cytoplasmic part;cytoplasmic vesicle;extracellular region;Golgi apparatus;intracellular membrane-bounded organelle;intracellular organelle;intracellular part;membrane-bounded organelle;membrane-bounded vesicle;organelle;vesicle								11	11	11	68.3	68.3	68.3	24.734	0	55.654	28215000000	115	1.45794	0.116797	-0.220057		-1.29388	0.308612	0.732424	-0.14319
30.7916	30.625	30.7033	30.7298	30.8189	30.8336	30.9415	30.9977	30.7266	30.7441	30.811	30.7776									cell cycle phase;cell cycle process;cell proliferation;cellular component organization;cellular component organization at cellular level;cellular component organization or biogenesis;cellular component organization or biogenesis at cellular level;cellular process;cytoskeleton organization;microtubule cytoskeleton organization;microtubule-based process;mitosis;mitotic spindle organization;nuclear …	catalytic activity;hydrolase activity;hydrolase activity, acting on acid anhydrides;hydrolase activity, acting on acid anhydrides, in phosphorus-containing anhydrides;motor activity;nucleoside-triphosphatase activity;pyrophosphatase activity	cell part;cell projection part;centrosome;chromosomal part;cytoplasm;cytoplasmic part;cytoskeletal part;cytoskeleton;dynactin complex;dynein complex;growth cone;intracellular non-membrane-bounded organelle;intracellular organelle;intracellular organelle part;intracellular part;kinetochore;macromolecular complex;membrane;microtubule;microtubule associated complex;microtubule organizing center;non-…	Huntington's disease;Vasopressin-regulated water reabsorption							27	27	27	69.8	69.8	69.8	46.222	0	277.01	27453000000	307	0.685493	0.57008	0.0874869		0.553517	0.58358	0.652802	-0.111002
NaN	25.8331	25.3603	NaN	25.1131	NaN	NaN	25.454	26.0903	25.2652	25.5252	25.5426																			4	4	4	8.6	8.6	8.6	43.991	0	10.005	613690000	14	NaN	1	0		NaN	0.519342	0.430237	-0.327792
NaN	NaN	26.0002	25.8135	25.9322	25.5217	25.7864	26.3232	25.8295	25.8685	25.9411	25.5962									anatomical structure development;anatomical structure formation involved in morphogenesis;anterior/posterior pattern specification;biological regulation;cell projection assembly;cell projection organization;cell surface receptor linked signaling pathway;cellular component assembly;cellular component assembly at cellular level;cellular component assembly involved in morphogenesis;cellular componen…	adenyl nucleotide binding;adenyl ribonucleotide binding;ATP binding;binding;catalytic activity;hydrolase activity;hydrolase activity, acting on acid anhydrides;hydrolase activity, acting on acid anhydrides, in phosphorus-containing anhydrides;microtubule motor activity;motor activity;nucleoside-triphosphatase activity;nucleotide binding;protein binding;protein complex binding;purine nucleotide bi…	axoneme;cell part;cell projection;cell projection part;centrosome;cilium;clathrin-coated vesicle;coated vesicle;cytoplasmic membrane-bounded vesicle;cytoplasmic part;cytoplasmic vesicle;cytoskeletal part;intracellular membrane-bounded organelle;intracellular non-membrane-bounded organelle;intracellular organelle;intracellular organelle part;intracellular part;kinesin complex;kinesin II complex;ma…		Kinesin						4	3	3	9.2	7.6	7.6	78.207	0	13.888	797820000	19	0	1	-0.244418		0	0.368768	0.65599	-0.177797
29.2839	29.3988	29.3198	28.9829	28.9911	28.9403	29.4112	29.2382	29.384	29.1061	28.9047	29.1544	+	FAM_KO_FG18_FAM_KO_ABS							cellular process;establishment of localization;establishment of localization in cell;establishment of protein localization;establishment of protein localization in Golgi;establishment of protein localization to organelle;Golgi vesicle transport;intracellular protein transport;intracellular transport;intra-Golgi vesicle-mediated transport;protein targeting;protein targeting to Golgi;protein transp…		cell part;cytoplasmic part;Golgi apparatus part;Golgi membrane;intracellular organelle part;intracellular part;membrane;organelle membrane;organelle part		GRIP						50	50	50	26.1	26.1	26.1	262.46	0	163.21	9407700000	167	3.19871	0.0119558	-0.362753		-2.64001	1.43991	0.145659	-0.289421
28.0745	28.0597	28.2403	28.1978	28.3135	28.3046	27.9607	28.154	28.346	28.2782	28.5596	28.2273									actin cytoskeleton organization;actin filament-based process;activation of ARF GTPase activity;activation of Ras GTPase activity;biological regulation;cellular component organization;cellular component organization at cellular level;cellular component organization or biogenesis;cellular component organization or biogenesis at cellular level;cellular process;cytoskeleton organization;organelle org…	ARF guanyl-nucleotide exchange factor activity;enzyme regulator activity;GTPase regulator activity;guanyl-nucleotide exchange factor activity;nucleoside-triphosphatase regulator activity;small GTPase regulator activity	cell junction;cell part;cytoplasm;inhibitory synapse;intracellular membrane-bounded organelle;intracellular organelle;intracellular part;membrane;membrane-bounded organelle;nucleus;organelle;postsynaptic membrane;synapse;synapse part;synaptic membrane	Endocytosis	Sec7						21	21	17	25.3	25.3	21.3	108.08	0	67.143	5172700000	85	1.00367	0.301983	0.147138		0.871791	0.593206	0.482352	0.201495
26.9016	27.0372	27.0013	27.4531	27.229	27.4585	26.6387	26.5789	26.2552	26.9926	27.1303	26.943	+	FAM_KO_FG18_FAM_KO_ABS	+	RX_FG18_RX_ABS	+	FAM_KO_FG18_RX_FG18			cellular macromolecule metabolic process;cellular metabolic process;cellular nitrogen compound metabolic process;cellular process;cellular response to stimulus;cellular response to stress;detection of stimulus;DNA damage response, detection of DNA damage;DNA metabolic process;DNA repair;macromolecule metabolic process;metabolic process;nitrogen compound metabolic process;nucleic acid metabolic pr…	ATP-dependent polydeoxyribonucleotide 5'-hydroxyl-kinase activity;ATP-dependent polynucleotide kinase activity;catalytic activity;hydrolase activity;hydrolase activity, acting on ester bonds;kinase activity;nucleobase-containing compound kinase activity;nucleotide kinase activity;nucleotide phosphatase activity;phosphatase activity;phosphoric ester hydrolase activity;phosphotransferase activity, …	cell part;intracellular non-membrane-bounded organelle;intracellular organelle;intracellular organelle part;intracellular part;non-membrane-bounded organelle;nuclear part;nucleolus;organelle;organelle part		PNK3P						10	10	10	33.3	33.3	33.3	57.186	0	88.992	1989500000	30	2.01968	0.0228226	0.400176		2.15391	1.80479	0.0375455	0.531048
29.938	30.3253	30.3225	30.4479	30.2731	30.2466	30.1764	30.0301	30.5622	30.2886	30.3366	30.1604									aging;anatomical structure development;cellular process;cotranslational protein targeting to membrane;developmental process;establishment of localization;establishment of localization in cell;establishment of protein localization;establishment of protein localization in endoplasmic reticulum;establishment of protein localization to organelle;intracellular protein transmembrane transport;intracell…	protein transporter activity;substrate-specific transporter activity;transporter activity	cell part;intracellular;membrane	Protein export;Protein processing in endoplasmic reticulum	DnaJ;Sec63						24	24	24	32.8	32.8	32.8	87.716	0	323.31	19921000000	279	0.371957	0.603912	0.127248		0.523052	0.0110634	1	0.00560824
26.6664	26.7279	27.083	27.058	27.0971	27.1404	26.2445	26.5996	26.5749	26.9655	26.9688	26.5502									biological regulation;cellular component assembly;cellular component assembly at cellular level;cellular component organization;cellular component organization at cellular level;cellular component organization or biogenesis;cellular component organization or biogenesis at cellular level;cellular macromolecular complex assembly;cellular macromolecular complex subunit organization;cellular process;…	binding;DNA binding;double-stranded DNA binding;double-stranded RNA binding;nucleic acid binding;RNA binding;single-stranded RNA binding;structure-specific DNA binding	cell part;cytoplasmic mRNA processing body;cytoplasmic part;intracellular membrane-bounded organelle;intracellular non-membrane-bounded organelle;intracellular organelle;intracellular part;macromolecular complex;membrane-bounded organelle;non-membrane-bounded organelle;organelle;ribonucleoprotein complex;RNA granule;stress granule		FDF;LSM14						4	4	4	11.4	11.4	11.4	50.605	0	6.082	1859000000	23	0.967581	0.152842	0.272696		1.17537	0.921532	0.214978	0.355224
29.6347	29.6853	29.6953	29.9593	29.9275	30.0229	29.7218	29.7658	29.5326	29.9314	30.0316	29.8428	+	FAM_KO_FG18_FAM_KO_ABS							cell cycle;cell division;cellular component assembly;cellular component organization;cellular component organization or biogenesis;cellular process;macromolecular complex assembly;macromolecular complex subunit organization;protein complex assembly;protein complex subunit organization;protein heterooligomerization;protein oligomerization	binding;GTP binding;guanyl nucleotide binding;guanyl ribonucleotide binding;nucleotide binding;purine nucleotide binding;purine ribonucleoside triphosphate binding;purine ribonucleotide binding;ribonucleotide binding	actin filament bundle;actomyosin;axon;axon part;axon terminus;cell cortex part;cell junction;cell part;cell projection;cell projection part;clathrin-coated vesicle;coated vesicle;cytoplasmic membrane-bounded vesicle;cytoplasmic part;cytoplasmic vesicle;cytoskeletal part;dendritic spine;intracellular membrane-bounded organelle;intracellular organelle;intracellular organelle part;intracellular part…		Septin						22	22	15	44.1	44.1	32.2	49.341	0	197.63	14574000000	202	3.04407	0.0203245	0.298147		2.2296	1.36047	0.177713	0.261868
25.5693	25.4136	25.5348	25.5414	25.0223	25.1194	25.8016	25.7113	25.579	25.8188	25.8935	25.5117					+	FAM_KO_FG18_RX_FG18			acute inflammatory response;acute-phase response;defense response;inflammatory response;response to stimulus;response to stress;response to wounding		extracellular region		SAA						3	3	3	8.4	8.4	8.4	52.907	0	18.342	721650000	39	0.770904	0.207959	-0.278201		-1.04507	0.120367	0.942445	0.0440566
29.0255	28.6734	28.9	28.7549	28.9856	28.9308	28.8198	28.8352	28.7609	28.9264	28.7924	28.9991									cellular component organization;cellular component organization at cellular level;cellular component organization or biogenesis;cellular component organization or biogenesis at cellular level;cellular process;mitochondrion organization;organelle organization		cell part;cytoplasmic part;integral to membrane;integral to mitochondrial inner membrane;integral to mitochondrial membrane;integral to organelle membrane;intracellular organelle part;intracellular part;intrinsic to membrane;intrinsic to mitochondrial inner membrane;intrinsic to organelle membrane;membrane part;mitochondrial membrane part;mitochondrial part;organelle part		Mito_morph_reg						7	7	7	34.7	34.7	34.7	19.834	0	32.193	7293500000	79	0.0676224	0.957448	0.0240892		0.107383	0.711635	0.643776	0.10069
29.0801	28.936	28.9453	28.9898	28.9715	28.6348	28.7094	28.7631	28.8479	28.7863	28.7722	28.7936																			13	13	13	48.9	48.9	48.9	55.27	0	114.15	7268700000	123	0.416505	0.584177	-0.121759		-0.542494	0.0925703	0.992065	0.0105909
NaN	NaN	25.2223	NaN	25.3738	25.2005	25.3187	25.8536	25.6152	NaN	25.4302	25.7627									cellular macromolecule metabolic process;cellular metabolic process;cellular nitrogen compound metabolic process;cellular process;cellular protein metabolic process;macromolecule metabolic process;macromolecule modification;metabolic process;ncRNA metabolic process;ncRNA processing;nitrogen compound metabolic process;nucleic acid metabolic process;nucleobase-containing compound metabolic process;…	binding;catalytic activity;nucleic acid binding;nucleotidyltransferase activity;RNA binding;transferase activity;transferase activity, transferring phosphorus-containing groups;tRNA binding	cell part;cytoplasmic part;cytosol;intracellular part	Sulfur relay system	DUF2392						5	5	5	16.7	16.7	16.7	57.74	0	17.057	580960000	16	NaN	1	0		NaN	0.00088783	1	0.000652949
26.9515	26.5463	26.4219	26.6622	26.2786	26.7165	26.7809	27.0445	26.9623	26.6566	26.8453	26.2738									cellular component organization;cellular component organization at cellular level;cellular component organization or biogenesis;cellular component organization or biogenesis at cellular level;cellular process;cytoskeleton organization;microtubule cytoskeleton organization;microtubule nucleation;microtubule-based process;organelle organization		cell part;centriole;cytoplasmic part;cytoskeletal part;intracellular non-membrane-bounded organelle;intracellular organelle;intracellular organelle part;intracellular part;macromolecular complex;microtubule;microtubule organizing center part;non-membrane-bounded organelle;organelle;organelle part;polar microtubule;protein complex;spindle microtubule		Spc97_Spc98						13	13	13	19.6	19.6	19.6	103.09	0	22.036	1697100000	34	0.154957	0.833325	-0.0874494		-0.281116	0.845464	0.250505	-0.337341
29.3474	29.416	29.407	29.487	29.5894	29.4611	29.3886	29.486	29.5112	29.5576	29.563	29.6002									biological regulation;biosynthetic process;cellular biosynthetic process;cellular macromolecule biosynthetic process;cellular macromolecule metabolic process;cellular metabolic process;cellular nitrogen compound metabolic process;cellular process;macromolecule biosynthetic process;macromolecule metabolic process;metabolic process;negative regulation of biological process;negative regulation of bi…	binding;DNA binding;mRNA binding;nucleic acid binding;protein binding;purine-rich negative regulatory element binding;regulatory region DNA binding;regulatory region nucleic acid binding;RNA binding;sequence-specific DNA binding;single-stranded DNA binding;structure-specific DNA binding;transcription factor binding;transcription regulatory region DNA binding;translation regulator activity;transla…	cell part;chromosomal part;DNA replication factor A complex;intracellular membrane-bounded organelle;intracellular organelle;intracellular organelle part;intracellular part;macromolecular complex;membrane-bounded organelle;nuclear chromosome part;nuclear part;nucleus;organelle;organelle part;protein complex		PurA						21	21	18	72.9	72.9	66.6	33.532	0	195.71	11498000000	165	1.28396	0.31862	0.12238		0.845781	1.31612	0.482608	0.11165
26.5663	NaN	26.5919	NaN	26.8295	26.7017	26.3125	25.5944	26.2499	26.1085	26.0914	25.9871					+	FAM_KO_FG18_RX_FG18							DUF2962						5	5	5	38.5	38.5	38.5	24.944	0	30.439	1087300000	19	NaN	1	0		NaN	0.0143758	1	0.0101083
26.1692	25.7212	26.0326	25.4411	25.2726	24.894	25.5026	NaN	26.3394	25.3175	25.1153	25.1112	+	FAM_KO_FG18_FAM_KO_ABS																	5	5	5	7.3	7.3	7.3	80.151	0	9.0456	809980000	34	1.67759	0.0159694	-0.77179		-2.49666	0.971977	0.123046	-0.739674
29.7588	29.8567	29.7063	30.1443	30.1442	30.0445	30.2016	30.1707	30.0995	30.3342	30.4917	30.2792	+	FAM_KO_FG18_FAM_KO_ABS							bradykinin catabolic process;catabolic process;cellular catabolic process;cellular metabolic process;cellular process;macromolecule metabolic process;metabolic process;peptide catabolic process;peptide metabolic process;primary metabolic process;protein metabolic process;proteolysis	aminopeptidase activity;binding;catalytic activity;cation binding;exopeptidase activity;hydrolase activity;ion binding;manganese ion binding;metal ion binding;metalloaminopeptidase activity;metalloexopeptidase activity;metallopeptidase activity;peptidase activity;peptidase activity, acting on L-amino acid peptides;transition metal ion binding	cell part;cytoplasm;cytoplasmic part;cytosol;intracellular part		Creatinase_N;Peptidase_M24						26	26	26	49.4	49.4	49.4	74.667	0	210.06	17624000000	236	2.43873	0.0222428	0.337049		2.17168	1.39599	0.226268	0.211082
27.1874	27.1122	27.163	27.5832	27.5234	27.6297	27.1071	27.5762	27.343	27.6277	27.4731	27.3167	+	FAM_KO_FG18_FAM_KO_ABS									cell part;cytoplasm;cytoskeleton;intermediate filament cytoskeleton;intracellular non-membrane-bounded organelle;intracellular organelle;intracellular part;membrane;non-membrane-bounded organelle;organelle;plasma membrane		PH						20	20	8	18.5	18.5	7.5	151.43	0	35.881	2793000000	48	3.44105	0.00607229	0.42458		3.0785	0.330377	0.732822	0.130367
29.0928	28.306	28.6163	28.1487	28.489	28.7887	28.3852	28.1733	28.3804	28.552	28.4443	28.6823										acetyltransferase activity;catalytic activity;N-acetyltransferase activity;N-acyltransferase activity;transferase activity;transferase activity, transferring acyl groups;transferase activity, transferring acyl groups other than amino-acyl groups		Ribosome biogenesis in eukaryotes	DUF1726;GNAT_acetyltr_2;Helicase_RecD;tRNA_bind_2						18	18	18	28.7	28.7	28.7	115.33	0	111.56	5844300000	63	0.266649	0.631397	-0.196262		-0.497899	1.182	0.224466	0.246572
28.5417	28.6213	28.7036	28.79	28.8258	28.8086	28.4157	28.2633	28.6582	28.4977	28.5042	28.4337					+	FAM_KO_FG18_RX_FG18			biological regulation;cell maturation;cellular developmental process;cellular macromolecule metabolic process;cellular metabolic process;cellular nitrogen compound metabolic process;cellular process;developmental maturation;developmental process;erythrocyte maturation;macromolecule metabolic process;metabolic process;mRNA metabolic process;mRNA processing;negative regulation of biological process…	binding;nucleic acid binding;nucleotide binding;RNA binding	cell part;intracellular membrane-bounded organelle;intracellular organelle;intracellular part;membrane-bounded organelle;nucleus;organelle								13	8	8	35.6	29.2	29.2	59.809	0	124.51	6062700000	75	1.75056	0.127583	0.185961		1.25767	0.100586	0.959769	0.0328166
28.3823	28.6167	28.6314	28.5602	28.5395	28.7196	28.5166	28.6862	28.5223	28.6968	28.8261	28.3348									anatomical structure development;biological regulation;biosynthetic process;cell development;cellular biosynthetic process;cellular developmental process;cellular macromolecule biosynthetic process;cellular macromolecule metabolic process;cellular metabolic process;cellular process;cellular protein metabolic process;cellular response to stimulus;cellular response to stress;developmental process;g…	binding;enzyme regulator activity;GDP binding;GTP binding;GTPase regulator activity;guanyl nucleotide binding;guanyl ribonucleotide binding;guanyl-nucleotide exchange factor activity;nucleic acid binding;nucleoside-triphosphatase regulator activity;nucleotide binding;purine nucleotide binding;purine ribonucleoside triphosphate binding;purine ribonucleotide binding;ribonucleotide binding;RNA bindi…	cell part;cytoplasm;cytoplasmic part;eukaryotic translation initiation factor 2 complex;eukaryotic translation initiation factor 2B complex;intracellular part;macromolecular complex;membrane;plasma membrane;protein complex	RNA transport	IF-2B						11	11	11	43.7	43.7	43.7	28.575	0	136.71	5915900000	85	0.253121	0.80246	0.062959		0.316822	0.100931	0.952181	0.0441812
NaN	26.1986	26.0953	25.6225	25.817	25.3117	NaN	25.4259	25.9354	25.6408	25.8185	NaN	+	FAM_KO_FG18_FAM_KO_ABS							establishment of localization;lipid transport;organic substance transport;transport	binding;cholesterol binding;lipid binding;steroid binding;sterol binding			Oxysterol_BP;PH						12	8	8	13.4	9.2	9.2	98.89	0	10.049	741400000	25	1.20615	0.0446005	-0.563192		-1.91681	NaN	1	0
32.7909	32.4896	32.6222	32.0467	32.0862	32.0192	32.4952	32.4207	32.544	32.1214	32.1865	32.1716	+	FAM_KO_FG18_FAM_KO_ABS	+	RX_FG18_RX_ABS					2-oxoglutarate metabolic process;alanine metabolic process;amine metabolic process;biosynthetic process;carboxylic acid metabolic process;cellular amine metabolic process;cellular amino acid metabolic process;cellular ketone metabolic process;cellular metabolic process;cellular nitrogen compound metabolic process;cellular process;dicarboxylic acid metabolic process;L-alanine metabolic process;met…	alanine-oxo-acid transaminase activity;binding;catalytic activity;cofactor binding;L-alanine:2-oxoglutarate aminotransferase activity;pyridoxal phosphate binding;transaminase activity;transferase activity;transferase activity, transferring nitrogenous groups;vitamin B6 binding;vitamin binding	cell part;cytoplasmic part;intracellular membrane-bounded organelle;intracellular organelle;intracellular part;membrane-bounded organelle;mitochondrion;organelle		Aminotran_1_2						40	40	39	69.5	69.5	69.5	60.288	0	323.31	80828000000	667	2.54697	0.00612146	-0.583514		-3.08192	2.87711	0.0368746	-0.326853
29.4641	29.1957	29.0628	28.903	28.8215	28.7096	30.0432	29.2884	29.0828	29.0992	28.5258	28.9514	+	FAM_KO_FG18_FAM_KO_ABS							response to chemical stimulus;response to hypoxia;response to oxygen levels;response to stimulus;response to stress	binding;carboxylic acid binding;catalytic activity;cation binding;ion binding;iron ion binding;L-ascorbic acid binding;metal ion binding;oxidoreductase activity;oxidoreductase activity, acting on paired donors, with incorporation or reduction of molecular oxygen;oxidoreductase activity, acting on paired donors, with incorporation or reduction of molecular oxygen, 2-oxoglutarate as one donor, and …	cell part;cytoplasmic part;endoplasmic reticulum;intracellular membrane-bounded organelle;intracellular organelle;intracellular part;membrane-bounded organelle;organelle	Lysine degradation	2OG-FeII_Oxy	+					57	2	0	63.3	4.6	0	86.483	0	48.839	8511200000	31	1.51845	0.0372735	-0.429508		-1.86194	0.839094	0.172519	-0.612646
27.2542	26.9044	27.4261	27.5614	27.5165	27.3985	27.5576	27.1511	27.2944	27.2705	27.1924	27.5444										binding;nucleic acid binding;RNA binding;translation factor activity, nucleic acid binding;translation initiation factor activity			eIF-1a						6	6	3	36.8	36.8	25.7	16.499	0	23.053	2611900000	34	0.85838	0.167988	0.297277		1.13901	0.00284489	1	0.00139173
28.7938	29.3201	29.2792	29.2806	29.1269	29.1982	28.9049	28.7647	29.2614	28.9598	29.062	29.1288									biological regulation;cellular process;cholesterol efflux;cholesterol transport;establishment of localization;establishment of localization in cell;establishment of protein localization;exocytosis;intracellular protein transport;intracellular transport;lipid transport;organic substance transport;posttranscriptional regulation of gene expression;protein stabilization;protein transport;regulation o…	binding;protein binding;SNAP receptor activity;SNARE binding	BLOC complex;BLOC-1 complex;cell part;cytoplasmic membrane-bounded vesicle;cytoplasmic part;cytoplasmic vesicle;cytosolic part;endocytic vesicle;endosomal part;endosome membrane;Golgi apparatus part;Golgi membrane;integral to membrane;intracellular membrane-bounded organelle;intracellular organelle;intracellular organelle part;intracellular part;intrinsic to membrane;macromolecular complex;membra…	Phagosome	SNARE						15	15	15	50.5	50.5	50.5	32.483	0	253.14	8570800000	165	0.151176	0.85117	0.0708307		0.25777	0.178528	0.885307	0.0731951
NaN	25.2222	NaN	25.3599	25.9335	25.3012	24.7231	25.2491	25.2562	25.4914	25.4223	25.3425									anatomical structure development;anatomical structure formation involved in morphogenesis;anatomical structure morphogenesis;appendage morphogenesis;axis specification;biological regulation;brain development;branching involved in ureteric bud morphogenesis;branching morphogenesis of a tube;carbohydrate homeostasis;cell differentiation;cell differentiation in spinal cord;cell differentiation invol…	binding;carbohydrate binding;cholesterol binding;glycosaminoglycan binding;hedgehog receptor activity;heparin binding;lipid binding;molecular transducer activity;pattern binding;polysaccharide binding;receptor activity;signal transducer activity;signaling receptor activity;steroid binding;sterol binding;transmembrane signaling receptor activity	axon part;axonal growth cone;caveola;cell part;cell projection;cell projection part;cilium;cytoplasmic part;cytoskeletal part;dendrite terminus;dendritic growth cone;Golgi apparatus;growth cone;integral to membrane;intracellular membrane-bounded organelle;intracellular organelle;intracellular organelle part;intracellular part;intrinsic to membrane;membrane part;membrane raft;membrane-bounded orga…	Basal cell carcinoma;Hedgehog signaling pathway;Pathways in cancer	Patched						3	3	3	2.8	2.8	2.8	153.84	0	3.9896	597980000	3	0	1	0.309329		0	0.878095	0.234964	0.34263
30.2663	30.1344	30.0873	29.786	29.8962	29.9035	29.921	29.909	29.908	29.5593	29.5429	29.716	+	FAM_KO_FG18_FAM_KO_ABS	+	RX_FG18_RX_ABS					alcohol metabolic process;biosynthetic process;cholesterol biosynthetic process;cholesterol metabolic process;lipid biosynthetic process;lipid metabolic process;metabolic process;primary metabolic process;small molecule metabolic process;steroid biosynthetic process;steroid metabolic process;sterol biosynthetic process;sterol metabolic process	catalytic activity;intramolecular transferase activity;isomerase activity;lanosterol synthase activity;oxidosqualene cyclase activity	cell part;cytoplasmic part;endoplasmic reticulum membrane;endoplasmic reticulum part;intracellular membrane-bounded organelle;intracellular organelle;intracellular organelle part;intracellular part;membrane;membrane part;membrane-bounded organelle;organelle;organelle membrane;organelle part	Steroid biosynthesis	Prenyltrans	+		+		+	25	25	25	44.5	44.5	44.5	83.283	0	88.079	14978000000	172	1.99169	0.0410306	-0.300733		-1.81514	2.28512	0.0667155	-0.306545
25.7088	25.2828	25.4596	NaN	25.4098	25.249	NaN	NaN	25.5577	26.0191	25.9564	25.577					+	FAM_KO_FG18_RX_FG18			biological regulation;biosynthetic process;carboxylic acid biosynthetic process;carboxylic acid metabolic process;cellular biosynthetic process;cellular component assembly;cellular component organization;cellular component organization or biogenesis;cellular ketone metabolic process;cellular lipid metabolic process;cellular metabolic process;cellular process;fatty acid biosynthetic process;fatty …	adenyl nucleotide binding;adenyl ribonucleotide binding;ADP binding;AMP binding;ATP binding;binding;catalytic activity;enzyme binding;kinase activity;kinase binding;nucleotide binding;phosphotransferase activity, alcohol group as acceptor;protein binding;protein kinase activity;protein kinase binding;purine nucleotide binding;purine ribonucleoside triphosphate binding;purine ribonucleotide bindin…	AMP-activated protein kinase complex;cell part;intracellular organelle part;intracellular part;macromolecular complex;nuclear part;nucleoplasm;organelle part;protein complex	Adipocytokine signaling pathway;Hypertrophic cardiomyopathy (HCM);Insulin signaling pathway	CBS						3	3	3	0.5	0.5	0.5	628.82	0	6.7207	614050000	19	0.36474	0.568179	-0.154361		-0.570864	0	1	0.29307
26.9144	27.2962	27.1819	26.8429	26.8808	NaN	26.8458	NaN	27.3111	26.9008	27.0604	26.5782											cell part;cytoplasmic part;intracellular membrane-bounded organelle;intracellular organelle;intracellular part;membrane-bounded organelle;mitochondrion;organelle		DnaJ						3	3	3	31.4	31.4	31.4	14.832	0	14.17	1921600000	18	0.784916	0.208199	-0.269021		-1.09038	0.371074	0.616829	-0.231976
34.1209	33.777	33.9101	33.8773	33.8029	33.7368	33.8954	33.7144	33.9562	33.6727	33.6814	33.7295									biological regulation;calcium ion homeostasis;cation homeostasis;cellular calcium ion homeostasis;cellular cation homeostasis;cellular chemical homeostasis;cellular divalent inorganic cation homeostasis;cellular homeostasis;cellular ion homeostasis;cellular metal ion homeostasis;cellular process;chemical homeostasis;divalent inorganic cation homeostasis;homeostatic process;ion homeostasis;metal i…		cell part;cytoplasmic part;integral to membrane;intracellular membrane-bounded organelle;intracellular organelle;intracellular organelle part;intracellular part;intrinsic to membrane;membrane;membrane part;membrane-bounded organelle;mitochondrial inner membrane;mitochondrial membrane;mitochondrial part;mitochondrion;organelle;organelle inner membrane;organelle membrane;organelle part		Mitofilin						74	74	74	73.3	73.3	73.3	86.229	0	323.31	227100000000	1329	0.531407	0.49661	-0.130334		-0.626474	1.00914	0.396401	-0.160742
29.0262	29.412	29.5589	29.3926	29.4742	NaN	29.446	28.7577	29.3305	29.0206	28.8453	29.3766									biological regulation;regulation of biological process;regulation of biosynthetic process;regulation of cellular biosynthetic process;regulation of cellular macromolecule biosynthetic process;regulation of cellular metabolic process;regulation of cellular process;regulation of gene expression;regulation of macromolecule biosynthetic process;regulation of macromolecule metabolic process;regulation…	adenyl nucleotide binding;adenyl ribonucleotide binding;ATP binding;ATPase activity;binding;catalytic activity;cation binding;DNA binding;helicase activity;hydrolase activity;hydrolase activity, acting on acid anhydrides;hydrolase activity, acting on acid anhydrides, in phosphorus-containing anhydrides;ion binding;metal ion binding;nucleic acid binding;nucleoside-triphosphatase activity;nucleotid…	cell part;intracellular membrane-bounded organelle;intracellular organelle;intracellular part;membrane-bounded organelle;nucleus;organelle		Helicase_C;HIRAN;SNF2_N;zf-RING_2						3	3	3	4.1	4.1	4.1	110.04	0	6.4546	9436200000	13	0.180877	0.798789	0.101056		0.328818	0.13584	0.89729	-0.0972163
26.5777	26.8224	26.9367	26.8269	26.8489	26.5573	26.9617	26.9524	26.9536	26.9321	27.0354	26.6185									actin cytoskeleton organization;actin filament-based movement;actin filament-based process;ameboidal cell migration;anatomical structure development;anatomical structure formation involved in morphogenesis;anatomical structure morphogenesis;angiogenesis;biological regulation;cell development;cell migration;cell motility;cell part morphogenesis;cell projection assembly;cell projection morphogenesi…		cell part;cell projection;cytoplasmic part;cytoskeleton;early endosome;endosome;intracellular membrane-bounded organelle;intracellular non-membrane-bounded organelle;intracellular organelle;intracellular part;lamellipodium;membrane-bounded organelle;non-membrane-bounded organelle;organelle;ruffle								5	5	4	13.4	13.4	10.3	45.338	0	9.5399	1777400000	21	0.0868655	0.932779	-0.0346088		-0.143352	0.304863	0.795901	-0.0938886
NaN	NaN	NaN	24.663	24.7417	24.7961	NaN	24.9769	NaN	NaN	NaN	24.4962										adenyl nucleotide binding;adenyl ribonucleotide binding;ATP binding;binding;catalytic activity;kinase activity;nucleotide binding;purine nucleotide binding;purine ribonucleoside triphosphate binding;purine ribonucleotide binding;ribonucleotide binding;transferase activity;transferase activity, transferring phosphorus-containing groups		Amino sugar and nucleotide sugar metabolism;Fructose and mannose metabolism	Fucokinase;GHMP_kinases_N						3	3	3	5.4	5.4	5.4	111.18	0	4.2735	256500000	11	0	1	NaN	#VALUE!	0	NaN	1	0
25.6766	26.2774	26.4331	NaN	NaN	NaN	25.8534	25.9668	26.0498	25.6301	NaN	25.4684			+	RX_FG18_RX_ABS					biological regulation;cell proliferation;epithelial cell proliferation;positive regulation of biological process;positive regulation of cell cycle;positive regulation of cellular process;regulation of biological process;regulation of cell cycle;regulation of cellular process;response to stimulus;response to stress;response to wounding;wound healing		cell part;cytoplasm;cytoplasmic part;Golgi apparatus part;Golgi membrane;integral to membrane;intracellular organelle part;intracellular part;intrinsic to membrane;membrane;membrane part;organelle membrane;organelle part;plasma membrane								2	2	2	7.3	7.3	7.3	40.435	0	5.4475	910790000	13	0	1	NaN	#VALUE!	0	1.63211	0.0734465	-0.407448
30.9386	31.1496	31.2015	31.0015	30.8678	30.8601	30.8602	30.9133	31.2364	30.9258	30.887	30.7814																			12	12	12	62.8	62.8	62.8	19.965	0	207.76	31002000000	198	0.94384	0.242426	-0.186766		-0.969876	0.480835	0.640518	-0.13858
31.4318	31.3558	31.4513	31.0394	30.8376	30.6847	31.1084	30.8186	31.2708	30.6905	30.6603	30.8597	+	FAM_KO_FG18_FAM_KO_ABS																	53	53	53	40.5	40.5	40.5	153.47	0	323.31	33675000000	383	2.19689	0.0112812	-0.559065		-2.70392	1.05837	0.192464	-0.329046
28.0058	28.0646	28.0455	28.4737	28.3997	28.5281	28.1083	28.2056	28.116	28.4621	28.6728	28.4034	+	FAM_KO_FG18_FAM_KO_ABS	+	RX_FG18_RX_ABS					biological regulation;catabolic process;cellular catabolic process;cellular macromolecule catabolic process;cellular macromolecule metabolic process;cellular metabolic process;cellular process;cellular protein metabolic process;cellular response to stimulus;cellular response to stress;ER-associated protein catabolic process;macromolecule catabolic process;macromolecule metabolic process;macromole…	binding;catalytic activity;cation binding;cysteine-type peptidase activity;hydrolase activity;ion binding;metal ion binding;peptidase activity;peptidase activity, acting on L-amino acid peptides;small conjugating protein-specific protease activity;ubiquitin-specific protease activity	cell part;cytoplasmic part;cytosol;endoplasmic reticulum membrane;endoplasmic reticulum part;integral to membrane;intracellular organelle part;intracellular part;intrinsic to membrane;membrane;membrane part;organelle membrane;organelle part		CS;UCH;zf-MYND	+		+		+	24	24	24	28.7	28.7	28.7	146.2	0	115.9	5116800000	127	3.32264	0.00595276	0.428556		3.03827	1.87061	0.0671026	0.369459
27.263	27.2182	27.233	27.1826	27.3259	27.2168	27.1611	27.0816	27.3944	26.8924	27.111	27.2861									biological regulation;cellular macromolecule metabolic process;cellular metabolic process;cellular process;cellular protein metabolic process;cellular response to chemical stimulus;cellular response to oxidative stress;cellular response to stimulus;cellular response to stress;macromolecule metabolic process;macromolecule modification;metabolic process;phosphate-containing compound metabolic proce…	adenyl nucleotide binding;adenyl ribonucleotide binding;ATP binding;binding;catalytic activity;kinase activity;nucleotide binding;phosphotransferase activity, alcohol group as acceptor;protein kinase activity;protein serine/threonine kinase activity;purine nucleotide binding;purine ribonucleoside triphosphate binding;purine ribonucleotide binding;ribonucleotide binding;transferase activity;transf…	cell part;cytoplasmic part;endoplasmic reticulum membrane;endoplasmic reticulum part;intracellular membrane-bounded organelle;intracellular organelle;intracellular organelle part;intracellular part;membrane;membrane part;membrane-bounded organelle;mitochondrial membrane;mitochondrial part;nucleus;organelle;organelle membrane;organelle part		Pkinase	+		+		+	8	8	8	24.7	24.7	24.7	57.752	0	31.452	2387400000	58	0.0275024	1	0.00370026		0.0254904	0.32208	0.754646	-0.11585
NaN	25.7772	25.9435	25.8539	26.0699	25.9944	25.374	25.4428	25.7723	25.9353	25.7378	26.0998									biological regulation;cell differentiation;cell surface receptor linked signaling pathway;cellular developmental process;cellular macromolecule metabolic process;cellular metabolic process;cellular process;cellular protein metabolic process;cellular response to chemical stimulus;cellular response to endogenous stimulus;cellular response to hormone stimulus;cellular response to insulin stimulus;ce…	binding;catalytic activity;hydrolase activity;hydrolase activity, acting on ester bonds;phosphatase activity;phosphoprotein phosphatase activity;phosphoric ester hydrolase activity;protein binding;protein complex binding;protein tyrosine phosphatase activity	cell part;integral to membrane;intracellular membrane-bounded organelle;intracellular organelle;intracellular part;intrinsic to membrane;membrane;membrane part;membrane-bounded organelle;organelle;plasma membrane		Y_phosphatase						4	4	4	8.5	8.5	8.5	90.197	0	14.614	886320000	19	0.452095	0.586002	0.112384		0.554924	1.14934	0.141376	0.394589
30.4742	30.7093	30.5997	30.8836	30.8211	30.6928	30.94	30.786	30.7565	31.0911	31.2372	30.9325									biological regulation;catabolic process;cell communication;cell-cell signaling;cellular catabolic process;cellular macromolecule catabolic process;cellular macromolecule metabolic process;cellular metabolic process;cellular process;macromolecule catabolic process;macromolecule metabolic process;metabolic process;modification-dependent macromolecule catabolic process;modification-dependent protein…	catalytic activity;cysteine-type peptidase activity;endopeptidase inhibitor activity;endopeptidase regulator activity;enzyme inhibitor activity;enzyme regulator activity;hydrolase activity;hydrolase activity, acting on ester bonds;peptidase activity;peptidase activity, acting on L-amino acid peptides;peptidase inhibitor activity;peptidase regulator activity;thiolester hydrolase activity;ubiquitin…	cell part;cell surface;cytoplasmic membrane-bounded vesicle;cytoplasmic part;cytoplasmic vesicle;intracellular membrane-bounded organelle;intracellular organelle;intracellular part;membrane-bounded organelle;membrane-bounded vesicle;organelle;synapse;vesicle		UCH						29	29	29	69.9	69.9	69.9	52.293	0	323.31	28722000000	339	1.09219	0.188111	0.204722		1.08819	1.1642	0.214795	0.259383
28.4344	28.4162	28.5759	28.9603	28.956	29.062	28.8778	28.8834	28.8806	29.2719	29.2785	29.1446	+	FAM_KO_FG18_FAM_KO_ABS	+	RX_FG18_RX_ABS			+	FAM_KO_ABS_RX_ABS					DUF908;DUF913						19	19	19	7.4	7.4	7.4	447.65	0	81.993	7502800000	60	2.96858	0.00470996	0.517304		3.20855	2.88848	0.0316974	0.351072
29.1855	29.5879	29.3933	30.0288	30.0909	30.0297	29.4129	29.2917	29.5837	29.8573	29.8773	29.8553	+	FAM_KO_FG18_FAM_KO_ABS	+	RX_FG18_RX_ABS					anatomical structure formation involved in morphogenesis;angiogenesis;apoptotic cell clearance;biological adhesion;biological regulation;cell adhesion;cell surface receptor linked signaling pathway;cellular component organization;cellular component organization or biogenesis;cellular membrane organization;cellular process;cellular response to stimulus;developmental process;endocytosis;ERK1 and ER…	calcium channel activity;cation channel activity;cation transmembrane transporter activity;channel activity;gated channel activity;ion channel activity;ion transmembrane transporter activity;passive transmembrane transporter activity;substrate-specific channel activity;substrate-specific transmembrane transporter activity;substrate-specific transporter activity;transmembrane transporter activity;…	alphav-beta3 integrin-IGF-1-IGF1R complex;cell part;external side of plasma membrane;integrin complex;macromolecular complex;membrane;membrane part;plasma membrane;plasma membrane part;protein complex;receptor complex		FG-GAP;Integrin_alpha;Integrin_alpha2						22	22	22	25.4	25.4	25.4	115.58	0	186.77	13064000000	186	2.30243	0.00592941	0.660941		3.03224	2.15762	0.0348095	0.433838
28.8519	28.892	28.8336	29.2491	29.1223	29.0985	28.6181	28.9078	29.1635	29.2647	29.1872	29.2341	+	FAM_KO_FG18_FAM_KO_ABS								2 iron, 2 sulfur cluster binding;binding;iron-sulfur cluster binding;metal cluster binding	cell part;intracellular membrane-bounded organelle;intracellular organelle;intracellular part;membrane-bounded organelle;organelle		zf-CDGSH						8	8	8	58.3	58.3	58.3	14.379	0	29.674	8444100000	82	2.40329	0.0281503	0.297469		1.98557	0.978201	0.212012	0.332205
27.381	27.917	26.9275	28.2579	27.3769	27.8942	28.1914	28.5125	28.1782	28.3434	28.5478	28.3774									alcohol catabolic process;alcohol metabolic process;carbohydrate catabolic process;carbohydrate metabolic process;catabolic process;cellular carbohydrate catabolic process;cellular carbohydrate metabolic process;cellular metabolic process;cellular nitrogen compound metabolic process;cellular process;coenzyme metabolic process;cofactor metabolic process;glucose catabolic process;glucose metabolic …	binding;carbohydrate binding;catalytic activity;cation binding;ion binding;isomerase activity;metal ion binding;monosaccharide binding;racemase and epimerase activity;racemase and epimerase activity, acting on carbohydrates and derivatives;ribulose-phosphate 3-epimerase activity;sugar binding	cell part;intracellular membrane-bounded organelle;intracellular organelle;intracellular part;membrane-bounded organelle;organelle	Carbon fixation in photosynthetic organisms;Pentose and glucuronate interconversions;Pentose phosphate pathway	Ribul_P_3_epim						6	6	6	60.3	60.3	60.3	21.751	0	68.827	4117800000	59	0.494115	0.283125	0.434529		0.898643	0.437404	0.672734	0.128846
27.083	27.2257	26.8948	26.4814	27.2725	27.0009	27.0869	27.6475	27.3424	27.1997	27.0982	27.1738									biological regulation;cellular component organization;cellular component organization at cellular level;cellular component organization or biogenesis;cellular component organization or biogenesis at cellular level;cellular macromolecule metabolic process;cellular metabolic process;cellular process;cellular protein metabolic process;chromatin modification;chromatin organization;chromosome organiza…	amine binding;amino acid binding;arginine N-methyltransferase activity;binding;carboxylic acid binding;catalytic activity;cation binding;histone methyltransferase activity;histone-arginine N-methyltransferase activity;ion binding;metal ion binding;methyltransferase activity;modified amino acid binding;N-methyltransferase activity;protein methyltransferase activity;protein-arginine N-methyltransfe…	cell part;cytoplasm;cytoplasmic part;cytosol;intracellular non-membrane-bounded organelle;intracellular organelle;intracellular part;macromolecular complex;non-membrane-bounded organelle;organelle;ribonucleoprotein complex;ribosome		PrmA						11	11	11	25.9	25.9	25.9	61.705	0	44.32	2310200000	66	0.234073	0.698141	-0.149616		-0.426145	0.540143	0.509141	-0.201706
28.8438	29.1834	29.2219	28.9292	28.7838	28.8372	28.6461	28.8116	28.8999	28.8804	28.9236	28.7834									aging;anatomical structure morphogenesis;biological regulation;cell differentiation;cell part morphogenesis;cell projection morphogenesis;cell projection organization;cellular component morphogenesis;cellular component organization;cellular component organization at cellular level;cellular component organization or biogenesis;cellular component organization or biogenesis at cellular level;cellula…	actin binding;actin filament binding;binding;calcium ion binding;cation binding;cytoskeletal protein binding;integrin binding;ion binding;metal ion binding;PDZ domain binding;protein binding;protein complex binding;protein domain specific binding;receptor binding;transition metal ion binding;zinc ion binding	cell cortex part;cell junction;cell part;cell projection part;contractile fiber;cortical actin cytoskeleton;cortical cytoskeleton;cytoplasmic part;cytoskeletal part;cytoskeleton;dystrophin-associated glycoprotein complex;growth cone;intracellular membrane-bounded organelle;intracellular non-membrane-bounded organelle;intracellular organelle;intracellular organelle part;intracellular part;macromol…		CH;EF-hand_2;EF-hand_3;Spectrin;ZZ						45	45	45	18	18	18	391.31	0	182.22	7815900000	172	0.849405	0.217637	-0.233015		-1.02458	0.377701	0.798718	0.0766188
24.2356	25.7472	26.2624	26.2401	25.5873	25.2586	24.7137	NaN	25.8156	24.4922	25.6472	25.3185									alcohol metabolic process;amino sugar metabolic process;carbohydrate metabolic process;cellular carbohydrate metabolic process;cellular metabolic process;cellular nitrogen compound metabolic process;cellular process;metabolic process;monosaccharide metabolic process;nitrogen compound metabolic process;nucleobase-containing compound metabolic process;nucleotide-sugar metabolic process;primary meta…	acetylgalactosaminyltransferase activity;acetylglucosaminyltransferase activity;alpha-1,4-N-acetylgalactosaminyltransferase activity;catalytic activity;glucuronyl-galactosyl-proteoglycan 4-alpha-N-acetylglucosaminyltransferase activity;transferase activity;transferase activity, transferring glycosyl groups;transferase activity, transferring hexosyl groups;UDP-glycosyltransferase activity	cell part;cytoplasmic part;endoplasmic reticulum part;intracellular organelle part;intracellular part;intrinsic to endoplasmic reticulum membrane;intrinsic to membrane;intrinsic to organelle membrane;membrane part;organelle part	Glycosaminoglycan biosynthesis - heparan sulfate	Glyco_transf_64	+		+		+	3	3	3	15.1	15.1	15.1	32.849	0	7.3707	676320000	10	0.155801	0.760946	0.280235		0.362462	0.0630648	0.95763	-0.111991
29.6588	29.7523	29.6938	30.145	30.1565	30.2174	29.4489	29.4945	29.606	29.9982	29.9268	29.9869	+	FAM_KO_FG18_FAM_KO_ABS	+	RX_FG18_RX_ABS					biological regulation;cellular process;cellular response to stimulus;intracellular signal transduction;negative regulation of biological process;negative regulation of cell communication;negative regulation of cellular process;negative regulation of Ras protein signal transduction;negative regulation of response to stimulus;negative regulation of signal transduction;negative regulation of signali…	binding;calcium channel activity;calcium-release channel activity;cation binding;cation channel activity;cation transmembrane transporter activity;channel activity;enzyme activator activity;enzyme regulator activity;gated channel activity;GTPase activator activity;GTPase regulator activity;ion binding;ion channel activity;ion transmembrane transporter activity;ligand-gated channel activity;ligand…	cell part;cytoplasm;intracellular;intracellular part;intrinsic to internal side of plasma membrane;intrinsic to membrane;intrinsic to plasma membrane;membrane part;plasma membrane part	MAPK signaling pathway - fly	BTK;C2;PH;RasGAP						38	38	37	49.6	49.6	48.8	95.991	0	144.5	14859000000	212	3.7383	0.003875	0.471364		3.48281	3.03431	0.0115579	0.454124
30.133	30.2596	30.2326	30.0603	30.1842	30.3802	30.1953	30.3519	30.0628	30.0331	30.2399	30.0038																			37	37	5	22.5	22.5	2.5	233.39	0	299.38	18207000000	291	0.000390665	1	-0.000120799		-0.0006017	0.423816	0.709592	-0.111048
28.4914	28.5208	28.4075	28.3816	28.3439	28.1962	28.5422	28.2738	28.716	28.1856	28.4433	27.8845									acetyl-CoA biosynthetic process;acetyl-CoA biosynthetic process from pyruvate;acetyl-CoA catabolic process;acetyl-CoA metabolic process;alcohol catabolic process;alcohol metabolic process;biosynthetic process;carbohydrate catabolic process;carbohydrate metabolic process;carboxylic acid metabolic process;catabolic process;cellular biosynthetic process;cellular carbohydrate catabolic process;cellul…	catalytic activity;oxidoreductase activity;oxidoreductase activity, acting on the aldehyde or oxo group of donors;oxidoreductase activity, acting on the aldehyde or oxo group of donors, disulfide as acceptor;pyruvate dehydrogenase (acetyl-transferring) activity;pyruvate dehydrogenase activity	cell part;cytoplasmic part;intracellular membrane-bounded organelle;intracellular organelle;intracellular organelle lumen;intracellular organelle part;intracellular part;macromolecular complex;membrane-bounded organelle;membrane-enclosed lumen;mitochondrial matrix;mitochondrial part;mitochondrion;organelle;organelle lumen;organelle part;protein complex;pyruvate dehydrogenase complex	Butanoate metabolism;Citrate cycle (TCA cycle);Glycolysis / Gluconeogenesis;Pyruvate metabolism;Valine, leucine and isoleucine biosynthesis	E1_dh						33	1	0	66.8	2.1	0	43.113	0.0062754	1.9698	5089200000	20	1.18261	0.228062	-0.166005		-1.00007	0.755946	0.287207	-0.33949
26.3895	26.1943	25.8767	26.288	26.5338	26.3292	26.4775	26.7708	26.0966	26.3815	26.5019	26.7071										binding;nuclear export signal receptor activity;protein binding	cell part;cytoplasm;intracellular organelle part;intracellular part;macromolecular complex;membrane part;nuclear part;nuclear pore;organelle part;pore complex;protein complex		IBN_N						4	4	4	5.2	5.2	5.2	123.78	0	94.234	1496800000	45	0.616639	0.309913	0.230141		0.859882	0.139579	0.903785	0.0819041
28.5474	28.8348	28.8389	28.933	28.9457	28.8585	28.5504	28.3889	28.6672	28.5774	28.5174	28.6906					+	FAM_KO_FG18_RX_FG18					cell part;integral to membrane;intrinsic to membrane;membrane part		FHA						22	22	2	34.4	34.4	3	90.559	0	129.81	6655300000	115	0.792044	0.310651	0.171998		0.858841	0.247741	0.869783	0.0596682
28.8674	28.9892	28.9136	28.6533	28.8048	28.7194	29.1809	29.4375	29.2132	29.0954	29.1819	29.1327					+	FAM_KO_FG18_RX_FG18			anatomical structure morphogenesis;biological adhesion;biological regulation;cell adhesion;cell junction assembly;cell junction organization;cell morphogenesis;cell morphogenesis involved in differentiation;cell surface receptor linked signaling pathway;cell-substrate adhesion;cell-substrate junction assembly;cellular component assembly;cellular component assembly at cellular level;cellular compo…	binding;lipid binding;phosphatidylinositol binding;phosphatidylinositol-3,4,5-trisphosphate binding;phospholipid binding	actin filament bundle;actomyosin;adherens junction;anchoring junction;cell junction;cell part;cell-substrate adherens junction;cell-substrate junction;cytoplasm;cytoskeletal part;extrinsic to internal side of plasma membrane;extrinsic to membrane;extrinsic to plasma membrane;filamentous actin;focal adhesion;intracellular membrane-bounded organelle;intracellular organelle;intracellular organelle p…		FERM_M;FERM_N;PH						18	18	18	34.4	34.4	34.4	77.875	0	154.79	8123800000	92	1.60455	0.125733	-0.197595		-1.26317	0.765756	0.50925	-0.140564
29.4452	29.5461	29.5034	29.3884	29.3228	29.3019	29.6701	29.2985	29.528	29.1201	28.8951	29.139			+	RX_FG18_RX_ABS					anatomical structure development;cell differentiation;cellular developmental process;cellular process;developmental process;muscle organ development;muscle structure development;organ development	binding;nucleic acid binding;RNA binding	cell part;cytoplasm;intracellular part		Agenet;FXR1P_C;KH_1						16	13	13	25	21.3	21.3	63.389	0	72.167	10196000000	102	1.82744	0.160831	-0.160522		-1.15341	1.54351	0.0732984	-0.447483
29.2821	29.535	29.4857	29.6361	29.62	29.6697	29.3871	29.6742	29.7142	29.9053	29.9397	29.9234					+	FAM_KO_FG18_RX_FG18			anterograde axon cargo transport;anterograde synaptic vesicle transport;antigen processing and presentation;antigen processing and presentation of exogenous antigen;antigen processing and presentation of lipid antigen via MHC class Ib;antigen processing and presentation via MHC class Ib;antigen processing and presentation, exogenous lipid antigen via MHC class Ib;axon cargo transport;biological r…		AP-3 adaptor complex;AP-type membrane coat adaptor complex;cell part;cytoplasmic part;Golgi apparatus;intracellular membrane-bounded organelle;intracellular organelle;intracellular organelle part;intracellular part;lysosomal membrane;macromolecular complex;membrane;membrane part;membrane-bounded organelle;nucleus;organelle;organelle membrane;organelle part;protein complex;vacuolar membrane;vacuol…	Lysosome	Adaptin_N;AP3B1_C;SEEEED						35	35	35	34.9	34.9	34.9	121.5	0	163.29	12692000000	212	1.23796	0.158407	0.207694		1.16168	1.48175	0.123227	0.330963
26.0657	25.9142	26.1539	26.439	26.1127	26.1527	24.4796	25.6037	25.1825	25.6321	26.3469	26.0806			+	RX_FG18_RX_ABS					biological regulation;biosynthetic process;cellular biosynthetic process;cellular macromolecule biosynthetic process;cellular macromolecule metabolic process;cellular metabolic process;cellular nitrogen compound metabolic process;cellular process;establishment of localization;establishment of RNA localization;macromolecule biosynthetic process;macromolecule metabolic process;metabolic process;mRN…	binding;DNA binding;nucleic acid binding	cell part;intracellular membrane-bounded organelle;intracellular organelle;intracellular part;membrane-bounded organelle;nucleus;organelle		Med26						6	6	6	8.9	8.9	8.9	85.406	0	13.084	977810000	38	0.696994	0.31727	0.190155		0.847631	1.12701	0.0743492	0.931236
28.076	28.067	28.1997	28.7514	28.8365	28.8566	28.3445	28.4523	28.314	28.7787	28.8157	28.7734	+	FAM_KO_FG18_FAM_KO_ABS	+	RX_FG18_RX_ABS					biological regulation;carbohydrate homeostasis;chemical homeostasis;establishment of localization;establishment of localization in cell;establishment of protein localization;glucose homeostasis;homeostatic process;intracellular protein transport;intracellular transport;protein transport;regulation of biological process;regulation of biological quality;regulation of glucose import;regulation of gl…		cell part;cytoplasmic part;cytosol;extrinsic to membrane;internal side of plasma membrane;intracellular part;membrane;membrane part;organelle membrane;organelle part;perinuclear region of cytoplasm;plasma membrane part;vesicle membrane		TUG-UBL1						10	10	10	29.7	29.7	29.7	48.177	0	85.522	5988300000	59	3.70414	0.000948454	0.700558		4.56131	3.16747	0.0134163	0.419011
26.5124	26.4611	26.3001	26.312	26.7231	26.3125	NaN	26.0642	26.0459	26.2966	26.0831	26.5673										adenyl nucleotide binding;adenyl ribonucleotide binding;ATP binding;binding;cation binding;ion binding;metal ion binding;nucleotide binding;purine nucleotide binding;purine ribonucleoside triphosphate binding;purine ribonucleotide binding;ribonucleotide binding;transition metal ion binding;zinc ion binding			zf-CW						8	8	8	10.5	10.5	10.5	117.33	0	14.425	1292200000	30	0.056456	0.965666	0.0247027		0.0983601	0.610087	0.411284	0.260653
30.7281	30.551	30.7425	30.1343	30.1091	30.2787	30.7655	30.3856	30.621	30.1486	30.1328	30.1708	+	FAM_KO_FG18_FAM_KO_ABS	+	RX_FG18_RX_ABS							cell part;cis-Golgi network;cytoplasmic part;endoplasmic reticulum-Golgi intermediate compartment;Golgi apparatus;Golgi apparatus part;intracellular membrane-bounded organelle;intracellular organelle;intracellular organelle part;intracellular part;membrane-bounded organelle;organelle;organelle part			+			+		78	78	78	30.5	30.5	30.5	364.25	0	323.31	21318000000	309	2.45259	0.00945015	-0.499785		-2.75899	1.77568	0.0575755	-0.439933
29.4715	29.5226	29.5982	29.4747	29.4098	29.3462	29.5721	29.8295	29.5793	29.6765	29.7757	29.5741																			27	27	27	28.9	28.9	28.9	155.46	0	215.86	11827000000	210	1.08435	0.356669	-0.120492		-0.79146	0.0506367	0.991533	0.0151399
29.5357	29.6283	29.7042	29.4991	29.5356	29.5794	29.907	29.986	29.9441	29.8273	29.8735	29.503									biological regulation;cell cycle phase;cell cycle process;cellular component organization;cellular component organization at cellular level;cellular component organization or biogenesis;cellular component organization or biogenesis at cellular level;cellular macromolecule metabolic process;cellular metabolic process;cellular process;cellular protein metabolic process;centrosome organization;depho…	14-3-3 protein binding;binding;catalytic activity;enzyme inhibitor activity;enzyme regulator activity;hydrolase activity;hydrolase activity, acting on ester bonds;phosphatase activity;phosphatase regulator activity;phosphoprotein phosphatase activity;phosphoric ester hydrolase activity;protein binding	cell part;centrosome;chromosomal part;contractile fiber;cytoplasm;cytoplasmic part;cytoskeletal part;intracellular non-membrane-bounded organelle;intracellular organelle;intracellular organelle part;intracellular part;kinetochore;macromolecular complex;microtubule organizing center;non-membrane-bounded organelle;organelle;organelle part;protein complex;protein serine/threonine phosphatase complex…	Focal adhesion;Long-term potentiation;Regulation of actin cytoskeleton;Vascular smooth muscle contraction	Ank_2						32	32	30	33.3	33.3	31.8	115.27	0	296.61	13422000000	218	0.71731	0.575568	-0.0846723		-0.549941	0.823181	0.369145	-0.211077
27.4932	27.4507	27.4402	27.3167	27.377	27.3362	27.3826	27.2598	27.9521	27.2827	27.159	27.4432									biological regulation;cellular component organization;cellular component organization at cellular level;cellular component organization or biogenesis;cellular component organization or biogenesis at cellular level;cellular process;establishment of localization;establishment of protein localization;Golgi organization;negative regulation of biological process;negative regulation of cell development…	binding;protein binding	cell part;cytoplasmic part;Golgi apparatus;Golgi apparatus part;Golgi membrane;intracellular membrane-bounded organelle;intracellular organelle;intracellular organelle part;intracellular part;membrane;membrane-bounded organelle;organelle;organelle membrane;organelle part		GRASP55_65						4	3	3	8.5	8.5	8.5	47.052	0	52.666	3011700000	59	2.09754	0.25074	-0.11808		-0.951871	0.44466	0.54357	-0.236542
26.9752	27.1671	27.1438	27.3749	26.9259	27.2069	27.4481	27.4998	27.3504	27.3299	27.1996	27.2066									autophagy;axon ensheathment;biological regulation;biosynthetic process;catabolic process;cell cycle phase;cell cycle process;cell surface receptor linked signaling pathway;cellular biosynthetic process;cellular catabolic process;cellular component organization;cellular component organization at cellular level;cellular component organization or biogenesis;cellular component organization or biogene…	binding;catalytic activity;cation binding;chromatin binding;coenzyme binding;cofactor binding;deacetylase activity;histone deacetylase activity;hydrolase activity;hydrolase activity, acting on carbon-nitrogen (but not peptide) bonds;hydrolase activity, acting on carbon-nitrogen (but not peptide) bonds, in linear amides;ion binding;metal ion binding;NAD binding;NAD+ binding;NAD-dependent histone d…	axon part;cell junction;cell part;cell projection part;cell-cell junction;centriole;centrosome;chromatin;chromosomal part;chromosome;cytoplasm;cytoplasmic part;cytoskeletal part;cytosol;growth cone;heterochromatin;intracellular membrane-bounded organelle;intracellular non-membrane-bounded organelle;intracellular organelle;intracellular organelle part;intracellular part;juxtaparanode region of axo…		SIR2						6	6	6	19.8	19.8	19.8	43.163	0	25.28	2552300000	58	0.196863	0.816329	0.0738831		0.302474	1.43165	0.258316	-0.187455
30.7276	30.7289	30.6444	30.3093	30.4548	30.3109	30.7351	30.2952	30.6585	30.2202	30.1838	30.1571	+	FAM_KO_FG18_FAM_KO_ABS																	1	1	1	7.3	7.3	7.3	21.459	0	8.063	21489000000	56	2.44562	0.0219089	-0.341921		-2.19519	1.28712	0.131509	-0.375886
26.5343	26.2811	26.3352	26.2533	26.4755	26.3296	NaN	26	26.0596	26.1388	26.214	25.9307									anatomical structure development;anatomical structure formation involved in morphogenesis;angiogenesis;carbohydrate metabolic process;cell differentiation;cellular carbohydrate metabolic process;cellular developmental process;cellular macromolecule metabolic process;cellular metabolic process;cellular process;cellular protein metabolic process;developmental process;glycosylation;kidney developmen…	beta-1,3-galactosyltransferase activity;binding;catalytic activity;cation binding;galactosyltransferase activity;glycoprotein-N-acetylgalactosamine 3-beta-galactosyltransferase activity;ion binding;metal ion binding;transferase activity;transferase activity, transferring glycosyl groups;transferase activity, transferring hexosyl groups	cell part;integral to membrane;intrinsic to membrane;membrane part	Mucin type O-Glycan biosynthesis	Fringe						6	6	6	18.2	18.2	18.2	45.432	0	11.579	1229700000	23	0.110268	0.930376	-0.0307426		-0.153036	0.219863	0.874807	0.0647176
25.6335	NaN	26.5098	26.1499	25.598	25.7558	26.0203	25.4984	NaN	26.0093	NaN	25.7903										binding;cation binding;ion binding;metal ion binding;nucleic acid binding;nucleotide binding;transition metal ion binding;zinc ion binding			RRM_1;zf-RanBP						5	3	3	12.4	8.9	8.9	43.248	0	6.4504	848570000	12	0.232478	0.6556	-0.237116		-0.484605	NaN	1	0
28.0324	28.0474	28.1992	28.9703	29.1253	29.0472	27.6683	27.8618	27.9731	28.8283	28.7943	28.6811	+	FAM_KO_FG18_FAM_KO_ABS	+	RX_FG18_RX_ABS	+	FAM_KO_FG18_RX_FG18			biological regulation;cation transport;establishment of localization;ion transport;positive regulation of biological process;positive regulation of cell adhesion;positive regulation of cell adhesion mediated by integrin;positive regulation of cell-cell adhesion;positive regulation of cell-cell adhesion mediated by integrin;positive regulation of cellular component organization;positive regulation…	cation channel activity;cation transmembrane transporter activity;channel activity;gated channel activity;ion channel activity;ion transmembrane transporter activity;mechanically gated channel activity;mechanically-gated ion channel activity;passive transmembrane transporter activity;substrate-specific channel activity;substrate-specific transmembrane transporter activity;substrate-specific trans…	cell part;cytoplasmic part;endoplasmic reticulum;endoplasmic reticulum membrane;endoplasmic reticulum part;endoplasmic reticulum-Golgi intermediate compartment membrane;integral to membrane;intracellular membrane-bounded organelle;intracellular organelle;intracellular organelle part;intracellular part;intrinsic to membrane;membrane;membrane part;membrane-bounded organelle;organelle;organelle memb…		DUF3595	+		+	+	+	13	13	13	7.7	7.7	7.7	290.33	0	77.307	6034500000	105	3.78656	0	0.954637		5.62952	3.14272	0.002	0.933496
26.2462	26.8093	25.9861	26.0052	NaN	26.1572	26.2175	NaN	25.9942	25.5001	26.2527	26.2942									cellular component biogenesis;cellular component biogenesis at cellular level;cellular component organization;cellular component organization at cellular level;cellular component organization or biogenesis;cellular component organization or biogenesis at cellular level;cellular localization;cellular macromolecule localization;cellular process;cellular protein localization;ER-dependent peroxisome …		cell part;cytoplasmic part;endoplasmic reticulum membrane;endoplasmic reticulum part;integral to membrane;integral to organelle membrane;integral to peroxisomal membrane;intracellular membrane-bounded organelle;intracellular organelle;intracellular organelle part;intracellular part;intrinsic to membrane;intrinsic to organelle membrane;intrinsic to peroxisomal membrane;membrane;membrane part;membr…		Pex16	+		+		+	4	4	4	20.8	20.8	20.8	38.601	0	26.351	984880000	17	0.332347	0.50586	-0.26598		-0.635229	0.0915979	0.936471	-0.0901798
29.1607	29.2357	29.1733	29.2002	29.3146	29.2042	28.8281	28.7018	29.2199	29.1157	29.132	29.1435									biosynthetic process;cellular biosynthetic process;cellular macromolecule biosynthetic process;cellular macromolecule metabolic process;cellular metabolic process;cellular process;cellular protein metabolic process;macromolecule biosynthetic process;macromolecule metabolic process;metabolic process;primary metabolic process;protein metabolic process;translation	binding;nucleic acid binding;RNA binding;structural constituent of ribosome;structural molecule activity	cell part;cytoplasmic part;intracellular membrane-bounded organelle;intracellular organelle;intracellular organelle part;intracellular part;large ribosomal subunit;macromolecular complex;membrane-bounded organelle;mitochondrion;organelle;organelle part;ribonucleoprotein complex		MRL1						15	15	15	55.1	55.1	55.1	34.926	0	123.82	8640800000	105	0.49253	0.775709	0.0497913		0.345605	0.614603	0.455499	0.213787
NaN	24.7377	24.2274	25.175	24.3126	24.571	26.0833	24.6528	25.1318	25.3187	24.8034	24.3324									biosynthetic process;cellular biosynthetic process;cellular macromolecule biosynthetic process;cellular macromolecule metabolic process;cellular metabolic process;cellular nitrogen compound metabolic process;cellular process;DNA conformation change;DNA metabolic process;DNA replication;DNA topological change;macromolecule biosynthetic process;macromolecule metabolic process;metabolic process;nitr…	ATPase activity;ATPase activity, coupled;binding;catalytic activity;DNA binding;DNA topoisomerase (ATP-hydrolyzing) activity;DNA topoisomerase activity;DNA topoisomerase type I activity;DNA-dependent ATPase activity;hydrolase activity;hydrolase activity, acting on acid anhydrides;hydrolase activity, acting on acid anhydrides, in phosphorus-containing anhydrides;isomerase activity;nucleic acid bin…	cell part;chromosome;cytoplasmic part;intracellular non-membrane-bounded organelle;intracellular organelle;intracellular organelle part;intracellular part;mitochondrial nucleoid;mitochondrial part;non-membrane-bounded organelle;nucleoid;organelle;organelle part		Topo_C_assoc;Topoisom_I;Topoisom_I_N						8	5	5	17.2	11.2	11.2	66.376	0	7.1742	453360000	15	0.200754	0.707251	0.203647		0.423591	0.391485	0.500964	-0.471138
26.1818	26.0461	NaN	27.0432	26.8799	26.4572	26.2531	NaN	26.2457	26.4051	26.3636	26.5729	+	FAM_KO_FG18_FAM_KO_ABS							anatomical structure development;biological regulation;cation homeostasis;cellular cation homeostasis;cellular chemical homeostasis;cellular homeostasis;cellular ion homeostasis;cellular iron ion homeostasis;cellular metal ion homeostasis;cellular process;chemical homeostasis;developmental process;hemopoiesis;hemopoietic or lymphoid organ development;homeostatic process;ion homeostasis;iron ion h…				TPR_2						6	6	6	12.5	12.5	12.5	96.055	0	31.169	1216400000	14	1.21861	0.03504	0.6795		2.05273	1.01558	0.324651	0.197788
NaN	25.7223	NaN	26.0242	25.5849	25.7048	25.9356	25.5151	NaN	26.0031	26.1575	25.598																			2	2	2	4.8	4.8	4.8	86.514	0	14.101	736970000	29	0	1	0.049015		0	0.28501	0.716587	0.19416
NaN	24.8752	24.911	25.1317	25.1138	25.1829	25.3752	25.4695	25.2334	25.5955	25.2422	25.7108	+	FAM_KO_FG18_FAM_KO_ABS							cellular metabolic process;cellular nitrogen compound metabolic process;cellular process;GMP metabolic process;heterocycle metabolic process;metabolic process;nitrogen compound metabolic process;nucleobase-containing compound metabolic process;nucleobase-containing small molecule metabolic process;nucleoside monophosphate metabolic process;nucleoside phosphate metabolic process;nucleotide metabol…	catalytic activity;GMP reductase activity;oxidoreductase activity;oxidoreductase activity, acting on NADH or NADPH;oxidoreductase activity, acting on NADH or NADPH, nitrogenous group as acceptor			IMPDH						4	4	4	17.2	17.2	17.2	38.047	0	11.035	601540000	30	2.44406	0.0444845	0.249711		1.92242	0.427289	0.643998	0.15679
27.0487	26.9807	27.2951	26.9402	27.1276	26.9354	26.7489	27.0925	26.9497	26.7604	27.0491	26.8949										binding;protein binding;protein complex binding;protein domain specific binding	cell part;cell projection;cell projection part;dendritic spine;macromolecular complex;neuron projection;neuron spine;protein complex		Striatin;WD40						9	6	6	21.9	18.8	18.8	72.762	0	41.37	2057900000	36	0.39485	0.630915	-0.107089		-0.499086	0.0784739	0.971629	-0.028937
27.0835	27.2412	27.4447	27.1011	26.9134	26.8997	27.1462	27.3181	26.685	27.3989	27.0947	26.9865									cellular macromolecule metabolic process;cellular metabolic process;cellular process;cellular protein metabolic process;macromolecule metabolic process;macromolecule modification;metabolic process;primary metabolic process;protein arginylation;protein metabolic process;protein modification process	arginyltransferase activity;catalytic activity;transferase activity;transferase activity, transferring acyl groups;transferase activity, transferring amino-acyl groups	cell part;cytoplasm;intracellular membrane-bounded organelle;intracellular organelle;intracellular part;membrane-bounded organelle;nucleus;organelle		ATE_C;ATE_N						6	6	6	16.5	16.5	16.5	58.216	0	49.015	2126600000	39	1.08902	0.121576	-0.285073		-1.27794	0.186558	0.850646	0.110278
25.0505	25.3012	25.4545	25.1671	24.9797	24.9962	24.5401	NaN	25.1858	NaN	25.5863	24.8555									biological regulation;cell communication;cell-cell signaling;cellular process;negative regulation of apoptosis;negative regulation of biological process;negative regulation of cell death;negative regulation of cellular process;negative regulation of neuron apoptosis;negative regulation of programmed cell death;regulation of apoptosis;regulation of biological process;regulation of cell death;regul…	ATP-dependent protein binding;binding;glycoprotein binding;protein binding	cell part;clathrin-coated vesicle;coated vesicle;cytoplasmic membrane-bounded vesicle;cytoplasmic part;cytoplasmic vesicle;intracellular membrane-bounded organelle;intracellular organelle;intracellular organelle part;intracellular part;lysosomal membrane;melanosome;membrane;membrane-bounded organelle;membrane-bounded vesicle;organelle;organelle membrane;organelle part;pigment granule;plasma membr…	Protein processing in endoplasmic reticulum	DnaJ						3	3	3	27.5	27.5	27.5	18.753	0	21.735	626480000	21	0.77047	0.250773	-0.221055		-0.952289	NaN	1	0
28.0496	28.2623	28.4536	28.2615	28.1258	28.3417	27.5571	27.8259	28.0527	28.1445	27.8941	28.0244									anatomical structure formation involved in morphogenesis;angiogenesis;biological regulation;cellular component assembly;cellular component assembly at cellular level;cellular component organization;cellular component organization at cellular level;cellular component organization or biogenesis;cellular component organization or biogenesis at cellular level;cellular macromolecular complex assembly;…	adenyl nucleotide binding;adenyl ribonucleotide binding;ATP binding;binding;catalytic activity;cation binding;ion binding;kinase activity;magnesium ion binding;metal ion binding;nucleotide binding;phosphotransferase activity, alcohol group as acceptor;protein kinase activity;protein serine/threonine kinase activity;purine nucleotide binding;purine ribonucleoside triphosphate binding;purine ribonu…	cell part;cytoplasm;intracellular non-membrane-bounded organelle;intracellular organelle;intracellular organelle part;intracellular part;non-membrane-bounded organelle;nuclear part;nucleolus;organelle;organelle part		Pkinase						9	8	8	19.5	18.2	18.2	76.947	0	9.2751	4226800000	55	0.0308994	0.998432	-0.0121619		-0.0522901	0.580919	0.481474	0.209126
26.5633	26.6406	26.8832	26.9704	26.5369	26.7044	26.7007	25.9358	26.4335	26.5532	26.5506	26.7719										catalytic activity;endopeptidase activity;exopeptidase activity;hydrolase activity;peptidase activity;peptidase activity, acting on L-amino acid peptides;serine hydrolase activity;serine-type endopeptidase activity;serine-type exopeptidase activity;serine-type peptidase activity	cell part;cytoplasmic part;cytosol;intracellular part		Peptidase_S9;Peptidase_S9_N						12	12	12	25.7	25.7	25.7	85.886	0	32.555	1729300000	49	0.0933094	0.924448	0.0415134		0.160417	0.497065	0.48249	0.268535
28.5771	28.4924	28.5293	28.6705	28.7722	28.9655	28.3709	28.7333	28.3045	28.5588	28.2403	28.5032									alternative nuclear mRNA splicing, via spliceosome;anatomical structure development;biological regulation;cellular component assembly;cellular component assembly at cellular level;cellular component organization;cellular component organization at cellular level;cellular component organization or biogenesis;cellular component organization or biogenesis at cellular level;cellular macromolecular com…	binding;cation binding;double-stranded RNA binding;ion binding;metal ion binding;nucleic acid binding;RNA binding	cell part;cytoplasmic part;Golgi apparatus;intracellular membrane-bounded organelle;intracellular non-membrane-bounded organelle;intracellular organelle;intracellular part;macromolecular complex;membrane-bounded organelle;non-membrane-bounded organelle;nucleus;organelle;ribonucleoprotein complex;RNA granule;stress granule		zf-CCCH						8	8	4	30	30	18.3	41.746	0	21.777	5823000000	37	1.39875	0.0883298	0.269784		1.42055	0.0753457	0.967792	-0.0354894
27.4796	27.718	27.6893	27.7936	27.7679	27.5863	27.6486	27.7023	27.6956	27.6411	27.5909	27.426									anatomical structure development;biological regulation;cell communication;cell cycle process;cell development;cell projection organization;cellular component organization;cellular component organization at cellular level;cellular component organization or biogenesis;cellular component organization or biogenesis at cellular level;cellular developmental process;cellular macromolecule metabolic proc…	5S rDNA binding;adenyl nucleotide binding;adenyl ribonucleotide binding;ATP binding;binding;catalytic activity;DNA binding;drug binding;kinase activity;nucleic acid binding;nucleotide binding;phosphotransferase activity, alcohol group as acceptor;protein binding;protein domain specific binding;protein kinase activity;protein serine/threonine kinase activity;purine nucleotide binding;purine ribonu…	cell part;cytoplasmic part;cytosol;endoplasmic reticulum membrane;endoplasmic reticulum part;Golgi apparatus part;Golgi membrane;intracellular membrane-bounded organelle;intracellular organelle;intracellular organelle part;intracellular part;lysosomal membrane;lysosome;lytic vacuole;macromolecular complex;membrane;membrane part;membrane-bounded organelle;mitochondrial membrane;mitochondrial outer…	Acute myeloid leukemia;Adipocytokine signaling pathway;ErbB signaling pathway;Glioma;Insulin signaling pathway;mTOR signaling pathway;Pathways in cancer;Prostate cancer;Type II diabetes mellitus	DUF3385;FAT;FATC;PI3_PI4_kinase;Rapamycin_bind	+		+		+	18	18	18	12.1	12.1	12.1	288.26	0	108.78	3044300000	76	0.365141	0.689913	0.0869834		0.435994	0.899509	0.500197	-0.129478
25.2326	25.7386	25.7646	26.1294	26.2177	26.486	26.2003	25.9074	26.0923	26.6996	26.9798	25.8824	+	FAM_KO_FG18_FAM_KO_ABS							anatomical structure morphogenesis;biological regulation;cell part morphogenesis;cell projection morphogenesis;cell projection organization;cellular component morphogenesis;cellular component organization;cellular component organization at cellular level;cellular component organization or biogenesis;cellular component organization or biogenesis at cellular level;cellular developmental process;cel…	ARF GTPase activator activity;binding;cation binding;enzyme activator activity;enzyme regulator activity;GTPase activator activity;GTPase regulator activity;ion binding;metal ion binding;nucleoside-triphosphatase regulator activity;small GTPase regulator activity;transition metal ion binding;zinc ion binding	cell part;cytoplasm;intracellular part;membrane	Endocytosis;Fc gamma R-mediated phagocytosis	Ank_2;ArfGap;PH;SH3_1						5	5	5	7.9	7.9	7.9	113.04	0	16.754	1128600000	19	1.57715	0.019051	0.699085		2.30213	0.597003	0.326736	0.453919
29.5598	29.7606	29.7952	29.9215	29.6221	29.4272	29.9012	29.7138	29.7433	29.5901	29.6207	29.61											cell part;cytoplasmic part;endoplasmic reticulum;endoplasmic reticulum membrane;endoplasmic reticulum part;integral to membrane;intracellular membrane-bounded organelle;intracellular organelle;intracellular organelle part;intracellular part;intrinsic to membrane;membrane;membrane part;membrane-bounded organelle;organelle;organelle membrane;organelle part	Protein processing in endoplasmic reticulum	TRAP_alpha	+		+		+	3	3	3	16.4	16.4	16.4	32.207	0	63.193	12736000000	65	0.107926	0.907425	-0.0482267		-0.184499	1.41696	0.277275	-0.179154
27.6393	26.6344	27.3828	26.9193	27.5389	27.137	27.1127	27.3383	27.0689	27.0422	27.1117	27.3348									biological regulation;positive regulation of catalytic activity;positive regulation of GTPase activity;positive regulation of hydrolase activity;positive regulation of molecular function;positive regulation of Rab GTPase activity;positive regulation of Ras GTPase activity;regulation of biological process;regulation of catabolic process;regulation of catalytic activity;regulation of cellular catab…	binding;enzyme activator activity;enzyme regulator activity;GTPase activator activity;GTPase regulator activity;nucleoside-triphosphatase regulator activity;protein binding;protein dimerization activity;protein heterodimerization activity;Rab GTPase activator activity;Ras GTPase activator activity;small GTPase regulator activity	cell part;centrosome;cytoplasm;cytoplasmic part;cytoskeletal part;excitatory synapse;intracellular membrane-bounded organelle;intracellular non-membrane-bounded organelle;intracellular organelle;intracellular organelle part;intracellular part;membrane-bounded organelle;microtubule organizing center;non-membrane-bounded organelle;nucleus;organelle;organelle part;synapse		Rab3-GTPase_cat						9	9	9	14.9	14.9	14.9	85.88	0	24.519	2299600000	39	0.0192792	1	-0.0203851		-0.0451138	0.028738	1	-0.0103887
32.615	32.478	32.5441	32.3146	32.2247	32.2047	32.131	32.213	32.4876	32.0445	32.0498	32.2118	+	FAM_KO_FG18_FAM_KO_ABS							biological regulation;cellular component organization;cellular component organization at cellular level;cellular component organization or biogenesis;cellular component organization or biogenesis at cellular level;cellular process;endoplasmic reticulum organization;Golgi organization;organelle organization;positive regulation of biological process;positive regulation of cellular component organiz…		cell part;contractile fiber part;cytoplasmic part;endoplasmic reticulum-Golgi intermediate compartment;Golgi apparatus;intracellular membrane-bounded organelle;intracellular organelle;intracellular part;membrane;membrane-bounded organelle;organelle;organelle part;sarcomere		Lectin_leg-like	+			+		29	29	4	46.6	46.6	4.1	57.985	0	323.31	80862000000	547	2.33537	0.030168	-0.2977		-1.95807	0.655043	0.487913	-0.17517
32.4925	32.6507	32.7263	32.3462	32.4765	32.5494	32.314	32.2298	32.4175	32.2661	32.1511	32.3323									biosynthetic process;cellular biosynthetic process;cellular component biogenesis;cellular component biogenesis at cellular level;cellular component organization or biogenesis;cellular component organization or biogenesis at cellular level;cellular macromolecule biosynthetic process;cellular macromolecule metabolic process;cellular metabolic process;cellular nitrogen compound metabolic process;cel…	binding;ribonucleoprotein binding;ribosome binding;structural constituent of ribosome;structural molecule activity	cell part;cytoplasmic part;cytosolic small ribosomal subunit;intracellular non-membrane-bounded organelle;intracellular organelle;intracellular organelle part;intracellular part;macromolecular complex;non-membrane-bounded organelle;organelle;organelle part;ribonucleoprotein complex;ribosome;small ribosomal subunit	Ribosome	Ribosomal_S21e						11	11	11	100	100	100	8.866	0	323.31	86836000000	307	0.846037	0.304782	-0.165755		-0.86794	0.393012	0.80838	-0.0705897
26.4647	26.7584	26.366	26.5511	26.7144	26.3719	27.0075	26.8199	26.8001	26.828	27.1696	26.9928					+	FAM_KO_FG18_RX_FG18			aging;biological regulation;biosynthetic process;cation homeostasis;cell differentiation;cellular aromatic compound metabolic process;cellular biosynthetic process;cellular cation homeostasis;cellular chemical homeostasis;cellular developmental process;cellular homeostasis;cellular ion homeostasis;cellular iron ion homeostasis;cellular metabolic process;cellular metal ion homeostasis;cellular nit…	4 iron, 4 sulfur cluster binding;binding;cation binding;ion binding;iron-responsive element binding;iron-sulfur cluster binding;metal cluster binding;metal ion binding;mRNA binding;nucleic acid binding;RNA binding	cell part;cytoplasmic part;cytosol;intracellular membrane-bounded organelle;intracellular organelle;intracellular part;membrane-bounded organelle;mitochondrion;organelle		Aconitase;Aconitase_C						15	14	14	21.6	20.7	20.7	105.03	0	74.427	1743400000	44	0.0353655	0.989962	0.0160777		0.0633382	0.4365	0.682911	0.120934
30.7846	31.4334	31.5125	31.1298	30.9585	31.1411	31.5028	30.9633	31.1794	31.1363	31.3176	31.0473									ATP-dependent chromatin remodeling;biological regulation;cell migration;cell motility;cellular component assembly;cellular component assembly at cellular level;cellular component disassembly;cellular component disassembly at cellular level;cellular component movement;cellular component organization;cellular component organization at cellular level;cellular component organization or biogenesis;cel…	binding;DNA binding;nucleic acid binding	cell part;chromosomal part;extrinsic to membrane;extrinsic to plasma membrane;intracellular membrane-bounded organelle;intracellular organelle;intracellular organelle part;intracellular part;macromolecular complex;membrane part;membrane-bounded organelle;nucleosome;nucleus;organelle;organelle part;plasma membrane part;protein-DNA complex	Systemic lupus erythematosus	Histone						9	9	4	54	54	18.3	13.91	0	80.189	36635000000	80	0.282671	0.635353	-0.167013		-0.494065	0.0981927	0.95207	-0.0481695
26.8442	27.02	26.9902	26.6608	26.3446	27.1296	26.8009	27.6347	26.8439	26.8733	26.6539	NaN									biological regulation;cell cycle phase;cell cycle process;cellular component organization;cellular component organization at cellular level;cellular component organization or biogenesis;cellular component organization or biogenesis at cellular level;cellular membrane organization;cellular process;membrane organization;mitosis;mitotic nuclear envelope reassembly;negative regulation of biological p…	binding;enzyme binding;phosphatase binding;protein binding;protein phosphatase 2A binding;protein phosphatase binding	cell part;cytoplasmic part;endoplasmic reticulum part;integral to endoplasmic reticulum membrane;integral to membrane;integral to organelle membrane;intracellular organelle part;intracellular part;intrinsic to endoplasmic reticulum membrane;intrinsic to membrane;intrinsic to organelle membrane;membrane part;organelle part		Ank_3;LEM	+		+		+	13	13	13	23.7	23.7	23.7	106.51	0	33.493	1876800000	26	0.438748	0.417106	-0.239808		-0.71711	0.369897	0.568599	-0.329592
27.2861	26.7876	26.7778	26.6122	26.4226	26.6252	NaN	NaN	26.504	NaN	26.3838	26.8833									biological regulation;cellular component organization;cellular component organization or biogenesis;cellular membrane organization;cellular process;establishment of localization;lipid translocation;lipid transport;membrane organization;organic substance transport;phospholipid translocation;phospholipid transport;positive regulation of biological process;positive regulation of intracellular protei…		apical plasma membrane;cell part;cytoplasmic part;cytoplasmic vesicle membrane;cytoplasmic vesicle part;endoplasmic reticulum;Golgi apparatus;integral to membrane;intracellular membrane-bounded organelle;intracellular organelle;intracellular organelle part;intracellular part;intrinsic to membrane;membrane;membrane part;membrane-bounded organelle;organelle;organelle membrane;organelle part;plasma …		CDC50	+					4	4	4	14.6	14.6	14.6	41.095	0	50.657	1432000000	19	1.03538	0.0889866	-0.397168		-1.41769	NaN	1	0
26.4486	27.1489	27.3505	26.8226	26.6072	26.509	26.8369	26.7708	26.6619	26.8887	26.2837	26.2993																			5	5	5	47.3	47.3	47.3	17.705	0	6.3864	1659500000	23	0.510767	0.305997	-0.336397		-0.865741	0.576262	0.428021	-0.265978
26.5509	26.5343	26.5933	26.5886	26.6488	26.5741	26.8119	26.4099	26.3846	26.4005	26.4158	26.6399											cell part;cytoplasmic part;integral to membrane;intracellular membrane-bounded organelle;intracellular organelle;intracellular part;intrinsic to membrane;membrane part;membrane-bounded organelle;mitochondrion;nucleus;organelle								8	8	8	26.9	26.9	26.9	42.308	0	56.867	1489900000	29	0.700401	0.777252	0.0443357		0.344049	0.11458	0.940144	-0.050038
25.1257	25.0985	25.363	26.1646	25.6654	26.2288	NaN	24.8231	25.3177	25.3758	26.0528	26.1337	+	FAM_KO_FG18_FAM_KO_ABS							anatomical structure development;anatomical structure morphogenesis;biosynthetic process;cell differentiation;cellular biosynthetic process;cellular developmental process;cellular macromolecule biosynthetic process;cellular macromolecule metabolic process;cellular metabolic process;cellular nitrogen compound metabolic process;cellular process;developmental process;embryonic foregut morphogenesis;…	binding;DNA binding;nucleic acid binding;nucleic acid binding transcription factor activity;sequence-specific DNA binding;sequence-specific DNA binding transcription factor activity	cell part;intracellular membrane-bounded organelle;intracellular organelle;intracellular part;membrane-bounded organelle;nucleus;organelle		Fork_head						3	3	3	8.6	8.6	8.6	72.557	0	79.027	803390000	18	1.85792	0.00965432	0.823818		2.77488	0.927186	0.131548	0.783698
26.19	26.5027	26.0531	26.1487	26.4878	26.1531	26.3401	26.7667	26.4894	26.6267	26.571	26.4783									autophagy;biological regulation;catabolic process;cellular catabolic process;cellular macromolecule metabolic process;cellular metabolic process;cellular process;cellular protein metabolic process;establishment of localization;establishment of localization in cell;establishment of protein localization;establishment of protein localization in mitochondrion;establishment of protein localization to …		cell part;cytoplasmic part;cytosol;intracellular membrane-bounded organelle;intracellular organelle;intracellular part;macromolecular complex;membrane-bounded organelle;mitochondrion;nucleus;organelle;protein complex;ubiquitin ligase complex		F-box-like;PI31_Prot_N						6	6	6	20.6	20.6	20.6	47.144	0	25.988	1376700000	23	0.0282364	0.997921	0.014637		0.0533929	0.0703565	0.977542	0.0266005
26.294	27.0251	26.8767	26.579	26.7525	26.7913	26.8009	26.5043	27.0276	26.2524	26.2851	26.9134																			11	11	11	12.6	12.6	12.6	85.653	0	41.374	1857100000	44	0.035384	0.984014	-0.0243053		-0.0731103	0.486254	0.474925	-0.293994
26.8806	26.6695	27.0366	26.6475	26.3839	26.5302	NaN	26.2531	26.531	26.4617	26.1607	26.5631	+	FAM_KO_FG18_FAM_KO_ABS								binding;nucleic acid binding;nucleotide binding;RNA binding	cell part;cytoplasm;intracellular membrane-bounded organelle;intracellular organelle;intracellular part;membrane-bounded organelle;nucleus;organelle		RRM_1						7	7	7	29.4	29.4	29.4	47.244	0	40.598	1514200000	30	1.22664	0.0786775	-0.341719		-1.48017	0.00533458	1	0.00311025
30.6047	30.6719	30.6878	30.4769	30.3235	30.4176	30.6993	30.6613	30.8976	30.515	30.4206	30.4489	+	FAM_KO_FG18_FAM_KO_ABS																	32	32	28	46.2	46.2	43.4	101.16	0	219.52	23789000000	306	2.07508	0.056086	-0.248791		-1.643	1.68645	0.121851	-0.291199
27.1892	27.8856	27.4297	27.4467	27.4172	27.2454	28.1242	28.1203	27.8759	27.4018	27.4052	26.9662			+	RX_FG18_RX_ABS					biological regulation;catabolic process;cellular catabolic process;cellular chemical homeostasis;cellular homeostasis;cellular ion homeostasis;cellular macromolecule catabolic process;cellular macromolecule metabolic process;cellular metabolic process;cellular process;cellular protein metabolic process;chemical homeostasis;homeostatic process;ion homeostasis;macromolecule catabolic process;macrom…	acid-amino acid ligase activity;binding;catalytic activity;channel inhibitor activity;channel regulator activity;ion channel inhibitor activity;ligase activity;ligase activity, forming carbon-nitrogen bonds;potassium channel inhibitor activity;potassium channel regulator activity;protein binding;small conjugating protein ligase activity;sodium channel inhibitor activity;sodium channel regulator a…	cell part;cytoplasm;intracellular membrane-bounded organelle;intracellular organelle;intracellular part;membrane;membrane-bounded organelle;nucleus;organelle;plasma membrane		C2;HECT;WW						6	3	3	5.8	2.6	2.6	110.79	0	10.343	2913000000	42	0.243462	0.703423	-0.131725		-0.419993	2.02353	0.0126863	-0.782413
30.5718	30.6651	30.4039	29.7257	29.7919	29.7805	30.7072	30.9681	30.7173	30.0938	30.2449	30.0158	+	FAM_KO_FG18_FAM_KO_ABS	+	RX_FG18_RX_ABS	+	FAM_KO_FG18_RX_FG18			alcohol biosynthetic process;alcohol metabolic process;anatomical structure development;biological regulation;biosynthetic process;cellular biosynthetic process;cellular lipid metabolic process;cellular metabolic process;cellular process;cellular response to chemical stimulus;cellular response to fatty acid;cellular response to lipid;cellular response to organic substance;cellular response to sti…	binding;catalytic activity;cation binding;dimethylallyltranstransferase activity;farnesyltranstransferase activity;geranyltranstransferase activity;ion binding;metal ion binding;prenyltransferase activity;transferase activity;transferase activity, transferring alkyl or aryl (other than methyl) groups	cell part;cytoplasmic part;intracellular membrane-bounded organelle;intracellular organelle;intracellular organelle lumen;intracellular organelle part;intracellular part;membrane-bounded organelle;membrane-enclosed lumen;microbody;mitochondrial matrix;mitochondrial part;organelle;organelle lumen;organelle part;peroxisome	Terpenoid backbone biosynthesis	polyprenyl_synt;RUN;SH3_9						22	22	22	54.7	54.7	54.7	40.803	0	223	20389000000	221	3.22824	0.00192857	-0.7809		-4.35965	2.47699	0.00686842	-0.679342
34.0396	34.0992	34.1768	34.1454	34.1907	34.2576	33.8022	33.9511	34.0006	34.1156	34.1555	34.0349									anatomical structure development;developmental process;muscle tissue development;skeletal muscle tissue development;striated muscle tissue development;tissue development		actin filament bundle;actomyosin;adherens junction;anchoring junction;cell junction;cell part;cell-substrate adherens junction;cell-substrate junction;cytoplasm;cytoskeletal part;focal adhesion;intracellular organelle part;intracellular part;membrane;organelle part;plasma membrane;stress fiber	Focal adhesion;MAPK signaling pathway	CH;Filamin						163	163	149	68.9	68.9	66.5	275.31	0	323.31	271720000000	2560	0.836953	0.510342	0.0926692		0.612207	1.24584	0.298608	0.184044
25.647	25.7708	25.7173	25.6608	25.5526	25.6446	24.9519	25.6209	25.4183	25.0132	25.0311	25.0507					+	FAM_KO_FG18_RX_FG18			actin cytoskeleton organization;actin filament-based process;activation of MAPKK activity;activation of protein kinase activity;biological regulation;cell cycle checkpoint;cell junction assembly;cell junction organization;cell-substrate junction assembly;cellular component assembly;cellular component assembly at cellular level;cellular component organization;cellular component organization at cel…	adenyl nucleotide binding;adenyl ribonucleotide binding;ATP binding;binding;catalytic activity;kinase activity;MAP kinase kinase kinase activity;molecular transducer activity;nucleotide binding;phosphotransferase activity, alcohol group as acceptor;protein kinase activity;protein serine/threonine kinase activity;purine nucleotide binding;purine ribonucleoside triphosphate binding;purine ribonucle…	cell part;cell projection;cytoplasmic membrane-bounded vesicle;cytoplasmic part;cytoplasmic vesicle;cytoplasmic vesicle membrane;cytoplasmic vesicle part;cytoskeleton;dendrite;integral to membrane;intracellular membrane-bounded organelle;intracellular non-membrane-bounded organelle;intracellular organelle;intracellular organelle part;intracellular part;intrinsic to membrane;membrane;membrane part…	MAPK signaling pathway	Pkinase						7	7	1	9.9	9.9	2.2	119.83	0	9.3194	869570000	18	0.874072	0.503871	-0.0923678		-0.619119	0.684936	0.346413	-0.298669
31.7842	31.8693	31.9076	31.9462	31.9699	31.9429	31.6231	31.6239	31.6847	31.9082	31.9801	31.8814			+	RX_FG18_RX_ABS					cell division;cellular macromolecule metabolic process;cellular metabolic process;cellular nitrogen compound metabolic process;cellular process;DNA metabolic process;DNA-dependent DNA replication initiation;macromolecule metabolic process;metabolic process;nitrogen compound metabolic process;nucleic acid metabolic process;nucleobase-containing compound metabolic process;primary metabolic process	adenyl nucleotide binding;adenyl ribonucleotide binding;ATP binding;binding;catalytic activity;DNA binding;DNA helicase activity;helicase activity;hydrolase activity;hydrolase activity, acting on acid anhydrides;hydrolase activity, acting on acid anhydrides, in phosphorus-containing anhydrides;nucleic acid binding;nucleoside-triphosphatase activity;nucleotide binding;purine nucleotide binding;pur…	cell part;chromosomal part;intracellular membrane-bounded organelle;intracellular organelle;intracellular organelle part;intracellular part;macromolecular complex;MCM complex;membrane-bounded organelle;nuclear chromosome part;nuclear part;nucleoplasm part;nucleus;organelle;organelle part;protein complex	Cell cycle;Cell cycle - yeast;DNA replication;Meiosis - yeast	MCM						49	49	49	59.3	59.3	59.3	82.467	0	323.31	57508000000	588	1.24474	0.413718	0.0993131		0.722478	2.83543	0.0588796	0.279327
29.1011	29.2378	29.2112	28.8919	28.9534	29.1081	29.2326	29.0835	29.0287	29.0068	28.8335	28.8215									actin cytoskeleton organization;actin filament-based process;actomyosin structure organization;biological regulation;cell migration;cell motility;cellular component movement;cellular component organization;cellular component organization at cellular level;cellular component organization or biogenesis;cellular component organization or biogenesis at cellular level;cellular membrane organization;ce…	adenyl nucleotide binding;adenyl ribonucleotide binding;ADP binding;ATP binding;binding;catalytic activity;hydrolase activity;hydrolase activity, acting on acid anhydrides;hydrolase activity, acting on acid anhydrides, in phosphorus-containing anhydrides;motor activity;nucleoside-triphosphatase activity;nucleotide binding;purine nucleotide binding;purine ribonucleoside triphosphate binding;purine…	actomyosin;cell part;cytoplasmic part;cytoskeletal part;Golgi apparatus part;Golgi membrane;intracellular organelle part;intracellular part;macromolecular complex;membrane;myosin complex;organelle membrane;organelle part;protein complex;trans-Golgi network		Myosin_head;Myosin_tail_1;PDZ						39	39	39	25.3	25.3	25.3	233.38	0	181.09	8559000000	191	1.21795	0.17128	-0.198924		-1.12553	1.25166	0.229482	-0.227698
29.0952	29.2355	29.285	29.3501	29.0767	28.9942	29.2853	28.8708	29.491	29.1984	29.3201	29.2679									aging;alcohol metabolic process;anatomical structure development;biological regulation;cellular aldehyde metabolic process;cellular lipid metabolic process;cellular metabolic process;cellular process;central nervous system development;developmental process;epidermis development;formaldehyde metabolic process;isoprenoid metabolic process;lipid metabolic process;metabolic process;oxidation-reductio…	3-chloroallyl aldehyde dehydrogenase activity;alcohol dehydrogenase (NADP+) activity;aldehyde dehydrogenase (NAD) activity;aldehyde dehydrogenase [NAD(P)+] activity;aldo-keto reductase (NADP) activity;catalytic activity;long-chain-alcohol oxidase activity;long-chain-aldehyde dehydrogenase activity;oxidoreductase activity;oxidoreductase activity, acting on CH-OH group of donors;oxidoreductase acti…	cell part;cytoplasm;cytoplasmic part;cytosol;endoplasmic reticulum;endoplasmic reticulum part;extrinsic to endoplasmic reticulum membrane;extrinsic to membrane;extrinsic to organelle membrane;integral to membrane;intracellular membrane-bounded organelle;intracellular organelle;intracellular organelle part;intracellular part;intrinsic to membrane;membrane;membrane part;membrane-bounded organelle;m…	Arginine and proline metabolism;Ascorbate and aldarate metabolism;beta-Alanine metabolism;Chloroalkane and chloroalkene degradation;Drug metabolism - cytochrome P450;Fatty acid metabolism;Glycerolipid metabolism;Glycolysis / Gluconeogenesis;Histidine metabolism;Limonene and pinene degradation;Lysine degradation;Metabolism of xenobiotics by cytochrome P450;Pentose and glucuronate interconversions;…	Aldedh	+		+		+	19	19	19	47.3	47.3	47.3	54.107	0	75.027	9279600000	123	0.206301	0.824916	-0.0649122		-0.29287	0.0887819	0.955887	0.0463886
26.0031	26.4518	26.8798	26.9596	26.5799	26.4704	NaN	26.4802	26.8067	26.9756	27.1138	27.2415										binding;nucleic acid binding;RNA binding			Ribosomal_L1						6	4	4	21.5	13.7	13.7	51.488	0	69.004	1570000000	30	0.313672	0.553422	0.225088		0.572267	1.23029	0.110891	0.4668
27.8005	27.8945	27.7554	27.5234	27.6162	27.4088	28.2052	27.6665	27.8453	27.7433	27.6258	27.5676	+	FAM_KO_FG18_FAM_KO_ABS							cellular component organization;cellular component organization at cellular level;cellular component organization or biogenesis;cellular component organization or biogenesis at cellular level;cellular process;organelle organization;peroxisome organization	binding;protein binding	brush border membrane;cell part;cell projection membrane;cell projection part;cytoplasm;cytoplasmic part;intracellular membrane-bounded organelle;intracellular organelle;intracellular organelle part;intracellular part;membrane;membrane part;membrane-bounded organelle;microbody;microbody membrane;microbody part;organelle;organelle membrane;organelle part;peroxisomal membrane;peroxisomal part;perox…	Peroxisome	Pex19						11	11	11	62.8	62.8	62.8	31.861	0	314.54	3463200000	108	1.84161	0.0471094	-0.300686		-1.74143	0.713208	0.362222	-0.260098
NaN	25.5306	26.9633	26.5699	26.7392	26.8724	NaN	27.4378	NaN	25.611	NaN	26.7601																			6	1	1	31.2	11.6	11.6	12.608	0	4.499	1380700000	22	0.352873	0.415534	0.480171		0.743571	NaN	1	0
24.8986	25.5406	25.5542	25.7599	25.8019	25.7879	24.9585	25.2889	25.2425	25.7897	25.6285	25.6187			+	RX_FG18_RX_ABS					biological regulation;gamete generation;male gamete generation;multicellular organismal process;multicellular organismal reproductive process;positive regulation of biological process;positive regulation of biosynthetic process;positive regulation of cell cycle process;positive regulation of cellular biosynthetic process;positive regulation of cellular metabolic process;positive regulation of cel…	binding;nucleic acid binding;RNA binding;translation factor activity, nucleic acid binding;translation initiation factor activity		RNA transport;Viral myocarditis	MA3;MIF4G;W2						11	6	6	7.6	4.5	4.5	175.43	0	13.348	772210000	36	0.977941	0.0873372	0.45209		1.42776	1.93182	0.0344123	0.515634
28.6627	28.9728	28.7212	28.7574	28.7361	28.8765	28.7016	28.7594	28.8216	28.9744	28.8578	28.7589									biological regulation;establishment of localization;establishment of localization in cell;establishment of protein localization;intracellular protein transport;intracellular transport;protein transport;regulation of biological process;regulation of cellular localization;regulation of cellular process;regulation of establishment of protein localization;regulation of localization;regulation of prot…		cell part;cytoplasmic part;cytosol;Golgi apparatus part;Golgi membrane;intracellular organelle part;intracellular part;membrane;organelle membrane;organelle part		Arfaptin						12	12	12	51.2	51.2	51.2	41.432	0	198.46	7213700000	80	0.0138331	1	0.00437737		0.021386	0.652761	0.652593	0.102835
NaN	27.985	27.8963	27.8497	26.483	27.7258	NaN	NaN	28.2672	28.2783	28.1288	NaN									biological regulation;macromolecule metabolic process;membrane protein ectodomain proteolysis;membrane protein intracellular domain proteolysis;membrane protein proteolysis;metabolic process;primary metabolic process;protein metabolic process;proteolysis;regulation of biological process;regulation of immune response;regulation of immune system process;regulation of response to stimulus	aspartic-type endopeptidase activity;aspartic-type peptidase activity;catalytic activity;endopeptidase activity;hydrolase activity;peptidase activity;peptidase activity, acting on L-amino acid peptides	cell part;cytoplasmic part;cytoplasmic vesicle membrane;cytoplasmic vesicle part;endoplasmic reticulum part;endosomal part;endosome membrane;Golgi apparatus part;Golgi membrane;Golgi-associated vesicle membrane;integral to cytosolic side of endoplasmic reticulum membrane;integral to endoplasmic reticulum membrane;integral to lumenal side of endoplasmic reticulum membrane;integral to membrane;inte…		PA;Peptidase_A22B	+		+		+	1	1	1	2.7	2.7	2.7	57.917	0	6.5191	2648700000	18	0.426933	0.31328	-0.587795		-0.884785	NaN	1	0
28.4442	28.251	28.1588	27.8793	28.0792	27.6499	28.1483	28.1319	28.159	28.1611	27.5351	28.0551	+	FAM_KO_FG18_FAM_KO_ABS							anatomical structure development;biomineral tissue development;developmental process;establishment of localization;ion transport;multicellular organismal process;neurological system process;response to stimulus;sensory perception;sensory perception of light stimulus;system process;tissue development;transport;visual perception	adenyl nucleotide binding;binding;nucleotide binding;purine nucleotide binding	cell part;integral to membrane;intrinsic to membrane;membrane;membrane part;plasma membrane		CBS;DUF21						12	12	10	21	21	17.8	84.061	0	87.652	4129600000	52	1.29867	0.0532861	-0.415201		-1.66193	0.520353	0.496411	-0.229312
29.0885	28.7336	28.8605	29.4919	29.5409	29.4853	28.8948	29.0911	28.7542	29.4648	29.3683	29.4052	+	FAM_KO_FG18_FAM_KO_ABS	+	RX_FG18_RX_ABS					biosynthetic process;cellular biosynthetic process;cellular macromolecule biosynthetic process;cellular macromolecule metabolic process;cellular metabolic process;cellular nitrogen compound metabolic process;cellular process;macromolecule biosynthetic process;macromolecule metabolic process;metabolic process;nitrogen compound metabolic process;nucleic acid metabolic process;nucleobase-containing …	binding;chromatin binding;DNA binding;nucleic acid binding	cell part;cytoplasm;intracellular membrane-bounded organelle;intracellular organelle;intracellular part;membrane-bounded organelle;nucleus;organelle		LEDGF;PWWP						17	17	15	28.7	28.7	27.2	71.893	0	68.65	9096200000	98	2.35972	0.00707116	0.611814		2.97997	2.09866	0.0306574	0.499442
29.4578	29.4006	29.5578	29.3336	29.5259	29.7567	29.2894	29.0656	29.2694	29.1174	29.163	29.2396																			16	16	16	24.7	24.7	24.7	117.73	0	170.08	10158000000	162	0.196116	0.828255	0.0666796		0.289115	0.163716	0.93991	-0.0347697
27.5459	27.3919	28.0387	27.4389	NaN	27.6464	28.0868	27.0713	27.6679	27.5003	28.0481	26.8772									anatomical structure morphogenesis;ATP catabolic process;ATP metabolic process;biological regulation;catabolic process;cell chemotaxis;cell migration;cell motility;cell part morphogenesis;cell projection morphogenesis;cell projection organization;cellular catabolic process;cellular component morphogenesis;cellular component movement;cellular component organization;cellular component organization …	actin binding;actin filament binding;actin-dependent ATPase activity;adenyl nucleotide binding;adenyl ribonucleotide binding;ADP binding;ATP binding;ATPase activity;ATPase activity, coupled;ATP-dependent protein binding;binding;catalytic activity;cation binding;cytoskeletal protein binding;enzyme activator activity;enzyme regulator activity;GTPase activator activity;GTPase regulator activity;hydr…	actin filament;cell cortex;cell part;cell projection;cell projection part;cytoplasm;cytoplasmic part;cytoskeletal part;filamentous actin;filopodium tip;intracellular organelle part;intracellular part;lamellipodium;macromolecular complex;myosin complex;organelle part;perinuclear region of cytoplasm;protein complex;ruffle		IQ;Myosin_head;RA;RhoGAP						8	8	7	4.5	4.5	4.1	228.52	0	59.714	2985800000	27	0.161811	0.806249	-0.116222		-0.31978	0.107432	0.910141	-0.133473
NaN	NaN	NaN	24.1234	24.5743	24.9667	24.1596	NaN	NaN	24.1081	NaN	24.4751									biological regulation;biosynthetic process;cellular biosynthetic process;cellular lipid metabolic process;cellular metabolic process;cellular process;cellular response to stimulus;glycerolipid biosynthetic process;glycerolipid metabolic process;glycerophospholipid biosynthetic process;glycerophospholipid metabolic process;inositol lipid-mediated signaling;intracellular signal transduction;lipid b…	1-phosphatidylinositol 4-kinase activity;adenyl nucleotide binding;adenyl ribonucleotide binding;ATP binding;binding;catalytic activity;inositol or phosphatidylinositol kinase activity;kinase activity;lipid kinase activity;nucleotide binding;phosphatidylinositol kinase activity;phosphotransferase activity, alcohol group as acceptor;protein binding;purine nucleotide binding;purine ribonucleoside t…	cell part;cytoplasm;cytoplasmic part;cytosol;endoplasmic reticulum membrane;endoplasmic reticulum part;Golgi apparatus;intracellular membrane-bounded organelle;intracellular organelle;intracellular organelle part;intracellular part;membrane;membrane part;membrane-bounded organelle;mitochondrial membrane;mitochondrial outer membrane;mitochondrial part;organelle;organelle membrane;organelle outer m…	Inositol phosphate metabolism;Phosphatidylinositol signaling system	PI3_PI4_kinase	+		+		+	2	2	2	3.4	3.4	3.4	94.302	0.00019662	3.0875	208030000	7	0	1	NaN	#VALUE!	0	NaN	1	0
29.0245	29.0625	29.2125	29.0004	29.1435	29.0487	28.7245	28.7173	28.8478	28.33	28.5552	28.6551					+	FAM_KO_FG18_RX_FG18				binding;nucleic acid binding;nucleotide binding;RNA binding			RRM_1						11	11	10	40.4	40.4	37.7	40.605	0	247.59	7247100000	123	0.191859	0.892701	-0.0356197		-0.208128	1.11809	0.23482	-0.249759
27.4881	27.6659	27.6754	27.518	27.4029	27.6586	27.3312	27.4314	27.5349	27.3577	27.0376	26.9855					+	FAM_KO_FG18_RX_FG18			cellular process;establishment of cell polarity;establishment of localization;establishment of protein localization;establishment or maintenance of cell polarity;protein transport;transport		cell part;cytoplasmic part;cytoplasmic vesicle membrane;cytoplasmic vesicle part;endocytic vesicle membrane;endosome;intracellular membrane-bounded organelle;intracellular organelle;intracellular organelle part;intracellular part;membrane;membrane-bounded organelle;nucleus;organelle;organelle membrane;organelle part;phagocytic vesicle membrane;recycling endosome;vesicle membrane	Endocytosis	C2;RBD-FIP						15	15	15	15.4	15.4	15.4	127.84	0	83.43	2869200000	83	0.36284	0.699123	-0.0832876		-0.425381	1.10185	0.195987	-0.305533
26.1329	26.0792	26.2679	26.0329	26.169	26.133	26.115	26.1411	25.8556	25.6111	25.7901	25.9597									biological regulation;biosynthetic process;cellular biosynthetic process;cellular component organization;cellular component organization at cellular level;cellular component organization or biogenesis;cellular component organization or biogenesis at cellular level;cellular macromolecule biosynthetic process;cellular macromolecule metabolic process;cellular metabolic process;cellular nitrogen comp…	binding;DNA polymerase processivity factor activity;enzyme regulator activity;nucleic acid binding	cell part;cytoplasmic part;intracellular non-membrane-bounded organelle;intracellular organelle;intracellular organelle lumen;intracellular organelle part;intracellular part;macromolecular complex;membrane-enclosed lumen;mitochondrial matrix;mitochondrial nucleoid;mitochondrial part;non-membrane-bounded organelle;nucleoid;organelle;organelle lumen;organelle part;ribonucleoprotein complex								2	2	2	13.3	13.3	13.3	38.434	0	27.338	1199600000	23	0.281035	0.830758	-0.0484085		-0.285863	0.856628	0.31319	-0.25025
NaN	26.6688	26.8538	26.8875	26.729	26.7244	NaN	NaN	26.7414	27.0409	26.3668	26.3694																			40	3	3	74.7	12.4	12.4	60.635	0	32.086	1368200000	14	0.0663892	0.969282	0.0189937		0.0960843	0	1	-0.148979
25.3361	NaN	NaN	NaN	NaN	25.0487	24.7442	25.8846	NaN	25.2936	25.6681	25.1279											cell part;cytoplasm;intracellular part		CDC37_M						3	3	3	15.6	15.6	15.6	35.286	0	12.962	474170000	13	NaN	1	0		NaN	0.0342519	0.989709	0.0488523
28.7192	29.0026	29.0083	29.1997	29.3074	29.4715	29.0425	29.1754	28.8715	29.4157	29.3689	29.3423	+	FAM_KO_FG18_FAM_KO_ABS							cellular macromolecule metabolic process;cellular metabolic process;cellular process;cellular protein metabolic process;macromolecule metabolic process;macromolecule modification;metabolic process;primary metabolic process;protein metabolic process;protein modification by small protein conjugation;protein modification by small protein conjugation or removal;protein modification process;protein ub…		cell part;CUL4 RING ubiquitin ligase complex;cullin-RING ubiquitin ligase complex;intracellular part;macromolecular complex;protein complex;ubiquitin ligase complex		WD40						16	16	16	29.5	29.5	29.5	64.307	0	45.607	9145800000	162	1.54768	0.0380867	0.41616		1.85869	1.72652	0.0919126	0.345881
27.6775	27.8693	27.8027	27.7046	27.6934	27.6335	27.3046	27.4982	27.7247	27.528	27.4358	27.7498																			6	6	6	21	21	21	42.478	0	18.545	3128700000	32	0.812572	0.469133	-0.106039		-0.66112	0.151079	0.910644	0.0619844
28.8385	28.6504	28.6002	28.4355	28.1703	28.2242	28.6299	28.7701	28.7374	28.5646	28.4017	28.3679	+	FAM_KO_FG18_FAM_KO_ABS							biological regulation;biosynthetic process;cellular biosynthetic process;cellular macromolecule biosynthetic process;cellular macromolecule metabolic process;cellular metabolic process;cellular nitrogen compound metabolic process;cellular process;macromolecule biosynthetic process;macromolecule metabolic process;metabolic process;negative regulation of biological process;negative regulation of bi…	binding;core promoter binding;DNA binding;nucleic acid binding;nucleotide binding;regulatory region DNA binding;regulatory region nucleic acid binding;RNA binding;transcription regulatory region DNA binding	cell part;cytoplasm;intracellular non-membrane-bounded organelle;intracellular organelle;intracellular organelle part;intracellular part;non-membrane-bounded organelle;nuclear body;nuclear matrix;nuclear part;nuclear speck;nucleolus;nucleoplasm part;organelle;organelle part;paraspeckles		NOPS;RRM_1						18	17	17	37	37	37	52.879	0	99.984	6263200000	146	1.74204	0.0275623	-0.419755		-2.01148	1.64919	0.139474	-0.267714
26.5207	26.7418	26.5514	26.9966	26.5858	26.4465	26.5545	26.2184	26.6351	26.6592	26.5868	26.1185									biological regulation;biosynthetic process;cellular biosynthetic process;cellular macromolecule biosynthetic process;cellular macromolecule metabolic process;cellular metabolic process;cellular nitrogen compound metabolic process;cellular process;macromolecule biosynthetic process;macromolecule metabolic process;metabolic process;nitrogen compound metabolic process;nucleic acid metabolic process;…	binding;nucleic acid binding transcription factor activity;protein binding;RNA polymerase II core promoter proximal region sequence-specific DNA binding transcription factor activity;RNA polymerase II core promoter proximal region sequence-specific DNA binding transcription factor activity involved in negative regulation of transcription;sequence-specific DNA binding RNA polymerase II transcripti…	cell part;intracellular membrane-bounded organelle;intracellular organelle;intracellular organelle part;intracellular part;membrane-bounded organelle;nuclear body;nuclear part;nuclear speck;nucleoplasm part;nucleus;organelle;organelle part								9	9	9	5.2	5.2	5.2	237.81	0	48.791	1469900000	46	0.149139	0.852382	0.0716629		0.256861	0.0228404	1	-0.0145048
NaN	26.1822	26.2374	26.3062	26.7264	26.9618	NaN	26.7205	26.2879	26.4431	26.391	26.2533									cellular process;membrane docking;vesicle docking;vesicle docking involved in exocytosis		cell cortex part;cell part;cytoplasmic part;exocyst;intracellular part;macromolecular complex;protein complex								9	9	9	13.6	13.6	13.6	94.189	0	15.185	2083700000	24	0.784063	0.134199	0.454961		1.30586	0.317059	0.731142	-0.141735
28.1058	28.1638	28.2658	28.0671	28.29	28.4547	27.8638	28.2133	27.994	28.4037	28.2904	27.8774									cellular component assembly;cellular component assembly at cellular level;cellular component organization;cellular component organization at cellular level;cellular component organization or biogenesis;cellular component organization or biogenesis at cellular level;cellular macromolecule metabolic process;cellular metabolic process;cellular process;cellular protein metabolic process;endosome tran…	binding;PDZ domain binding;protein binding;protein complex binding;protein domain specific binding	axon part;cell body;cell junction;cell part;cell projection part;cytoplasmic part;cytoskeletal part;cytosolic part;endoplasmic reticulum;Golgi apparatus part;Golgi membrane;growth cone;IkappaB kinase complex;intracellular membrane-bounded organelle;intracellular organelle;intracellular organelle part;intracellular part;macromolecular complex;membrane;membrane-bounded organelle;neuronal cell body;…		Cast	+					20	20	20	22.9	22.9	22.9	128.32	0	84.669	4733800000	88	0.308776	0.706606	0.092097		0.415504	0.367675	0.666787	0.16677
30.1234	30.1696	30.3511	30.369	30.3848	30.2832	30.1002	29.8864	30.4533	30.2832	30.1774	30.2177									biosynthetic process;cellular biosynthetic process;cellular macromolecule biosynthetic process;cellular macromolecule metabolic process;cellular metabolic process;cellular process;cellular protein metabolic process;macromolecule biosynthetic process;macromolecule metabolic process;metabolic process;primary metabolic process;protein metabolic process;translation	structural constituent of ribosome;structural molecule activity	cell part;cytoplasmic part;intracellular membrane-bounded organelle;intracellular non-membrane-bounded organelle;intracellular organelle;intracellular part;macromolecular complex;membrane-bounded organelle;mitochondrion;non-membrane-bounded organelle;organelle;ribonucleoprotein complex;ribosome		Ribosomal_L11;Ribosomal_L11_N						13	13	13	67.7	67.7	67.7	20.75	0	60.919	18623000000	167	0.792213	0.394593	0.130977		0.742755	0.179644	0.876574	0.0794315
27.7048	27.5058	27.448	27.022	27.4681	27.2258	27.1599	26.6828	27.3762	26.5869	26.9285	27.1845									biological regulation;cell cycle process;cell proliferation;cellular component organization;cellular component organization at cellular level;cellular component organization or biogenesis;cellular component organization or biogenesis at cellular level;cellular macromolecule metabolic process;cellular metabolic process;cellular process;cellular protein metabolic process;chromatin modification;chro…	binding;chromatin binding;DNA binding;nucleic acid binding	cell part;chromatin;chromosomal part;chromosome;condensed chromosome;condensed nuclear chromosome;cytoplasm;intracellular non-membrane-bounded organelle;intracellular organelle;intracellular organelle part;intracellular part;non-membrane-bounded organelle;nuclear chromatin;nuclear chromosome;nuclear chromosome part;nuclear part;organelle;organelle part		Bromodomain						12	12	7	9.9	9.9	6.4	153.09	0	18.381	2435000000	55	0.977951	0.129174	-0.31422		-1.254	0.256482	0.751801	-0.172987
NaN	NaN	NaN	25.8896	25.8579	26.048	NaN	NaN	NaN	25.9142	NaN	NaN									biological regulation;cellular component organization;cellular component organization at cellular level;cellular component organization or biogenesis;cellular component organization or biogenesis at cellular level;cellular macromolecule metabolic process;cellular metabolic process;cellular nitrogen compound metabolic process;cellular process;cellular protein metabolic process;cellular response to…	binding;catalytic activity;chromatin binding;hydrolase activity;hydrolase activity, acting on ester bonds;phosphatase activity;phosphoprotein phosphatase activity;phosphoric ester hydrolase activity;protein tyrosine phosphatase activity;protein tyrosine/serine/threonine phosphatase activity	cell part;intracellular membrane-bounded organelle;intracellular organelle;intracellular organelle part;intracellular part;macromolecular complex;membrane-bounded organelle;nuclear part;nucleoplasm part;nucleus;organelle;organelle part;protein complex;transcription factor complex								2	2	2	8.6	8.6	8.6	55.876	0	22.592	735490000	15	0	1	NaN	#VALUE!	0	NaN	1	0
28.7326	28.8572	28.8993	28.5233	28.509	28.3	28.4547	28.387	28.7213	28.3704	28.5131	28.2448	+	FAM_KO_FG18_FAM_KO_ABS							anatomical structure maturation;blood vessel maturation;cellular component organization;cellular component organization at cellular level;cellular component organization or biogenesis;cellular component organization or biogenesis at cellular level;cellular process;developmental maturation;developmental process;embryo implantation;extracellular matrix organization;extracellular structure organizat…	endopeptidase inhibitor activity;endopeptidase regulator activity;enzyme inhibitor activity;enzyme regulator activity;peptidase inhibitor activity;peptidase regulator activity			Kazal_2						17	17	17	27.1	27.1	27.1	100.06	0	64.77	5885200000	87	1.92872	0.0278369	-0.385607		-2.05285	0.493083	0.620551	-0.144923
28.8774	28.7897	28.6754	28.463	28.3232	28.409	28.5026	28.3469	28.5467	28.2641	28.0911	28.1638	+	FAM_KO_FG18_FAM_KO_ABS																	23	23	23	27.4	27.4	27.4	121.9	0	121.58	6019700000	106	2.23568	0.0205328	-0.382433		-2.23341	1.68761	0.12088	-0.292389
28.4828	28.6791	28.6879	28.5604	28.5508	28.613	28.4863	28.6275	28.4672	28.4808	28.5138	28.5601									anatomical structure development;apoptosis;biological regulation;cell death;cellular process;death;developmental process;labyrinthine layer development;negative regulation of apoptosis;negative regulation of biological process;negative regulation of cell death;negative regulation of cellular process;negative regulation of programmed cell death;positive regulation of biological process;positive re…	acid-amino acid ligase activity;catalytic activity;cysteine-type endopeptidase inhibitor activity;endopeptidase inhibitor activity;endopeptidase regulator activity;enzyme inhibitor activity;enzyme regulator activity;ligase activity;ligase activity, forming carbon-nitrogen bonds;peptidase inhibitor activity;peptidase regulator activity;small conjugating protein ligase activity;ubiquitin-protein li…	cell part;cytoplasmic part;cytoskeletal part;endosome;Golgi apparatus part;intracellular membrane-bounded organelle;intracellular organelle;intracellular organelle part;intracellular part;membrane;membrane-bounded organelle;microtubule organizing center;midbody;organelle;organelle part;spindle pole;trans-Golgi network		BIR;DUF3643						27	27	27	11.2	11.2	11.2	434.3	0	82.138	6201900000	171	0.236111	0.860416	-0.0418313		-0.246537	0.0546016	0.996557	-0.00879415
28.7764	28.3318	28.5487	28.3105	28.4137	28.421	28.6973	28.6421	28.4256	28.3852	28.1603	28.5187									biological regulation;biosynthetic process;cellular biosynthetic process;cellular macromolecule biosynthetic process;cellular macromolecule metabolic process;cellular metabolic process;cellular nitrogen compound metabolic process;cellular process;macromolecule biosynthetic process;macromolecule metabolic process;metabolic process;nitrogen compound metabolic process;nucleic acid metabolic process;…	binding;catalytic activity;DNA binding;methyltransferase activity;N-methyltransferase activity;nucleic acid binding;RNA binding;RNA methyltransferase activity;rRNA (adenine) methyltransferase activity;rRNA (adenine-N6,N6-)-dimethyltransferase activity;rRNA methyltransferase activity;S-adenosylmethionine-dependent methyltransferase activity;transferase activity;transferase activity, transferring o…	cell part;cytoplasmic part;intracellular non-membrane-bounded organelle;intracellular organelle;intracellular organelle part;intracellular part;mitochondrial nucleoid;mitochondrial part;non-membrane-bounded organelle;nucleoid;organelle;organelle part		RrnaAD						11	11	11	43.8	43.8	43.8	39.097	0	43.029	5639900000	130	0.569224	0.405151	-0.170554		-0.731328	0.809695	0.346291	-0.233587
NaN	25.4892	NaN	25.2334	25.3871	25.7434	NaN	NaN	25.727	NaN	25.7198	25.3613									biological regulation;biosynthetic process;cellular biosynthetic process;cellular macromolecule biosynthetic process;cellular macromolecule metabolic process;cellular metabolic process;cellular nitrogen compound metabolic process;cellular process;macromolecule biosynthetic process;macromolecule metabolic process;metabolic process;mRNA metabolic process;mRNA processing;negative regulation of biolo…	binding;nucleic acid binding;RNA binding	cell part;intracellular membrane-bounded organelle;intracellular organelle;intracellular part;membrane-bounded organelle;nucleus;organelle		DRY_EERY;Surp						6	6	6	6.8	6.8	6.8	109.25	0	3.402	654970000	13	0	1	-0.0345071		0	NaN	1	0
29.4256	29.278	29.2778	28.9999	29.2352	29.1293	28.9324	28.9786	29.3558	29.0394	28.857	28.9736																			23	23	4	36.8	36.8	6.4	95.323	0	97.721	9079000000	175	1.15145	0.174225	-0.205655		-1.11774	0.385842	0.695178	-0.132242
31.2679	30.8966	31.0936	31.0786	31.0716	31.03	31.0089	31.4244	31.2393	31.2914	31.161	31.5244									cellular macromolecule metabolic process;cellular metabolic process;cellular process;cellular protein metabolic process;macromolecule metabolic process;metabolic process;primary metabolic process;protein folding;protein metabolic process	adenyl nucleotide binding;adenyl-nucleotide exchange factor activity;ATPase regulator activity;binding;enzyme regulator activity;nucleoside-triphosphatase regulator activity;nucleotide binding;purine nucleotide binding	cell part;cytoplasmic part;intracellular organelle lumen;intracellular organelle part;intracellular part;membrane-enclosed lumen;mitochondrial matrix;mitochondrial part;organelle lumen;organelle part		GrpE						18	18	18	63.9	63.9	63.9	25.811	0	85.906	36022000000	238	0.0849758	0.94501	-0.0259711		-0.124673	0.250515	0.817835	0.101397
[truncated: 3,556 more rows]
[truncated: 15 more columns]

## Sheet: EV Table8. 2D annotation matrix
2D ANNOTATION MATRIX OF PROTEOME OF RCS WT +/- FGF18 vs FAM134BDLIR +/-FGF18
Student's T-test Difference RX_FG18_RX_ABS	Student's T-test Difference FAM_KO_FG18_RX_FG18	Type	Size	P value	Benj. Hoch. FDR	Names
0.902449	-0.257371	GOCC name	14	3.14e-05	0.0014382	proteasome core complex
[truncated: 212 more rows]
