# Supplementary material for: MiT/TFE factors control ER‐phagy via transcriptional regulation of FAM134B
Source: EMBO J. 2020 Jul 27;39(17):e105696. doi: 10.15252/embj.2020105696 (PMC7459426; doi:10.15252/embj.2020105696)
Supplement: Supplementary file 9 — Table EV9 [file EMBJ-39-e105696-s009.xlsx]

## Sheet: EV Table legend
EV Table 9: Table legend of secretome analysis of RCS wild type and FAM134B DLIR treated with FGF18 or vehicle (5% ABS) depicted in figure 8B.

## Sheet: EV Table 9
SECRETOME OF RCS WT +/- FGF18 vs FAM134BDLIR +/- FGF18
Protein IDs	Majority protein IDs	Protein names	Gene names	FAM134B KO+FGF18_1	FAM134B KO+FGF18_2	FAM134B KO+FGF18_3	FAM134B KO_1	FAM134B KO_2	FAM134BKO_3	WT+FGF18_1	WT+FGF18_2	WT+FGF18_3	WT_1	WT_2	WT_3	Student's T-test Significant WT+FGF18 vs WT	Student's T-test Significant KO vs WT	Student's T-test Significant KO+FGF18 vs WT+FGF18	-Log Student's T-test p-value WT+FGF18 vs WT	Student's T-test q-value WT+FGF18 vs WT	Student's T-test Difference WT+FGF18 vs WT	-Log Student's T-test p-value KO vs WT	Student's T-test q-value KO vs WT	Student's T-test Difference KO vs WT	-Log Student's T-test p-value KO+FGF18 vs WT+FGF18	Student's T-test q-value KO+FGF18 vs WT+FGF18	Student's T-test Difference KO+FGF18 vs WT+FGF18
F1M4J1	F1M4J1		LOC100294508	26.345	26.4142	25.9369	27.1257	26.4861	22.8978	22.9742	22.2934	26.2483	27.4371	28.1054	27.756	+			1.4736	0.0119322	-3.92757	0.785098	0.100113	-2.26296	0.908329	0.118839	2.39341
D3ZIV9	D3ZIV9		Crlf1	21.9985	21.3777	24.3897	22.1218	22.5723	22.4898	21.4024	22.0633	22.8099	24.8636	24.5108	24.7318	+	+		2.46938	0.0144	-2.61019	3.74277	0	-2.30741	-4.34294e-08	1	0
Q6IRF8;O54715	Q6IRF8;O54715	V-type proton ATPase subunit S1	Atp6ap1	23.1088	22.4451	22.3372	23.7684	23.093	22.9587	23.1442	22.3576	21.3874	24.7165	25.7883	24.084	+	+		1.6466	0.0113208	-2.56655	1.33531	0.0269677	-1.58957	-4.34294e-08	1	0
P55108;A0A0G2KA01;A0A0G2JVQ8	P55108;A0A0G2KA01;A0A0G2JVQ8	Growth/differentiation factor 10	Gdf10	23.2631	24.3983	22.7895	25.8696	23.6009	24.5614	24.5272	22.1456	24.4304	26.1122	26.4026	26.1998	+	+		1.49949	0.0108308	-2.53717	1.107	0.0404409	-1.56093	0.0843502	0.879655	-0.217412
P60572	P60572	Pannexin-3	Panx3	23.3803	24.0109	23.6319	24.7655	24.5161	25.1649	22.8291	21.4266	23.3667	24.8411	25.1185	24.8519	+			1.82597	0.00878049	-2.39637	0.227214	0.72473	-0.121705	0.869496	0.142504	1.13355
Q07258	Q07258	Transforming growth factor beta-3;Latency-associated peptide	Tgfb3	24.4437	22.6808	23.8555	24.9939	26.0471	23.5903	23.1674	22.0099	24.6168	25.3862	25.549	25.5165	+			1.37117	0.0198049	-2.21917	0.353683	0.478513	-0.606788	0.162401	0.786979	0.395273
F7FHT4	F7FHT4			23.1567	24.6445	22.9826	25.2455	25.4727	25.6576	24.8624	24.0717	25.2024	27.3763	26.5711	26.8305	+	+		2.24278	0.0105882	-2.21379	2.28082	0.0105185	-1.46733	0.829315	0.153664	-1.11756
Q9Z217;O35312	Q9Z217	Growth/differentiation factor 11	Gdf11	24.4963	22.5974	21.7504	23.6965	23.4018	23.429	24.936	22.5316	20.8468	25.0417	24.9869	24.7871	+	+		0.846316	0.0953235	-2.16708	3.5208	0	-1.42945	0.0418276	0.936197	0.176561
Q4G097	Q4G097		Atf6b	21.872	23.3449	23.8908	22.99	23.4878	23.1558	22.4446	22.1184	21.7574	24.4847	24.1115	24.2233	+	+		3.17044	0.0327273	-2.16637	2.35429	0.0114286	-1.062	-4.34294e-08	1	0
Q6P9V1;Q62745	Q6P9V1;Q62745	Tetraspanin;CD81 antigen	Cd81	24.9442	25.1536	22.6973	25.1118	24.5949	25.2446	25.131	23.1703	23.3516	25.5908	26.2055	26.1254	+	+		1.47953	0.013	-2.08962	1.63505	0.0210526	-0.990139	0.14028	0.804899	0.380752
Q9EQP5	Q9EQP5	Prolargin	Prelp	33.0168	33.1509	33.0052	34.6689	34.8003	34.682	32.8126	32.8059	32.6809	34.6858	34.9419	34.6933	+			4.53836	0.0466667	-2.00722	0.236947	0.804178	-0.0565859	1.99589	0.120958	0.291211
F1M6P8	F1M6P8		Edil3	25.0068	25.0935	22.9923	26.7782	26.7206	26.5117	24.4838	24.6073	24.5933	26.2494	26.4262	26.9601	+			3.09857	0.0257143	-1.98378	0.212098	0.729923	0.124908	0.103231	0.875157	-0.197251
E9PSJ1	E9PSJ1		St3gal1	22.6787	22.717	21.2628	22.3354	25.1823	24.8533	22.9259	24.3613	22.7186	25.3118	25.0401	25.4108	+			1.65549	0.0109091	-1.91898	0.552657	0.239416	-1.13059	0.725335	0.189432	-1.11572
Q9Z0K6	Q9Z0K6	Scrapie-responsive protein 1	Scrg1	26.7027	27.2979	27.8661	28.1641	28.7939	28.2995	27.2606	28.1329	26.3601	29.4398	28.6098	29.3381	+	+		1.51084	0.0115493	-1.87801	1.02918	0.0829818	-0.710054	0.0205193	0.967989	0.0376962
Q9EQX9	Q9EQX9	Ubiquitin-conjugating enzyme E2 N	Ube2n	26.0546	26.141	22.6582	26.3117	26.3866	26.1981	25.1728	22.3909	22.9343	25.1935	25.4266	25.3525	+	+		1.00231	0.054069	-1.82482	3.42424	0.0138462	0.974602	0.43552	0.403616	1.45191
O55004	O55004	Ribonuclease 4	Rnase4	27.2737	27.1637	27.8511	28.4561	29.387	28.5471	27.3234	27.7387	26.3804	29.0109	28.9943	28.9114	+			1.97485	0.00923077	-1.82471	0.23104	0.701441	-0.175499	0.244999	0.711173	0.282011
O35757	O35757	Vascular endothelial growth factor C	Vegfc	25.8231	25.7218	25.7016	21.6636	21.3298	25.419	26.4642	26.2732	26.489	24.9201	25.8645	25.1362	+	+	+	1.70077	0.0120588	1.10188	0.867846	0.0723333	-2.50277	2.97396	0.0533333	-0.659932
Q66H78	Q66H78	2-phosphoxylose phosphatase 1	Pxylp1	29.38	29.2719	29.5239	30.357	30.1544	30.518	29.3743	29.0857	28.5789	30.5102	30.8233	30.3685	+			2.35412	0.0102857	-1.55436	0.586375	0.414311	-0.224199	0.710282	0.317296	0.378942
Q5Q0T9	Q5Q0T9	Meteorin	Metrn	23.7842	25.1478	24.1535	25.3644	24.7413	25.9397	23.9217	25.0501	24.4007	26.001	25.9112	25.8489	+			1.94342	0.0105217	-1.46282	0.753351	0.189922	-0.571903	0.0637211	0.923546	-0.0956879
G3V8B2;Q11205	G3V8B2;Q11205	CMP-N-acetylneuraminate-beta-galactosamide-alpha-2,3-sialyltransferase 2	St3gal2	22.8404	20.939	23.1601	23.8483	21.8637	22.9177	22.2507	22.6615	21.3574	23.6078	23.1568	23.6551	+			1.53284	0.0153158	-1.38338	0.428776	0.395223	-0.596686	-4.34294e-08	1	0
D3ZTA9;D3ZFR1;D3ZGJ6;D3ZWF9;Q80W66	D3ZTA9;D3ZFR1	Sulfotransferase	Hs3st3b1;Hs3st3a1	27.0761	26.7397	27.021	28.1022	27.6778	27.8285	26.9718	26.7016	26.8865	28.0582	28.2745	28.0788	+			3.58372	0.024	-1.28389	0.877362	0.250236	-0.267671	0.283666	0.786511	0.0923316
P05065;A0A0G2K3Q6;P09117;Q66HT1;P00884	P05065	Fructose-bisphosphate aldolase A	Aldoa	27.8648	27.5772	27.5403	28.3262	28.3087	28.0442	27.1186	26.9989	27.1958	26.2403	26.1871	26.7099	+	+	+	1.83819	0.0190256	0.725345	3.20727	0	1.84722	2.04243	0.0539091	0.556283
D3ZN61	D3ZN61		Lgi3	27.8008	28.0171	27.9518	29.5293	29.5932	29.5261	28.0846	28.3596	28.2884	29.4153	29.3152	29.6522	+			3.14533	0.0163636	-1.21665	0.361606	0.697333	0.0886631	1.43075	0.145967	-0.321022
F1LMM4	F1LMM4		Pkdcc	22.4555	25.4588	22.9072	26.5095	25.9941	26.6315	25.6559	24.3739	25.4423	26.3935	26.3128	26.3937	+			1.4166	0.0236782	-1.20927	0.0197768	0.969238	0.0117111	0.6955	0.188408	-1.55024
P50609;G3V6E7;D3ZVD7	P50609;G3V6E7	Fibromodulin	Fmod	30.0062	30.1387	30.3746	30.904	30.7723	31.0139	30.4526	30.1187	30.1346	31.3664	31.3642	31.425	+	+		3.31642	0.018	-1.14991	2.59448	0.0168955	-0.488434	0.151297	0.873867	-0.0620791
Q08834;M0RBZ8	Q08834	Alpha-1,6-mannosylglycoprotein 6-beta-N-acetylglucosaminyltransferase A	Mgat5	28.3288	27.6042	27.7424	28.5288	29.0246	29.0033	28.1399	28.3584	28.2349	29.6485	29.1986	29.2463	+	+		2.69981	0.0109091	-1.12004	1.11645	0.0928941	-0.512218	0.695666	0.332	-0.352599
F1LXS3	F1LXS3		Matn2	31.6215	31.3702	31.625	32.8196	32.7053	32.8157	31.5627	31.7481	31.4992	32.6592	32.69	32.6249	+			3.78392	0.02	-1.05472	1.36088	0.395447	0.122147	0.223312	0.838303	-0.0644232
Q5RK05;P08494	Q5RK05;P08494	Matrix Gla protein	Mgp	31.4576	31.3471	31.2585	31.9331	31.9298	31.3966	30.6664	30.4788	30.5593	31.3101	31.3029	31.2533	+	+	+	3.64128	0.012	-0.720561	1.21789	0.084506	0.464429	3.23846	0.0458182	0.7862
G3V6B1;Q07257	G3V6B1;Q07257	Transforming growth factor beta-2;Latency-associated peptide	Tgfb2	28.602	28.5114	29.1582	29.8656	30.4851	29.9921	29.1472	29.083	29.3683	30.2225	30.4345	29.985	+			2.54023	0.01	-1.01448	0.163628	0.796115	-0.0997149	0.940707	0.189879	-0.442284
Q6AYD0	Q6AYD0		Lrrc17	27.1063	26.9339	26.9729	27.7407	28.3801	27.7666	27.2914	27.4039	27.2654	28.2419	28.4084	28.3149	+			4.00448	0.0211765	-1.00153	0.771804	0.234177	-0.359301	2.02869	0.112659	-0.315842
F1M8K0	F1M8K0		Dag1	27.4911	27.4784	27.8626	27.4202	27.5895	28.0333	27.644	27.413	26.965	28.4221	28.3566	28.2113	+	+		2.04329	0.0117647	-0.989371	1.54823	0.0314386	-0.648995	0.500406	0.485417	0.27007
A0A0G2K6K1;Q9EPI1	A0A0G2K6K1;Q9EPI1	Xylosyltransferase 1	Xylt1	30.6096	30.471	30.7547	30.9003	30.7553	30.8015	30.6437	30.6191	30.346	31.4889	31.5252	31.542	+	+		3.2776	0.0133333	-0.982431	3.97998	0.00947368	-0.699645	0.236228	0.807415	0.0755094
B1WBV5;G3V6L6	B1WBV5;G3V6L6		Epyc	26.2558	26.9428	26.2823	26.7279	27.1302	27.4689	26.8223	26.2299	25.854	27.1078	27.4422	27.2667	+			1.50609	0.0239535	-0.970186	0.279534	0.663129	-0.163247	0.205392	0.78259	0.191602
D4A447	D4A447		Cd109	26.0742	25.9699	26.5605	25.1483	25.9978	26.2665	26.5355	26.547	25.4556	27.0198	27.1485	27.1549	+	+		1.19697	0.0481455	-0.92835	1.73204	0.0148197	-1.30352	0.0181662	0.971653	0.0221392
B1H232	B1H232		Islr	26.3227	25.91	26.2635	26.209	26.7577	26.6174	26.8719	26.9106	25.9614	27.3962	27.5382	27.577	+	+		1.36798	0.0278	-0.922563	2.30831	0.0105263	-0.9758	0.547766	0.398619	-0.415895
F1M987;D4AC02;A0A0G2JVB2;F1LV96	F1M987		Scube1	26.2384	25.3979	26.2058	26.1289	26.0019	25.8098	25.3127	25.5509	24.9679	26.015	26.0375	26.4362	+			1.81765	0.0117143	-0.885731	0.480159	0.517714	-0.182697	0.972735	0.142983	0.670218
G3V8H7;B0BNI5	G3V8H7;B0BNI5	Olfactomedin-like protein 3	Olfml3	32.1481	31.5717	31.8818	32.5384	32.3638	32.2733	32.1159	32.2978	31.9909	33.0126	33.038	33.0076	+	+		3.22878	0.0128571	-0.884491	2.87953	0.0116098	-0.627542	0.639394	0.416416	-0.267691
O35814	O35814	Stress-induced-phosphoprotein 1	Stip1	26.2506	25.4752	25.0399	27.0292	27.2933	25.4573	22.2233	21.8113	22.8653	24.7991	24.7302	22.3024	+	+	+	0.873149	0.0942519	-1.64398	1.2425	0.0274167	2.64933	2.66391	0.062	3.28862
P69478;A0A0G2K6H1;D3ZPV0;Q498S0	P69478;A0A0G2K6H1	Carbohydrate sulfotransferase 11	Chst11	30.4815	30.7057	30.1456	30.8882	30.8489	30.8879	30.9005	30.9291	30.7947	31.6648	31.7142	31.8077	+	+		3.89189	0.0171429	-0.854172	4.3862	0.0163636	-0.853946	1.20558	0.143754	-0.430445
E9PSP1	E9PSP1		Pltp	29.4001	29.1572	29.2413	29.7171	30.0113	29.4068	29.4845	29.2196	29.7105	30.3638	30.2692	30.2719	+	+		2.33392	0.0102979	-0.830088	1.53501	0.032	-0.589882	0.57605	0.499107	-0.205338
P16975	P16975	SPARC	Sparc	30.7814	30.952	30.4375	31.419	30.3261	31.0439	30.2543	30.1241	29.2564	30.7814	30.4748	30.8348	+			1.15731	0.0551525	-0.818745	0.274941	0.635377	0.232676	1.14294	0.111349	0.845354
F1LS79;Q00657	F1LS79;Q00657	Chondroitin sulfate proteoglycan 4	Cspg4	27.294	27.5216	26.1499	27.148	26.6251	27.0456	29.6492	29.213	29.4554	29.9397	29.8064	29.8801	+	+	+	1.52633	0.0581513	-0.436206	4.23623	0	-2.93584	2.28332	0.0504	-2.45071
Q64610;D3ZES5;F1LSF4	Q64610;D3ZES5;F1LSF4	Ectonucleotide pyrophosphatase/phosphodiesterase family member 2	Enpp2	27.7174	28.0863	27.839	28.4243	27.764	27.9289	28.8174	28.2881	28.2109	29.2416	29.2098	29.2302	+	+		1.83922	0.0126486	-0.788423	2.40615	0.0137931	-1.18817	1.19544	0.119515	-0.557866
F1MAG8;D3ZGX9;A0A0G2K0S6	F1MAG8		Sema3d	29.9018	29.8872	30.0716	30.4718	30.6996	30.3383	29.8448	30.027	30.059	30.774	30.7969	30.5562	+			2.70533	0.00947368	-0.732093	0.72194	0.373498	-0.205803	0.0936334	0.936352	-0.0233924
A0A0G2JYF9	A0A0G2JYF9			30.7351	30.7764	30.8288	31.1371	31.0933	30.9418	31.5279	31.7041	31.23	31.9943	31.9037	31.8722	+	+	+	1.41861	0.0758049	-0.436043	3.62134	0.0128571	-0.866017	2.13059	0.0498286	-0.707282
Q5XI24	Q5XI24		Matn1	33.6888	33.5989	33.1633	34.2764	34.1119	34.2786	34.0642	34.3231	33.8259	34.736	34.8956	34.674	+	+		1.9369	0.01248	-0.697451	2.50104	0.01575	-0.54624	1.27191	0.1125	-0.587438
Q99PW7	Q99PW7	Follistatin-related protein 3	Fstl3	27.718	27.7546	27.1026	28.4796	28.5416	27.9418	28.106	27.434	27.3858	28.4626	28.1164	28.4304	+			1.26631	0.0510526	-0.694516	0.023446	0.966144	-0.0154419	0.137363	0.851857	-0.116868
D4A8G5	D4A8G5		Tgfbi	33.5831	33.3307	33.4693	33.9713	33.8043	33.8078	33.7268	33.6232	33.2295	34.341	34.1647	34.1346	+	+		1.85413	0.0200494	-0.686915	1.84896	0.0520857	-0.352278	0.144597	0.872127	-0.065478
P04636	P04636	Malate dehydrogenase, mitochondrial	Mdh2	27.6534	27.6817	27.5359	27.3122	27.1067	27.6111	26.8641	27.2262	26.7174	25.8844	25.8982	26.3301	+	+	+	1.88742	0.0113548	0.898295	2.49073	0.0118333	1.30577	1.91937	0.0562	0.687757
Q5PPG2;Q9R0J8	Q5PPG2;Q9R0J8	Legumain	Lgmn	25.8625	25.8703	26.0785	25.4285	26.8945	26.1326	26.5645	26.0086	26.6395	27.1743	26.9468	27.0182	+	+		1.42333	0.0406038	-0.642239	0.978177	0.0818272	-0.894567	1.03883	0.155108	-0.467089
D3Z9E1	D3Z9E1		Emilin1	29.5394	29.3146	29.3147	29.9955	30.1706	29.8725	29.7229	29.5154	29.4895	30.2218	30.3027	30.1239	+			2.68229	0.0100833	-0.64017	0.943695	0.29413	-0.203271	0.820446	0.426272	-0.186371
P14046;A0A0G2K926;D4AA52;G3V9J1	P14046;A0A0G2K926;D4AA52	Alpha-1-inhibitor 3	A1i3;Cpamd8	27.3988	28.0729	28.2084	28.0006	28.4766	28.5294	28.8327	28.1989	28.0007	29.1426	28.8595	28.9126	+	+		1.1112	0.0893231	-0.627457	1.54816	0.0308966	-0.636031	0.564801	0.371393	-0.450759
G3V8G5;Q62638	G3V8G5;Q62638	Golgi apparatus protein 1	Glg1	23.4917	24.9922	21.8258	25.5617	25.1723	25.1335	25.1624	25.0939	24.8424	25.9561	25.8069	25.1979	+			1.16063	0.0817953	-0.620713	0.606925	0.30754	-0.364473	0.802433	0.146732	-1.59635
Q6P7Q2;P35053	Q6P7Q2;P35053	Glypican-1;Secreted glypican-1	Gpc1	29.7485	29.9147	29.7048	29.4863	29.8171	29.805	29.7575	29.6787	29.4614	30.275	30.198	30.2529	+	+		2.57914	0.0115385	-0.609442	2.08572	0.020241	-0.539189	0.648724	0.512439	0.156783
P23358;A0A140TAC5;M0R4B6;D3ZJE2;D4A8N3	P23358;A0A140TAC5;M0R4B6;D3ZJE2	60S ribosomal protein L12	Rpl12;Rpl12-ps1	25.3851	25.883	25.7008	25.7487	26.2786	25.9945	24.9228	25.1256	24.8211	24.1096	24.6288	23.2167	+	+	+	1.08229	0.0636667	0.971446	1.99779	0.0111111	2.02222	1.82749	0.0522791	0.699809
Q5PQX0	Q5PQX0	UDP-glucuronic acid decarboxylase 1	Uxs1	28.0553	28.0753	27.9909	28.6943	28.6787	28.1	28.4099	28.25	28.0273	28.6468	29.0961	28.6943	+			1.4951	0.0398857	-0.583334	0.593813	0.341	-0.32141	0.762005	0.434948	-0.188564
M0RD26	M0RD26		PCOLCE2	30.0532	30.1693	30.3187	30.328	30.3307	30.3977	30.5984	30.1841	30.4069	31.0762	30.8226	31.0379	+	+		1.81459	0.0226374	-0.582422	2.79981	0.0110698	-0.626748	0.691653	0.433365	-0.216071
F1LNH3	F1LNH3		Col6a2	31.424	31.3922	31.4251	31.8399	32.0116	32.2249	31.2078	30.9615	30.9287	31.7614	31.5512	31.5066	+	+		2.08267	0.0192727	-0.573731	1.43037	0.0674702	0.419033	1.89675	0.104444	0.381077
O08628;Q5RJN2	O08628;Q5RJN2	Procollagen C-endopeptidase enhancer 1	Pcolce	29.5525	29.4129	29.4425	29.5889	29.5808	29.7154	29.3665	29.2905	29.1042	29.9228	29.5558	29.9839	+			1.66774	0.0280808	-0.567097	0.614539	0.44	-0.192464	1.1423	0.295098	0.215566
P28494;Q7TP82	P28494;Q7TP82	Alpha-mannosidase 2;Alpha-mannosidase	Man2a1	27.0766	27.0465	27.2655	27.3652	27.6269	27.3929	27.3522	26.9152	26.7909	27.6639	27.7033	27.3856	+			1.33845	0.0546325	-0.564814	0.399239	0.632571	-0.12262	0.235923	0.785477	0.110085
A0A0G2K654;M0R7B4;P06349	A0A0G2K654;M0R7B4		LOC684828	29.5757	29.6841	30.2328	29.9375	30.1601	30.1449	29.0131	29.0063	29.245	27.875	28.4171	28.6037	+	+	+	1.5643	0.0252609	0.789565	2.82521	0.015	1.78226	1.56686	0.072	0.742709
G3V722	G3V722		B4galt1	27.1899	27.0857	27.6692	27.5848	27.3626	27.2767	27.0931	27.0259	27.1686	27.6562	27.6477	27.5536	+			3.23775	0.011	-0.523303	1.01614	0.26861	-0.211132	0.522251	0.5071	0.219056
A0A0G2JWB6;A0A0G2KAH2	A0A0G2JWB6;A0A0G2KAH2			26.8545	27.0847	26.7685	27.1319	27.5905	26.6139	27.2849	27.1701	27.2064	27.5861	27.7465	27.7542	+			2.74472	0.011	-0.475153	0.950199	0.117022	-0.583508	1.47042	0.144205	-0.3179
Q9QZK5	Q9QZK5	Serine protease HTRA1	Htra1	29.5765	29.6246	29.9234	30.1359	30.0892	29.5207	29.6033	29.7113	29.2272	30.049	29.8155	30.0385	+			1.28697	0.0904733	-0.453729	0.0878602	0.888523	-0.0524063	0.459529	0.565836	0.194237
D3ZUL3;M0RDR9	D3ZUL3		Col6a1	27.1184	26.5035	27.0531	26.151	26.4434	26.4303	26.31	26.1373	25.7948	24.9652	25.4424	25.6816	+	+	+	1.29675	0.0477117	0.717613	1.87476	0.016	0.978498	1.51783	0.0733585	0.810994
D3Z9J1;D3ZN48	D3Z9J1		Dkk1	23.3045	22.3222	22.0013	23.9015	24.3323	24.1664	25.9524	25.2058	25.8773	21.6546	24.3514	22.8864	+		+	1.53652	0.0123509	2.71438	-4.34294e-08	1	0	2.62223	0.0728	-3.13589
D3ZNT5	D3ZNT5		Col9a2	33.733	33.5186	33.5836	34.3951	34.6254	34.4203	33.6423	33.5894	33.5114	34.0616	33.9539	34.0011	+	+		3.00496	0.0106667	-0.424515	2.40721	0.0216216	0.474715	0.155403	0.912376	0.0307248
F1LQ93;P20850	F1LQ93		Col9a1	36.6694	36.633	36.6227	37.0483	37.3198	37.2618	36.6791	36.6451	36.5764	37.0761	37.0031	37.0743	+			3.38243	0.0107143	-0.417577	0.858934	0.396903	0.158867	0.0865275	0.966375	0.00813421
M0RC65	M0RC65		Cfl2	22.5881	25.6169	25.2646	26.1518	26.0667	25.4104	24.9814	25.2657	25.2575	25.6347	25.6886	25.3894	+			1.4284	0.0836589	-0.402732	0.534974	0.390171	0.305353	0.284694	0.605657	-0.678326
A0A0G2KAJ7;P70560	A0A0G2KAJ7			32.1375	32.1181	32.2777	32.4365	32.5937	32.6315	31.8644	31.9327	31.8974	32.1838	32.3487	32.3508	+			2.59906	0.0230476	-0.396215	1.47766	0.135876	0.259481	2.17848	0.118637	0.279584
O08727	O08727	Tumor necrosis factor receptor superfamily member 11B	Tnfrsf11b	30.9938	30.7943	30.7236	31.693	31.6419	31.107	30.4887	30.3876	30.5342	30.9593	30.815	30.7758	+	+		2.2384	0.0283673	-0.379837	1.4932	0.0319333	0.630629	1.79236	0.108286	0.367064
P30121	P30121	Metalloproteinase inhibitor 2	Timp2	31.5131	31.6237	31.5725	31.5954	32.0442	31.7048	31.8244	31.8162	31.9362	32.0898	32.188	32.2305	+	+		2.26196	0.0477876	-0.31052	1.28638	0.0950409	-0.387936	2.34659	0.10958	-0.289122
F1M798;F1M280;D3Z8U5	F1M798	Metalloendopeptidase	Bmp1	29.4861	29.2837	29.2854	29.2168	29.5843	29.2662	29.2651	29.2891	29.1368	28.9776	29.0027	28.7532	+	+		1.58702	0.0978394	0.319182	1.47449	0.0584895	0.444633	0.670693	0.585415	0.121405
Q6P136;Q63617	Q6P136;Q63617	Hypoxia up-regulated protein 1	Hyou1	26.8329	27.0024	26.3856	26.6079	27.1476	26.7685	27.2102	27.0673	26.8985	26.7052	26.7374	26.7547	+			1.63349	0.0891128	0.32627	0.271761	0.705803	0.108953	0.709757	0.341548	-0.318368
B5DEH7;D4A1T6	B5DEH7;D4A1T6		C1r	31.1722	31.2953	31.2536	30.5009	30.59	30.5807	31.2045	30.877	31.1138	30.5535	30.5867	30.8301	+			1.44931	0.0824444	0.408334	0.47052	0.634356	-0.099577	0.776037	0.449019	0.175278
P38659;G3V6T7	P38659;G3V6T7	Protein disulfide-isomerase A4	Pdia4	29.1332	29.0428	29.4769	29.1743	29.371	29.3396	29.1181	28.9708	28.8483	28.3254	28.7272	28.644	+	+		1.33289	0.0949552	0.413523	2.22496	0.0108364	0.729436	0.709502	0.40926	0.238559
P46462	P46462	Transitional endoplasmic reticulum ATPase	Vcp	28.8397	28.9676	29.3633	29.023	29.203	29.0893	28.7481	28.5534	28.4966	27.9403	28.3055	28.2493	+	+		1.47329	0.0684628	0.434305	2.77502	0.01136	0.94006	1.22773	0.130092	0.457521
A0A0G2KB56;P82808	A0A0G2KB56;P82808	Glutamine--fructose-6-phosphate aminotransferase [isomerizing] 1	Gfpt1	25.2572	25.0141	24.8826	25.4129	22.8626	25.2227	24.6831	24.6573	24.7399	24.1305	24.4028	24.2277	+			2.20912	0.0231461	0.439756	0.10766	0.81682	0.245699	1.47615	0.127657	0.357866
D3ZSY7	D3ZSY7		Fbln7	30.2534	29.811	30.3066	29.9411	30.1171	29.6428	29.8651	30.1415	29.9553	29.6129	29.4939	29.4588	+			2.11377	0.0234091	0.465442	1.2174	0.112221	0.378466	0.315251	0.714593	0.136354
Q6AXS4	Q6AXS4	Renin receptor	Atp6ap2	26.3115	26.5815	26.4672	27.0891	26.5036	26.253	26.6946	26.8503	26.6355	26.3875	26.1769	26.1761	+			2.13932	0.0227765	0.479944	0.646246	0.279826	0.368384	1.26841	0.201227	-0.273409
F1LRV4;O88600;F7F2F3	F1LRV4;O88600	Heat shock 70 kDa protein 4	Hspa4	26.3304	26.6125	25.6017	26.7387	25.6096	26.6854	26.1645	26.2532	25.9764	25.481	25.7453	25.6791	+			1.91807	0.0247234	0.496238	0.877988	0.120449	0.709428	0.0554846	0.933866	0.0501595
P0C5H9	P0C5H9	Mesencephalic astrocyte-derived neurotrophic factor	Manf	26.9618	27.0431	27.0429	27.4643	27.6173	27.2247	27.17	27.3197	26.8199	26.2655	26.5879	26.7144	+	+		1.36012	0.0506087	0.580608	2.18365	0.0101277	0.912842	0.22678	0.809844	-0.0872542
Q761X5;A0A0G2JTK0;F1LM73	Q761X5;A0A0G2JTK0;F1LM73	Netrin receptor UNC5C	Unc5c	28.7155	28.6527	29.1464	28.2553	28.7286	28.5453	28.8777	28.7869	28.7756	28.2215	27.945	28.5177	+			1.59389	0.0328713	0.585351	0.583795	0.375041	0.281673	0.0538807	0.938625	0.0247822
F1LQ00	F1LQ00		Col5a2	28.0828	27.7561	27.7323	27.5378	28.2253	27.3899	27.4943	27.5938	27.5735	26.952	26.9604	26.9838	+	+		4.29801	0.0116129	0.588456	1.3643	0.0337097	0.752246	1.21694	0.18789	0.303245
D3ZZC1	D3ZZC1		Txndc5	26.7322	26.4882	26.5433	26.3896	26.3334	26.1001	26.4039	25.9616	26.302	25.5648	25.2206	25.8142	+	+		1.46733	0.0342136	0.689317	1.7297	0.0232644	0.741192	1.12467	0.168943	0.365396
F1MAA7;A0A0U1RS20	F1MAA7		Lamc1	30.7599	30.7128	30.8996	30.1237	30.2408	30.272	30.8623	30.996	30.843	30.0201	30.3025	30.2694	+			2.64561	0.00857143	0.703135	0.051088	0.947988	0.0148506	0.674028	0.615048	-0.109695
A0A0G2KB00;D3ZC92	A0A0G2KB00;D3ZC92		Frem1	24.3338	24.4527	23.6589	23.213	23.0236	22.9403	27.0894	27.2104	26.6711	23.4988	22.6801	24.2148	+		+	2.76348	0.0225	3.52576	-4.34294e-08	1	0	3.18026	0	-2.84182
M0RAR2	M0RAR2			26.6303	26.5276	26.4155	25.7678	21.8515	25.9716	27.2632	27.4347	27.5822	26.2694	26.1744	26.6544	+		+	2.44239	0.00972973	1.06063	0.610638	0.190185	-1.83574	2.90287	0.0536667	-0.902192
D3ZAE6	D3ZAE6		Vasn	26.8785	26.5303	26.9876	26.3358	22.7247	25.6467	26.8394	26.9094	26.5524	26.0289	25.5732	26.4267	+			1.31537	0.0450093	0.75747	0.415481	0.374141	-1.10721	0.0627119	0.938698	0.0317491
F1LTF8	F1LTF8		Lama4	29.5067	29.5135	29.6928	27.7588	28.1501	28.4731	30.3521	30.4339	30.236	28.51	28.2405	28.7401	+		+	3.53964	0.032	1.84381	0.664804	0.276106	-0.369549	3.10923	0.0495385	-0.769665
D3ZVQ0	D3ZVQ0	Ubiquitin carboxyl-terminal hydrolase	Usp5	23.6498	23.8747	24.2497	23.3716	21.6156	24.3133	23.196	23.2652	23.5368	21.8971	22.5828	23.097	+			1.04495	0.0833438	0.807003	0.265788	0.579305	0.574507	1.35905	0.109662	0.592077
F1M6X1;G8JLS5;P16612;A0A0G2K6Z7;F8WG85;A0A0H2UHY5;REV__Q66HB6	F1M6X1;G8JLS5;P16612;A0A0G2K6Z7	Vascular endothelial growth factor A	Vegfa	25.846	25.6037	22.33	23.9147	26.0115	25.4747	26.2219	26.236	25.8511	25.0796	25.1664	25.58	+			1.84697	0.0128219	0.827685	0.0770304	0.872866	-0.14172	0.591318	0.252167	-1.50975
P20961;F1LM16	P20961;F1LM16	Plasminogen activator inhibitor 1	Serpine1	27.7895	27.1786	27.2085	24.4089	25.9222	25.4557	27.7875	27.1668	27.6665	27.1495	26.4581	26.4812	+	+		1.33508	0.0372308	0.844016	1.33736	0.0268571	-1.43398	0.208349	0.787169	-0.148024
O35217;G3V7H2;M0R8T0	O35217;G3V7H2;M0R8T0	Multiple inositol polyphosphate phosphatase 1	Minpp1;RGD1564801	28.8746	29.0422	29.3196	27.9619	28.4273	28.4166	29.3327	28.9338	29.3055	28.253	28.6182	28.1281	+			1.92856	0.0117333	0.857561	0.109852	0.859558	-0.0645192	0.241501	0.788254	-0.111886
G3V7L3;Q6P6T1;D4A1S0	G3V7L3;Q6P6T1;D4A1S0	Complement C1s subcomponent;Complement C1s subcomponent heavy chain;Complement C1s subcomponent light chain	C1s	28.0513	28.2246	28.4325	26.0516	26.4025	26.3045	28.4238	28.2663	28.1831	27.3365	27.7712	27.1691	+	+		1.96195	0.0121379	0.865506	2.31486	0.0125	-1.17273	0.157323	0.873925	-0.0549501
P26772;A0A0G2JTG1	P26772;A0A0G2JTG1	10 kDa heat shock protein, mitochondrial	Hspe1	28.2272	28.9462	28.8264	28.4639	28.6072	28.347	28.0045	27.7595	27.8932	26.6686	27.0874	27.3014	+	+	+	1.91778	0.011541	0.866645	2.71636	0.01	1.45358	1.54232	0.0747692	0.780846
Q9R1E9;Q6IN11	Q9R1E9;Q6IN11	Connective tissue growth factor	Ctgf	29.694	29.6691	29.4071	26.5838	26.3909	26.826	30.3181	30.1944	30.2327	26.9082	26.1255	27.0095	+		+	3.64997	0.028	3.56736	0.0942163	0.867095	-0.0808163	2.57913	0.0533333	-0.658324
A0A0G2JXI1	A0A0G2JXI1			26.301	26.5231	26.729	22.4621	25.4963	24.2425	26.9607	27.2128	27.1349	26.5372	23.1563	23.2599	+		+	1.17689	0.0253053	2.78499	0.0614465	0.889139	-0.250849	1.81201	0.0689167	-0.585096
A0A0H2UHB8;O70210	A0A0H2UHB8;O70210	Chondroadherin	Chad	28.9434	28.9144	29.2685	27.4021	28.0424	27.3499	28.8055	28.6888	28.1864	27.437	27.6606	27.6418	+			2.07243	0.0122449	0.980401	0.0262662	0.95978	0.0183239	1.02235	0.153924	0.481874
D3ZQP6	D3ZQP6		Sema7a	23.4513	24.2896	24.2725	23.3037	23.7445	24.833	24.0044	24.2043	23.6005	23.4075	22.1289	23.307	+			1.03814	0.0742295	0.988605	-4.34294e-08	1	0	0.0726172	0.921832	0.0680904
P62804	P62804	Histone H4;Osteogenic growth peptide	Hist1h4b	31.0713	31.4652	31.8175	30.844	31.2175	31.1235	30.9673	30.4735	30.9666	29.4796	30.1528	29.8028	+	+		1.7526	0.0118841	0.990766	2.29317	0.0133333	1.24993	1.12549	0.120735	0.64883
P17246	P17246	Transforming growth factor beta-1;Latency-associated peptide	Tgfb1	27.0281	26.9732	27.0163	26.1591	26.6363	26.2596	27.0421	26.7936	27.0424	25.9191	26.0108	25.8462	+	+		3.38296	0.0156522	1.03401	1.30665	0.0820244	0.426315	0.21362	0.876936	0.0465031
D3ZXP3;D3ZWE0	D3ZXP3;D3ZWE0	Histone H2A	H2afx;Hist2h2ab	29.5655	30.4292	30.0354	29.9577	29.2338	29.9212	29.742	30.268	29.5371	28.72	28.4696	29.1946	+	+		1.59015	0.020557	1.05432	1.34098	0.0316923	0.909518	0.185504	0.790411	0.160981
D4A9N1;D4A700	D4A9N1		Hhipl1	26.5535	26.162	26.5039	27.2436	27.642	27.0791	27.0949	27.0634	26.7657	27.5679	27.592	27.3792	+		+	1.90535	0.0228889	-0.538371	0.458821	0.520929	-0.191484	1.60931	0.0809836	-0.568179
D4A7Y1;F1LQI4;A0A0G2K4R4;G3V8R2;P55067	D4A7Y1;F1LQI4		Acan	33.4869	33.5452	33.4932	32.9369	33.247	33.6768	32.9647	32.9773	32.7482	33.5137	33.4746	33.6413	+		+	2.70476	0.0107556	-0.646477	0.509426	0.441739	-0.256298	2.87436	0.0492727	0.611717
Q925R7;D3ZTT8	Q925R7	Polypeptide N-acetylgalactosaminyltransferase 10	Galnt10	22.5379	24.1094	24.8617	23.6143	23.5309	25.6285	24.6416	24.5394	24.7242	24.5165	23.3056	22.7413	+			0.99235	0.080448	1.11393	0.355312	0.46522	0.736792	0.509481	0.358638	-0.798733
D4A2F1;F1LPF2;P25304	D4A2F1;F1LPF2;P25304	Agrin;Agrin N-terminal 110 kDa subunit;Agrin C-terminal 110 kDa subunit;Agrin C-terminal 90 kDa fragment;Agrin C-terminal 22 kDa fragment	Agrn	26.4149	27.0922	26.9286	25.4238	25.5563	25.5368	27.6602	27.716	26.9392	26.0058	26.2271	26.1933	+	+		2.12447	0.009	1.29642	2.86315	0.0119	-0.636423	0.905684	0.157853	-0.626575
A0A096MK61;M0R3U4	A0A096MK61;M0R3U4		LOC102555086;LOC100910835	25.7899	25.7115	25.7776	25.2703	22.9764	22.7805	25.2567	25.9605	25.6456	23.3127	24.8023	24.8305	+			1.13498	0.0445926	1.30576	0.271569	0.572684	-0.639469	0.271149	0.751927	0.138752
A0A0G2K3W2	A0A0G2K3W2			30.1999	29.7983	29.94	28.3217	28.7933	28.306	30.3207	30.016	30.1174	28.6989	29.1713	28.5997	+			2.59147	0.01125	1.32805	0.665904	0.278847	-0.349634	0.509565	0.567203	-0.171981
Q66HA8	Q66HA8	Heat shock protein 105 kDa	Hsph1	25.331	25.5065	25.6577	25.6717	25.2251	25.2751	24.9977	25.0237	25.2158	23.0433	23.1084	25.0994	+	+		0.914727	0.0897879	1.32873	1.11892	0.0369841	1.64031	1.63945	0.110886	0.419346
G3V6P7;Q62812;E9PTU4;G3V9Y1;A0A0G2K6S9;F1LNF0;Q63862;Q9JLT0	G3V6P7;Q62812	Myosin-9	LOC100911597;Myh9	23.6317	24.4174	23.7752	25.9185	27.3291	24.4862	24.5858	24.9228	24.3596	22.5993	23.0387	24.2267	+	+		1.2224	0.032549	1.33447	1.28923	0.0257079	2.623	1.09801	0.12212	-0.681318
M0R4L7;G3V9C7;G3V8B3;D3ZWM5;A0A0G2JXE0;D3ZNH4;A0A0G2JXI9;D3ZLY9;Q00715;A0A0G2K7R1;D4A817;Q00729;M0RBQ5;D3ZNZ9	M0R4L7;G3V9C7;G3V8B3;D3ZWM5;A0A0G2JXE0;D3ZNH4;A0A0G2JXI9;D3ZLY9;Q00715;A0A0G2K7R1;D4A817;Q00729	Histone H2B;Histone H2B type 1;Histone H2B type 1-A	Hist1h2bl;Hist1h2bk;LOC100910200;Hist1h2bb;Hist1h2bo;Hist1h2bh;LOC100912338;Hist1h2ba	31.6647	32.0873	32.0546	30.7277	31.3953	31.7631	31.3877	32.5178	31.5662	30.1452	30.6393	30.5169	+	+		1.66179	0.0111746	1.39012	1.19986	0.0446087	0.861604	0.107102	0.87165	0.111608
P15800;M0R6K0;Q5M7W9	P15800;M0R6K0;Q5M7W9	Laminin subunit beta-2	Lamb2	30.7314	30.6139	30.5673	29.4153	29.4895	29.6575	30.9293	30.8695	30.8819	29.2694	29.4678	29.6292	+			3.77321	0.0284444	1.43811	0.198834	0.805975	0.0652765	2.09849	0.127434	-0.256062
A0A0G2K1J5;Q6S399;Q6S3A3;Q6S3A4;F7F9U6;Q6S395;Q6S396;Q6S3A5;Q6S3A0;P30427	A0A0G2K1J5;Q6S399;Q6S3A3;Q6S3A4;F7F9U6;Q6S395;Q6S396;Q6S3A5;Q6S3A0;P30427	Plectin	Plec	24.886	25.6982	22.5816	26.8909	26.1326	24.3167	24.2483	24.0948	24.1005	23.5708	22.4495	22.0304	+	+		1.46854	0.0203	1.46432	1.59343	0.0112453	3.0965	0.0917787	0.870704	0.240692
D3ZLU1	D3ZLU1		Extl1	24.6325	24.3915	24.6415	24.5458	23.5268	23.1206	22.8394	24.4284	24.5702	21.9717	22.1538	23.1544	+	+		1.07302	0.0482143	1.51937	1.09301	0.0449343	1.30445	0.470481	0.417793	0.609164
F1LST1	F1LST1		Fn1	30.9441	30.7834	30.8975	28.353	28.3269	28.4146	30.5661	30.5495	30.7751	28.7832	29.1271	29.3928	+	+		2.88108	0.015	1.52921	1.83786	0.0213333	-0.736182	1.31911	0.215592	0.244773
Q3T1J1;G3V7J7	Q3T1J1;G3V7J7	Eukaryotic translation initiation factor 5A-1;Eukaryotic translation initiation factor 5A	Eif5a;Eif5a2	25.6241	26.1928	26.3983	26.0509	24.5353	25.1964	25.3932	25.5273	25.1397	23.6864	22.7936	24.8298	+	+		1.23901	0.0274639	1.58344	0.949678	0.0660671	1.49093	1.30497	0.103189	0.718384
Q63525;A0A0G2K0V8	Q63525;A0A0G2K0V8	Nuclear migration protein nudC	Nudc	25.2004	25.6314	25.504	25.4792	25.4767	22.6851	25.1752	22.9901	25.4629	22.8837	23.1408	22.8354	+			0.945505	0.0751935	1.58943	0.78577	0.112844	1.59367	0.498115	0.36127	0.90254
Q62894	Q62894	Extracellular matrix protein 1	Ecm1	25.9104	25.9919	25.4958	24.8687	22.0696	23.7601	25.6225	25.5304	25.8898	23.504	25.2311	23.5234	+			1.28371	0.0249892	1.59475	-4.34294e-08	1	0	0.250188	0.780971	0.118449
A0A096P6L8;P04937	A0A096P6L8;P04937	Fibronectin;Anastellin	Fn1	38.0254	37.8439	37.8593	35.6938	35.6898	35.9751	38.1184	38.4015	38.0863	36.5114	36.5587	36.5053	+	+		4.10358	0.0426667	1.67694	2.81563	0.0121212	-0.738893	1.18778	0.202119	-0.292542
O70141	O70141	Semaphorin-6B	Sema6b	24.4362	24.4971	24.9938	24.3643	23.1406	24.3278	24.1677	23.9882	23.5492	25.1284	24.3629	24.8596	+		+	1.41672	0.02775	-0.881911	0.846911	0.119568	-0.839369	1.35835	0.0925714	0.740671
G3V828	G3V828		Cnpy3	24.6577	25.0625	25.137	23.2905	25.6904	22.0734	24.4434	25.2323	25.386	23.7389	23.3311	22.3441	+			1.68712	0.0111111	1.8825	0.182649	0.699087	0.546726	0.0729174	0.9237	-0.0681521
Q66HL0;P21588	Q66HL0;P21588	5-nucleotidase	Nt5e	24.2427	23.9454	24.294	21.7013	24.3637	24.6597	24.096	23.8615	24.1355	21.0093	22.065	23.2533	+			1.37252	0.0209639	1.92178	0.570609	0.216453	1.4657	0.396442	0.680351	0.129701
B1WBN7;I7LRF5	B1WBN7		Fam20c	28.2628	29.2133	28.7198	25.95	23.3089	24.4614	29.0462	28.9786	28.6028	27.2695	26.2332	26.5869	+	+		2.54558	0.0138462	2.17934	1.21256	0.0261714	-2.12311	0.177977	0.80927	-0.143936
Q5PQK2;D3ZSS1	Q5PQK2		Fus	25.91	26.2553	26.434	26.2416	23.7223	25.7404	25.1864	25.4107	26.0121	23.2302	23.3547	23.3069	+	+		3.07122	0.0276923	2.23912	1.18172	0.0328807	1.93749	1.07319	0.12466	0.663383
M0RDX2;M0RBX7;P15943	M0RDX2;M0RBX7;P15943	Amyloid-like protein 2	Aplp2	25.1852	24.6968	23.6393	21.8559	22.8365	21.4694	24.6003	24.6869	24.8739	22.5258	22.0097	22.7615	+			3.19656	0.0256	2.28802	-4.34294e-08	1	0	0.174419	0.795861	-0.213254
P03994	P03994	Hyaluronan and proteoglycan link protein 1	Hapln1	33.9531	33.9264	33.8498	33.5556	33.5651	34.1394	33.1227	33.1926	33.0105	33.6405	33.9079	33.5786	+		+	2.20436	0.0122388	-0.600391	0.071323	0.894481	0.0443776	3.70073	0.063	0.801133
P68370;A0A0H2UHM7;Q6AYZ1;Q68FR8;Q6AY56;F1LUM5	P68370;A0A0H2UHM7;Q6AYZ1;Q68FR8;Q6AY56	Tubulin alpha-1A chain;Tubulin alpha-1C chain;Tubulin alpha-3 chain;Tubulin alpha-8 chain	Tuba1a;Tuba1c;Tuba3a;Tuba8	27.96	27.9252	28.1363	27.6342	28.3126	28.0712	27.0955	27.3509	27.0287	27.7419	28.1141	28.0711	+		+	2.22622	0.012	-0.817372	0.0448	0.940633	0.030262	2.70399	0.0496471	0.848811
Q63548;D3ZHJ3	Q63548	Semaphorin-3A	Sema3a	25.4714	25.1695	25.2309	24.1793	24.4127	23.1323	25.6177	25.7803	26.212	21.3305	22.7421	24.0586	+			1.76081	0.0112558	3.15961	-4.34294e-08	1	0	1.35514	0.1095	-0.579404
D3ZAA3;Q00918	D3ZAA3;Q00918	Latent-transforming growth factor beta-binding protein 1	Ltbp1	25.9185	25.6705	25.72	23.6432	23.6651	23.254	25.5175	25.4389	25.5973	23.114	21.454	22.0668	+			2.6101	0.0189474	3.3063	-4.34294e-08	1	0	1.33094	0.206	0.251757
P04797;D3ZGY4;M0R660;M0R590;A0A0G2K8S2;E9PTN6;E9PTV9;F1LUI2;B1WBQ8;A0A0G2K7M1;Q9ESV6;F1M2N4;D3ZQT0;F1LUV3;D3ZWV2;F1M4G6;D3ZME3;F1M269;Q498M9;F1M8P6;D3ZEN2;A0A0G2JYY8	P04797;D3ZGY4;M0R660;M0R590;A0A0G2K8S2;E9PTN6	Glyceraldehyde-3-phosphate dehydrogenase	Gapdh;Gapdh-ps2;RGD1565368;LOC685186;RGD1564688	26.8874	26.6773	26.3864	26.9917	27.377	26.9313	25.612	25.0867	25.9443	25.9269	26.8902	26.8948	+		+	1.18064	0.0463119	-1.02294	0.686533	0.217052	0.529401	1.72554	0.0516667	1.10271
D3ZGB8	D3ZGB8		Cilp	27.1811	27.09	25.6001	29.0972	28.6078	28.729	27.8863	28.0572	27.9222	29.1062	29.1107	29.3161	+		+	3.83546	0.03	-1.22243	1.05859	0.147837	-0.366327	1.21455	0.0828387	-1.33148
F1M983;G3V9R2;Q5XJW6;G3V7P5;A0A0G2K975	F1M983;G3V9R2;Q5XJW6		Cfh	28.579	28.2845	28.243	23.2077	23.788	22.1541	28.0484	28.7206	28.59	24.4686	24.3651	23.9249	+	+		4.03459	0	4.20015	1.11706	0.042963	-1.20292	0.13411	0.879639	-0.0842024
Q6IN38	Q6IN38	Wnt inhibitory factor 1	Wif1	28.1689	28.7819	28.4482	22.0739	25.1146	24.0287	29.1893	29.1034	28.8553	22.9989	24.5042	23.1909	+			3.46294	0.035	5.48468	0.0599941	0.893172	0.174415	1.3399	0.109512	-0.583006
P08721	P08721	Osteopontin	Spp1	29.3666	31.1014	30.5581	22.8331	22.8656	23.2595	30.4945	29.2568	30.1002	22.8308	23.5006	26.333	+			2.1418	0.0124138	5.729	0.498585	0.277198	-1.23544	0.246099	0.685049	0.391534
M0R6D5;O88182	M0R6D5;O88182	Fibroblast growth factor;Fibroblast growth factor 18	Fgf18	28.9759	28.9886	28.454	21.7905	24.0875	22.7299	28.7617	28.3775	28.9824	22.8674	23.7649	21.4402	+			2.99804	0.0365714	6.01634	-4.34294e-08	1	0	0.147665	0.854379	0.0990105
G3V742;P23097	G3V742;P23097	Collagenase 3	Mmp13	31.7149	31.9204	31.8874	23.8536	23.402	22.8543	32.0556	32.1931	32.31	23.478	22.7253	22.6591	+			5.34267	0	9.23209	-4.34294e-08	1	0	1.62331	0.121979	-0.3453
