# Supplementary material for: MiT/TFE factors control ER‐phagy via transcriptional regulation of FAM134B
Source: EMBO J. 2020 Jul 27;39(17):e105696. doi: 10.15252/embj.2020105696 (PMC7459426; doi:10.15252/embj.2020105696)
Supplement: Supplementary file 10 — Source Data for Expanded View [file EMBJ-39-e105696-s017.zip]

Archive with 11 entries (10 files):
- source data EV figure 3_19-6-20.pdf
- __MACOSX/
- __MACOSX/._source data EV figure 3_19-6-20.pdf
- source data EV figure 5_19-6-20.pdf
- __MACOSX/._source data EV figure 5_19-6-20.pdf
- source data EV figure 2_19-6-20.pdf
- __MACOSX/._source data EV figure 2_19-6-20.pdf
- source data EV figure 4_19-6-20.pdf
- __MACOSX/._source data EV figure 4_19-6-20.pdf
- source data EV figure 1_19-6-20.pdf
- __MACOSX/._source data EV figure 1_19-6-20.pdf
